# Supplementary material for: Circadian-driven tissue specificity is constrained under caloric restricted feeding conditions
Source: Commun Biol. 2024 Jun 20;7:752. doi: 10.1038/s42003-024-06421-0 (PMC11190204; doi:10.1038/s42003-024-06421-0)
Supplement: Supplementary file 3 — Supplementary Data 1 [file 42003_2024_6421_MOESM3_ESM.xlsx]

## Sheet: Total
S1 Gene List of Differentially Expressed Genes (DEGs)
Gene id	Gene Symbol	Type	DD0	DD4	DD8	DD12	DD16	DD20
ENSMUSG00000000049.11	Apoh	circadian affected DEGs	TRUE	TRUE	TRUE	TRUE	TRUE	TRUE
ENSMUSG00000000078.7	Klf6	circadian affected DEGs	FLASE	FLASE	TRUE	TRUE	TRUE	TRUE
ENSMUSG00000000120.6	Ngfr	circadian affected DEGs	TRUE	TRUE	TRUE	TRUE	TRUE	TRUE
ENSMUSG00000000154.16	Slc22a18	circadian affected DEGs	TRUE	TRUE	TRUE	TRUE	TRUE	TRUE
ENSMUSG00000000168.9	Dlat	circadian affected DEGs	FLASE	FLASE	FLASE	FLASE	TRUE	FLASE
ENSMUSG00000000301.16	Pemt	circadian affected DEGs	TRUE	TRUE	TRUE	TRUE	TRUE	TRUE
ENSMUSG00000000305.12	Cdh4	circadian affected DEGs	TRUE	TRUE	TRUE	FLASE	FLASE	FLASE
ENSMUSG00000000317.11	Bcl6b	circadian affected DEGs	FLASE	FLASE	TRUE	FLASE	FLASE	FLASE
ENSMUSG00000000325.16	Arvcf	circadian affected DEGs	TRUE	TRUE	FLASE	FLASE	TRUE	FLASE
ENSMUSG00000000326.13	Comt	circadian affected DEGs	TRUE	TRUE	TRUE	TRUE	TRUE	TRUE
ENSMUSG00000000339.14	Rtca	circadian affected DEGs	FLASE	FLASE	FLASE	FLASE	TRUE	FLASE
ENSMUSG00000000374.8	Trappc10	circadian affected DEGs	FLASE	TRUE	FLASE	FLASE	FLASE	FLASE
ENSMUSG00000000440.12	Pparg	circadian affected DEGs	TRUE	FLASE	FLASE	FLASE	TRUE	TRUE
ENSMUSG00000000531.5	Grasp	circadian affected DEGs	FLASE	FLASE	FLASE	TRUE	FLASE	FLASE
ENSMUSG00000000538.18	Tom1l2	circadian affected DEGs	TRUE	TRUE	TRUE	TRUE	TRUE	TRUE
ENSMUSG00000000552.10	Zfp385a	circadian affected DEGs	TRUE	TRUE	TRUE	TRUE	TRUE	TRUE
ENSMUSG00000000555.8	Itga5	circadian affected DEGs	TRUE	TRUE	TRUE	TRUE	TRUE	TRUE
ENSMUSG00000000567.5	Sox9	circadian affected DEGs	TRUE	TRUE	TRUE	TRUE	TRUE	TRUE
ENSMUSG00000000673.9	Haao	circadian affected DEGs	TRUE	TRUE	TRUE	TRUE	TRUE	TRUE
ENSMUSG00000000686.11	Abhd15	circadian affected DEGs	TRUE	TRUE	TRUE	TRUE	TRUE	TRUE
ENSMUSG00000000753.15	Serpinf1	circadian affected DEGs	TRUE	TRUE	TRUE	TRUE	TRUE	TRUE
ENSMUSG00000000782.16	Tcf7	circadian affected DEGs	TRUE	TRUE	TRUE	TRUE	TRUE	TRUE
ENSMUSG00000000791.9	Il12rb1	circadian affected DEGs	TRUE	TRUE	TRUE	TRUE	TRUE	TRUE
ENSMUSG00000000794.9	Kcnn3	circadian affected DEGs	TRUE	TRUE	TRUE	TRUE	TRUE	TRUE
ENSMUSG00000000811.13	Txnrd3	circadian affected DEGs	TRUE	TRUE	FLASE	FLASE	FLASE	FLASE
ENSMUSG00000000901.17	Mmp11	circadian affected DEGs	TRUE	TRUE	TRUE	TRUE	TRUE	TRUE
ENSMUSG00000000957.11	Mmp14	circadian affected DEGs	TRUE	TRUE	TRUE	TRUE	TRUE	TRUE
ENSMUSG00000000958.10	Slc7a7	circadian affected DEGs	TRUE	TRUE	TRUE	TRUE	TRUE	TRUE
ENSMUSG00000001036.17	Epn2	circadian affected DEGs	FLASE	TRUE	TRUE	FLASE	FLASE	FLASE
ENSMUSG00000001039.12	B9d1	circadian affected DEGs	TRUE	TRUE	TRUE	TRUE	TRUE	TRUE
ENSMUSG00000001082.12	Mfsd10	circadian affected DEGs	FLASE	TRUE	FLASE	FLASE	FLASE	FLASE
ENSMUSG00000001095.5	Slc13a2	circadian affected DEGs	TRUE	TRUE	TRUE	TRUE	TRUE	TRUE
ENSMUSG00000001105.15	Ift20	circadian affected DEGs	TRUE	TRUE	FLASE	FLASE	TRUE	TRUE
ENSMUSG00000001123.15	Lgals9	circadian affected DEGs	TRUE	TRUE	TRUE	TRUE	TRUE	TRUE
ENSMUSG00000001143.13	Lman2l	circadian affected DEGs	FLASE	FLASE	TRUE	TRUE	FLASE	FLASE
ENSMUSG00000001151.10	Pcnt	circadian affected DEGs	TRUE	FLASE	FLASE	FLASE	FLASE	FLASE
ENSMUSG00000001155.13	Ftcd	circadian affected DEGs	TRUE	TRUE	TRUE	TRUE	TRUE	TRUE
ENSMUSG00000001229.9	Dpp9	circadian affected DEGs	TRUE	TRUE	FLASE	FLASE	FLASE	TRUE
ENSMUSG00000001247.16	Lsr	circadian affected DEGs	TRUE	TRUE	TRUE	TRUE	TRUE	TRUE
ENSMUSG00000001249.14	Hpn	circadian affected DEGs	FLASE	FLASE	FLASE	FLASE	FLASE	TRUE
ENSMUSG00000001270.9	Ckb	circadian affected DEGs	TRUE	TRUE	TRUE	TRUE	TRUE	TRUE
ENSMUSG00000001313.12	Rnd2	circadian affected DEGs	TRUE	FLASE	FLASE	FLASE	TRUE	TRUE
ENSMUSG00000001334.9	Fndc5	circadian affected DEGs	TRUE	TRUE	TRUE	TRUE	TRUE	TRUE
ENSMUSG00000001348.15	Acp5	circadian affected DEGs	TRUE	TRUE	TRUE	TRUE	TRUE	TRUE
ENSMUSG00000001376.17	Vps50	circadian affected DEGs	FLASE	FLASE	FLASE	FLASE	FLASE	TRUE
ENSMUSG00000001380.7	Hars	circadian affected DEGs	FLASE	FLASE	FLASE	FLASE	FLASE	TRUE
ENSMUSG00000001424.14	Snd1	circadian affected DEGs	TRUE	TRUE	TRUE	TRUE	TRUE	TRUE
ENSMUSG00000001435.15	Col18a1	circadian affected DEGs	TRUE	TRUE	TRUE	TRUE	TRUE	TRUE
ENSMUSG00000001436.15	Slc19a1	circadian affected DEGs	TRUE	TRUE	TRUE	TRUE	TRUE	TRUE
ENSMUSG00000001473.7	Tubb6	circadian affected DEGs	TRUE	TRUE	FLASE	FLASE	FLASE	TRUE
ENSMUSG00000001506.10	Col1a1	circadian affected DEGs	TRUE	TRUE	TRUE	FLASE	FLASE	FLASE
ENSMUSG00000001525.10	Tubb5	circadian affected DEGs	TRUE	FLASE	FLASE	FLASE	FLASE	FLASE
ENSMUSG00000001552.14	Jup	circadian affected DEGs	TRUE	TRUE	TRUE	TRUE	TRUE	FLASE
ENSMUSG00000001642.18	Akr1b3	circadian affected DEGs	TRUE	TRUE	TRUE	TRUE	TRUE	TRUE
ENSMUSG00000001666.8	Ddt	circadian affected DEGs	TRUE	TRUE	TRUE	TRUE	TRUE	TRUE
ENSMUSG00000001670.13	Tat	circadian affected DEGs	TRUE	TRUE	TRUE	TRUE	TRUE	TRUE
ENSMUSG00000001700.10	Gramd3	circadian affected DEGs	TRUE	FLASE	FLASE	FLASE	FLASE	FLASE
ENSMUSG00000001750.16	Tcirg1	circadian affected DEGs	TRUE	TRUE	TRUE	TRUE	TRUE	TRUE
ENSMUSG00000001761.7	Smo	circadian affected DEGs	TRUE	TRUE	TRUE	TRUE	TRUE	TRUE
ENSMUSG00000001786.14	Fbxo7	circadian affected DEGs	TRUE	TRUE	TRUE	TRUE	TRUE	TRUE
ENSMUSG00000001802.16	Lrp3	circadian affected DEGs	FLASE	FLASE	FLASE	FLASE	FLASE	TRUE
ENSMUSG00000001870.16	Ltbp1	circadian affected DEGs	TRUE	TRUE	TRUE	TRUE	TRUE	TRUE
ENSMUSG00000001891.16	Ugp2	circadian affected DEGs	TRUE	TRUE	TRUE	TRUE	TRUE	FLASE
ENSMUSG00000001911.16	Nfix	circadian affected DEGs	TRUE	TRUE	TRUE	TRUE	TRUE	TRUE
ENSMUSG00000001918.17	Slc1a5	circadian affected DEGs	TRUE	TRUE	TRUE	TRUE	TRUE	TRUE
ENSMUSG00000001942.8	Siae	circadian affected DEGs	FLASE	FLASE	FLASE	TRUE	FLASE	FLASE
ENSMUSG00000001986.16	Gria3	circadian affected DEGs	TRUE	TRUE	TRUE	TRUE	TRUE	TRUE
ENSMUSG00000001995.9	Sipa1l2	circadian affected DEGs	TRUE	FLASE	FLASE	FLASE	TRUE	TRUE
ENSMUSG00000002012.13	Pnck	circadian affected DEGs	TRUE	FLASE	TRUE	TRUE	TRUE	FLASE
ENSMUSG00000002059.18	Rab34	circadian affected DEGs	TRUE	TRUE	TRUE	TRUE	TRUE	TRUE
ENSMUSG00000002068.16	Ccne1	circadian affected DEGs	FLASE	FLASE	TRUE	TRUE	TRUE	TRUE
ENSMUSG00000002083.13	Bbc3	circadian affected DEGs	TRUE	TRUE	TRUE	TRUE	TRUE	TRUE
ENSMUSG00000002108.10	Nr1h3	circadian affected DEGs	TRUE	TRUE	TRUE	TRUE	TRUE	TRUE
ENSMUSG00000002222.14	Rmnd5a	circadian affected DEGs	FLASE	TRUE	FLASE	FLASE	FLASE	FLASE
ENSMUSG00000002227.15	Mov10	circadian affected DEGs	FLASE	TRUE	TRUE	TRUE	FLASE	FLASE
ENSMUSG00000002233.13	Rhoc	circadian affected DEGs	TRUE	TRUE	TRUE	TRUE	TRUE	TRUE
ENSMUSG00000002265.17	Peg3	circadian affected DEGs	TRUE	TRUE	TRUE	TRUE	TRUE	TRUE
ENSMUSG00000002279.19	Lmf1	circadian affected DEGs	TRUE	TRUE	FLASE	TRUE	TRUE	TRUE
ENSMUSG00000002308.16	Cd320	circadian affected DEGs	TRUE	TRUE	TRUE	TRUE	TRUE	TRUE
ENSMUSG00000002324.8	Rec8	circadian affected DEGs	TRUE	TRUE	FLASE	TRUE	TRUE	TRUE
ENSMUSG00000002325.15	Irf9	circadian affected DEGs	TRUE	TRUE	TRUE	TRUE	TRUE	TRUE
ENSMUSG00000002428.12	Hltf	circadian affected DEGs	FLASE	FLASE	FLASE	FLASE	FLASE	TRUE
ENSMUSG00000002455.14	Prpf6	circadian affected DEGs	FLASE	FLASE	FLASE	FLASE	FLASE	TRUE
ENSMUSG00000002769.9	Gnmt	circadian affected DEGs	TRUE	TRUE	TRUE	TRUE	TRUE	TRUE
ENSMUSG00000002831.14	Plin4	circadian affected DEGs	TRUE	TRUE	TRUE	TRUE	FLASE	TRUE
ENSMUSG00000002835.9	Chaf1a	circadian affected DEGs	TRUE	FLASE	FLASE	FLASE	FLASE	FLASE
ENSMUSG00000002985.16	Apoe	circadian affected DEGs	TRUE	TRUE	TRUE	TRUE	TRUE	TRUE
ENSMUSG00000003032.8	Klf4	circadian affected DEGs	TRUE	TRUE	TRUE	TRUE	TRUE	TRUE
ENSMUSG00000003051.13	Elf3	circadian affected DEGs	TRUE	TRUE	TRUE	TRUE	TRUE	TRUE
ENSMUSG00000003123.15	Lipe	circadian affected DEGs	FLASE	FLASE	FLASE	TRUE	FLASE	FLASE
ENSMUSG00000003134.10	Tbc1d8	circadian affected DEGs	TRUE	TRUE	TRUE	TRUE	TRUE	TRUE
ENSMUSG00000003199.16	Mpnd	circadian affected DEGs	TRUE	TRUE	TRUE	TRUE	TRUE	TRUE
ENSMUSG00000003282.9	Plag1	circadian affected DEGs	TRUE	TRUE	TRUE	TRUE	FLASE	TRUE
ENSMUSG00000003355.7	Fkbp11	circadian affected DEGs	TRUE	TRUE	TRUE	TRUE	TRUE	TRUE
ENSMUSG00000003411.10	Rab3b	circadian affected DEGs	TRUE	TRUE	TRUE	TRUE	FLASE	FLASE
ENSMUSG00000003429.11	Rps11	circadian affected DEGs	FLASE	FLASE	FLASE	FLASE	FLASE	TRUE
ENSMUSG00000003444.8	Med29	circadian affected DEGs	FLASE	FLASE	FLASE	FLASE	FLASE	TRUE
ENSMUSG00000003528.15	Slc25a1	circadian affected DEGs	TRUE	TRUE	TRUE	TRUE	TRUE	TRUE
ENSMUSG00000003541.6	Ier3	circadian affected DEGs	TRUE	TRUE	TRUE	TRUE	TRUE	TRUE
ENSMUSG00000003555.8	Cyp17a1	circadian affected DEGs	TRUE	TRUE	TRUE	TRUE	TRUE	TRUE
ENSMUSG00000003617.16	Cp	circadian affected DEGs	TRUE	TRUE	TRUE	TRUE	TRUE	TRUE
ENSMUSG00000003623.4	Crot	circadian affected DEGs	FLASE	TRUE	FLASE	FLASE	FLASE	FLASE
ENSMUSG00000003721.14	Insig2	circadian affected DEGs	TRUE	TRUE	TRUE	FLASE	TRUE	TRUE
ENSMUSG00000003809.14	Gcdh	circadian affected DEGs	TRUE	FLASE	TRUE	TRUE	FLASE	TRUE
ENSMUSG00000003812.13	Dnase2a	circadian affected DEGs	TRUE	TRUE	TRUE	TRUE	TRUE	TRUE
ENSMUSG00000003814.8	Calr	circadian affected DEGs	FLASE	FLASE	FLASE	TRUE	TRUE	TRUE
ENSMUSG00000003849.8	Nqo1	circadian affected DEGs	TRUE	TRUE	TRUE	TRUE	TRUE	TRUE
ENSMUSG00000003865.16	Gys1	circadian affected DEGs	TRUE	TRUE	TRUE	TRUE	TRUE	TRUE
ENSMUSG00000003882.5	Il7r	circadian affected DEGs	FLASE	TRUE	FLASE	TRUE	TRUE	FLASE
ENSMUSG00000003948.17	Mmd	circadian affected DEGs	TRUE	TRUE	TRUE	TRUE	TRUE	TRUE
ENSMUSG00000003955.8	Fam162a	circadian affected DEGs	TRUE	TRUE	FLASE	TRUE	TRUE	TRUE
ENSMUSG00000004035.12	Gstm7	circadian affected DEGs	TRUE	TRUE	TRUE	TRUE	TRUE	TRUE
ENSMUSG00000004040.16	Stat3	circadian affected DEGs	TRUE	TRUE	TRUE	TRUE	TRUE	TRUE
ENSMUSG00000004056.15	Akt2	circadian affected DEGs	FLASE	FLASE	FLASE	FLASE	FLASE	TRUE
ENSMUSG00000004096.9	Cwc15	circadian affected DEGs	FLASE	TRUE	FLASE	FLASE	FLASE	FLASE
ENSMUSG00000004098.7	Col5a3	circadian affected DEGs	TRUE	TRUE	TRUE	TRUE	TRUE	TRUE
ENSMUSG00000004100.12	Ppan	circadian affected DEGs	FLASE	TRUE	FLASE	TRUE	FLASE	TRUE
ENSMUSG00000004187.11	Kifc2	circadian affected DEGs	FLASE	FLASE	FLASE	FLASE	FLASE	TRUE
ENSMUSG00000004268.11	Emg1	circadian affected DEGs	TRUE	FLASE	FLASE	TRUE	FLASE	FLASE
ENSMUSG00000004285.12	Atp6v1f	circadian affected DEGs	FLASE	TRUE	FLASE	FLASE	FLASE	FLASE
ENSMUSG00000004328.15	Hif3a	circadian affected DEGs	TRUE	TRUE	TRUE	TRUE	TRUE	TRUE
ENSMUSG00000004364.14	Cul3	circadian affected DEGs	FLASE	FLASE	FLASE	FLASE	FLASE	TRUE
ENSMUSG00000004446.12	Bid	circadian affected DEGs	TRUE	TRUE	FLASE	TRUE	TRUE	TRUE
ENSMUSG00000004451.14	Ralb	circadian affected DEGs	TRUE	TRUE	TRUE	TRUE	TRUE	TRUE
ENSMUSG00000004460.17	Dnajb11	circadian affected DEGs	FLASE	FLASE	FLASE	FLASE	TRUE	TRUE
ENSMUSG00000004508.6	Gab2	circadian affected DEGs	TRUE	TRUE	TRUE	TRUE	TRUE	TRUE
ENSMUSG00000004535.12	Tax1bp1	circadian affected DEGs	FLASE	FLASE	FLASE	FLASE	FLASE	TRUE
ENSMUSG00000004558.15	Ndrg2	circadian affected DEGs	TRUE	TRUE	TRUE	TRUE	TRUE	TRUE
ENSMUSG00000004565.15	Pnpla6	circadian affected DEGs	TRUE	TRUE	TRUE	TRUE	FLASE	FLASE
ENSMUSG00000004610.4	Etfb	circadian affected DEGs	FLASE	FLASE	FLASE	FLASE	FLASE	TRUE
ENSMUSG00000004612.9	Nkg7	circadian affected DEGs	TRUE	FLASE	FLASE	FLASE	FLASE	FLASE
ENSMUSG00000004626.14	Stxbp2	circadian affected DEGs	FLASE	FLASE	FLASE	FLASE	TRUE	FLASE
ENSMUSG00000004633.17	Chn2	circadian affected DEGs	TRUE	TRUE	TRUE	TRUE	TRUE	TRUE
ENSMUSG00000004791.7	Pgf	circadian affected DEGs	TRUE	FLASE	TRUE	TRUE	TRUE	TRUE
ENSMUSG00000004865.16	Srpk1	circadian affected DEGs	TRUE	TRUE	FLASE	FLASE	FLASE	FLASE
ENSMUSG00000004951.10	Hspb1	circadian affected DEGs	TRUE	FLASE	FLASE	FLASE	TRUE	TRUE
ENSMUSG00000005089.15	Slc1a2	circadian affected DEGs	TRUE	TRUE	TRUE	TRUE	TRUE	TRUE
ENSMUSG00000005107.13	Slc2a9	circadian affected DEGs	TRUE	TRUE	TRUE	TRUE	TRUE	TRUE
ENSMUSG00000005125.13	Ndrg1	circadian affected DEGs	TRUE	TRUE	TRUE	TRUE	TRUE	TRUE
ENSMUSG00000005233.16	Spc25	circadian affected DEGs	TRUE	TRUE	TRUE	TRUE	TRUE	TRUE
ENSMUSG00000005251.15	Ripk4	circadian affected DEGs	FLASE	TRUE	FLASE	FLASE	TRUE	FLASE
ENSMUSG00000005268.20	Prlr	circadian affected DEGs	TRUE	TRUE	TRUE	TRUE	TRUE	TRUE
ENSMUSG00000005373.13	Mlxipl	circadian affected DEGs	TRUE	TRUE	TRUE	TRUE	TRUE	TRUE
ENSMUSG00000005374.13	Tbl2	circadian affected DEGs	FLASE	FLASE	FLASE	FLASE	TRUE	TRUE
ENSMUSG00000005470.8	Asf1b	circadian affected DEGs	FLASE	FLASE	FLASE	FLASE	TRUE	TRUE
ENSMUSG00000005514.14	Por	circadian affected DEGs	FLASE	FLASE	FLASE	TRUE	FLASE	FLASE
ENSMUSG00000005540.10	Fcer2a	circadian affected DEGs	TRUE	TRUE	TRUE	TRUE	FLASE	FLASE
ENSMUSG00000005547.14	Cyp2a5	circadian affected DEGs	FLASE	TRUE	TRUE	TRUE	TRUE	TRUE
ENSMUSG00000005677.14	Nr1i3	circadian affected DEGs	TRUE	TRUE	TRUE	TRUE	TRUE	TRUE
ENSMUSG00000005681.12	Apoa2	circadian affected DEGs	TRUE	TRUE	TRUE	TRUE	TRUE	TRUE
ENSMUSG00000005803.14	Sqor	circadian affected DEGs	TRUE	FLASE	TRUE	TRUE	FLASE	TRUE
ENSMUSG00000005951.13	Shpk	circadian affected DEGs	TRUE	TRUE	TRUE	TRUE	TRUE	TRUE
ENSMUSG00000005980.15	Dnase1	circadian affected DEGs	TRUE	TRUE	TRUE	TRUE	TRUE	TRUE
ENSMUSG00000005982.14	Naa60	circadian affected DEGs	TRUE	TRUE	TRUE	TRUE	TRUE	TRUE
ENSMUSG00000005983.15	1700037C18Rik	circadian affected DEGs	TRUE	TRUE	TRUE	TRUE	TRUE	TRUE
ENSMUSG00000006014.16	Prg4	circadian affected DEGs	TRUE	TRUE	TRUE	TRUE	TRUE	TRUE
ENSMUSG00000006050.12	Sra1	circadian affected DEGs	FLASE	FLASE	FLASE	FLASE	FLASE	TRUE
ENSMUSG00000006127.9	Inpp5k	circadian affected DEGs	FLASE	FLASE	FLASE	FLASE	TRUE	TRUE
ENSMUSG00000006219.12	Fblim1	circadian affected DEGs	TRUE	TRUE	TRUE	TRUE	TRUE	TRUE
ENSMUSG00000006241.16	Ccdc159	circadian affected DEGs	TRUE	FLASE	FLASE	FLASE	FLASE	FLASE
ENSMUSG00000006301.17	Tmbim1	circadian affected DEGs	TRUE	TRUE	TRUE	TRUE	TRUE	TRUE
ENSMUSG00000006333.14	Rps9	circadian affected DEGs	FLASE	FLASE	FLASE	FLASE	FLASE	TRUE
ENSMUSG00000006356.10	Crip2	circadian affected DEGs	TRUE	TRUE	FLASE	FLASE	FLASE	TRUE
ENSMUSG00000006378.15	Gcat	circadian affected DEGs	TRUE	TRUE	TRUE	TRUE	TRUE	TRUE
ENSMUSG00000006392.16	Med8	circadian affected DEGs	TRUE	FLASE	FLASE	FLASE	FLASE	TRUE
ENSMUSG00000006403.13	Adamts4	circadian affected DEGs	FLASE	FLASE	TRUE	TRUE	FLASE	FLASE
ENSMUSG00000006442.10	Srm	circadian affected DEGs	FLASE	FLASE	TRUE	TRUE	TRUE	TRUE
ENSMUSG00000006445.3	Epha2	circadian affected DEGs	TRUE	TRUE	TRUE	TRUE	TRUE	TRUE
ENSMUSG00000006462.6	A530013C23Rik	circadian affected DEGs	TRUE	TRUE	TRUE	TRUE	TRUE	TRUE
ENSMUSG00000006476.19	Nsmf	circadian affected DEGs	TRUE	TRUE	TRUE	TRUE	TRUE	TRUE
ENSMUSG00000006494.11	Pdk1	circadian affected DEGs	TRUE	TRUE	TRUE	TRUE	TRUE	TRUE
ENSMUSG00000006522.17	Itih3	circadian affected DEGs	TRUE	TRUE	TRUE	TRUE	TRUE	TRUE
ENSMUSG00000006526.13	Stimate	circadian affected DEGs	FLASE	FLASE	FLASE	FLASE	FLASE	TRUE
ENSMUSG00000006527.16	Sfmbt1	circadian affected DEGs	FLASE	FLASE	TRUE	TRUE	TRUE	FLASE
ENSMUSG00000006542.13	Prkag3	circadian affected DEGs	TRUE	TRUE	TRUE	TRUE	TRUE	TRUE
ENSMUSG00000006567.11	Atp7b	circadian affected DEGs	TRUE	TRUE	TRUE	TRUE	TRUE	TRUE
ENSMUSG00000006587.6	Snai3	circadian affected DEGs	TRUE	TRUE	FLASE	TRUE	TRUE	TRUE
ENSMUSG00000006611.15	Hfe	circadian affected DEGs	TRUE	TRUE	TRUE	TRUE	TRUE	TRUE
ENSMUSG00000006641.12	Slc5a6	circadian affected DEGs	TRUE	TRUE	FLASE	FLASE	FLASE	TRUE
ENSMUSG00000006651.8	Aplp1	circadian affected DEGs	TRUE	TRUE	TRUE	TRUE	TRUE	TRUE
ENSMUSG00000006711.15	D130043K22Rik	circadian affected DEGs	TRUE	TRUE	TRUE	TRUE	FLASE	FLASE
ENSMUSG00000006736.9	Tspan31	circadian affected DEGs	TRUE	TRUE	TRUE	TRUE	TRUE	TRUE
ENSMUSG00000006777.7	Krt23	circadian affected DEGs	FLASE	FLASE	FLASE	FLASE	FLASE	TRUE
ENSMUSG00000006782.16	Cnp	circadian affected DEGs	TRUE	TRUE	TRUE	TRUE	TRUE	TRUE
ENSMUSG00000006784.14	Ttc25	circadian affected DEGs	TRUE	TRUE	FLASE	TRUE	FLASE	FLASE
ENSMUSG00000006920.14	Ezh1	circadian affected DEGs	TRUE	TRUE	TRUE	TRUE	TRUE	TRUE
ENSMUSG00000007030.8	Vwa7	circadian affected DEGs	FLASE	FLASE	FLASE	FLASE	TRUE	TRUE
ENSMUSG00000007038.5	Neu1	circadian affected DEGs	TRUE	TRUE	TRUE	TRUE	TRUE	TRUE
ENSMUSG00000007039.12	Ddah2	circadian affected DEGs	FLASE	TRUE	TRUE	TRUE	TRUE	TRUE
ENSMUSG00000007080.14	Pole	circadian affected DEGs	FLASE	FLASE	FLASE	FLASE	TRUE	TRUE
ENSMUSG00000007097.14	Atp1a2	circadian affected DEGs	TRUE	TRUE	TRUE	TRUE	TRUE	TRUE
ENSMUSG00000007594.10	Hapln4	circadian affected DEGs	TRUE	TRUE	TRUE	TRUE	TRUE	TRUE
ENSMUSG00000007646.13	Rad51c	circadian affected DEGs	TRUE	TRUE	TRUE	TRUE	FLASE	FLASE
ENSMUSG00000007872.3	Id3	circadian affected DEGs	FLASE	TRUE	FLASE	FLASE	FLASE	TRUE
ENSMUSG00000007950.9	Abhd8	circadian affected DEGs	FLASE	TRUE	TRUE	TRUE	FLASE	FLASE
ENSMUSG00000008129.14	4930432K21Rik	circadian affected DEGs	TRUE	TRUE	TRUE	TRUE	TRUE	FLASE
ENSMUSG00000008167.14	Fbxw9	circadian affected DEGs	TRUE	FLASE	FLASE	TRUE	TRUE	TRUE
ENSMUSG00000008206.16	Cers4	circadian affected DEGs	FLASE	FLASE	TRUE	FLASE	FLASE	FLASE
ENSMUSG00000008305.18	Tle1	circadian affected DEGs	TRUE	TRUE	TRUE	TRUE	TRUE	TRUE
ENSMUSG00000008393.9	Carhsp1	circadian affected DEGs	TRUE	TRUE	TRUE	TRUE	TRUE	TRUE
ENSMUSG00000008435.15	Rdh13	circadian affected DEGs	FLASE	TRUE	FLASE	FLASE	FLASE	FLASE
ENSMUSG00000008540.11	Mgst1	circadian affected DEGs	TRUE	TRUE	TRUE	TRUE	TRUE	TRUE
ENSMUSG00000008845.9	Cd163	circadian affected DEGs	TRUE	TRUE	TRUE	TRUE	TRUE	TRUE
ENSMUSG00000008999.7	Bmp7	circadian affected DEGs	TRUE	TRUE	TRUE	TRUE	TRUE	TRUE
ENSMUSG00000009073.16	Nf2	circadian affected DEGs	TRUE	TRUE	TRUE	FLASE	FLASE	FLASE
ENSMUSG00000009092.5	Derl3	circadian affected DEGs	TRUE	TRUE	TRUE	TRUE	TRUE	TRUE
ENSMUSG00000009246.14	Trpm5	circadian affected DEGs	TRUE	FLASE	FLASE	FLASE	FLASE	TRUE
ENSMUSG00000009281.6	Rarres2	circadian affected DEGs	TRUE	TRUE	TRUE	TRUE	TRUE	TRUE
ENSMUSG00000009293.17	Ube2g2	circadian affected DEGs	FLASE	FLASE	FLASE	TRUE	TRUE	TRUE
ENSMUSG00000009378.4	Slc16a12	circadian affected DEGs	FLASE	TRUE	FLASE	FLASE	FLASE	TRUE
ENSMUSG00000009563.16	Tor2a	circadian affected DEGs	FLASE	FLASE	FLASE	FLASE	FLASE	TRUE
ENSMUSG00000009566.12	Fpgs	circadian affected DEGs	TRUE	TRUE	TRUE	TRUE	TRUE	TRUE
ENSMUSG00000009569.14	Mrtfb	circadian affected DEGs	FLASE	FLASE	FLASE	FLASE	TRUE	TRUE
ENSMUSG00000009575.14	Cbx5	circadian affected DEGs	TRUE	TRUE	TRUE	TRUE	TRUE	TRUE
ENSMUSG00000009614.16	Sardh	circadian affected DEGs	TRUE	TRUE	TRUE	TRUE	TRUE	TRUE
ENSMUSG00000009621.18	Vav2	circadian affected DEGs	FLASE	FLASE	FLASE	FLASE	FLASE	TRUE
ENSMUSG00000009646.13	Pla2g12b	circadian affected DEGs	TRUE	TRUE	TRUE	TRUE	TRUE	TRUE
ENSMUSG00000009733.9	Tfcp2	circadian affected DEGs	TRUE	TRUE	TRUE	TRUE	TRUE	TRUE
ENSMUSG00000009739.17	Pou6f1	circadian affected DEGs	TRUE	TRUE	TRUE	TRUE	TRUE	TRUE
ENSMUSG00000009772.15	Nuak2	circadian affected DEGs	TRUE	TRUE	TRUE	TRUE	TRUE	TRUE
ENSMUSG00000009828.15	Ick	circadian affected DEGs	FLASE	TRUE	FLASE	FLASE	TRUE	FLASE
ENSMUSG00000010044.12	Zmynd10	circadian affected DEGs	TRUE	TRUE	TRUE	TRUE	TRUE	TRUE
ENSMUSG00000010051.15	Hyal1	circadian affected DEGs	TRUE	TRUE	TRUE	TRUE	TRUE	TRUE
ENSMUSG00000010064.15	Slc38a3	circadian affected DEGs	TRUE	TRUE	TRUE	TRUE	TRUE	TRUE
ENSMUSG00000010067.13	Rassf1	circadian affected DEGs	TRUE	TRUE	TRUE	TRUE	TRUE	FLASE
ENSMUSG00000010095.13	Slc3a2	circadian affected DEGs	TRUE	TRUE	TRUE	TRUE	TRUE	TRUE
ENSMUSG00000010122.14	Slc47a1	circadian affected DEGs	TRUE	TRUE	TRUE	TRUE	TRUE	TRUE
ENSMUSG00000010307.7	Tmem86a	circadian affected DEGs	TRUE	TRUE	TRUE	FLASE	TRUE	FLASE
ENSMUSG00000010342.16	Tex14	circadian affected DEGs	FLASE	FLASE	FLASE	FLASE	TRUE	FLASE
ENSMUSG00000010358.13	Ifi35	circadian affected DEGs	TRUE	TRUE	TRUE	TRUE	TRUE	TRUE
ENSMUSG00000010609.15	Psen2	circadian affected DEGs	TRUE	TRUE	TRUE	TRUE	TRUE	TRUE
ENSMUSG00000010651.4	Acaa1b	circadian affected DEGs	TRUE	TRUE	TRUE	TRUE	TRUE	TRUE
ENSMUSG00000010755.17	Cars	circadian affected DEGs	TRUE	TRUE	TRUE	TRUE	FLASE	TRUE
ENSMUSG00000011179.8	Odc1	circadian affected DEGs	TRUE	TRUE	TRUE	TRUE	TRUE	TRUE
ENSMUSG00000011305.11	Plin5	circadian affected DEGs	TRUE	TRUE	TRUE	TRUE	TRUE	TRUE
ENSMUSG00000011832.15	Evi5l	circadian affected DEGs	TRUE	TRUE	TRUE	TRUE	TRUE	TRUE
ENSMUSG00000012017.4	Scarf2	circadian affected DEGs	FLASE	TRUE	TRUE	TRUE	TRUE	FLASE
ENSMUSG00000012042.9	4930579F01Rik	circadian affected DEGs	FLASE	FLASE	TRUE	TRUE	TRUE	FLASE
ENSMUSG00000012123.17	Crybg2	circadian affected DEGs	FLASE	TRUE	FLASE	FLASE	FLASE	FLASE
ENSMUSG00000012126.16	Ubxn11	circadian affected DEGs	TRUE	TRUE	TRUE	TRUE	TRUE	TRUE
ENSMUSG00000013089.15	Etv5	circadian affected DEGs	TRUE	FLASE	TRUE	TRUE	TRUE	FLASE
ENSMUSG00000013150.15	Gfod2	circadian affected DEGs	FLASE	FLASE	FLASE	FLASE	FLASE	TRUE
ENSMUSG00000013236.17	Ptprs	circadian affected DEGs	FLASE	TRUE	TRUE	FLASE	FLASE	FLASE
ENSMUSG00000013275.9	Slc41a1	circadian affected DEGs	TRUE	TRUE	TRUE	TRUE	TRUE	FLASE
ENSMUSG00000013483.14	Card14	circadian affected DEGs	TRUE	TRUE	TRUE	TRUE	TRUE	TRUE
ENSMUSG00000013495.15	Tmem175	circadian affected DEGs	TRUE	TRUE	TRUE	TRUE	TRUE	TRUE
ENSMUSG00000013629.16	Cad	circadian affected DEGs	FLASE	FLASE	FLASE	TRUE	TRUE	TRUE
ENSMUSG00000013846.10	St3gal1	circadian affected DEGs	TRUE	TRUE	TRUE	TRUE	TRUE	TRUE
ENSMUSG00000014030.15	Pax5	circadian affected DEGs	TRUE	TRUE	TRUE	TRUE	TRUE	FLASE
ENSMUSG00000014077.13	Chp1	circadian affected DEGs	TRUE	TRUE	TRUE	TRUE	TRUE	TRUE
ENSMUSG00000014232.14	Cluap1	circadian affected DEGs	FLASE	TRUE	FLASE	FLASE	FLASE	FLASE
ENSMUSG00000014303.13	Glis2	circadian affected DEGs	TRUE	TRUE	TRUE	TRUE	TRUE	TRUE
ENSMUSG00000014418.16	Hps5	circadian affected DEGs	TRUE	TRUE	TRUE	TRUE	TRUE	TRUE
ENSMUSG00000014592.20	Camta1	circadian affected DEGs	FLASE	TRUE	TRUE	TRUE	TRUE	TRUE
ENSMUSG00000014773.13	Dll1	circadian affected DEGs	FLASE	FLASE	FLASE	FLASE	FLASE	TRUE
ENSMUSG00000014867.9	Surf4	circadian affected DEGs	FLASE	FLASE	FLASE	TRUE	TRUE	TRUE
ENSMUSG00000014905.4	Dnajb9	circadian affected DEGs	TRUE	FLASE	TRUE	TRUE	TRUE	FLASE
ENSMUSG00000015083.11	C8g	circadian affected DEGs	TRUE	TRUE	TRUE	TRUE	TRUE	TRUE
ENSMUSG00000015085.8	Entpd2	circadian affected DEGs	FLASE	TRUE	FLASE	FLASE	TRUE	FLASE
ENSMUSG00000015087.14	Rabl6	circadian affected DEGs	TRUE	TRUE	TRUE	TRUE	TRUE	TRUE
ENSMUSG00000015092.9	Edf1	circadian affected DEGs	FLASE	TRUE	TRUE	FLASE	TRUE	TRUE
ENSMUSG00000015093.15	Clic3	circadian affected DEGs	TRUE	TRUE	TRUE	TRUE	TRUE	TRUE
ENSMUSG00000015112.15	Slc25a13	circadian affected DEGs	TRUE	TRUE	TRUE	TRUE	FLASE	TRUE
ENSMUSG00000015176.11	Nolc1	circadian affected DEGs	FLASE	FLASE	FLASE	FLASE	FLASE	TRUE
ENSMUSG00000015217.11	Hmgb3	circadian affected DEGs	TRUE	FLASE	FLASE	FLASE	FLASE	TRUE
ENSMUSG00000015243.4	Abca1	circadian affected DEGs	TRUE	TRUE	TRUE	TRUE	TRUE	TRUE
ENSMUSG00000015247.10	Nipsnap3b	circadian affected DEGs	TRUE	TRUE	TRUE	TRUE	TRUE	TRUE
ENSMUSG00000015335.16	Zdhhc12	circadian affected DEGs	FLASE	FLASE	FLASE	FLASE	FLASE	TRUE
ENSMUSG00000015337.5	Endog	circadian affected DEGs	TRUE	FLASE	FLASE	TRUE	TRUE	TRUE
ENSMUSG00000015341.17	Golga7	circadian affected DEGs	FLASE	TRUE	FLASE	FLASE	FLASE	FLASE
ENSMUSG00000015357.10	Clpx	circadian affected DEGs	TRUE	TRUE	FLASE	FLASE	FLASE	TRUE
ENSMUSG00000015363.13	Trabd	circadian affected DEGs	TRUE	TRUE	TRUE	TRUE	TRUE	TRUE
ENSMUSG00000015405.15	Ace2	circadian affected DEGs	TRUE	TRUE	TRUE	TRUE	TRUE	TRUE
ENSMUSG00000015484.3	Fam163a	circadian affected DEGs	TRUE	TRUE	TRUE	TRUE	TRUE	TRUE
ENSMUSG00000015575.15	Atp6v0e	circadian affected DEGs	FLASE	TRUE	FLASE	FLASE	TRUE	FLASE
ENSMUSG00000015653.13	Steap2	circadian affected DEGs	TRUE	TRUE	TRUE	TRUE	TRUE	TRUE
ENSMUSG00000015714.11	Cers2	circadian affected DEGs	TRUE	TRUE	TRUE	TRUE	TRUE	TRUE
ENSMUSG00000015804.14	Med28	circadian affected DEGs	TRUE	TRUE	TRUE	TRUE	TRUE	TRUE
ENSMUSG00000015806.12	Qdpr	circadian affected DEGs	TRUE	TRUE	TRUE	TRUE	FLASE	TRUE
ENSMUSG00000015843.10	Rxrg	circadian affected DEGs	TRUE	TRUE	TRUE	TRUE	TRUE	TRUE
ENSMUSG00000015846.15	Rxra	circadian affected DEGs	TRUE	TRUE	TRUE	TRUE	TRUE	TRUE
ENSMUSG00000015869.16	Prpsap1	circadian affected DEGs	FLASE	FLASE	TRUE	TRUE	TRUE	TRUE
ENSMUSG00000015890.2	Amdhd1	circadian affected DEGs	TRUE	TRUE	TRUE	TRUE	TRUE	TRUE
ENSMUSG00000016018.4	Mtrex	circadian affected DEGs	TRUE	TRUE	FLASE	FLASE	TRUE	TRUE
ENSMUSG00000016024.9	Lbp	circadian affected DEGs	TRUE	TRUE	TRUE	TRUE	TRUE	TRUE
ENSMUSG00000016028.10	Celsr1	circadian affected DEGs	FLASE	FLASE	TRUE	TRUE	FLASE	FLASE
ENSMUSG00000016128.14	Stard13	circadian affected DEGs	TRUE	TRUE	TRUE	TRUE	TRUE	TRUE
ENSMUSG00000016194.14	Hsd11b1	circadian affected DEGs	TRUE	TRUE	TRUE	TRUE	TRUE	TRUE
ENSMUSG00000016344.14	Ppdpf	circadian affected DEGs	TRUE	FLASE	FLASE	FLASE	FLASE	TRUE
ENSMUSG00000016487.15	Ppfibp1	circadian affected DEGs	FLASE	FLASE	FLASE	FLASE	TRUE	TRUE
ENSMUSG00000016493.13	Cd46	circadian affected DEGs	TRUE	FLASE	FLASE	FLASE	TRUE	TRUE
ENSMUSG00000016494.9	Cd34	circadian affected DEGs	TRUE	TRUE	TRUE	TRUE	TRUE	TRUE
ENSMUSG00000016503.17	Gtf3a	circadian affected DEGs	FLASE	TRUE	FLASE	FLASE	FLASE	FLASE
ENSMUSG00000016529.5	Il10	circadian affected DEGs	FLASE	FLASE	TRUE	TRUE	TRUE	FLASE
ENSMUSG00000016552.13	Foxred2	circadian affected DEGs	TRUE	TRUE	TRUE	TRUE	TRUE	TRUE
ENSMUSG00000016637.7	Ift27	circadian affected DEGs	FLASE	FLASE	FLASE	FLASE	FLASE	TRUE
ENSMUSG00000016833.14	Mrps18c	circadian affected DEGs	TRUE	TRUE	TRUE	FLASE	TRUE	FLASE
ENSMUSG00000016933.17	Plcg1	circadian affected DEGs	FLASE	FLASE	FLASE	TRUE	TRUE	FLASE
ENSMUSG00000016942.6	Tmprss6	circadian affected DEGs	TRUE	TRUE	TRUE	TRUE	TRUE	TRUE
ENSMUSG00000016995.17	Matn4	circadian affected DEGs	TRUE	TRUE	TRUE	TRUE	TRUE	TRUE
ENSMUSG00000017002.14	Slpi	circadian affected DEGs	FLASE	FLASE	FLASE	FLASE	FLASE	TRUE
ENSMUSG00000017009.3	Sdc4	circadian affected DEGs	FLASE	FLASE	FLASE	TRUE	FLASE	TRUE
ENSMUSG00000017132.17	Cyth1	circadian affected DEGs	FLASE	FLASE	TRUE	TRUE	FLASE	FLASE
ENSMUSG00000017144.8	Rnd3	circadian affected DEGs	TRUE	TRUE	TRUE	TRUE	TRUE	TRUE
ENSMUSG00000017146.12	Brca1	circadian affected DEGs	FLASE	FLASE	TRUE	TRUE	TRUE	TRUE
ENSMUSG00000017314.12	Mpp2	circadian affected DEGs	TRUE	TRUE	TRUE	TRUE	TRUE	TRUE
ENSMUSG00000017344.4	Vtn	circadian affected DEGs	TRUE	TRUE	TRUE	TRUE	TRUE	TRUE
ENSMUSG00000017404.12	Rpl19	circadian affected DEGs	FLASE	FLASE	FLASE	FLASE	FLASE	TRUE
ENSMUSG00000017405.14	Nek8	circadian affected DEGs	FLASE	TRUE	TRUE	TRUE	TRUE	TRUE
ENSMUSG00000017428.16	Psmd11	circadian affected DEGs	FLASE	TRUE	FLASE	FLASE	FLASE	FLASE
ENSMUSG00000017493.12	Igfbp4	circadian affected DEGs	TRUE	TRUE	TRUE	TRUE	TRUE	TRUE
ENSMUSG00000017499.15	Cdc6	circadian affected DEGs	TRUE	TRUE	FLASE	FLASE	FLASE	FLASE
ENSMUSG00000017639.13	Rab11fip4	circadian affected DEGs	TRUE	TRUE	TRUE	TRUE	TRUE	TRUE
ENSMUSG00000017677.11	Wsb1	circadian affected DEGs	FLASE	FLASE	FLASE	FLASE	FLASE	TRUE
ENSMUSG00000017679.16	Ttpal	circadian affected DEGs	FLASE	FLASE	FLASE	TRUE	TRUE	TRUE
ENSMUSG00000017716.15	Birc5	circadian affected DEGs	FLASE	FLASE	FLASE	FLASE	TRUE	FLASE
ENSMUSG00000017774.19	Myo1c	circadian affected DEGs	TRUE	TRUE	TRUE	FLASE	FLASE	FLASE
ENSMUSG00000017830.15	Dhx58	circadian affected DEGs	TRUE	TRUE	TRUE	TRUE	TRUE	TRUE
ENSMUSG00000017868.16	Sgk2	circadian affected DEGs	FLASE	FLASE	TRUE	TRUE	TRUE	TRUE
ENSMUSG00000017929.13	B4galt5	circadian affected DEGs	TRUE	TRUE	TRUE	TRUE	TRUE	TRUE
ENSMUSG00000018042.18	Cyb5r3	circadian affected DEGs	TRUE	TRUE	TRUE	TRUE	TRUE	TRUE
ENSMUSG00000018068.13	Ints2	circadian affected DEGs	TRUE	TRUE	TRUE	TRUE	TRUE	TRUE
ENSMUSG00000018166.8	Erbb3	circadian affected DEGs	TRUE	FLASE	FLASE	FLASE	TRUE	TRUE
ENSMUSG00000018169.12	Mfng	circadian affected DEGs	TRUE	TRUE	TRUE	TRUE	TRUE	TRUE
ENSMUSG00000018199.9	Ro60	circadian affected DEGs	TRUE	TRUE	TRUE	TRUE	TRUE	TRUE
ENSMUSG00000018238.6	Gdf9	circadian affected DEGs	FLASE	FLASE	FLASE	FLASE	TRUE	TRUE
ENSMUSG00000018293.4	Pfn1	circadian affected DEGs	FLASE	TRUE	FLASE	FLASE	TRUE	TRUE
ENSMUSG00000018362.14	Kpna2	circadian affected DEGs	TRUE	TRUE	TRUE	TRUE	TRUE	TRUE
ENSMUSG00000018405.7	Mrm1	circadian affected DEGs	TRUE	TRUE	FLASE	TRUE	TRUE	FLASE
ENSMUSG00000018411.17	Mapt	circadian affected DEGs	TRUE	TRUE	TRUE	TRUE	TRUE	TRUE
ENSMUSG00000018427.8	Ypel2	circadian affected DEGs	FLASE	TRUE	FLASE	FLASE	FLASE	FLASE
ENSMUSG00000018442.13	Derl2	circadian affected DEGs	TRUE	TRUE	TRUE	TRUE	TRUE	TRUE
ENSMUSG00000018474.18	Chd3	circadian affected DEGs	TRUE	TRUE	TRUE	TRUE	TRUE	TRUE
ENSMUSG00000018500.2	Adora2b	circadian affected DEGs	TRUE	TRUE	TRUE	TRUE	TRUE	TRUE
ENSMUSG00000018566.14	Slc2a4	circadian affected DEGs	TRUE	TRUE	TRUE	TRUE	TRUE	TRUE
ENSMUSG00000018574.14	Acadvl	circadian affected DEGs	TRUE	FLASE	FLASE	FLASE	FLASE	TRUE
ENSMUSG00000018599.5	Mief2	circadian affected DEGs	TRUE	TRUE	TRUE	TRUE	TRUE	TRUE
ENSMUSG00000018604.18	Tbx3	circadian affected DEGs	TRUE	TRUE	TRUE	TRUE	TRUE	TRUE
ENSMUSG00000018623.9	Mmp7	circadian affected DEGs	TRUE	FLASE	FLASE	TRUE	TRUE	TRUE
ENSMUSG00000018659.12	Pnpo	circadian affected DEGs	TRUE	TRUE	TRUE	TRUE	TRUE	TRUE
ENSMUSG00000018669.14	Cdk5rap3	circadian affected DEGs	TRUE	TRUE	TRUE	TRUE	TRUE	TRUE
ENSMUSG00000018736.14	Ndel1	circadian affected DEGs	TRUE	TRUE	TRUE	FLASE	TRUE	TRUE
ENSMUSG00000018796.13	Acsl1	circadian affected DEGs	TRUE	TRUE	TRUE	TRUE	TRUE	TRUE
ENSMUSG00000018821.3	Avpi1	circadian affected DEGs	TRUE	TRUE	TRUE	TRUE	TRUE	TRUE
ENSMUSG00000018822.7	Sfrp5	circadian affected DEGs	TRUE	TRUE	TRUE	TRUE	TRUE	TRUE
ENSMUSG00000018849.6	Wwc1	circadian affected DEGs	TRUE	TRUE	FLASE	FLASE	FLASE	FLASE
ENSMUSG00000018861.8	Fdxr	circadian affected DEGs	TRUE	TRUE	FLASE	TRUE	FLASE	FLASE
ENSMUSG00000018900.7	Slc22a5	circadian affected DEGs	TRUE	TRUE	TRUE	TRUE	TRUE	TRUE
ENSMUSG00000018906.14	P4ha2	circadian affected DEGs	TRUE	TRUE	TRUE	TRUE	FLASE	TRUE
ENSMUSG00000018909.15	Arrb1	circadian affected DEGs	TRUE	TRUE	TRUE	TRUE	TRUE	FLASE
ENSMUSG00000018932.9	Map2k3	circadian affected DEGs	TRUE	TRUE	TRUE	TRUE	TRUE	TRUE
ENSMUSG00000018999.14	Slc35b4	circadian affected DEGs	TRUE	TRUE	TRUE	TRUE	TRUE	TRUE
ENSMUSG00000019055.15	Plod1	circadian affected DEGs	TRUE	FLASE	FLASE	FLASE	TRUE	TRUE
ENSMUSG00000019080.8	Mfsd3	circadian affected DEGs	TRUE	FLASE	FLASE	FLASE	FLASE	TRUE
ENSMUSG00000019082.18	Slc25a22	circadian affected DEGs	TRUE	TRUE	TRUE	TRUE	TRUE	TRUE
ENSMUSG00000019087.13	Atp6ap1	circadian affected DEGs	FLASE	TRUE	TRUE	FLASE	FLASE	FLASE
ENSMUSG00000019122.8	Ccl9	circadian affected DEGs	TRUE	TRUE	TRUE	TRUE	TRUE	TRUE
ENSMUSG00000019124.10	Scrn1	circadian affected DEGs	TRUE	TRUE	TRUE	TRUE	TRUE	TRUE
ENSMUSG00000019139.10	Isyna1	circadian affected DEGs	TRUE	TRUE	TRUE	TRUE	TRUE	FLASE
ENSMUSG00000019158.9	Tmem160	circadian affected DEGs	FLASE	FLASE	FLASE	FLASE	FLASE	TRUE
ENSMUSG00000019173.11	Rab5c	circadian affected DEGs	FLASE	TRUE	FLASE	FLASE	FLASE	FLASE
ENSMUSG00000019189.13	Rnf145	circadian affected DEGs	TRUE	TRUE	TRUE	FLASE	TRUE	TRUE
ENSMUSG00000019210.10	Atp6v1e1	circadian affected DEGs	TRUE	TRUE	FLASE	FLASE	TRUE	TRUE
ENSMUSG00000019232.14	Etnppl	circadian affected DEGs	TRUE	TRUE	TRUE	TRUE	TRUE	TRUE
ENSMUSG00000019256.17	Ahr	circadian affected DEGs	TRUE	TRUE	TRUE	TRUE	TRUE	TRUE
ENSMUSG00000019368.13	Sec14l4	circadian affected DEGs	TRUE	TRUE	TRUE	TRUE	TRUE	TRUE
ENSMUSG00000019370.10	Calm3	circadian affected DEGs	TRUE	TRUE	TRUE	TRUE	TRUE	TRUE
ENSMUSG00000019433.9	Gipc1	circadian affected DEGs	FLASE	TRUE	TRUE	TRUE	TRUE	FLASE
ENSMUSG00000019528.18	Gyg	circadian affected DEGs	TRUE	TRUE	TRUE	TRUE	TRUE	TRUE
ENSMUSG00000019564.12	Arid3a	circadian affected DEGs	TRUE	TRUE	TRUE	TRUE	TRUE	TRUE
ENSMUSG00000019577.6	Pdk4	circadian affected DEGs	FLASE	TRUE	TRUE	TRUE	TRUE	TRUE
ENSMUSG00000019579.13	Mydgf	circadian affected DEGs	TRUE	FLASE	FLASE	TRUE	FLASE	TRUE
ENSMUSG00000019737.14	Syne4	circadian affected DEGs	TRUE	TRUE	TRUE	TRUE	TRUE	TRUE
ENSMUSG00000019762.4	Iyd	circadian affected DEGs	FLASE	FLASE	FLASE	TRUE	FLASE	TRUE
ENSMUSG00000019768.16	Esr1	circadian affected DEGs	TRUE	FLASE	FLASE	TRUE	TRUE	TRUE
ENSMUSG00000019832.5	Rab32	circadian affected DEGs	TRUE	TRUE	TRUE	TRUE	TRUE	TRUE
ENSMUSG00000019838.11	Slc16a10	circadian affected DEGs	TRUE	TRUE	TRUE	TRUE	TRUE	TRUE
ENSMUSG00000019849.11	Prep	circadian affected DEGs	FLASE	FLASE	FLASE	TRUE	TRUE	TRUE
ENSMUSG00000019872.13	Smpdl3a	circadian affected DEGs	TRUE	TRUE	TRUE	TRUE	TRUE	TRUE
ENSMUSG00000019878.8	Hsf2	circadian affected DEGs	TRUE	TRUE	TRUE	TRUE	TRUE	FLASE
ENSMUSG00000019906.15	Lin7a	circadian affected DEGs	TRUE	TRUE	TRUE	TRUE	TRUE	TRUE
ENSMUSG00000019916.14	P4ha1	circadian affected DEGs	TRUE	TRUE	TRUE	TRUE	TRUE	TRUE
ENSMUSG00000019944.14	Rhobtb1	circadian affected DEGs	FLASE	FLASE	FLASE	TRUE	FLASE	FLASE
ENSMUSG00000019945.10	Cabcoco1	circadian affected DEGs	TRUE	TRUE	TRUE	TRUE	TRUE	TRUE
ENSMUSG00000019947.10	Arid5b	circadian affected DEGs	FLASE	TRUE	TRUE	TRUE	TRUE	TRUE
ENSMUSG00000019970.15	Sgk1	circadian affected DEGs	FLASE	TRUE	TRUE	TRUE	TRUE	TRUE
ENSMUSG00000019971.10	Cep290	circadian affected DEGs	TRUE	FLASE	TRUE	TRUE	TRUE	TRUE
ENSMUSG00000019987.9	Arg1	circadian affected DEGs	TRUE	TRUE	TRUE	TRUE	TRUE	TRUE
ENSMUSG00000019989.8	Enpp3	circadian affected DEGs	FLASE	TRUE	FLASE	FLASE	FLASE	FLASE
ENSMUSG00000019997.11	Ccn2	circadian affected DEGs	TRUE	TRUE	TRUE	TRUE	TRUE	TRUE
ENSMUSG00000020010.7	Vnn3	circadian affected DEGs	TRUE	TRUE	TRUE	TRUE	TRUE	TRUE
ENSMUSG00000020017.14	Hal	circadian affected DEGs	TRUE	TRUE	TRUE	TRUE	TRUE	TRUE
ENSMUSG00000020034.7	Tcp11l2	circadian affected DEGs	TRUE	TRUE	FLASE	FLASE	FLASE	FLASE
ENSMUSG00000020037.15	Rfx4	circadian affected DEGs	TRUE	TRUE	TRUE	TRUE	TRUE	TRUE
ENSMUSG00000020038.10	Cry1	circadian affected DEGs	TRUE	TRUE	TRUE	TRUE	TRUE	TRUE
ENSMUSG00000020042.15	Btbd11	circadian affected DEGs	TRUE	TRUE	TRUE	FLASE	FLASE	FLASE
ENSMUSG00000020044.13	Timp3	circadian affected DEGs	TRUE	TRUE	TRUE	TRUE	TRUE	TRUE
ENSMUSG00000020048.13	Hsp90b1	circadian affected DEGs	FLASE	TRUE	TRUE	TRUE	TRUE	TRUE
ENSMUSG00000020067.8	Mypn	circadian affected DEGs	FLASE	FLASE	FLASE	TRUE	TRUE	TRUE
ENSMUSG00000020072.15	Pbld2	circadian affected DEGs	TRUE	TRUE	TRUE	TRUE	TRUE	TRUE
ENSMUSG00000020083.13	Fam241b	circadian affected DEGs	TRUE	TRUE	FLASE	TRUE	TRUE	TRUE
ENSMUSG00000020089.8	Ppa1	circadian affected DEGs	TRUE	TRUE	TRUE	TRUE	TRUE	TRUE
ENSMUSG00000020091.15	Eif4ebp2	circadian affected DEGs	FLASE	FLASE	FLASE	FLASE	FLASE	TRUE
ENSMUSG00000020097.14	Sgpl1	circadian affected DEGs	TRUE	FLASE	FLASE	FLASE	FLASE	TRUE
ENSMUSG00000020098.7	Pcbd1	circadian affected DEGs	TRUE	FLASE	FLASE	FLASE	FLASE	FLASE
ENSMUSG00000020100.15	Slc29a3	circadian affected DEGs	TRUE	TRUE	TRUE	TRUE	TRUE	TRUE
ENSMUSG00000020102.15	Slc16a7	circadian affected DEGs	TRUE	TRUE	TRUE	FLASE	FLASE	TRUE
ENSMUSG00000020122.16	Egfr	circadian affected DEGs	TRUE	TRUE	TRUE	TRUE	TRUE	TRUE
ENSMUSG00000020123.6	Avpr1a	circadian affected DEGs	TRUE	TRUE	TRUE	TRUE	TRUE	TRUE
ENSMUSG00000020130.9	Tbc1d15	circadian affected DEGs	FLASE	TRUE	TRUE	TRUE	FLASE	FLASE
ENSMUSG00000020131.14	Pcsk4	circadian affected DEGs	TRUE	TRUE	TRUE	TRUE	TRUE	TRUE
ENSMUSG00000020135.13	Apc2	circadian affected DEGs	TRUE	TRUE	TRUE	FLASE	TRUE	TRUE
ENSMUSG00000020142.12	Slc1a4	circadian affected DEGs	TRUE	TRUE	TRUE	TRUE	TRUE	TRUE
ENSMUSG00000020143.15	Dock2	circadian affected DEGs	TRUE	TRUE	FLASE	TRUE	TRUE	TRUE
ENSMUSG00000020150.13	Gamt	circadian affected DEGs	TRUE	TRUE	TRUE	TRUE	TRUE	TRUE
ENSMUSG00000020175.15	Rab36	circadian affected DEGs	TRUE	FLASE	TRUE	TRUE	TRUE	TRUE
ENSMUSG00000020181.18	Nav3	circadian affected DEGs	TRUE	TRUE	TRUE	TRUE	TRUE	TRUE
ENSMUSG00000020182.16	Ddc	circadian affected DEGs	FLASE	FLASE	FLASE	FLASE	TRUE	TRUE
ENSMUSG00000020189.15	Osbpl8	circadian affected DEGs	TRUE	TRUE	FLASE	FLASE	FLASE	TRUE
ENSMUSG00000020196.10	Cabin1	circadian affected DEGs	TRUE	FLASE	FLASE	FLASE	FLASE	FLASE
ENSMUSG00000020225.10	Tmbim4	circadian affected DEGs	TRUE	TRUE	TRUE	TRUE	TRUE	TRUE
ENSMUSG00000020255.8	D10Wsu102e	circadian affected DEGs	TRUE	FLASE	FLASE	TRUE	FLASE	FLASE
ENSMUSG00000020256.14	Aldh1l2	circadian affected DEGs	TRUE	TRUE	TRUE	TRUE	TRUE	TRUE
ENSMUSG00000020262.15	Adarb1	circadian affected DEGs	FLASE	FLASE	FLASE	TRUE	FLASE	FLASE
ENSMUSG00000020284.16	Cfap410	circadian affected DEGs	TRUE	TRUE	TRUE	TRUE	TRUE	TRUE
ENSMUSG00000020288.13	Ahsa2	circadian affected DEGs	TRUE	TRUE	TRUE	TRUE	TRUE	FLASE
ENSMUSG00000020307.15	Cdc34	circadian affected DEGs	FLASE	FLASE	FLASE	FLASE	TRUE	TRUE
ENSMUSG00000020319.9	Wdpcp	circadian affected DEGs	TRUE	TRUE	TRUE	TRUE	TRUE	TRUE
ENSMUSG00000020326.7	Ccng1	circadian affected DEGs	TRUE	TRUE	TRUE	TRUE	TRUE	TRUE
ENSMUSG00000020328.10	Nudcd2	circadian affected DEGs	FLASE	FLASE	FLASE	FLASE	TRUE	FLASE
ENSMUSG00000020334.6	Slc22a4	circadian affected DEGs	TRUE	TRUE	TRUE	TRUE	TRUE	TRUE
ENSMUSG00000020357.3	Flt4	circadian affected DEGs	TRUE	TRUE	TRUE	TRUE	TRUE	TRUE
ENSMUSG00000020381.10	Mrnip	circadian affected DEGs	FLASE	FLASE	FLASE	TRUE	TRUE	TRUE
ENSMUSG00000020386.5	Sar1b	circadian affected DEGs	TRUE	TRUE	TRUE	TRUE	TRUE	TRUE
ENSMUSG00000020389.19	Cdkl3	circadian affected DEGs	TRUE	TRUE	TRUE	TRUE	TRUE	TRUE
ENSMUSG00000020395.13	Itk	circadian affected DEGs	TRUE	FLASE	FLASE	FLASE	FLASE	FLASE
ENSMUSG00000020399.14	Havcr2	circadian affected DEGs	FLASE	TRUE	FLASE	FLASE	FLASE	FLASE
ENSMUSG00000020402.11	Vdac1	circadian affected DEGs	TRUE	TRUE	TRUE	TRUE	TRUE	FLASE
ENSMUSG00000020413.11	Hus1	circadian affected DEGs	TRUE	TRUE	TRUE	TRUE	TRUE	TRUE
ENSMUSG00000020422.14	Tns3	circadian affected DEGs	FLASE	TRUE	FLASE	FLASE	FLASE	FLASE
ENSMUSG00000020424.3	Castor1	circadian affected DEGs	TRUE	TRUE	TRUE	TRUE	TRUE	TRUE
ENSMUSG00000020427.11	Igfbp3	circadian affected DEGs	TRUE	TRUE	TRUE	TRUE	TRUE	TRUE
ENSMUSG00000020429.7	Igfbp1	circadian affected DEGs	TRUE	TRUE	TRUE	TRUE	TRUE	TRUE
ENSMUSG00000020432.12	Tcn2	circadian affected DEGs	TRUE	TRUE	TRUE	TRUE	TRUE	TRUE
ENSMUSG00000020435.17	Osbp2	circadian affected DEGs	TRUE	TRUE	TRUE	TRUE	TRUE	TRUE
ENSMUSG00000020437.12	Myo1g	circadian affected DEGs	FLASE	FLASE	FLASE	FLASE	TRUE	FLASE
ENSMUSG00000020439.17	Smtn	circadian affected DEGs	TRUE	TRUE	TRUE	TRUE	TRUE	TRUE
ENSMUSG00000020451.17	Limk2	circadian affected DEGs	FLASE	TRUE	TRUE	TRUE	TRUE	TRUE
ENSMUSG00000020453.17	Patz1	circadian affected DEGs	TRUE	TRUE	TRUE	TRUE	TRUE	TRUE
ENSMUSG00000020456.17	Ogdh	circadian affected DEGs	TRUE	TRUE	TRUE	TRUE	TRUE	FLASE
ENSMUSG00000020471.11	Pold2	circadian affected DEGs	FLASE	FLASE	FLASE	FLASE	FLASE	TRUE
ENSMUSG00000020484.19	Xbp1	circadian affected DEGs	TRUE	TRUE	TRUE	TRUE	TRUE	TRUE
ENSMUSG00000020492.11	Ska2	circadian affected DEGs	TRUE	TRUE	TRUE	TRUE	TRUE	TRUE
ENSMUSG00000020515.13	Cnot8	circadian affected DEGs	TRUE	FLASE	FLASE	TRUE	FLASE	TRUE
ENSMUSG00000020516.15	Rps6kb1	circadian affected DEGs	FLASE	TRUE	FLASE	FLASE	TRUE	FLASE
ENSMUSG00000020527.14	Myo19	circadian affected DEGs	TRUE	TRUE	TRUE	TRUE	TRUE	TRUE
ENSMUSG00000020534.14	Shmt1	circadian affected DEGs	TRUE	TRUE	TRUE	TRUE	TRUE	TRUE
ENSMUSG00000020538.15	Srebf1	circadian affected DEGs	TRUE	TRUE	TRUE	TRUE	TRUE	TRUE
ENSMUSG00000020546.14	Stxbp4	circadian affected DEGs	TRUE	TRUE	TRUE	TRUE	TRUE	TRUE
ENSMUSG00000020553.8	Pctp	circadian affected DEGs	TRUE	TRUE	TRUE	TRUE	FLASE	FLASE
ENSMUSG00000020570.15	Sypl	circadian affected DEGs	TRUE	TRUE	TRUE	TRUE	TRUE	TRUE
ENSMUSG00000020571.12	Pdia6	circadian affected DEGs	TRUE	TRUE	TRUE	TRUE	TRUE	TRUE
ENSMUSG00000020577.17	Tspan13	circadian affected DEGs	TRUE	TRUE	TRUE	TRUE	TRUE	TRUE
ENSMUSG00000020592.14	Sdc1	circadian affected DEGs	TRUE	TRUE	TRUE	TRUE	TRUE	TRUE
ENSMUSG00000020593.16	Lpin1	circadian affected DEGs	FLASE	FLASE	FLASE	TRUE	TRUE	FLASE
ENSMUSG00000020614.13	Fam20a	circadian affected DEGs	TRUE	TRUE	TRUE	TRUE	TRUE	TRUE
ENSMUSG00000020620.14	Abca8b	circadian affected DEGs	TRUE	TRUE	TRUE	TRUE	TRUE	TRUE
ENSMUSG00000020623.11	Map2k6	circadian affected DEGs	FLASE	FLASE	FLASE	FLASE	FLASE	TRUE
ENSMUSG00000020639.14	Pfn4	circadian affected DEGs	FLASE	FLASE	TRUE	FLASE	FLASE	FLASE
ENSMUSG00000020642.13	Rnf144a	circadian affected DEGs	FLASE	FLASE	TRUE	TRUE	TRUE	FLASE
ENSMUSG00000020649.11	Rrm2	circadian affected DEGs	FLASE	FLASE	FLASE	TRUE	TRUE	TRUE
ENSMUSG00000020654.15	Adcy3	circadian affected DEGs	FLASE	TRUE	TRUE	FLASE	FLASE	FLASE
ENSMUSG00000020661.15	Dnmt3a	circadian affected DEGs	FLASE	FLASE	FLASE	FLASE	FLASE	TRUE
ENSMUSG00000020679.11	Hnf1b	circadian affected DEGs	TRUE	TRUE	TRUE	TRUE	TRUE	TRUE
ENSMUSG00000020680.15	Taf15	circadian affected DEGs	FLASE	TRUE	FLASE	FLASE	TRUE	FLASE
ENSMUSG00000020695.14	Mrc2	circadian affected DEGs	TRUE	TRUE	TRUE	TRUE	TRUE	TRUE
ENSMUSG00000020706.13	Ftsj3	circadian affected DEGs	FLASE	FLASE	FLASE	TRUE	TRUE	TRUE
ENSMUSG00000020707.6	Rnf135	circadian affected DEGs	FLASE	FLASE	FLASE	FLASE	FLASE	TRUE
ENSMUSG00000020715.9	Ern1	circadian affected DEGs	TRUE	TRUE	TRUE	TRUE	TRUE	TRUE
ENSMUSG00000020722.5	Cacng1	circadian affected DEGs	FLASE	FLASE	FLASE	TRUE	FLASE	FLASE
ENSMUSG00000020743.15	Mif4gd	circadian affected DEGs	FLASE	FLASE	FLASE	FLASE	FLASE	TRUE
ENSMUSG00000020744.13	Slc25a19	circadian affected DEGs	TRUE	TRUE	TRUE	TRUE	TRUE	TRUE
ENSMUSG00000020766.4	Galk1	circadian affected DEGs	FLASE	FLASE	FLASE	FLASE	FLASE	TRUE
ENSMUSG00000020774.9	Aspa	circadian affected DEGs	TRUE	TRUE	TRUE	TRUE	TRUE	TRUE
ENSMUSG00000020777.16	Acox1	circadian affected DEGs	TRUE	TRUE	TRUE	TRUE	FLASE	TRUE
ENSMUSG00000020782.18	Llgl2	circadian affected DEGs	FLASE	TRUE	TRUE	TRUE	TRUE	TRUE
ENSMUSG00000020787.14	P2rx1	circadian affected DEGs	TRUE	TRUE	TRUE	TRUE	TRUE	TRUE
ENSMUSG00000020811.16	Wscd1	circadian affected DEGs	TRUE	TRUE	TRUE	TRUE	TRUE	TRUE
ENSMUSG00000020818.16	Mfsd11	circadian affected DEGs	TRUE	TRUE	TRUE	FLASE	TRUE	FLASE
ENSMUSG00000020823.16	Sec14l1	circadian affected DEGs	TRUE	TRUE	TRUE	TRUE	TRUE	TRUE
ENSMUSG00000020826.9	Nos2	circadian affected DEGs	TRUE	TRUE	TRUE	TRUE	TRUE	TRUE
ENSMUSG00000020838.12	Slc6a4	circadian affected DEGs	TRUE	TRUE	TRUE	TRUE	TRUE	TRUE
ENSMUSG00000020841.5	Cpd	circadian affected DEGs	TRUE	TRUE	TRUE	FLASE	TRUE	FLASE
ENSMUSG00000020847.15	Rph3al	circadian affected DEGs	TRUE	TRUE	TRUE	TRUE	TRUE	TRUE
ENSMUSG00000020869.8	Lrrc59	circadian affected DEGs	FLASE	FLASE	FLASE	FLASE	TRUE	TRUE
ENSMUSG00000020873.15	Slc35b1	circadian affected DEGs	FLASE	FLASE	FLASE	FLASE	TRUE	TRUE
ENSMUSG00000020884.15	Asgr1	circadian affected DEGs	TRUE	TRUE	TRUE	TRUE	TRUE	TRUE
ENSMUSG00000020893.17	Per1	circadian affected DEGs	TRUE	TRUE	FLASE	FLASE	FLASE	FLASE
ENSMUSG00000020894.16	Vamp2	circadian affected DEGs	TRUE	FLASE	FLASE	FLASE	FLASE	FLASE
ENSMUSG00000020898.18	Ctc1	circadian affected DEGs	FLASE	FLASE	FLASE	FLASE	TRUE	FLASE
ENSMUSG00000020900.15	Myh10	circadian affected DEGs	TRUE	FLASE	FLASE	TRUE	TRUE	FLASE
ENSMUSG00000020911.14	Krt19	circadian affected DEGs	FLASE	TRUE	TRUE	TRUE	FLASE	FLASE
ENSMUSG00000020917.17	Acly	circadian affected DEGs	TRUE	TRUE	TRUE	TRUE	TRUE	TRUE
ENSMUSG00000020919.11	Stat5b	circadian affected DEGs	TRUE	TRUE	FLASE	FLASE	FLASE	TRUE
ENSMUSG00000020935.8	Dcakd	circadian affected DEGs	FLASE	FLASE	FLASE	FLASE	FLASE	TRUE
ENSMUSG00000020941.7	Map3k14	circadian affected DEGs	TRUE	TRUE	TRUE	TRUE	TRUE	FLASE
ENSMUSG00000020964.14	Sel1l	circadian affected DEGs	TRUE	FLASE	FLASE	TRUE	TRUE	TRUE
ENSMUSG00000020986.13	Sec23a	circadian affected DEGs	TRUE	TRUE	TRUE	TRUE	TRUE	TRUE
ENSMUSG00000020990.5	Cdkl1	circadian affected DEGs	TRUE	TRUE	TRUE	TRUE	TRUE	TRUE
ENSMUSG00000021003.10	Galc	circadian affected DEGs	TRUE	TRUE	TRUE	TRUE	TRUE	TRUE
ENSMUSG00000021018.8	Polr2h	circadian affected DEGs	FLASE	FLASE	FLASE	FLASE	FLASE	TRUE
ENSMUSG00000021025.8	Nfkbia	circadian affected DEGs	FLASE	FLASE	FLASE	TRUE	FLASE	FLASE
ENSMUSG00000021036.10	Sptlc2	circadian affected DEGs	TRUE	TRUE	TRUE	TRUE	TRUE	FLASE
ENSMUSG00000021037.7	Ahsa1	circadian affected DEGs	FLASE	FLASE	FLASE	FLASE	FLASE	TRUE
ENSMUSG00000021038.17	Vipas39	circadian affected DEGs	TRUE	TRUE	TRUE	TRUE	TRUE	TRUE
ENSMUSG00000021069.17	Pygl	circadian affected DEGs	TRUE	TRUE	TRUE	TRUE	TRUE	TRUE
ENSMUSG00000021102.4	Glrx5	circadian affected DEGs	FLASE	FLASE	FLASE	FLASE	TRUE	TRUE
ENSMUSG00000021114.9	Atp6v1d	circadian affected DEGs	TRUE	TRUE	FLASE	FLASE	FLASE	FLASE
ENSMUSG00000021118.7	Plek2	circadian affected DEGs	TRUE	TRUE	TRUE	TRUE	TRUE	TRUE
ENSMUSG00000021127.7	Zfp36l1	circadian affected DEGs	FLASE	TRUE	FLASE	FLASE	TRUE	TRUE
ENSMUSG00000021133.9	Susd6	circadian affected DEGs	TRUE	TRUE	FLASE	FLASE	FLASE	FLASE
ENSMUSG00000021134.17	Srsf5	circadian affected DEGs	FLASE	TRUE	FLASE	FLASE	FLASE	FLASE
ENSMUSG00000021135.8	Slc10a1	circadian affected DEGs	TRUE	TRUE	TRUE	TRUE	TRUE	TRUE
ENSMUSG00000021136.13	Smoc1	circadian affected DEGs	TRUE	TRUE	TRUE	TRUE	TRUE	TRUE
ENSMUSG00000021175.15	Cdca7l	circadian affected DEGs	TRUE	TRUE	TRUE	TRUE	TRUE	TRUE
ENSMUSG00000021182.16	Ccdc88c	circadian affected DEGs	TRUE	TRUE	TRUE	TRUE	TRUE	TRUE
ENSMUSG00000021185.16	Dglucy	circadian affected DEGs	TRUE	TRUE	TRUE	TRUE	TRUE	TRUE
ENSMUSG00000021198.16	Unc79	circadian affected DEGs	FLASE	FLASE	FLASE	FLASE	FLASE	TRUE
ENSMUSG00000021207.9	Akr1c21	circadian affected DEGs	TRUE	TRUE	TRUE	TRUE	TRUE	TRUE
ENSMUSG00000021211.4	Akr1c12	circadian affected DEGs	TRUE	TRUE	TRUE	TRUE	TRUE	TRUE
ENSMUSG00000021213.12	Akr1c13	circadian affected DEGs	TRUE	TRUE	TRUE	TRUE	TRUE	TRUE
ENSMUSG00000021228.15	Acot3	circadian affected DEGs	TRUE	TRUE	TRUE	FLASE	TRUE	TRUE
ENSMUSG00000021240.6	Abcd4	circadian affected DEGs	FLASE	TRUE	TRUE	TRUE	TRUE	FLASE
ENSMUSG00000021252.11	Erg28	circadian affected DEGs	TRUE	TRUE	TRUE	TRUE	TRUE	TRUE
ENSMUSG00000021256.5	Vash1	circadian affected DEGs	TRUE	FLASE	FLASE	FLASE	FLASE	TRUE
ENSMUSG00000021259.5	Cyp46a1	circadian affected DEGs	TRUE	FLASE	FLASE	FLASE	FLASE	FLASE
ENSMUSG00000021260.8	Hhipl1	circadian affected DEGs	TRUE	FLASE	FLASE	FLASE	FLASE	FLASE
ENSMUSG00000021263.11	Degs2	circadian affected DEGs	TRUE	TRUE	TRUE	TRUE	TRUE	TRUE
ENSMUSG00000021265.3	Slc25a29	circadian affected DEGs	FLASE	TRUE	FLASE	FLASE	FLASE	FLASE
ENSMUSG00000021270.13	Hsp90aa1	circadian affected DEGs	TRUE	FLASE	FLASE	FLASE	FLASE	FLASE
ENSMUSG00000021273.11	Fdft1	circadian affected DEGs	TRUE	TRUE	TRUE	TRUE	TRUE	TRUE
ENSMUSG00000021275.16	Tecpr2	circadian affected DEGs	TRUE	FLASE	FLASE	FLASE	FLASE	TRUE
ENSMUSG00000021280.9	Exoc3l4	circadian affected DEGs	TRUE	TRUE	TRUE	TRUE	TRUE	TRUE
ENSMUSG00000021302.10	Ggps1	circadian affected DEGs	FLASE	FLASE	FLASE	FLASE	TRUE	TRUE
ENSMUSG00000021306.11	Gpr137b	circadian affected DEGs	TRUE	TRUE	TRUE	TRUE	TRUE	TRUE
ENSMUSG00000021311.9	Mtr	circadian affected DEGs	TRUE	TRUE	FLASE	FLASE	FLASE	TRUE
ENSMUSG00000021336.17	Slc17a4	circadian affected DEGs	TRUE	TRUE	TRUE	TRUE	TRUE	TRUE
ENSMUSG00000021340.13	Gpld1	circadian affected DEGs	TRUE	TRUE	TRUE	TRUE	TRUE	TRUE
ENSMUSG00000021371.5	Mcur1	circadian affected DEGs	TRUE	TRUE	TRUE	TRUE	TRUE	TRUE
ENSMUSG00000021384.14	Susd3	circadian affected DEGs	TRUE	TRUE	TRUE	TRUE	TRUE	TRUE
ENSMUSG00000021396.5	Nxnl2	circadian affected DEGs	FLASE	FLASE	TRUE	FLASE	FLASE	FLASE
ENSMUSG00000021400.8	Wrnip1	circadian affected DEGs	TRUE	TRUE	FLASE	FLASE	TRUE	TRUE
ENSMUSG00000021411.16	Pxdc1	circadian affected DEGs	TRUE	TRUE	TRUE	TRUE	TRUE	TRUE
ENSMUSG00000021417.15	Eci2	circadian affected DEGs	FLASE	FLASE	TRUE	TRUE	FLASE	TRUE
ENSMUSG00000021427.10	Ssr1	circadian affected DEGs	FLASE	FLASE	FLASE	FLASE	FLASE	TRUE
ENSMUSG00000021456.8	Fbp2	circadian affected DEGs	TRUE	TRUE	TRUE	TRUE	TRUE	TRUE
ENSMUSG00000021476.9	Habp4	circadian affected DEGs	FLASE	FLASE	TRUE	TRUE	TRUE	TRUE
ENSMUSG00000021477.9	Ctsl	circadian affected DEGs	FLASE	FLASE	FLASE	FLASE	FLASE	TRUE
ENSMUSG00000021483.8	Cdk20	circadian affected DEGs	FLASE	TRUE	FLASE	FLASE	TRUE	TRUE
ENSMUSG00000021484.8	Lman2	circadian affected DEGs	FLASE	FLASE	FLASE	TRUE	TRUE	TRUE
ENSMUSG00000021539.9	Lect2	circadian affected DEGs	TRUE	TRUE	TRUE	TRUE	TRUE	TRUE
ENSMUSG00000021565.16	Slc6a19	circadian affected DEGs	TRUE	TRUE	TRUE	TRUE	TRUE	TRUE
ENSMUSG00000021569.10	Trip13	circadian affected DEGs	FLASE	FLASE	TRUE	TRUE	TRUE	FLASE
ENSMUSG00000021572.9	Cep72	circadian affected DEGs	TRUE	TRUE	TRUE	TRUE	TRUE	TRUE
ENSMUSG00000021573.15	Tppp	circadian affected DEGs	TRUE	TRUE	TRUE	TRUE	TRUE	TRUE
ENSMUSG00000021583.7	Erap1	circadian affected DEGs	TRUE	TRUE	TRUE	TRUE	TRUE	TRUE
ENSMUSG00000021594.11	Srd5a1	circadian affected DEGs	TRUE	TRUE	TRUE	TRUE	TRUE	TRUE
ENSMUSG00000021595.18	Nsun2	circadian affected DEGs	FLASE	FLASE	FLASE	TRUE	TRUE	TRUE
ENSMUSG00000021611.9	Tert	circadian affected DEGs	TRUE	TRUE	TRUE	TRUE	TRUE	TRUE
ENSMUSG00000021613.9	Hapln1	circadian affected DEGs	TRUE	FLASE	FLASE	FLASE	FLASE	FLASE
ENSMUSG00000021670.14	Hmgcr	circadian affected DEGs	TRUE	FLASE	TRUE	TRUE	TRUE	FLASE
ENSMUSG00000021676.10	Iqgap2	circadian affected DEGs	TRUE	TRUE	TRUE	TRUE	TRUE	TRUE
ENSMUSG00000021699.17	Pde4d	circadian affected DEGs	TRUE	TRUE	TRUE	TRUE	TRUE	TRUE
ENSMUSG00000021701.8	Plk2	circadian affected DEGs	FLASE	FLASE	FLASE	FLASE	TRUE	FLASE
ENSMUSG00000021703.9	Serinc5	circadian affected DEGs	TRUE	TRUE	TRUE	TRUE	TRUE	TRUE
ENSMUSG00000021704.8	Mtx3	circadian affected DEGs	FLASE	FLASE	FLASE	FLASE	FLASE	TRUE
ENSMUSG00000021707.5	Dhfr	circadian affected DEGs	FLASE	FLASE	FLASE	FLASE	FLASE	TRUE
ENSMUSG00000021750.16	Fam107a	circadian affected DEGs	TRUE	TRUE	TRUE	TRUE	TRUE	TRUE
ENSMUSG00000021751.13	Acox2	circadian affected DEGs	TRUE	TRUE	TRUE	TRUE	TRUE	TRUE
ENSMUSG00000021775.11	Nr1d2	circadian affected DEGs	FLASE	FLASE	FLASE	FLASE	FLASE	TRUE
ENSMUSG00000021806.4	Nid2	circadian affected DEGs	FLASE	FLASE	TRUE	FLASE	FLASE	FLASE
ENSMUSG00000021824.13	Ap3m1	circadian affected DEGs	FLASE	TRUE	TRUE	TRUE	TRUE	TRUE
ENSMUSG00000021830.14	Txndc16	circadian affected DEGs	FLASE	TRUE	TRUE	FLASE	TRUE	TRUE
ENSMUSG00000021876.15	Rnase4	circadian affected DEGs	TRUE	TRUE	TRUE	TRUE	TRUE	TRUE
ENSMUSG00000021884.18	Hacl1	circadian affected DEGs	TRUE	TRUE	TRUE	TRUE	TRUE	TRUE
ENSMUSG00000021886.7	Gpr65	circadian affected DEGs	TRUE	TRUE	FLASE	TRUE	TRUE	TRUE
ENSMUSG00000021910.15	Nisch	circadian affected DEGs	FLASE	TRUE	TRUE	FLASE	FLASE	FLASE
ENSMUSG00000021922.17	Itih4	circadian affected DEGs	TRUE	TRUE	TRUE	TRUE	TRUE	TRUE
ENSMUSG00000021928.9	Ebpl	circadian affected DEGs	TRUE	TRUE	TRUE	TRUE	TRUE	TRUE
ENSMUSG00000021929.9	Kpna3	circadian affected DEGs	FLASE	FLASE	FLASE	FLASE	TRUE	FLASE
ENSMUSG00000021932.13	Rnaseh2b	circadian affected DEGs	TRUE	TRUE	TRUE	FLASE	TRUE	TRUE
ENSMUSG00000021994.15	Wnt5a	circadian affected DEGs	TRUE	TRUE	TRUE	TRUE	TRUE	TRUE
ENSMUSG00000021998.16	Lcp1	circadian affected DEGs	TRUE	TRUE	TRUE	TRUE	TRUE	TRUE
ENSMUSG00000021999.9	Cpb2	circadian affected DEGs	TRUE	TRUE	TRUE	TRUE	TRUE	TRUE
ENSMUSG00000022014.15	Epsti1	circadian affected DEGs	TRUE	TRUE	FLASE	TRUE	TRUE	TRUE
ENSMUSG00000022018.7	Rgcc	circadian affected DEGs	TRUE	TRUE	TRUE	TRUE	TRUE	TRUE
ENSMUSG00000022019.16	Tdrd3	circadian affected DEGs	FLASE	FLASE	FLASE	FLASE	FLASE	TRUE
ENSMUSG00000022025.13	Cnmd	circadian affected DEGs	TRUE	TRUE	TRUE	TRUE	TRUE	TRUE
ENSMUSG00000022032.14	Scara5	circadian affected DEGs	TRUE	TRUE	FLASE	TRUE	TRUE	TRUE
ENSMUSG00000022034.10	Esco2	circadian affected DEGs	FLASE	FLASE	FLASE	FLASE	TRUE	FLASE
ENSMUSG00000022035.6	Ccdc25	circadian affected DEGs	TRUE	TRUE	TRUE	TRUE	TRUE	TRUE
ENSMUSG00000022037.15	Clu	circadian affected DEGs	TRUE	TRUE	TRUE	TRUE	TRUE	TRUE
ENSMUSG00000022041.10	Chrna2	circadian affected DEGs	TRUE	TRUE	TRUE	TRUE	TRUE	TRUE
ENSMUSG00000022057.8	Adamdec1	circadian affected DEGs	TRUE	TRUE	TRUE	TRUE	TRUE	TRUE
ENSMUSG00000022066.16	Entpd4b	circadian affected DEGs	TRUE	TRUE	TRUE	FLASE	FLASE	FLASE
ENSMUSG00000022074.6	Tnfrsf10b	circadian affected DEGs	TRUE	TRUE	TRUE	TRUE	TRUE	TRUE
ENSMUSG00000022091.6	Sorbs3	circadian affected DEGs	FLASE	TRUE	FLASE	FLASE	FLASE	FLASE
ENSMUSG00000022094.15	Slc39a14	circadian affected DEGs	TRUE	TRUE	TRUE	TRUE	TRUE	TRUE
ENSMUSG00000022096.14	Hr	circadian affected DEGs	FLASE	TRUE	TRUE	TRUE	FLASE	FLASE
ENSMUSG00000022098.10	Bmp1	circadian affected DEGs	TRUE	TRUE	TRUE	TRUE	TRUE	TRUE
ENSMUSG00000022114.5	Spry2	circadian affected DEGs	TRUE	TRUE	TRUE	TRUE	TRUE	TRUE
ENSMUSG00000022142.8	Nup155	circadian affected DEGs	FLASE	TRUE	TRUE	TRUE	TRUE	TRUE
ENSMUSG00000022149.17	C9	circadian affected DEGs	TRUE	TRUE	TRUE	TRUE	TRUE	TRUE
ENSMUSG00000022177.9	Haus4	circadian affected DEGs	TRUE	FLASE	TRUE	TRUE	TRUE	TRUE
ENSMUSG00000022181.16	C6	circadian affected DEGs	TRUE	TRUE	TRUE	TRUE	TRUE	TRUE
ENSMUSG00000022214.15	Dcaf11	circadian affected DEGs	TRUE	TRUE	TRUE	TRUE	TRUE	TRUE
ENSMUSG00000022217.14	Emc9	circadian affected DEGs	TRUE	TRUE	TRUE	TRUE	TRUE	TRUE
ENSMUSG00000022241.6	Tars	circadian affected DEGs	TRUE	TRUE	TRUE	TRUE	TRUE	TRUE
ENSMUSG00000022244.7	Amacr	circadian affected DEGs	FLASE	FLASE	FLASE	FLASE	TRUE	FLASE
ENSMUSG00000022263.10	Trio	circadian affected DEGs	TRUE	FLASE	TRUE	TRUE	TRUE	TRUE
ENSMUSG00000022270.16	Retreg1	circadian affected DEGs	TRUE	FLASE	FLASE	FLASE	TRUE	TRUE
ENSMUSG00000022285.17	Ywhaz	circadian affected DEGs	TRUE	TRUE	TRUE	TRUE	TRUE	TRUE
ENSMUSG00000022292.16	Rrm2b	circadian affected DEGs	TRUE	TRUE	TRUE	TRUE	TRUE	TRUE
ENSMUSG00000022297.15	Fzd6	circadian affected DEGs	TRUE	FLASE	TRUE	TRUE	TRUE	TRUE
ENSMUSG00000022299.9	Slc25a32	circadian affected DEGs	FLASE	FLASE	TRUE	TRUE	FLASE	FLASE
ENSMUSG00000022307.16	Oxr1	circadian affected DEGs	TRUE	TRUE	TRUE	TRUE	TRUE	FLASE
ENSMUSG00000022351.14	Sqle	circadian affected DEGs	FLASE	FLASE	FLASE	TRUE	TRUE	TRUE
ENSMUSG00000022353.10	Mtss1	circadian affected DEGs	FLASE	FLASE	TRUE	TRUE	TRUE	TRUE
ENSMUSG00000022360.8	Atad2	circadian affected DEGs	FLASE	FLASE	FLASE	TRUE	TRUE	FLASE
ENSMUSG00000022364.14	Tbc1d31	circadian affected DEGs	FLASE	FLASE	TRUE	FLASE	FLASE	FLASE
ENSMUSG00000022365.6	Derl1	circadian affected DEGs	FLASE	FLASE	FLASE	FLASE	FLASE	TRUE
ENSMUSG00000022372.14	Sla	circadian affected DEGs	TRUE	TRUE	FLASE	TRUE	TRUE	TRUE
ENSMUSG00000022383.13	Ppara	circadian affected DEGs	TRUE	TRUE	TRUE	TRUE	TRUE	TRUE
ENSMUSG00000022388.14	Ttll8	circadian affected DEGs	TRUE	TRUE	TRUE	TRUE	TRUE	TRUE
ENSMUSG00000022389.15	Tef	circadian affected DEGs	TRUE	TRUE	FLASE	FLASE	FLASE	FLASE
ENSMUSG00000022390.11	Zc3h7b	circadian affected DEGs	TRUE	TRUE	FLASE	FLASE	FLASE	FLASE
ENSMUSG00000022391.16	Rangap1	circadian affected DEGs	FLASE	FLASE	FLASE	TRUE	TRUE	TRUE
ENSMUSG00000022415.12	Syngr1	circadian affected DEGs	TRUE	TRUE	TRUE	TRUE	TRUE	TRUE
ENSMUSG00000022419.16	Deptor	circadian affected DEGs	TRUE	TRUE	TRUE	TRUE	TRUE	TRUE
ENSMUSG00000022425.16	Enpp2	circadian affected DEGs	TRUE	TRUE	TRUE	TRUE	TRUE	TRUE
ENSMUSG00000022440.9	C1qtnf6	circadian affected DEGs	FLASE	TRUE	TRUE	FLASE	FLASE	FLASE
ENSMUSG00000022445.7	Cyp2d26	circadian affected DEGs	TRUE	TRUE	TRUE	TRUE	TRUE	TRUE
ENSMUSG00000022456.18	2023-09-03	circadian affected DEGs	TRUE	TRUE	TRUE	TRUE	TRUE	TRUE
ENSMUSG00000022462.7	Slc38a2	circadian affected DEGs	FLASE	FLASE	TRUE	TRUE	TRUE	FLASE
ENSMUSG00000022464.14	Slc38a4	circadian affected DEGs	TRUE	TRUE	TRUE	TRUE	TRUE	TRUE
ENSMUSG00000022472.16	Desi1	circadian affected DEGs	TRUE	TRUE	FLASE	TRUE	TRUE	TRUE
ENSMUSG00000022474.15	Pmm1	circadian affected DEGs	TRUE	TRUE	TRUE	TRUE	TRUE	TRUE
ENSMUSG00000022477.13	Aco2	circadian affected DEGs	TRUE	TRUE	TRUE	TRUE	TRUE	TRUE
ENSMUSG00000022489.6	Pde1b	circadian affected DEGs	TRUE	FLASE	FLASE	FLASE	FLASE	FLASE
ENSMUSG00000022500.15	Litaf	circadian affected DEGs	TRUE	TRUE	TRUE	TRUE	TRUE	TRUE
ENSMUSG00000022512.3	Cldn1	circadian affected DEGs	TRUE	TRUE	TRUE	TRUE	TRUE	TRUE
ENSMUSG00000022514.14	Il1rap	circadian affected DEGs	TRUE	TRUE	TRUE	TRUE	TRUE	TRUE
ENSMUSG00000022515.6	Anks3	circadian affected DEGs	TRUE	TRUE	FLASE	FLASE	FLASE	FLASE
ENSMUSG00000022519.14	Srl	circadian affected DEGs	TRUE	TRUE	TRUE	TRUE	TRUE	TRUE
ENSMUSG00000022540.16	Rogdi	circadian affected DEGs	TRUE	TRUE	TRUE	TRUE	TRUE	TRUE
ENSMUSG00000022543.9	4930451G09Rik	circadian affected DEGs	FLASE	TRUE	TRUE	TRUE	FLASE	FLASE
ENSMUSG00000022546.5	Gpt	circadian affected DEGs	TRUE	TRUE	TRUE	TRUE	TRUE	TRUE
ENSMUSG00000022550.18	Adck5	circadian affected DEGs	TRUE	TRUE	TRUE	TRUE	FLASE	FLASE
ENSMUSG00000022553.16	Maf1	circadian affected DEGs	TRUE	TRUE	TRUE	TRUE	TRUE	TRUE
ENSMUSG00000022564.7	Grina	circadian affected DEGs	TRUE	TRUE	TRUE	TRUE	TRUE	FLASE
ENSMUSG00000022574.7	Naprt	circadian affected DEGs	TRUE	TRUE	TRUE	TRUE	TRUE	TRUE
ENSMUSG00000022579.10	Gpihbp1	circadian affected DEGs	TRUE	TRUE	FLASE	FLASE	TRUE	TRUE
ENSMUSG00000022594.14	Lynx1	circadian affected DEGs	TRUE	TRUE	TRUE	TRUE	TRUE	TRUE
ENSMUSG00000022604.18	Cep97	circadian affected DEGs	TRUE	TRUE	TRUE	TRUE	FLASE	TRUE
ENSMUSG00000022615.7	Tymp	circadian affected DEGs	TRUE	TRUE	TRUE	TRUE	TRUE	TRUE
ENSMUSG00000022620.14	Arsa	circadian affected DEGs	TRUE	TRUE	TRUE	TRUE	TRUE	TRUE
ENSMUSG00000022637.11	Cblb	circadian affected DEGs	FLASE	FLASE	FLASE	FLASE	FLASE	TRUE
ENSMUSG00000022661.14	Cd200	circadian affected DEGs	TRUE	TRUE	TRUE	TRUE	TRUE	TRUE
ENSMUSG00000022663.3	Atg3	circadian affected DEGs	FLASE	TRUE	FLASE	FLASE	FLASE	FLASE
ENSMUSG00000022667.18	Cd200r1	circadian affected DEGs	TRUE	TRUE	TRUE	TRUE	TRUE	TRUE
ENSMUSG00000022684.15	Bfar	circadian affected DEGs	FLASE	FLASE	TRUE	FLASE	FLASE	FLASE
ENSMUSG00000022701.18	Ccdc191	circadian affected DEGs	TRUE	FLASE	FLASE	FLASE	FLASE	TRUE
ENSMUSG00000022707.16	Gbe1	circadian affected DEGs	TRUE	TRUE	TRUE	TRUE	TRUE	TRUE
ENSMUSG00000022708.16	Zbtb20	circadian affected DEGs	FLASE	FLASE	FLASE	FLASE	FLASE	TRUE
ENSMUSG00000022711.16	Pmm2	circadian affected DEGs	FLASE	TRUE	FLASE	FLASE	FLASE	TRUE
ENSMUSG00000022722.18	Arl6	circadian affected DEGs	TRUE	TRUE	TRUE	TRUE	TRUE	TRUE
ENSMUSG00000022723.16	Crybg3	circadian affected DEGs	FLASE	FLASE	FLASE	FLASE	TRUE	TRUE
ENSMUSG00000022742.6	Cpox	circadian affected DEGs	FLASE	FLASE	FLASE	FLASE	FLASE	TRUE
ENSMUSG00000022763.18	Aifm3	circadian affected DEGs	TRUE	TRUE	TRUE	TRUE	TRUE	TRUE
ENSMUSG00000022768.17	Ccdc116	circadian affected DEGs	FLASE	TRUE	TRUE	TRUE	TRUE	FLASE
ENSMUSG00000022769.9	Sdf2l1	circadian affected DEGs	TRUE	TRUE	TRUE	TRUE	TRUE	TRUE
ENSMUSG00000022773.19	Ypel1	circadian affected DEGs	TRUE	TRUE	TRUE	TRUE	TRUE	TRUE
ENSMUSG00000022788.16	Fgd4	circadian affected DEGs	FLASE	FLASE	FLASE	FLASE	FLASE	TRUE
ENSMUSG00000022790.14	Igsf11	circadian affected DEGs	TRUE	TRUE	TRUE	TRUE	TRUE	TRUE
ENSMUSG00000022793.17	B4galt4	circadian affected DEGs	TRUE	TRUE	TRUE	TRUE	TRUE	FLASE
ENSMUSG00000022797.16	Tfrc	circadian affected DEGs	TRUE	TRUE	TRUE	FLASE	FLASE	TRUE
ENSMUSG00000022809.4	Nr1i2	circadian affected DEGs	TRUE	TRUE	TRUE	TRUE	TRUE	TRUE
ENSMUSG00000022814.6	Umps	circadian affected DEGs	FLASE	FLASE	FLASE	FLASE	TRUE	TRUE
ENSMUSG00000022821.13	Hgd	circadian affected DEGs	TRUE	FLASE	FLASE	FLASE	FLASE	TRUE
ENSMUSG00000022827.14	Rabl3	circadian affected DEGs	FLASE	TRUE	FLASE	TRUE	TRUE	TRUE
ENSMUSG00000022828.10	Gtf2e1	circadian affected DEGs	FLASE	FLASE	FLASE	TRUE	TRUE	TRUE
ENSMUSG00000022833.7	Ccdc14	circadian affected DEGs	TRUE	FLASE	FLASE	FLASE	FLASE	TRUE
ENSMUSG00000022838.14	Eaf2	circadian affected DEGs	TRUE	TRUE	TRUE	TRUE	TRUE	TRUE
ENSMUSG00000022843.17	Clcn2	circadian affected DEGs	TRUE	TRUE	TRUE	TRUE	TRUE	TRUE
ENSMUSG00000022844.8	Pdia5	circadian affected DEGs	TRUE	TRUE	TRUE	TRUE	TRUE	TRUE
ENSMUSG00000022847.15	Thpo	circadian affected DEGs	TRUE	TRUE	TRUE	TRUE	TRUE	TRUE
ENSMUSG00000022848.8	Slc49a4	circadian affected DEGs	TRUE	TRUE	FLASE	FLASE	FLASE	TRUE
ENSMUSG00000022853.7	Ehhadh	circadian affected DEGs	FLASE	TRUE	TRUE	TRUE	TRUE	TRUE
ENSMUSG00000022861.17	Dgkg	circadian affected DEGs	TRUE	TRUE	TRUE	TRUE	TRUE	TRUE
ENSMUSG00000022868.6	Ahsg	circadian affected DEGs	TRUE	TRUE	TRUE	TRUE	TRUE	TRUE
ENSMUSG00000022871.13	Fetub	circadian affected DEGs	TRUE	TRUE	TRUE	TRUE	TRUE	TRUE
ENSMUSG00000022875.18	Kng1	circadian affected DEGs	TRUE	TRUE	TRUE	TRUE	TRUE	TRUE
ENSMUSG00000022877.9	Hrg	circadian affected DEGs	TRUE	TRUE	TRUE	TRUE	TRUE	TRUE
ENSMUSG00000022885.16	St6gal1	circadian affected DEGs	TRUE	TRUE	TRUE	TRUE	TRUE	TRUE
ENSMUSG00000022887.9	Masp1	circadian affected DEGs	TRUE	TRUE	TRUE	TRUE	TRUE	TRUE
ENSMUSG00000022893.14	Adamts1	circadian affected DEGs	TRUE	TRUE	TRUE	TRUE	TRUE	TRUE
ENSMUSG00000022905.12	Kpna1	circadian affected DEGs	FLASE	FLASE	FLASE	TRUE	FLASE	FLASE
ENSMUSG00000022912.8	Pros1	circadian affected DEGs	TRUE	TRUE	TRUE	TRUE	TRUE	TRUE
ENSMUSG00000022945.12	Chaf1b	circadian affected DEGs	FLASE	FLASE	TRUE	TRUE	FLASE	FLASE
ENSMUSG00000022946.10	Dop1b	circadian affected DEGs	TRUE	TRUE	TRUE	TRUE	TRUE	TRUE
ENSMUSG00000022948.16	Setd4	circadian affected DEGs	TRUE	TRUE	TRUE	TRUE	TRUE	FLASE
ENSMUSG00000022951.16	Rcan1	circadian affected DEGs	FLASE	FLASE	TRUE	FLASE	FLASE	FLASE
ENSMUSG00000022957.20	Itsn1	circadian affected DEGs	TRUE	TRUE	FLASE	FLASE	TRUE	TRUE
ENSMUSG00000022964.14	Tmem50b	circadian affected DEGs	TRUE	TRUE	TRUE	TRUE	TRUE	TRUE
ENSMUSG00000022994.9	Adcy6	circadian affected DEGs	TRUE	TRUE	TRUE	TRUE	TRUE	TRUE
ENSMUSG00000023018.5	Smarcd1	circadian affected DEGs	FLASE	FLASE	TRUE	TRUE	FLASE	FLASE
ENSMUSG00000023030.16	Slc11a2	circadian affected DEGs	FLASE	FLASE	TRUE	FLASE	FLASE	FLASE
ENSMUSG00000023031.8	Cela1	circadian affected DEGs	FLASE	FLASE	FLASE	TRUE	TRUE	FLASE
ENSMUSG00000023034.7	Nr4a1	circadian affected DEGs	FLASE	FLASE	TRUE	FLASE	TRUE	FLASE
ENSMUSG00000023045.13	Soat2	circadian affected DEGs	TRUE	TRUE	TRUE	TRUE	TRUE	TRUE
ENSMUSG00000023050.9	Map3k12	circadian affected DEGs	TRUE	TRUE	TRUE	TRUE	TRUE	TRUE
ENSMUSG00000023068.16	Nus1	circadian affected DEGs	TRUE	TRUE	TRUE	TRUE	TRUE	TRUE
ENSMUSG00000023072.14	Cep89	circadian affected DEGs	TRUE	TRUE	TRUE	TRUE	TRUE	TRUE
ENSMUSG00000023073.2	Slc10a2	circadian affected DEGs	FLASE	FLASE	FLASE	TRUE	FLASE	FLASE
ENSMUSG00000023110.12	Prmt5	circadian affected DEGs	TRUE	FLASE	FLASE	FLASE	FLASE	FLASE
ENSMUSG00000023122.6	Sult1c2	circadian affected DEGs	TRUE	TRUE	TRUE	TRUE	TRUE	TRUE
ENSMUSG00000023132.8	Gzma	circadian affected DEGs	TRUE	TRUE	FLASE	FLASE	TRUE	TRUE
ENSMUSG00000023143.10	Nagpa	circadian affected DEGs	FLASE	FLASE	FLASE	FLASE	FLASE	TRUE
ENSMUSG00000023147.17	Wrb	circadian affected DEGs	TRUE	TRUE	FLASE	FLASE	FLASE	FLASE
ENSMUSG00000023150.14	Ivns1abp	circadian affected DEGs	TRUE	TRUE	TRUE	FLASE	TRUE	TRUE
ENSMUSG00000023153.9	Tmem52	circadian affected DEGs	TRUE	TRUE	TRUE	TRUE	TRUE	TRUE
ENSMUSG00000023176.9	Cpn2	circadian affected DEGs	TRUE	TRUE	TRUE	TRUE	TRUE	TRUE
ENSMUSG00000023206.16	Il15ra	circadian affected DEGs	TRUE	TRUE	TRUE	TRUE	TRUE	FLASE
ENSMUSG00000023243.9	Kcnk5	circadian affected DEGs	TRUE	TRUE	FLASE	FLASE	TRUE	TRUE
ENSMUSG00000023249.15	Parp3	circadian affected DEGs	FLASE	FLASE	FLASE	FLASE	FLASE	TRUE
ENSMUSG00000023259.16	Slc26a6	circadian affected DEGs	FLASE	FLASE	TRUE	TRUE	TRUE	FLASE
ENSMUSG00000023262.13	Acy1	circadian affected DEGs	TRUE	TRUE	TRUE	FLASE	TRUE	FLASE
ENSMUSG00000023266.11	Frs3	circadian affected DEGs	TRUE	TRUE	TRUE	TRUE	TRUE	TRUE
ENSMUSG00000023272.4	Creld2	circadian affected DEGs	FLASE	FLASE	FLASE	TRUE	TRUE	TRUE
ENSMUSG00000023277.13	Twf2	circadian affected DEGs	FLASE	TRUE	TRUE	FLASE	FLASE	FLASE
ENSMUSG00000023328.14	Ache	circadian affected DEGs	TRUE	TRUE	TRUE	TRUE	TRUE	TRUE
ENSMUSG00000023341.15	Mx2	circadian affected DEGs	TRUE	TRUE	TRUE	TRUE	TRUE	TRUE
ENSMUSG00000023393.15	Slc17a9	circadian affected DEGs	TRUE	TRUE	TRUE	TRUE	TRUE	TRUE
ENSMUSG00000023495.13	Pcbp4	circadian affected DEGs	TRUE	FLASE	FLASE	TRUE	TRUE	TRUE
ENSMUSG00000023755.10	Rhebl1	circadian affected DEGs	TRUE	TRUE	TRUE	TRUE	TRUE	TRUE
ENSMUSG00000023805.17	Synj2	circadian affected DEGs	TRUE	TRUE	TRUE	TRUE	TRUE	TRUE
ENSMUSG00000023806.10	Rsph3b	circadian affected DEGs	TRUE	TRUE	TRUE	TRUE	TRUE	FLASE
ENSMUSG00000023826.16	Prkn	circadian affected DEGs	TRUE	FLASE	FLASE	FLASE	TRUE	TRUE
ENSMUSG00000023827.8	Agpat4	circadian affected DEGs	TRUE	TRUE	TRUE	FLASE	FLASE	FLASE
ENSMUSG00000023830.14	Igf2r	circadian affected DEGs	TRUE	TRUE	TRUE	TRUE	TRUE	FLASE
ENSMUSG00000023845.7	Lnpep	circadian affected DEGs	FLASE	FLASE	FLASE	FLASE	FLASE	TRUE
ENSMUSG00000023873.13	1700010I14Rik	circadian affected DEGs	FLASE	FLASE	TRUE	TRUE	TRUE	FLASE
ENSMUSG00000023892.8	Zfp51	circadian affected DEGs	FLASE	FLASE	FLASE	FLASE	FLASE	TRUE
ENSMUSG00000023908.8	Pkmyt1	circadian affected DEGs	FLASE	FLASE	FLASE	FLASE	TRUE	FLASE
ENSMUSG00000023912.10	Slc25a27	circadian affected DEGs	TRUE	TRUE	FLASE	TRUE	FLASE	TRUE
ENSMUSG00000023942.15	Slc29a1	circadian affected DEGs	TRUE	TRUE	TRUE	TRUE	TRUE	TRUE
ENSMUSG00000023959.10	Clic5	circadian affected DEGs	TRUE	TRUE	TRUE	TRUE	TRUE	TRUE
ENSMUSG00000023960.13	Enpp5	circadian affected DEGs	TRUE	TRUE	TRUE	TRUE	TRUE	TRUE
ENSMUSG00000023963.10	Cyp39a1	circadian affected DEGs	TRUE	TRUE	FLASE	TRUE	TRUE	TRUE
ENSMUSG00000023972.10	Ptk7	circadian affected DEGs	TRUE	TRUE	TRUE	TRUE	TRUE	TRUE
ENSMUSG00000023973.13	Cnpy3	circadian affected DEGs	FLASE	FLASE	FLASE	FLASE	FLASE	TRUE
ENSMUSG00000023988.8	Bysl	circadian affected DEGs	FLASE	FLASE	FLASE	TRUE	FLASE	TRUE
ENSMUSG00000023994.13	Nfya	circadian affected DEGs	FLASE	FLASE	FLASE	FLASE	TRUE	FLASE
ENSMUSG00000024008.16	Cpne5	circadian affected DEGs	TRUE	TRUE	TRUE	FLASE	FLASE	FLASE
ENSMUSG00000024013.15	Fgd2	circadian affected DEGs	TRUE	FLASE	FLASE	FLASE	FLASE	FLASE
ENSMUSG00000024014.8	Pim1	circadian affected DEGs	TRUE	TRUE	TRUE	TRUE	TRUE	TRUE
ENSMUSG00000024036.16	Slc37a1	circadian affected DEGs	FLASE	TRUE	FLASE	TRUE	FLASE	TRUE
ENSMUSG00000024039.15	Cbs	circadian affected DEGs	TRUE	TRUE	TRUE	TRUE	FLASE	TRUE
ENSMUSG00000024042.7	Sik1	circadian affected DEGs	TRUE	TRUE	TRUE	FLASE	TRUE	FLASE
ENSMUSG00000024049.15	Myom1	circadian affected DEGs	FLASE	FLASE	FLASE	FLASE	FLASE	TRUE
ENSMUSG00000024052.17	Lpin2	circadian affected DEGs	TRUE	FLASE	TRUE	TRUE	TRUE	TRUE
ENSMUSG00000024066.9	Xdh	circadian affected DEGs	TRUE	TRUE	TRUE	TRUE	TRUE	TRUE
ENSMUSG00000024070.15	Prkd3	circadian affected DEGs	TRUE	TRUE	TRUE	TRUE	TRUE	FLASE
ENSMUSG00000024074.8	Crim1	circadian affected DEGs	TRUE	TRUE	TRUE	TRUE	TRUE	TRUE
ENSMUSG00000024085.13	Man2a1	circadian affected DEGs	TRUE	TRUE	TRUE	TRUE	TRUE	TRUE
ENSMUSG00000024118.14	Tedc2	circadian affected DEGs	TRUE	TRUE	TRUE	TRUE	TRUE	TRUE
ENSMUSG00000024130.16	Abca3	circadian affected DEGs	TRUE	TRUE	TRUE	TRUE	TRUE	TRUE
ENSMUSG00000024132.6	Eci1	circadian affected DEGs	TRUE	FLASE	FLASE	FLASE	TRUE	TRUE
ENSMUSG00000024135.10	Srbd1	circadian affected DEGs	FLASE	TRUE	TRUE	TRUE	TRUE	TRUE
ENSMUSG00000024150.12	Mcfd2	circadian affected DEGs	TRUE	TRUE	FLASE	FLASE	TRUE	TRUE
ENSMUSG00000024155.8	Meiob	circadian affected DEGs	TRUE	TRUE	TRUE	TRUE	TRUE	TRUE
ENSMUSG00000024158.17	Hagh	circadian affected DEGs	TRUE	FLASE	TRUE	TRUE	FLASE	FLASE
ENSMUSG00000024164.15	C3	circadian affected DEGs	TRUE	TRUE	TRUE	TRUE	TRUE	TRUE
ENSMUSG00000024177.9	Nme4	circadian affected DEGs	FLASE	TRUE	FLASE	FLASE	TRUE	TRUE
ENSMUSG00000024213.14	Nudt3	circadian affected DEGs	TRUE	FLASE	FLASE	FLASE	FLASE	FLASE
ENSMUSG00000024217.10	Snrpc	circadian affected DEGs	FLASE	FLASE	FLASE	FLASE	FLASE	TRUE
ENSMUSG00000024222.17	Fkbp5	circadian affected DEGs	TRUE	TRUE	FLASE	FLASE	FLASE	FLASE
ENSMUSG00000024236.18	Svil	circadian affected DEGs	TRUE	FLASE	FLASE	TRUE	TRUE	FLASE
ENSMUSG00000024254.15	Abcg8	circadian affected DEGs	TRUE	TRUE	TRUE	TRUE	TRUE	TRUE
ENSMUSG00000024277.14	Mapre2	circadian affected DEGs	TRUE	TRUE	TRUE	FLASE	FLASE	FLASE
ENSMUSG00000024298.15	Zfp871	circadian affected DEGs	FLASE	FLASE	FLASE	FLASE	FLASE	TRUE
ENSMUSG00000024301.10	Kifc5b	circadian affected DEGs	FLASE	FLASE	TRUE	FLASE	FLASE	FLASE
ENSMUSG00000024308.15	Tapbp	circadian affected DEGs	FLASE	FLASE	FLASE	FLASE	FLASE	TRUE
ENSMUSG00000024331.11	Dsc2	circadian affected DEGs	TRUE	TRUE	TRUE	TRUE	TRUE	TRUE
ENSMUSG00000024350.6	Dnajc18	circadian affected DEGs	TRUE	TRUE	TRUE	TRUE	FLASE	FLASE
ENSMUSG00000024354.13	Slc23a1	circadian affected DEGs	TRUE	TRUE	TRUE	TRUE	TRUE	TRUE
ENSMUSG00000024357.10	Sil1	circadian affected DEGs	FLASE	FLASE	FLASE	FLASE	FLASE	TRUE
ENSMUSG00000024371.14	C2	circadian affected DEGs	TRUE	TRUE	TRUE	TRUE	TRUE	TRUE
ENSMUSG00000024378.9	Stard4	circadian affected DEGs	TRUE	TRUE	TRUE	TRUE	TRUE	FLASE
ENSMUSG00000024386.9	Proc	circadian affected DEGs	TRUE	TRUE	TRUE	TRUE	TRUE	TRUE
ENSMUSG00000024395.9	Lims2	circadian affected DEGs	TRUE	TRUE	TRUE	FLASE	FLASE	FLASE
ENSMUSG00000024413.14	Npc1	circadian affected DEGs	TRUE	TRUE	TRUE	TRUE	TRUE	TRUE
ENSMUSG00000024423.6	Impact	circadian affected DEGs	FLASE	FLASE	FLASE	TRUE	TRUE	TRUE
ENSMUSG00000024424.15	Ttc39c	circadian affected DEGs	TRUE	TRUE	TRUE	TRUE	TRUE	TRUE
ENSMUSG00000024430.14	Cabyr	circadian affected DEGs	TRUE	TRUE	FLASE	TRUE	TRUE	TRUE
ENSMUSG00000024436.16	Mrps18b	circadian affected DEGs	FLASE	FLASE	FLASE	FLASE	FLASE	TRUE
ENSMUSG00000024456.16	Diaph1	circadian affected DEGs	FLASE	FLASE	FLASE	FLASE	TRUE	TRUE
ENSMUSG00000024485.16	Slc4a9	circadian affected DEGs	TRUE	TRUE	TRUE	TRUE	TRUE	TRUE
ENSMUSG00000024486.6	Hbegf	circadian affected DEGs	TRUE	TRUE	TRUE	TRUE	TRUE	TRUE
ENSMUSG00000024501.20	Dpysl3	circadian affected DEGs	FLASE	TRUE	TRUE	TRUE	TRUE	FLASE
ENSMUSG00000024525.7	Impa2	circadian affected DEGs	TRUE	TRUE	TRUE	TRUE	TRUE	TRUE
ENSMUSG00000024533.17	Spire1	circadian affected DEGs	TRUE	TRUE	TRUE	TRUE	TRUE	TRUE
ENSMUSG00000024534.15	Sncaip	circadian affected DEGs	TRUE	TRUE	TRUE	TRUE	TRUE	TRUE
ENSMUSG00000024544.9	Ldlrad4	circadian affected DEGs	FLASE	FLASE	FLASE	FLASE	TRUE	TRUE
ENSMUSG00000024548.11	Setbp1	circadian affected DEGs	TRUE	TRUE	TRUE	TRUE	TRUE	TRUE
ENSMUSG00000024570.7	Rbfa	circadian affected DEGs	FLASE	FLASE	FLASE	FLASE	FLASE	TRUE
ENSMUSG00000024579.7	Pcyox1l	circadian affected DEGs	TRUE	TRUE	TRUE	TRUE	TRUE	TRUE
ENSMUSG00000024589.18	Nedd4l	circadian affected DEGs	FLASE	FLASE	TRUE	TRUE	FLASE	FLASE
ENSMUSG00000024597.11	Slc12a2	circadian affected DEGs	TRUE	TRUE	TRUE	TRUE	TRUE	TRUE
ENSMUSG00000024644.17	Cndp2	circadian affected DEGs	TRUE	TRUE	TRUE	TRUE	TRUE	TRUE
ENSMUSG00000024654.8	Asrgl1	circadian affected DEGs	TRUE	FLASE	FLASE	TRUE	TRUE	TRUE
ENSMUSG00000024663.20	Rab3il1	circadian affected DEGs	TRUE	TRUE	TRUE	TRUE	TRUE	TRUE
ENSMUSG00000024664.5	Fads3	circadian affected DEGs	TRUE	TRUE	TRUE	TRUE	TRUE	TRUE
ENSMUSG00000024665.8	Fads2	circadian affected DEGs	TRUE	TRUE	TRUE	TRUE	TRUE	TRUE
ENSMUSG00000024694.9	Keg1	circadian affected DEGs	TRUE	TRUE	TRUE	TRUE	TRUE	TRUE
ENSMUSG00000024697.4	Gna14	circadian affected DEGs	TRUE	TRUE	TRUE	FLASE	TRUE	TRUE
ENSMUSG00000024732.7	Ccdc86	circadian affected DEGs	FLASE	FLASE	FLASE	FLASE	FLASE	TRUE
ENSMUSG00000024735.13	Prpf19	circadian affected DEGs	FLASE	FLASE	FLASE	FLASE	FLASE	TRUE
ENSMUSG00000024736.15	Tmem132a	circadian affected DEGs	TRUE	TRUE	TRUE	TRUE	TRUE	TRUE
ENSMUSG00000024758.15	Rtn3	circadian affected DEGs	TRUE	TRUE	TRUE	TRUE	TRUE	FLASE
ENSMUSG00000024759.14	Atl3	circadian affected DEGs	TRUE	TRUE	TRUE	TRUE	TRUE	FLASE
ENSMUSG00000024772.9	Ehd1	circadian affected DEGs	TRUE	TRUE	TRUE	TRUE	TRUE	FLASE
ENSMUSG00000024773.15	Atg2a	circadian affected DEGs	FLASE	FLASE	FLASE	TRUE	FLASE	FLASE
ENSMUSG00000024777.10	Ppp2r5b	circadian affected DEGs	FLASE	TRUE	TRUE	FLASE	FLASE	FLASE
ENSMUSG00000024778.13	Fas	circadian affected DEGs	TRUE	TRUE	TRUE	TRUE	TRUE	TRUE
ENSMUSG00000024782.7	Ak3	circadian affected DEGs	TRUE	FLASE	FLASE	FLASE	FLASE	TRUE
ENSMUSG00000024785.7	Rcl1	circadian affected DEGs	TRUE	TRUE	TRUE	TRUE	TRUE	TRUE
ENSMUSG00000024807.18	Syvn1	circadian affected DEGs	TRUE	TRUE	TRUE	TRUE	TRUE	TRUE
ENSMUSG00000024810.16	Il33	circadian affected DEGs	TRUE	TRUE	TRUE	TRUE	TRUE	TRUE
ENSMUSG00000024827.10	Gldc	circadian affected DEGs	TRUE	TRUE	FLASE	FLASE	FLASE	FLASE
ENSMUSG00000024843.15	Chka	circadian affected DEGs	TRUE	TRUE	FLASE	FLASE	FLASE	TRUE
ENSMUSG00000024851.14	Pitpnm1	circadian affected DEGs	FLASE	TRUE	FLASE	FLASE	FLASE	FLASE
ENSMUSG00000024855.10	Pacs1	circadian affected DEGs	TRUE	FLASE	TRUE	FLASE	FLASE	FLASE
ENSMUSG00000024856.10	Cdk2ap2	circadian affected DEGs	FLASE	FLASE	FLASE	TRUE	TRUE	TRUE
ENSMUSG00000024863.6	Mbl2	circadian affected DEGs	TRUE	TRUE	TRUE	TRUE	TRUE	TRUE
ENSMUSG00000024866.10	Acy3	circadian affected DEGs	TRUE	TRUE	TRUE	TRUE	TRUE	TRUE
ENSMUSG00000024867.14	Pip5k1b	circadian affected DEGs	TRUE	TRUE	TRUE	TRUE	TRUE	TRUE
ENSMUSG00000024869.10	Gm49405	circadian affected DEGs	FLASE	FLASE	FLASE	FLASE	FLASE	TRUE
ENSMUSG00000024885.9	Aldh3b1	circadian affected DEGs	FLASE	TRUE	TRUE	TRUE	TRUE	FLASE
ENSMUSG00000024887.10	Asah2	circadian affected DEGs	TRUE	FLASE	FLASE	FLASE	TRUE	TRUE
ENSMUSG00000024901.15	Peli3	circadian affected DEGs	FLASE	FLASE	FLASE	FLASE	TRUE	TRUE
ENSMUSG00000024905.15	Tesmin	circadian affected DEGs	TRUE	TRUE	TRUE	TRUE	TRUE	FLASE
ENSMUSG00000024913.16	Lrp5	circadian affected DEGs	TRUE	TRUE	FLASE	FLASE	FLASE	TRUE
ENSMUSG00000024927.8	Rela	circadian affected DEGs	TRUE	TRUE	FLASE	FLASE	TRUE	TRUE
ENSMUSG00000024944.6	Arl2	circadian affected DEGs	TRUE	TRUE	TRUE	TRUE	TRUE	TRUE
ENSMUSG00000024953.17	Prdx5	circadian affected DEGs	TRUE	TRUE	TRUE	TRUE	TRUE	TRUE
ENSMUSG00000024955.15	Esrra	circadian affected DEGs	TRUE	TRUE	TRUE	FLASE	TRUE	TRUE
ENSMUSG00000024975.13	Pdcd4	circadian affected DEGs	TRUE	TRUE	TRUE	TRUE	TRUE	TRUE
ENSMUSG00000024978.11	Gpam	circadian affected DEGs	TRUE	TRUE	TRUE	TRUE	TRUE	TRUE
ENSMUSG00000024981.6	Acsl5	circadian affected DEGs	TRUE	TRUE	TRUE	TRUE	TRUE	TRUE
ENSMUSG00000024983.10	Vti1a	circadian affected DEGs	TRUE	TRUE	FLASE	TRUE	TRUE	TRUE
ENSMUSG00000024985.20	Tcf7l2	circadian affected DEGs	FLASE	TRUE	FLASE	FLASE	TRUE	FLASE
ENSMUSG00000024986.12	Hhex	circadian affected DEGs	TRUE	TRUE	TRUE	TRUE	TRUE	TRUE
ENSMUSG00000024987.6	Cyp26a1	circadian affected DEGs	TRUE	TRUE	TRUE	TRUE	TRUE	TRUE
ENSMUSG00000024990.13	Rbp4	circadian affected DEGs	TRUE	TRUE	TRUE	TRUE	TRUE	TRUE
ENSMUSG00000024998.17	Plce1	circadian affected DEGs	TRUE	TRUE	FLASE	TRUE	TRUE	TRUE
ENSMUSG00000025026.15	Add3	circadian affected DEGs	TRUE	TRUE	TRUE	TRUE	TRUE	TRUE
ENSMUSG00000025027.18	Xpnpep1	circadian affected DEGs	TRUE	TRUE	TRUE	TRUE	TRUE	TRUE
ENSMUSG00000025041.17	Nt5c2	circadian affected DEGs	TRUE	TRUE	TRUE	TRUE	TRUE	TRUE
ENSMUSG00000025059.16	Gk	circadian affected DEGs	TRUE	TRUE	TRUE	TRUE	TRUE	TRUE
ENSMUSG00000025068.8	Gsto1	circadian affected DEGs	TRUE	TRUE	TRUE	TRUE	TRUE	TRUE
ENSMUSG00000025069.15	Gsto2	circadian affected DEGs	TRUE	TRUE	TRUE	TRUE	TRUE	FLASE
ENSMUSG00000025075.14	Habp2	circadian affected DEGs	FLASE	FLASE	FLASE	FLASE	FLASE	TRUE
ENSMUSG00000025077.13	Dclre1a	circadian affected DEGs	FLASE	FLASE	FLASE	TRUE	FLASE	FLASE
ENSMUSG00000025083.18	Afap1l2	circadian affected DEGs	TRUE	TRUE	TRUE	TRUE	TRUE	TRUE
ENSMUSG00000025089.15	Gfra1	circadian affected DEGs	TRUE	TRUE	TRUE	TRUE	TRUE	TRUE
ENSMUSG00000025127.15	Gcgr	circadian affected DEGs	TRUE	TRUE	TRUE	TRUE	TRUE	TRUE
ENSMUSG00000025130.11	P4hb	circadian affected DEGs	TRUE	TRUE	TRUE	TRUE	TRUE	TRUE
ENSMUSG00000025137.15	Pcyt2	circadian affected DEGs	TRUE	TRUE	TRUE	TRUE	TRUE	TRUE
ENSMUSG00000025154.15	Arhgap19	circadian affected DEGs	TRUE	TRUE	TRUE	TRUE	TRUE	TRUE
ENSMUSG00000025155.15	Dus1l	circadian affected DEGs	FLASE	FLASE	FLASE	FLASE	TRUE	FLASE
ENSMUSG00000025170.13	Rab40b	circadian affected DEGs	FLASE	FLASE	FLASE	TRUE	FLASE	FLASE
ENSMUSG00000025172.3	Ankrd2	circadian affected DEGs	TRUE	TRUE	TRUE	TRUE	TRUE	TRUE
ENSMUSG00000025185.14	Loxl4	circadian affected DEGs	TRUE	TRUE	FLASE	FLASE	FLASE	FLASE
ENSMUSG00000025190.13	Got1	circadian affected DEGs	FLASE	TRUE	TRUE	TRUE	FLASE	FLASE
ENSMUSG00000025192.13	Entpd7	circadian affected DEGs	TRUE	TRUE	TRUE	TRUE	FLASE	FLASE
ENSMUSG00000025194.5	Abcc2	circadian affected DEGs	FLASE	FLASE	TRUE	TRUE	FLASE	FLASE
ENSMUSG00000025196.4	Cpn1	circadian affected DEGs	TRUE	TRUE	TRUE	TRUE	TRUE	TRUE
ENSMUSG00000025197.9	Cyp2c23	circadian affected DEGs	TRUE	TRUE	TRUE	TRUE	TRUE	TRUE
ENSMUSG00000025207.16	Sema4g	circadian affected DEGs	TRUE	TRUE	TRUE	TRUE	TRUE	TRUE
ENSMUSG00000025227.14	Mfsd13a	circadian affected DEGs	FLASE	FLASE	FLASE	TRUE	FLASE	FLASE
ENSMUSG00000025231.17	Sufu	circadian affected DEGs	TRUE	TRUE	TRUE	TRUE	TRUE	TRUE
ENSMUSG00000025245.14	Lztfl1	circadian affected DEGs	TRUE	FLASE	FLASE	FLASE	FLASE	TRUE
ENSMUSG00000025260.10	Hsd17b10	circadian affected DEGs	TRUE	FLASE	TRUE	TRUE	TRUE	TRUE
ENSMUSG00000025268.15	Maged2	circadian affected DEGs	FLASE	FLASE	FLASE	FLASE	TRUE	FLASE
ENSMUSG00000025271.13	Pfkfb1	circadian affected DEGs	TRUE	TRUE	TRUE	TRUE	TRUE	TRUE
ENSMUSG00000025277.14	Abhd6	circadian affected DEGs	TRUE	FLASE	TRUE	TRUE	TRUE	TRUE
ENSMUSG00000025317.7	Car5a	circadian affected DEGs	TRUE	TRUE	TRUE	TRUE	TRUE	TRUE
ENSMUSG00000025347.4	Mettl7b	circadian affected DEGs	TRUE	TRUE	TRUE	TRUE	TRUE	TRUE
ENSMUSG00000025350.15	Rdh5	circadian affected DEGs	TRUE	TRUE	TRUE	TRUE	FLASE	TRUE
ENSMUSG00000025353.5	Ormdl2	circadian affected DEGs	TRUE	FLASE	FLASE	FLASE	FLASE	FLASE
ENSMUSG00000025355.7	Mmp19	circadian affected DEGs	TRUE	TRUE	TRUE	TRUE	TRUE	TRUE
ENSMUSG00000025364.13	Pa2g4	circadian affected DEGs	FLASE	FLASE	FLASE	TRUE	TRUE	TRUE
ENSMUSG00000025366.8	Esyt1	circadian affected DEGs	FLASE	FLASE	FLASE	FLASE	FLASE	TRUE
ENSMUSG00000025375.15	Aatk	circadian affected DEGs	TRUE	FLASE	FLASE	TRUE	TRUE	TRUE
ENSMUSG00000025384.15	Faap100	circadian affected DEGs	FLASE	FLASE	FLASE	FLASE	TRUE	FLASE
ENSMUSG00000025396.7	Hsd17b6	circadian affected DEGs	TRUE	TRUE	TRUE	TRUE	TRUE	TRUE
ENSMUSG00000025402.12	Nab2	circadian affected DEGs	FLASE	TRUE	FLASE	FLASE	FLASE	FLASE
ENSMUSG00000025405.9	Inhbc	circadian affected DEGs	TRUE	TRUE	TRUE	TRUE	TRUE	TRUE
ENSMUSG00000025409.14	Mbd6	circadian affected DEGs	FLASE	TRUE	FLASE	FLASE	TRUE	TRUE
ENSMUSG00000025417.8	Pip4k2c	circadian affected DEGs	TRUE	TRUE	TRUE	TRUE	TRUE	TRUE
ENSMUSG00000025422.10	Agap2	circadian affected DEGs	TRUE	TRUE	FLASE	TRUE	TRUE	TRUE
ENSMUSG00000025453.18	Nnt	circadian affected DEGs	FLASE	FLASE	FLASE	FLASE	FLASE	TRUE
ENSMUSG00000025464.15	Paox	circadian affected DEGs	TRUE	TRUE	TRUE	TRUE	TRUE	TRUE
ENSMUSG00000025479.9	Cyp2e1	circadian affected DEGs	TRUE	TRUE	TRUE	TRUE	TRUE	TRUE
ENSMUSG00000025481.12	Urah	circadian affected DEGs	TRUE	TRUE	TRUE	TRUE	TRUE	TRUE
ENSMUSG00000025491.14	Ifitm1	circadian affected DEGs	TRUE	FLASE	FLASE	FLASE	FLASE	FLASE
ENSMUSG00000025492.6	Ifitm3	circadian affected DEGs	TRUE	TRUE	TRUE	TRUE	TRUE	TRUE
ENSMUSG00000025495.15	Ptdss2	circadian affected DEGs	TRUE	TRUE	TRUE	TRUE	TRUE	TRUE
ENSMUSG00000025498.15	Irf7	circadian affected DEGs	TRUE	TRUE	TRUE	TRUE	TRUE	TRUE
ENSMUSG00000025504.14	Eps8l2	circadian affected DEGs	FLASE	FLASE	FLASE	TRUE	FLASE	FLASE
ENSMUSG00000025508.13	Rplp2	circadian affected DEGs	FLASE	FLASE	FLASE	FLASE	FLASE	TRUE
ENSMUSG00000025511.15	Tspan4	circadian affected DEGs	TRUE	FLASE	FLASE	TRUE	TRUE	TRUE
ENSMUSG00000025532.13	Crcp	circadian affected DEGs	FLASE	FLASE	FLASE	TRUE	TRUE	FLASE
ENSMUSG00000025533.15	Asl	circadian affected DEGs	TRUE	TRUE	TRUE	TRUE	TRUE	TRUE
ENSMUSG00000025537.12	Phkg1	circadian affected DEGs	TRUE	TRUE	TRUE	TRUE	TRUE	TRUE
ENSMUSG00000025557.10	Slc15a1	circadian affected DEGs	TRUE	TRUE	TRUE	TRUE	TRUE	TRUE
ENSMUSG00000025558.19	Dock9	circadian affected DEGs	TRUE	TRUE	TRUE	TRUE	TRUE	TRUE
ENSMUSG00000025572.17	Tmc6	circadian affected DEGs	TRUE	TRUE	TRUE	TRUE	TRUE	TRUE
ENSMUSG00000025574.13	Tk1	circadian affected DEGs	TRUE	TRUE	TRUE	TRUE	TRUE	TRUE
ENSMUSG00000025586.17	Cpeb1	circadian affected DEGs	TRUE	TRUE	TRUE	TRUE	TRUE	TRUE
ENSMUSG00000025612.5	Bach1	circadian affected DEGs	FLASE	FLASE	TRUE	TRUE	FLASE	FLASE
ENSMUSG00000025732.6	Mcrip2	circadian affected DEGs	TRUE	TRUE	TRUE	TRUE	FLASE	FLASE
ENSMUSG00000025742.5	Prps2	circadian affected DEGs	TRUE	TRUE	TRUE	TRUE	TRUE	TRUE
ENSMUSG00000025762.15	Larp1b	circadian affected DEGs	TRUE	TRUE	TRUE	TRUE	TRUE	TRUE
ENSMUSG00000025780.7	Itih5	circadian affected DEGs	TRUE	TRUE	TRUE	TRUE	TRUE	FLASE
ENSMUSG00000025791.18	Pgm1	circadian affected DEGs	TRUE	TRUE	TRUE	TRUE	TRUE	TRUE
ENSMUSG00000025795.8	Rassf3	circadian affected DEGs	TRUE	TRUE	TRUE	TRUE	FLASE	FLASE
ENSMUSG00000025810.9	Nrp1	circadian affected DEGs	FLASE	FLASE	FLASE	FLASE	FLASE	TRUE
ENSMUSG00000025813.14	Homer2	circadian affected DEGs	TRUE	TRUE	TRUE	TRUE	TRUE	TRUE
ENSMUSG00000025823.9	Pdia4	circadian affected DEGs	TRUE	TRUE	TRUE	TRUE	TRUE	TRUE
ENSMUSG00000025869.11	Nop16	circadian affected DEGs	FLASE	TRUE	FLASE	FLASE	TRUE	TRUE
ENSMUSG00000025870.10	Arl10	circadian affected DEGs	FLASE	FLASE	TRUE	FLASE	FLASE	FLASE
ENSMUSG00000025871.18	4833439L19Rik	circadian affected DEGs	TRUE	TRUE	TRUE	TRUE	TRUE	TRUE
ENSMUSG00000025885.18	Myo5b	circadian affected DEGs	TRUE	TRUE	TRUE	TRUE	TRUE	TRUE
ENSMUSG00000025911.14	Adhfe1	circadian affected DEGs	TRUE	FLASE	FLASE	TRUE	TRUE	TRUE
ENSMUSG00000025934.15	Gsta3	circadian affected DEGs	TRUE	TRUE	TRUE	TRUE	TRUE	TRUE
ENSMUSG00000025936.15	Gm4956	circadian affected DEGs	TRUE	TRUE	TRUE	TRUE	TRUE	TRUE
ENSMUSG00000025937.6	Lactb2	circadian affected DEGs	FLASE	FLASE	FLASE	FLASE	FLASE	TRUE
ENSMUSG00000025967.16	Eef1b2	circadian affected DEGs	FLASE	FLASE	FLASE	FLASE	FLASE	TRUE
ENSMUSG00000025978.14	Rftn2	circadian affected DEGs	TRUE	TRUE	TRUE	FLASE	FLASE	TRUE
ENSMUSG00000025981.13	Coq10b	circadian affected DEGs	FLASE	TRUE	FLASE	FLASE	FLASE	FLASE
ENSMUSG00000025986.6	Slc39a10	circadian affected DEGs	TRUE	TRUE	TRUE	TRUE	TRUE	TRUE
ENSMUSG00000025993.10	Slc40a1	circadian affected DEGs	TRUE	TRUE	TRUE	TRUE	TRUE	TRUE
ENSMUSG00000026024.14	Als2	circadian affected DEGs	TRUE	TRUE	TRUE	TRUE	TRUE	TRUE
ENSMUSG00000026028.12	Trak2	circadian affected DEGs	TRUE	TRUE	TRUE	TRUE	TRUE	TRUE
ENSMUSG00000026037.14	Orc2	circadian affected DEGs	TRUE	FLASE	FLASE	TRUE	TRUE	TRUE
ENSMUSG00000026064.16	Ptp4a1	circadian affected DEGs	TRUE	TRUE	TRUE	TRUE	TRUE	FLASE
ENSMUSG00000026072.12	Il1r1	circadian affected DEGs	TRUE	TRUE	TRUE	TRUE	TRUE	TRUE
ENSMUSG00000026077.15	Npas2	circadian affected DEGs	FLASE	FLASE	TRUE	TRUE	TRUE	FLASE
ENSMUSG00000026088.15	Mitd1	circadian affected DEGs	FLASE	TRUE	TRUE	FLASE	FLASE	FLASE
ENSMUSG00000026107.11	Nabp1	circadian affected DEGs	TRUE	FLASE	FLASE	FLASE	FLASE	TRUE
ENSMUSG00000026109.14	Tmeff2	circadian affected DEGs	FLASE	FLASE	FLASE	TRUE	TRUE	FLASE
ENSMUSG00000026117.10	Zap70	circadian affected DEGs	TRUE	TRUE	TRUE	TRUE	TRUE	TRUE
ENSMUSG00000026131.20	Dst	circadian affected DEGs	TRUE	TRUE	TRUE	FLASE	FLASE	TRUE
ENSMUSG00000026158.11	Ogfrl1	circadian affected DEGs	TRUE	TRUE	FLASE	TRUE	TRUE	FLASE
ENSMUSG00000026170.6	Cyp27a1	circadian affected DEGs	TRUE	TRUE	TRUE	TRUE	TRUE	TRUE
ENSMUSG00000026179.14	Pnkd	circadian affected DEGs	TRUE	TRUE	FLASE	FLASE	FLASE	TRUE
ENSMUSG00000026185.8	Igfbp5	circadian affected DEGs	TRUE	TRUE	TRUE	TRUE	TRUE	TRUE
ENSMUSG00000026188.11	Tmem169	circadian affected DEGs	TRUE	TRUE	TRUE	TRUE	TRUE	TRUE
ENSMUSG00000026202.13	Tuba4a	circadian affected DEGs	TRUE	TRUE	FLASE	FLASE	FLASE	FLASE
ENSMUSG00000026203.16	Dnajb2	circadian affected DEGs	FLASE	TRUE	FLASE	TRUE	TRUE	TRUE
ENSMUSG00000026209.15	Dnpep	circadian affected DEGs	FLASE	FLASE	FLASE	FLASE	FLASE	TRUE
ENSMUSG00000026213.15	Stk11ip	circadian affected DEGs	TRUE	FLASE	FLASE	FLASE	TRUE	FLASE
ENSMUSG00000026249.10	Serpine2	circadian affected DEGs	FLASE	FLASE	TRUE	FLASE	FLASE	FLASE
ENSMUSG00000026279.14	Thap4	circadian affected DEGs	TRUE	TRUE	TRUE	TRUE	TRUE	TRUE
ENSMUSG00000026303.6	Mlph	circadian affected DEGs	TRUE	TRUE	TRUE	TRUE	TRUE	TRUE
ENSMUSG00000026317.7	Cln8	circadian affected DEGs	FLASE	FLASE	TRUE	TRUE	TRUE	TRUE
ENSMUSG00000026333.14	Gin1	circadian affected DEGs	FLASE	FLASE	FLASE	TRUE	TRUE	FLASE
ENSMUSG00000026348.7	Acmsd	circadian affected DEGs	TRUE	TRUE	TRUE	TRUE	FLASE	TRUE
ENSMUSG00000026355.11	Mcm6	circadian affected DEGs	TRUE	TRUE	TRUE	FLASE	FLASE	FLASE
ENSMUSG00000026358.13	Rgs1	circadian affected DEGs	TRUE	TRUE	TRUE	TRUE	TRUE	TRUE
ENSMUSG00000026365.15	Cfh	circadian affected DEGs	TRUE	TRUE	TRUE	TRUE	TRUE	TRUE
ENSMUSG00000026380.10	Tfcp2l1	circadian affected DEGs	TRUE	TRUE	TRUE	TRUE	TRUE	TRUE
ENSMUSG00000026384.13	Ptpn4	circadian affected DEGs	TRUE	FLASE	FLASE	TRUE	FLASE	TRUE
ENSMUSG00000026385.16	Dbi	circadian affected DEGs	TRUE	TRUE	TRUE	TRUE	TRUE	TRUE
ENSMUSG00000026389.16	Steap3	circadian affected DEGs	TRUE	TRUE	TRUE	TRUE	TRUE	TRUE
ENSMUSG00000026398.14	Nr5a2	circadian affected DEGs	TRUE	TRUE	TRUE	TRUE	TRUE	TRUE
ENSMUSG00000026411.17	Tmem9	circadian affected DEGs	FLASE	TRUE	FLASE	FLASE	TRUE	TRUE
ENSMUSG00000026435.15	Slc45a3	circadian affected DEGs	TRUE	FLASE	FLASE	FLASE	FLASE	TRUE
ENSMUSG00000026470.14	Stx6	circadian affected DEGs	FLASE	FLASE	FLASE	TRUE	FLASE	FLASE
ENSMUSG00000026473.16	Glul	circadian affected DEGs	TRUE	TRUE	TRUE	FLASE	TRUE	TRUE
ENSMUSG00000026475.7	Rgs16	circadian affected DEGs	TRUE	FLASE	TRUE	TRUE	TRUE	FLASE
ENSMUSG00000026489.13	Coq8a	circadian affected DEGs	TRUE	TRUE	TRUE	FLASE	TRUE	TRUE
ENSMUSG00000026491.13	Ahctf1	circadian affected DEGs	TRUE	FLASE	FLASE	FLASE	FLASE	FLASE
ENSMUSG00000026494.12	Kif26b	circadian affected DEGs	TRUE	TRUE	TRUE	TRUE	TRUE	TRUE
ENSMUSG00000026495.8	Efcab2	circadian affected DEGs	TRUE	FLASE	TRUE	TRUE	TRUE	TRUE
ENSMUSG00000026502.13	Desi2	circadian affected DEGs	TRUE	TRUE	FLASE	FLASE	TRUE	TRUE
ENSMUSG00000026510.10	Trp53bp2	circadian affected DEGs	TRUE	TRUE	TRUE	TRUE	FLASE	FLASE
ENSMUSG00000026519.16	Tmem63a	circadian affected DEGs	TRUE	FLASE	FLASE	FLASE	FLASE	TRUE
ENSMUSG00000026525.9	Opn3	circadian affected DEGs	FLASE	TRUE	TRUE	TRUE	TRUE	FLASE
ENSMUSG00000026542.6	Apcs	circadian affected DEGs	TRUE	TRUE	TRUE	TRUE	TRUE	TRUE
ENSMUSG00000026556.15	Vangl2	circadian affected DEGs	TRUE	TRUE	TRUE	TRUE	TRUE	TRUE
ENSMUSG00000026566.15	Mpzl1	circadian affected DEGs	FLASE	TRUE	TRUE	TRUE	TRUE	TRUE
ENSMUSG00000026575.15	Nme7	circadian affected DEGs	FLASE	TRUE	FLASE	TRUE	TRUE	TRUE
ENSMUSG00000026576.12	Atp1b1	circadian affected DEGs	TRUE	TRUE	TRUE	TRUE	TRUE	TRUE
ENSMUSG00000026579.8	F5	circadian affected DEGs	TRUE	TRUE	TRUE	TRUE	TRUE	TRUE
ENSMUSG00000026589.14	Sec16b	circadian affected DEGs	TRUE	TRUE	TRUE	TRUE	TRUE	TRUE
ENSMUSG00000026596.13	Abl2	circadian affected DEGs	TRUE	FLASE	TRUE	FLASE	FLASE	FLASE
ENSMUSG00000026603.13	Smyd2	circadian affected DEGs	FLASE	FLASE	FLASE	FLASE	FLASE	TRUE
ENSMUSG00000026609.15	Ush2a	circadian affected DEGs	TRUE	FLASE	TRUE	TRUE	FLASE	FLASE
ENSMUSG00000026614.7	Slc30a10	circadian affected DEGs	TRUE	TRUE	TRUE	TRUE	TRUE	TRUE
ENSMUSG00000026615.14	Eprs	circadian affected DEGs	FLASE	FLASE	FLASE	TRUE	TRUE	FLASE
ENSMUSG00000026621.13	2023-03-01	circadian affected DEGs	TRUE	TRUE	TRUE	TRUE	TRUE	TRUE
ENSMUSG00000026626.11	Ppp2r5a	circadian affected DEGs	TRUE	TRUE	TRUE	FLASE	TRUE	TRUE
ENSMUSG00000026628.13	Atf3	circadian affected DEGs	FLASE	TRUE	FLASE	FLASE	FLASE	TRUE
ENSMUSG00000026649.14	Cfap126	circadian affected DEGs	TRUE	FLASE	FLASE	TRUE	TRUE	TRUE
ENSMUSG00000026655.15	Fam107b	circadian affected DEGs	FLASE	FLASE	FLASE	FLASE	FLASE	TRUE
ENSMUSG00000026656.15	Fcgr2b	circadian affected DEGs	FLASE	FLASE	FLASE	TRUE	TRUE	FLASE
ENSMUSG00000026659.13	Dusp12	circadian affected DEGs	TRUE	TRUE	TRUE	TRUE	TRUE	TRUE
ENSMUSG00000026663.6	Atf6	circadian affected DEGs	FLASE	FLASE	FLASE	TRUE	FLASE	FLASE
ENSMUSG00000026664.7	Phyh	circadian affected DEGs	TRUE	TRUE	TRUE	TRUE	TRUE	TRUE
ENSMUSG00000026669.14	Mcm10	circadian affected DEGs	TRUE	TRUE	TRUE	TRUE	TRUE	TRUE
ENSMUSG00000026672.11	Optn	circadian affected DEGs	TRUE	TRUE	TRUE	TRUE	TRUE	TRUE
ENSMUSG00000026675.12	Hsd17b7	circadian affected DEGs	TRUE	TRUE	TRUE	TRUE	TRUE	TRUE
ENSMUSG00000026701.15	Prdx6	circadian affected DEGs	TRUE	TRUE	TRUE	TRUE	TRUE	TRUE
ENSMUSG00000026708.16	Cenpl	circadian affected DEGs	TRUE	FLASE	FLASE	TRUE	FLASE	FLASE
ENSMUSG00000026715.12	Serpinc1	circadian affected DEGs	TRUE	TRUE	TRUE	TRUE	TRUE	TRUE
ENSMUSG00000026773.19	Pfkfb3	circadian affected DEGs	FLASE	FLASE	FLASE	TRUE	FLASE	TRUE
ENSMUSG00000026781.17	Acbd5	circadian affected DEGs	TRUE	TRUE	TRUE	TRUE	TRUE	FLASE
ENSMUSG00000026784.14	Pdss1	circadian affected DEGs	TRUE	TRUE	TRUE	TRUE	TRUE	TRUE
ENSMUSG00000026791.14	Slc2a8	circadian affected DEGs	FLASE	FLASE	FLASE	FLASE	FLASE	TRUE
ENSMUSG00000026796.16	Fam129b	circadian affected DEGs	FLASE	TRUE	FLASE	TRUE	TRUE	FLASE
ENSMUSG00000026811.18	St6galnac6	circadian affected DEGs	TRUE	TRUE	TRUE	TRUE	TRUE	TRUE
ENSMUSG00000026817.14	Ak1	circadian affected DEGs	TRUE	TRUE	TRUE	TRUE	TRUE	TRUE
ENSMUSG00000026819.15	Slc25a25	circadian affected DEGs	FLASE	FLASE	FLASE	TRUE	FLASE	FLASE
ENSMUSG00000026833.18	Olfm1	circadian affected DEGs	TRUE	TRUE	TRUE	TRUE	TRUE	TRUE
ENSMUSG00000026839.17	Upp2	circadian affected DEGs	TRUE	TRUE	TRUE	TRUE	TRUE	TRUE
ENSMUSG00000026849.18	Tor1a	circadian affected DEGs	TRUE	FLASE	TRUE	TRUE	TRUE	TRUE
ENSMUSG00000026853.15	Crat	circadian affected DEGs	TRUE	TRUE	TRUE	TRUE	TRUE	TRUE
ENSMUSG00000026854.16	Usp20	circadian affected DEGs	TRUE	TRUE	TRUE	TRUE	TRUE	TRUE
ENSMUSG00000026858.18	Miga2	circadian affected DEGs	TRUE	FLASE	FLASE	FLASE	TRUE	TRUE
ENSMUSG00000026864.13	Hspa5	circadian affected DEGs	TRUE	FLASE	TRUE	TRUE	TRUE	TRUE
ENSMUSG00000026873.9	Phf19	circadian affected DEGs	TRUE	FLASE	FLASE	FLASE	FLASE	FLASE
ENSMUSG00000026880.11	Stom	circadian affected DEGs	TRUE	TRUE	TRUE	TRUE	TRUE	TRUE
ENSMUSG00000026888.14	Grb14	circadian affected DEGs	TRUE	TRUE	TRUE	TRUE	TRUE	TRUE
ENSMUSG00000026896.14	Ifih1	circadian affected DEGs	TRUE	TRUE	TRUE	TRUE	TRUE	TRUE
ENSMUSG00000026922.13	Agpat2	circadian affected DEGs	TRUE	TRUE	TRUE	TRUE	TRUE	TRUE
ENSMUSG00000026925.16	Inpp5e	circadian affected DEGs	TRUE	TRUE	TRUE	TRUE	TRUE	TRUE
ENSMUSG00000026938.10	Fcna	circadian affected DEGs	TRUE	TRUE	TRUE	TRUE	TRUE	TRUE
ENSMUSG00000026956.15	Uap1l1	circadian affected DEGs	TRUE	TRUE	TRUE	TRUE	TRUE	TRUE
ENSMUSG00000026958.13	Dpp7	circadian affected DEGs	FLASE	TRUE	FLASE	FLASE	FLASE	FLASE
ENSMUSG00000026971.15	Itgb6	circadian affected DEGs	TRUE	TRUE	TRUE	TRUE	TRUE	TRUE
ENSMUSG00000026972.15	Arrdc1	circadian affected DEGs	TRUE	TRUE	TRUE	TRUE	TRUE	TRUE
ENSMUSG00000026980.15	Ly75	circadian affected DEGs	FLASE	FLASE	FLASE	TRUE	TRUE	TRUE
ENSMUSG00000026988.15	Wdsub1	circadian affected DEGs	TRUE	TRUE	FLASE	FLASE	TRUE	TRUE
ENSMUSG00000027016.17	Zfp385b	circadian affected DEGs	TRUE	TRUE	TRUE	TRUE	TRUE	TRUE
ENSMUSG00000027035.10	Cers6	circadian affected DEGs	TRUE	TRUE	TRUE	TRUE	TRUE	TRUE
ENSMUSG00000027048.15	Abcb11	circadian affected DEGs	TRUE	TRUE	TRUE	TRUE	TRUE	TRUE
ENSMUSG00000027068.6	Dhrs9	circadian affected DEGs	TRUE	TRUE	TRUE	TRUE	TRUE	TRUE
ENSMUSG00000027070.14	Lrp2	circadian affected DEGs	TRUE	TRUE	TRUE	TRUE	TRUE	TRUE
ENSMUSG00000027075.16	Slc43a1	circadian affected DEGs	TRUE	TRUE	TRUE	TRUE	TRUE	TRUE
ENSMUSG00000027108.15	Ola1	circadian affected DEGs	FLASE	TRUE	FLASE	FLASE	TRUE	TRUE
ENSMUSG00000027111.16	Itga6	circadian affected DEGs	TRUE	TRUE	TRUE	TRUE	TRUE	TRUE
ENSMUSG00000027130.15	Slc12a6	circadian affected DEGs	TRUE	TRUE	TRUE	TRUE	TRUE	TRUE
ENSMUSG00000027160.16	Ccdc34	circadian affected DEGs	TRUE	FLASE	TRUE	TRUE	TRUE	TRUE
ENSMUSG00000027173.7	Depdc7	circadian affected DEGs	TRUE	FLASE	FLASE	FLASE	FLASE	FLASE
ENSMUSG00000027187.10	Cat	circadian affected DEGs	TRUE	TRUE	TRUE	TRUE	TRUE	TRUE
ENSMUSG00000027195.10	Hsd17b12	circadian affected DEGs	TRUE	TRUE	TRUE	TRUE	TRUE	TRUE
ENSMUSG00000027204.13	Fbn1	circadian affected DEGs	TRUE	TRUE	TRUE	FLASE	TRUE	FLASE
ENSMUSG00000027206.13	Cops2	circadian affected DEGs	FLASE	FLASE	FLASE	FLASE	FLASE	TRUE
ENSMUSG00000027207.15	Galk2	circadian affected DEGs	TRUE	TRUE	TRUE	TRUE	TRUE	TRUE
ENSMUSG00000027219.13	Slc28a2	circadian affected DEGs	TRUE	TRUE	FLASE	TRUE	TRUE	TRUE
ENSMUSG00000027222.14	Pex16	circadian affected DEGs	TRUE	TRUE	TRUE	TRUE	TRUE	TRUE
ENSMUSG00000027223.15	Mapk8ip1	circadian affected DEGs	TRUE	TRUE	TRUE	TRUE	TRUE	TRUE
ENSMUSG00000027230.9	Creb3l1	circadian affected DEGs	TRUE	FLASE	TRUE	TRUE	TRUE	FLASE
ENSMUSG00000027236.8	Eif3j1	circadian affected DEGs	FLASE	TRUE	FLASE	FLASE	FLASE	FLASE
ENSMUSG00000027244.14	Atg13	circadian affected DEGs	FLASE	FLASE	FLASE	FLASE	FLASE	TRUE
ENSMUSG00000027246.12	Ell3	circadian affected DEGs	TRUE	TRUE	TRUE	TRUE	TRUE	TRUE
ENSMUSG00000027247.16	Arhgap1	circadian affected DEGs	TRUE	TRUE	TRUE	TRUE	TRUE	TRUE
ENSMUSG00000027249.15	F2	circadian affected DEGs	TRUE	TRUE	TRUE	TRUE	TRUE	TRUE
ENSMUSG00000027255.14	Arfgap2	circadian affected DEGs	TRUE	TRUE	TRUE	TRUE	TRUE	TRUE
ENSMUSG00000027261.2	Hao1	circadian affected DEGs	TRUE	TRUE	TRUE	TRUE	TRUE	TRUE
ENSMUSG00000027313.3	Chac1	circadian affected DEGs	TRUE	TRUE	TRUE	TRUE	TRUE	TRUE
ENSMUSG00000027327.16	1700037H04Rik	circadian affected DEGs	TRUE	TRUE	TRUE	TRUE	TRUE	TRUE
ENSMUSG00000027330.16	Cdc25b	circadian affected DEGs	TRUE	TRUE	TRUE	TRUE	TRUE	TRUE
ENSMUSG00000027346.15	Gpcpd1	circadian affected DEGs	TRUE	TRUE	TRUE	TRUE	TRUE	FLASE
ENSMUSG00000027358.6	Bmp2	circadian affected DEGs	TRUE	TRUE	TRUE	TRUE	TRUE	TRUE
ENSMUSG00000027359.16	Slc27a2	circadian affected DEGs	TRUE	TRUE	FLASE	FLASE	TRUE	FLASE
ENSMUSG00000027360.5	Hdc	circadian affected DEGs	TRUE	TRUE	TRUE	TRUE	TRUE	TRUE
ENSMUSG00000027365.14	Trpm7	circadian affected DEGs	FLASE	FLASE	FLASE	FLASE	FLASE	TRUE
ENSMUSG00000027368.6	Dusp2	circadian affected DEGs	FLASE	FLASE	FLASE	TRUE	FLASE	FLASE
ENSMUSG00000027378.16	Nphp1	circadian affected DEGs	TRUE	TRUE	TRUE	TRUE	TRUE	TRUE
ENSMUSG00000027405.16	Nop56	circadian affected DEGs	FLASE	FLASE	FLASE	FLASE	FLASE	TRUE
ENSMUSG00000027412.12	Lpin3	circadian affected DEGs	FLASE	FLASE	FLASE	FLASE	TRUE	FLASE
ENSMUSG00000027422.15	Rrbp1	circadian affected DEGs	TRUE	TRUE	TRUE	TRUE	TRUE	TRUE
ENSMUSG00000027439.9	Gzf1	circadian affected DEGs	TRUE	TRUE	FLASE	FLASE	FLASE	FLASE
ENSMUSG00000027454.10	Gins1	circadian affected DEGs	TRUE	TRUE	TRUE	TRUE	TRUE	TRUE
ENSMUSG00000027459.16	Fam110a	circadian affected DEGs	FLASE	FLASE	FLASE	TRUE	FLASE	FLASE
ENSMUSG00000027478.15	Dnmt3b	circadian affected DEGs	TRUE	TRUE	FLASE	FLASE	TRUE	TRUE
ENSMUSG00000027489.15	Necab3	circadian affected DEGs	FLASE	TRUE	TRUE	FLASE	FLASE	FLASE
ENSMUSG00000027495.4	Fam210b	circadian affected DEGs	TRUE	TRUE	TRUE	TRUE	TRUE	TRUE
ENSMUSG00000027502.11	Rtf2	circadian affected DEGs	TRUE	TRUE	FLASE	FLASE	TRUE	TRUE
ENSMUSG00000027510.17	Rbm38	circadian affected DEGs	TRUE	TRUE	FLASE	FLASE	FLASE	TRUE
ENSMUSG00000027513.11	Pck1	circadian affected DEGs	TRUE	TRUE	FLASE	FLASE	TRUE	TRUE
ENSMUSG00000027536.6	Chmp4c	circadian affected DEGs	TRUE	TRUE	TRUE	TRUE	TRUE	TRUE
ENSMUSG00000027577.14	Chrna4	circadian affected DEGs	TRUE	TRUE	TRUE	TRUE	TRUE	TRUE
ENSMUSG00000027579.6	Srms	circadian affected DEGs	TRUE	TRUE	TRUE	FLASE	TRUE	TRUE
ENSMUSG00000027597.15	Ahcy	circadian affected DEGs	TRUE	TRUE	TRUE	TRUE	TRUE	TRUE
ENSMUSG00000027610.17	Gss	circadian affected DEGs	TRUE	TRUE	TRUE	TRUE	TRUE	TRUE
ENSMUSG00000027613.15	Eif6	circadian affected DEGs	FLASE	FLASE	FLASE	FLASE	FLASE	TRUE
ENSMUSG00000027635.15	Dsn1	circadian affected DEGs	TRUE	FLASE	TRUE	FLASE	TRUE	TRUE
ENSMUSG00000027663.12	Zmat3	circadian affected DEGs	TRUE	TRUE	TRUE	TRUE	FLASE	FLASE
ENSMUSG00000027670.4	Ocstamp	circadian affected DEGs	TRUE	TRUE	TRUE	TRUE	TRUE	TRUE
ENSMUSG00000027690.13	Slc2a2	circadian affected DEGs	TRUE	FLASE	TRUE	TRUE	TRUE	TRUE
ENSMUSG00000027692.16	Tnik	circadian affected DEGs	TRUE	TRUE	TRUE	TRUE	TRUE	TRUE
ENSMUSG00000027698.14	Nceh1	circadian affected DEGs	TRUE	TRUE	TRUE	TRUE	TRUE	TRUE
ENSMUSG00000027699.19	Ect2	circadian affected DEGs	TRUE	FLASE	FLASE	FLASE	TRUE	FLASE
ENSMUSG00000027709.9	Mccc1	circadian affected DEGs	TRUE	TRUE	TRUE	TRUE	TRUE	TRUE
ENSMUSG00000027713.6	1810062G17Rik	circadian affected DEGs	TRUE	FLASE	FLASE	TRUE	TRUE	TRUE
ENSMUSG00000027761.4	Aadac	circadian affected DEGs	TRUE	TRUE	TRUE	TRUE	TRUE	TRUE
ENSMUSG00000027765.6	P2ry1	circadian affected DEGs	TRUE	FLASE	TRUE	TRUE	TRUE	FLASE
ENSMUSG00000027796.2	Smad9	circadian affected DEGs	TRUE	TRUE	TRUE	TRUE	TRUE	TRUE
ENSMUSG00000027808.8	Serp1	circadian affected DEGs	TRUE	TRUE	TRUE	TRUE	TRUE	TRUE
ENSMUSG00000027864.9	Ptgfrn	circadian affected DEGs	TRUE	TRUE	FLASE	FLASE	FLASE	FLASE
ENSMUSG00000027865.10	Gdap2	circadian affected DEGs	TRUE	TRUE	TRUE	TRUE	TRUE	TRUE
ENSMUSG00000027875.12	Hmgcs2	circadian affected DEGs	TRUE	TRUE	TRUE	TRUE	TRUE	TRUE
ENSMUSG00000027879.9	Sec22b	circadian affected DEGs	FLASE	TRUE	FLASE	FLASE	TRUE	TRUE
ENSMUSG00000027887.11	Sypl2	circadian affected DEGs	TRUE	TRUE	TRUE	TRUE	TRUE	TRUE
ENSMUSG00000027890.17	Gstm4	circadian affected DEGs	TRUE	TRUE	TRUE	TRUE	TRUE	TRUE
ENSMUSG00000027947.11	Il6ra	circadian affected DEGs	TRUE	TRUE	TRUE	TRUE	TRUE	TRUE
ENSMUSG00000027952.16	Pmvk	circadian affected DEGs	TRUE	TRUE	TRUE	TRUE	TRUE	TRUE
ENSMUSG00000027954.9	Efna1	circadian affected DEGs	TRUE	TRUE	FLASE	FLASE	TRUE	TRUE
ENSMUSG00000027956.11	Tmem144	circadian affected DEGs	TRUE	FLASE	TRUE	TRUE	TRUE	TRUE
ENSMUSG00000027962.14	Vcam1	circadian affected DEGs	FLASE	TRUE	TRUE	TRUE	TRUE	TRUE
ENSMUSG00000027983.13	Cyp2u1	circadian affected DEGs	TRUE	TRUE	TRUE	TRUE	TRUE	TRUE
ENSMUSG00000027996.13	Sfrp2	circadian affected DEGs	TRUE	TRUE	TRUE	TRUE	TRUE	TRUE
ENSMUSG00000028001.16	Fga	circadian affected DEGs	TRUE	TRUE	TRUE	TRUE	TRUE	TRUE
ENSMUSG00000028010.16	Gar1	circadian affected DEGs	FLASE	FLASE	FLASE	FLASE	FLASE	TRUE
ENSMUSG00000028011.16	Tdo2	circadian affected DEGs	TRUE	TRUE	TRUE	TRUE	TRUE	TRUE
ENSMUSG00000028015.3	Ctso	circadian affected DEGs	TRUE	TRUE	TRUE	TRUE	TRUE	TRUE
ENSMUSG00000028017.7	Egf	circadian affected DEGs	TRUE	TRUE	TRUE	TRUE	TRUE	TRUE
ENSMUSG00000028019.9	Pdgfc	circadian affected DEGs	FLASE	FLASE	TRUE	TRUE	TRUE	FLASE
ENSMUSG00000028032.13	Papss1	circadian affected DEGs	TRUE	TRUE	TRUE	TRUE	TRUE	TRUE
ENSMUSG00000028033.16	Kcnq5	circadian affected DEGs	FLASE	FLASE	TRUE	TRUE	TRUE	TRUE
ENSMUSG00000028036.6	Ptgfr	circadian affected DEGs	TRUE	TRUE	TRUE	TRUE	TRUE	TRUE
ENSMUSG00000028037.13	Ifi44	circadian affected DEGs	TRUE	FLASE	FLASE	FLASE	TRUE	TRUE
ENSMUSG00000028044.6	Cks1b	circadian affected DEGs	TRUE	TRUE	TRUE	TRUE	TRUE	TRUE
ENSMUSG00000028062.15	Lamtor2	circadian affected DEGs	FLASE	FLASE	FLASE	FLASE	FLASE	TRUE
ENSMUSG00000028069.16	Gpatch4	circadian affected DEGs	FLASE	FLASE	FLASE	TRUE	TRUE	TRUE
ENSMUSG00000028072.6	Ntrk1	circadian affected DEGs	TRUE	TRUE	FLASE	FLASE	FLASE	TRUE
ENSMUSG00000028080.16	Lrba	circadian affected DEGs	TRUE	TRUE	TRUE	TRUE	TRUE	TRUE
ENSMUSG00000028088.14	Fmo5	circadian affected DEGs	TRUE	TRUE	TRUE	TRUE	TRUE	TRUE
ENSMUSG00000028096.13	Gpr89	circadian affected DEGs	FLASE	FLASE	FLASE	FLASE	FLASE	TRUE
ENSMUSG00000028121.8	Bcar3	circadian affected DEGs	TRUE	TRUE	TRUE	TRUE	TRUE	TRUE
ENSMUSG00000028128.13	F3	circadian affected DEGs	TRUE	FLASE	FLASE	TRUE	TRUE	TRUE
ENSMUSG00000028132.15	Tmem56	circadian affected DEGs	TRUE	TRUE	TRUE	TRUE	TRUE	TRUE
ENSMUSG00000028133.17	Rwdd3	circadian affected DEGs	TRUE	TRUE	FLASE	FLASE	FLASE	FLASE
ENSMUSG00000028138.8	Adh5	circadian affected DEGs	TRUE	TRUE	TRUE	TRUE	TRUE	TRUE
ENSMUSG00000028150.14	Rorc	circadian affected DEGs	TRUE	FLASE	TRUE	TRUE	TRUE	TRUE
ENSMUSG00000028158.14	Mttp	circadian affected DEGs	TRUE	TRUE	TRUE	TRUE	TRUE	TRUE
ENSMUSG00000028164.15	Manba	circadian affected DEGs	TRUE	TRUE	TRUE	FLASE	TRUE	TRUE
ENSMUSG00000028167.15	Bdh2	circadian affected DEGs	TRUE	TRUE	TRUE	TRUE	TRUE	TRUE
ENSMUSG00000028177.13	1810013D15Rik	circadian affected DEGs	TRUE	TRUE	FLASE	FLASE	TRUE	FLASE
ENSMUSG00000028179.12	Cth	circadian affected DEGs	TRUE	TRUE	TRUE	TRUE	TRUE	TRUE
ENSMUSG00000028185.12	Dnase2b	circadian affected DEGs	TRUE	TRUE	TRUE	TRUE	TRUE	TRUE
ENSMUSG00000028186.14	Uox	circadian affected DEGs	TRUE	TRUE	TRUE	TRUE	TRUE	TRUE
ENSMUSG00000028189.12	Ctbs	circadian affected DEGs	TRUE	TRUE	TRUE	TRUE	TRUE	TRUE
ENSMUSG00000028199.18	Cryz	circadian affected DEGs	TRUE	TRUE	TRUE	TRUE	TRUE	TRUE
ENSMUSG00000028212.16	Ccne2	circadian affected DEGs	FLASE	FLASE	TRUE	TRUE	TRUE	FLASE
ENSMUSG00000028327.14	Stra6l	circadian affected DEGs	TRUE	TRUE	TRUE	TRUE	TRUE	TRUE
ENSMUSG00000028334.10	Nans	circadian affected DEGs	FLASE	FLASE	FLASE	FLASE	TRUE	TRUE
ENSMUSG00000028337.14	Coro2a	circadian affected DEGs	FLASE	TRUE	FLASE	TRUE	TRUE	FLASE
ENSMUSG00000028339.17	Col15a1	circadian affected DEGs	TRUE	TRUE	TRUE	TRUE	TRUE	FLASE
ENSMUSG00000028356.4	Ambp	circadian affected DEGs	TRUE	TRUE	TRUE	TRUE	TRUE	TRUE
ENSMUSG00000028369.15	Svep1	circadian affected DEGs	TRUE	TRUE	TRUE	TRUE	TRUE	TRUE
ENSMUSG00000028370.7	Pappa	circadian affected DEGs	TRUE	TRUE	TRUE	TRUE	TRUE	TRUE
ENSMUSG00000028385.14	Snx30	circadian affected DEGs	FLASE	FLASE	FLASE	FLASE	TRUE	TRUE
ENSMUSG00000028391.16	Wdr31	circadian affected DEGs	TRUE	TRUE	TRUE	TRUE	TRUE	TRUE
ENSMUSG00000028412.17	Slc44a1	circadian affected DEGs	TRUE	FLASE	FLASE	FLASE	FLASE	FLASE
ENSMUSG00000028433.14	Ubap2	circadian affected DEGs	TRUE	FLASE	FLASE	FLASE	FLASE	FLASE
ENSMUSG00000028434.12	Epb41l4b	circadian affected DEGs	TRUE	TRUE	TRUE	TRUE	TRUE	TRUE
ENSMUSG00000028444.17	Cntfr	circadian affected DEGs	TRUE	TRUE	TRUE	TRUE	TRUE	FLASE
ENSMUSG00000028461.12	Ccdc107	circadian affected DEGs	TRUE	TRUE	TRUE	TRUE	TRUE	FLASE
ENSMUSG00000028467.15	Gba2	circadian affected DEGs	FLASE	FLASE	FLASE	TRUE	FLASE	FLASE
ENSMUSG00000028469.15	Npr2	circadian affected DEGs	TRUE	TRUE	TRUE	TRUE	TRUE	TRUE
ENSMUSG00000028479.18	Gne	circadian affected DEGs	TRUE	TRUE	TRUE	TRUE	TRUE	TRUE
ENSMUSG00000028488.15	Sh3gl2	circadian affected DEGs	TRUE	TRUE	TRUE	TRUE	TRUE	TRUE
ENSMUSG00000028494.12	Plin2	circadian affected DEGs	TRUE	TRUE	TRUE	TRUE	TRUE	TRUE
ENSMUSG00000028495.14	Rps6	circadian affected DEGs	TRUE	FLASE	FLASE	FLASE	FLASE	TRUE
ENSMUSG00000028521.17	Slc35d1	circadian affected DEGs	TRUE	TRUE	TRUE	TRUE	TRUE	TRUE
ENSMUSG00000028527.18	Ak4	circadian affected DEGs	TRUE	TRUE	TRUE	TRUE	TRUE	TRUE
ENSMUSG00000028528.17	Dnajc6	circadian affected DEGs	TRUE	TRUE	TRUE	TRUE	TRUE	TRUE
ENSMUSG00000028536.12	2610528J11Rik	circadian affected DEGs	TRUE	TRUE	TRUE	TRUE	TRUE	TRUE
ENSMUSG00000028541.14	B4galt2	circadian affected DEGs	TRUE	TRUE	TRUE	TRUE	TRUE	TRUE
ENSMUSG00000028542.17	Slc6a9	circadian affected DEGs	FLASE	FLASE	TRUE	TRUE	TRUE	TRUE
ENSMUSG00000028549.17	Itgb3bp	circadian affected DEGs	FLASE	FLASE	FLASE	FLASE	TRUE	TRUE
ENSMUSG00000028555.15	Ttc39a	circadian affected DEGs	FLASE	FLASE	FLASE	TRUE	TRUE	TRUE
ENSMUSG00000028587.18	Orc1	circadian affected DEGs	FLASE	TRUE	FLASE	FLASE	FLASE	FLASE
ENSMUSG00000028597.11	Gpx7	circadian affected DEGs	FLASE	FLASE	TRUE	TRUE	FLASE	FLASE
ENSMUSG00000028599.10	Tnfrsf1b	circadian affected DEGs	TRUE	TRUE	TRUE	TRUE	TRUE	TRUE
ENSMUSG00000028603.15	Scp2	circadian affected DEGs	TRUE	TRUE	TRUE	TRUE	TRUE	TRUE
ENSMUSG00000028617.10	Lrrc42	circadian affected DEGs	FLASE	FLASE	TRUE	TRUE	FLASE	TRUE
ENSMUSG00000028633.7	Ctps	circadian affected DEGs	TRUE	TRUE	TRUE	TRUE	TRUE	TRUE
ENSMUSG00000028641.16	P3h1	circadian affected DEGs	FLASE	FLASE	FLASE	FLASE	TRUE	TRUE
ENSMUSG00000028655.11	Mfsd2a	circadian affected DEGs	TRUE	TRUE	TRUE	FLASE	FLASE	TRUE
ENSMUSG00000028657.14	Ppt1	circadian affected DEGs	TRUE	TRUE	TRUE	TRUE	TRUE	FLASE
ENSMUSG00000028671.16	Gale	circadian affected DEGs	TRUE	TRUE	TRUE	TRUE	TRUE	TRUE
ENSMUSG00000028672.13	Hmgcl	circadian affected DEGs	TRUE	TRUE	TRUE	TRUE	TRUE	TRUE
ENSMUSG00000028673.10	Fuca1	circadian affected DEGs	FLASE	TRUE	FLASE	FLASE	FLASE	FLASE
ENSMUSG00000028680.14	Plk3	circadian affected DEGs	TRUE	TRUE	TRUE	TRUE	TRUE	TRUE
ENSMUSG00000028684.14	Urod	circadian affected DEGs	FLASE	FLASE	FLASE	FLASE	FLASE	TRUE
ENSMUSG00000028741.13	Mrto4	circadian affected DEGs	FLASE	FLASE	FLASE	TRUE	TRUE	TRUE
ENSMUSG00000028755.3	Cda	circadian affected DEGs	TRUE	TRUE	TRUE	TRUE	TRUE	TRUE
ENSMUSG00000028760.16	Eif4g3	circadian affected DEGs	TRUE	TRUE	TRUE	TRUE	FLASE	FLASE
ENSMUSG00000028766.10	Alpl	circadian affected DEGs	TRUE	TRUE	TRUE	TRUE	TRUE	TRUE
ENSMUSG00000028771.13	Ptpn12	circadian affected DEGs	FLASE	TRUE	FLASE	FLASE	FLASE	FLASE
ENSMUSG00000028773.8	Fabp3	circadian affected DEGs	TRUE	TRUE	TRUE	TRUE	TRUE	TRUE
ENSMUSG00000028789.16	Azin2	circadian affected DEGs	TRUE	TRUE	TRUE	TRUE	TRUE	TRUE
ENSMUSG00000028792.14	Ak2	circadian affected DEGs	FLASE	FLASE	TRUE	TRUE	TRUE	TRUE
ENSMUSG00000028793.15	Rnf19b	circadian affected DEGs	FLASE	FLASE	TRUE	TRUE	FLASE	TRUE
ENSMUSG00000028799.15	Zfp362	circadian affected DEGs	FLASE	FLASE	FLASE	TRUE	FLASE	FLASE
ENSMUSG00000028803.18	Nipal3	circadian affected DEGs	TRUE	TRUE	TRUE	TRUE	TRUE	TRUE
ENSMUSG00000028822.11	Tmem50a	circadian affected DEGs	TRUE	TRUE	TRUE	TRUE	TRUE	TRUE
ENSMUSG00000028826.14	Maco1	circadian affected DEGs	FLASE	FLASE	FLASE	TRUE	FLASE	FLASE
ENSMUSG00000028830.14	AU040320	circadian affected DEGs	FLASE	FLASE	TRUE	FLASE	FLASE	FLASE
ENSMUSG00000028832.11	Stmn1	circadian affected DEGs	TRUE	TRUE	TRUE	TRUE	TRUE	TRUE
ENSMUSG00000028837.8	Psmb2	circadian affected DEGs	FLASE	FLASE	FLASE	FLASE	FLASE	TRUE
ENSMUSG00000028843.8	Sh3bgrl3	circadian affected DEGs	TRUE	TRUE	TRUE	TRUE	TRUE	TRUE
ENSMUSG00000028849.17	Map7d1	circadian affected DEGs	TRUE	TRUE	FLASE	TRUE	TRUE	TRUE
ENSMUSG00000028860.13	Sytl1	circadian affected DEGs	TRUE	TRUE	TRUE	TRUE	TRUE	TRUE
ENSMUSG00000028862.6	Map3k6	circadian affected DEGs	FLASE	FLASE	TRUE	FLASE	FLASE	FLASE
ENSMUSG00000028919.11	Arhgef19	circadian affected DEGs	TRUE	TRUE	TRUE	TRUE	TRUE	TRUE
ENSMUSG00000028923.14	Necap2	circadian affected DEGs	TRUE	TRUE	TRUE	TRUE	TRUE	TRUE
ENSMUSG00000028931.12	Kcnab2	circadian affected DEGs	TRUE	TRUE	TRUE	FLASE	TRUE	TRUE
ENSMUSG00000028937.14	Acot7	circadian affected DEGs	TRUE	FLASE	FLASE	TRUE	TRUE	TRUE
ENSMUSG00000028943.18	Espn	circadian affected DEGs	TRUE	TRUE	TRUE	TRUE	TRUE	TRUE
ENSMUSG00000028952.12	Zbtb48	circadian affected DEGs	TRUE	TRUE	TRUE	TRUE	TRUE	TRUE
ENSMUSG00000028955.3	Vamp3	circadian affected DEGs	TRUE	TRUE	TRUE	TRUE	TRUE	TRUE
ENSMUSG00000028957.12	Per3	circadian affected DEGs	TRUE	TRUE	FLASE	FLASE	FLASE	FLASE
ENSMUSG00000028967.10	Errfi1	circadian affected DEGs	FLASE	TRUE	TRUE	TRUE	TRUE	TRUE
ENSMUSG00000028970.9	Abcb1b	circadian affected DEGs	TRUE	TRUE	TRUE	TRUE	FLASE	TRUE
ENSMUSG00000028976.10	Slc2a5	circadian affected DEGs	TRUE	TRUE	TRUE	TRUE	TRUE	TRUE
ENSMUSG00000028979.17	Masp2	circadian affected DEGs	TRUE	TRUE	TRUE	TRUE	TRUE	TRUE
ENSMUSG00000028980.14	H6pd	circadian affected DEGs	TRUE	TRUE	TRUE	TRUE	FLASE	TRUE
ENSMUSG00000028982.9	Slc25a33	circadian affected DEGs	TRUE	TRUE	TRUE	FLASE	TRUE	TRUE
ENSMUSG00000028989.3	Angptl7	circadian affected DEGs	TRUE	TRUE	TRUE	TRUE	TRUE	TRUE
ENSMUSG00000028991.15	Mtor	circadian affected DEGs	TRUE	TRUE	TRUE	TRUE	TRUE	TRUE
ENSMUSG00000029001.15	Fbxo44	circadian affected DEGs	TRUE	TRUE	TRUE	TRUE	TRUE	TRUE
ENSMUSG00000029003.11	Mad2l2	circadian affected DEGs	TRUE	TRUE	FLASE	FLASE	FLASE	TRUE
ENSMUSG00000029007.8	Agtrap	circadian affected DEGs	TRUE	TRUE	TRUE	TRUE	TRUE	TRUE
ENSMUSG00000029009.17	Mthfr	circadian affected DEGs	FLASE	FLASE	TRUE	TRUE	FLASE	FLASE
ENSMUSG00000029016.13	Clcn6	circadian affected DEGs	TRUE	TRUE	TRUE	TRUE	TRUE	TRUE
ENSMUSG00000029029.14	Wrap73	circadian affected DEGs	TRUE	FLASE	FLASE	FLASE	TRUE	TRUE
ENSMUSG00000029047.13	Pex10	circadian affected DEGs	FLASE	FLASE	FLASE	TRUE	TRUE	FLASE
ENSMUSG00000029070.9	Mxra8	circadian affected DEGs	FLASE	TRUE	FLASE	FLASE	FLASE	FLASE
ENSMUSG00000029086.15	Prom1	circadian affected DEGs	TRUE	TRUE	TRUE	TRUE	TRUE	TRUE
ENSMUSG00000029092.9	D5Ertd615e	circadian affected DEGs	TRUE	TRUE	TRUE	TRUE	TRUE	TRUE
ENSMUSG00000029096.15	Htra3	circadian affected DEGs	FLASE	TRUE	TRUE	FLASE	FLASE	FLASE
ENSMUSG00000029098.17	Acox3	circadian affected DEGs	TRUE	TRUE	TRUE	TRUE	TRUE	TRUE
ENSMUSG00000029101.16	Rgs12	circadian affected DEGs	FLASE	TRUE	FLASE	FLASE	FLASE	FLASE
ENSMUSG00000029102.9	Hgfac	circadian affected DEGs	TRUE	TRUE	TRUE	TRUE	TRUE	TRUE
ENSMUSG00000029106.14	Add1	circadian affected DEGs	TRUE	TRUE	FLASE	TRUE	TRUE	TRUE
ENSMUSG00000029110.13	Rnf4	circadian affected DEGs	TRUE	TRUE	TRUE	TRUE	FLASE	FLASE
ENSMUSG00000029145.12	Eif2b4	circadian affected DEGs	FLASE	FLASE	FLASE	FLASE	FLASE	TRUE
ENSMUSG00000029146.14	Snx17	circadian affected DEGs	TRUE	TRUE	TRUE	TRUE	TRUE	TRUE
ENSMUSG00000029153.11	Ociad2	circadian affected DEGs	TRUE	TRUE	TRUE	TRUE	TRUE	TRUE
ENSMUSG00000029161.7	Cgref1	circadian affected DEGs	TRUE	TRUE	TRUE	TRUE	TRUE	TRUE
ENSMUSG00000029162.15	Khk	circadian affected DEGs	FLASE	FLASE	FLASE	FLASE	FLASE	TRUE
ENSMUSG00000029165.17	Agbl5	circadian affected DEGs	TRUE	TRUE	FLASE	FLASE	TRUE	TRUE
ENSMUSG00000029177.9	Cenpa	circadian affected DEGs	TRUE	TRUE	TRUE	TRUE	TRUE	TRUE
ENSMUSG00000029186.12	Pi4k2b	circadian affected DEGs	FLASE	TRUE	FLASE	FLASE	TRUE	TRUE
ENSMUSG00000029192.17	Tbc1d14	circadian affected DEGs	TRUE	TRUE	TRUE	TRUE	TRUE	TRUE
ENSMUSG00000029195.10	Klb	circadian affected DEGs	TRUE	TRUE	TRUE	TRUE	TRUE	TRUE
ENSMUSG00000029198.3	Grpel1	circadian affected DEGs	FLASE	FLASE	FLASE	TRUE	FLASE	TRUE
ENSMUSG00000029201.14	Ugdh	circadian affected DEGs	TRUE	TRUE	TRUE	TRUE	TRUE	TRUE
ENSMUSG00000029209.15	Gnpda2	circadian affected DEGs	TRUE	FLASE	TRUE	TRUE	TRUE	TRUE
ENSMUSG00000029228.15	Lnx1	circadian affected DEGs	TRUE	TRUE	TRUE	TRUE	TRUE	TRUE
ENSMUSG00000029231.15	Pdgfra	circadian affected DEGs	TRUE	TRUE	TRUE	TRUE	TRUE	TRUE
ENSMUSG00000029260.15	Ugt2b34	circadian affected DEGs	TRUE	TRUE	TRUE	TRUE	TRUE	TRUE
ENSMUSG00000029269.11	Sult1b1	circadian affected DEGs	TRUE	TRUE	TRUE	TRUE	TRUE	TRUE
ENSMUSG00000029314.14	Gpat3	circadian affected DEGs	TRUE	TRUE	TRUE	FLASE	TRUE	FLASE
ENSMUSG00000029321.1	Slc10a6	circadian affected DEGs	TRUE	TRUE	TRUE	TRUE	TRUE	FLASE
ENSMUSG00000029338.13	Antxr2	circadian affected DEGs	TRUE	TRUE	TRUE	TRUE	TRUE	TRUE
ENSMUSG00000029344.14	Tpst2	circadian affected DEGs	TRUE	TRUE	FLASE	TRUE	TRUE	TRUE
ENSMUSG00000029352.14	Crybb3	circadian affected DEGs	TRUE	TRUE	TRUE	TRUE	TRUE	TRUE
ENSMUSG00000029368.10	Alb	circadian affected DEGs	TRUE	TRUE	TRUE	TRUE	TRUE	TRUE
ENSMUSG00000029380.11	Cxcl1	circadian affected DEGs	TRUE	TRUE	TRUE	TRUE	TRUE	TRUE
ENSMUSG00000029386.15	Tctn2	circadian affected DEGs	TRUE	TRUE	TRUE	TRUE	TRUE	TRUE
ENSMUSG00000029406.15	Pitpnm2	circadian affected DEGs	FLASE	FLASE	FLASE	TRUE	FLASE	FLASE
ENSMUSG00000029416.17	Slc15a4	circadian affected DEGs	FLASE	FLASE	FLASE	TRUE	FLASE	FLASE
ENSMUSG00000029426.8	Scarb2	circadian affected DEGs	TRUE	TRUE	TRUE	TRUE	TRUE	TRUE
ENSMUSG00000029440.15	Psmd9	circadian affected DEGs	FLASE	FLASE	TRUE	TRUE	TRUE	TRUE
ENSMUSG00000029463.5	Fam216a	circadian affected DEGs	TRUE	TRUE	TRUE	TRUE	TRUE	TRUE
ENSMUSG00000029468.17	P2rx7	circadian affected DEGs	FLASE	FLASE	FLASE	FLASE	FLASE	TRUE
ENSMUSG00000029470.15	P2rx4	circadian affected DEGs	FLASE	TRUE	TRUE	TRUE	FLASE	FLASE
ENSMUSG00000029499.11	Pxmp2	circadian affected DEGs	TRUE	TRUE	TRUE	TRUE	TRUE	TRUE
ENSMUSG00000029512.11	Ulk1	circadian affected DEGs	FLASE	TRUE	TRUE	TRUE	FLASE	TRUE
ENSMUSG00000029516.19	Cit	circadian affected DEGs	TRUE	TRUE	TRUE	TRUE	TRUE	TRUE
ENSMUSG00000029528.19	Pxn	circadian affected DEGs	FLASE	FLASE	FLASE	TRUE	FLASE	FLASE
ENSMUSG00000029551.13	Psmg3	circadian affected DEGs	TRUE	FLASE	FLASE	TRUE	FLASE	TRUE
ENSMUSG00000029553.10	Tfec	circadian affected DEGs	TRUE	TRUE	TRUE	TRUE	TRUE	TRUE
ENSMUSG00000029554.15	Mad1l1	circadian affected DEGs	FLASE	FLASE	FLASE	FLASE	TRUE	TRUE
ENSMUSG00000029560.12	Snx8	circadian affected DEGs	TRUE	TRUE	TRUE	TRUE	TRUE	FLASE
ENSMUSG00000029576.17	Radil	circadian affected DEGs	TRUE	TRUE	TRUE	TRUE	TRUE	FLASE
ENSMUSG00000029580.14	Actb	circadian affected DEGs	FLASE	FLASE	FLASE	FLASE	FLASE	TRUE
ENSMUSG00000029591.14	Ung	circadian affected DEGs	FLASE	TRUE	TRUE	TRUE	TRUE	TRUE
ENSMUSG00000029601.13	Iqcd	circadian affected DEGs	TRUE	TRUE	TRUE	TRUE	TRUE	TRUE
ENSMUSG00000029625.16	Cpsf4	circadian affected DEGs	FLASE	FLASE	TRUE	TRUE	FLASE	FLASE
ENSMUSG00000029641.8	Rasl11a	circadian affected DEGs	TRUE	TRUE	TRUE	TRUE	TRUE	TRUE
ENSMUSG00000029649.10	Pomp	circadian affected DEGs	TRUE	FLASE	TRUE	TRUE	TRUE	TRUE
ENSMUSG00000029650.10	Slc46a3	circadian affected DEGs	TRUE	FLASE	TRUE	TRUE	TRUE	TRUE
ENSMUSG00000029651.16	Mtus2	circadian affected DEGs	FLASE	FLASE	FLASE	TRUE	TRUE	TRUE
ENSMUSG00000029656.13	C8b	circadian affected DEGs	TRUE	TRUE	TRUE	TRUE	TRUE	TRUE
ENSMUSG00000029657.15	Hsph1	circadian affected DEGs	FLASE	TRUE	TRUE	FLASE	FLASE	FLASE
ENSMUSG00000029664.10	Tfpi2	circadian affected DEGs	TRUE	TRUE	TRUE	TRUE	TRUE	TRUE
ENSMUSG00000029670.12	Ing3	circadian affected DEGs	TRUE	FLASE	FLASE	FLASE	FLASE	TRUE
ENSMUSG00000029720.9	Gm20605	circadian affected DEGs	FLASE	TRUE	FLASE	TRUE	TRUE	FLASE
ENSMUSG00000029727.7	Cyp3a13	circadian affected DEGs	TRUE	TRUE	TRUE	TRUE	TRUE	TRUE
ENSMUSG00000029763.17	Exoc4	circadian affected DEGs	FLASE	FLASE	FLASE	FLASE	TRUE	FLASE
ENSMUSG00000029769.16	Ccdc136	circadian affected DEGs	TRUE	TRUE	TRUE	TRUE	TRUE	TRUE
ENSMUSG00000029771.12	Irf5	circadian affected DEGs	TRUE	TRUE	TRUE	TRUE	FLASE	TRUE
ENSMUSG00000029772.17	Ahcyl2	circadian affected DEGs	TRUE	TRUE	TRUE	TRUE	TRUE	TRUE
ENSMUSG00000029780.14	Nt5c3	circadian affected DEGs	FLASE	FLASE	FLASE	FLASE	FLASE	TRUE
ENSMUSG00000029804.17	Herc3	circadian affected DEGs	TRUE	TRUE	TRUE	TRUE	TRUE	TRUE
ENSMUSG00000029822.15	Osbpl3	circadian affected DEGs	TRUE	TRUE	TRUE	TRUE	TRUE	TRUE
ENSMUSG00000029826.14	Zc3hav1	circadian affected DEGs	TRUE	TRUE	TRUE	TRUE	TRUE	TRUE
ENSMUSG00000029833.17	Trim24	circadian affected DEGs	TRUE	TRUE	FLASE	FLASE	FLASE	FLASE
ENSMUSG00000029859.6	Epha1	circadian affected DEGs	TRUE	TRUE	TRUE	TRUE	TRUE	TRUE
ENSMUSG00000029869.7	Ephb6	circadian affected DEGs	FLASE	FLASE	TRUE	FLASE	FLASE	FLASE
ENSMUSG00000029916.11	Agk	circadian affected DEGs	FLASE	FLASE	FLASE	FLASE	TRUE	FLASE
ENSMUSG00000029923.4	Rab19	circadian affected DEGs	TRUE	TRUE	TRUE	TRUE	TRUE	TRUE
ENSMUSG00000029925.13	Tbxas1	circadian affected DEGs	TRUE	FLASE	FLASE	FLASE	FLASE	FLASE
ENSMUSG00000029998.14	Pcyox1	circadian affected DEGs	TRUE	TRUE	TRUE	TRUE	TRUE	TRUE
ENSMUSG00000030029.14	Lrig1	circadian affected DEGs	TRUE	TRUE	TRUE	TRUE	TRUE	TRUE
ENSMUSG00000030030.5	1700003E16Rik	circadian affected DEGs	TRUE	TRUE	TRUE	TRUE	TRUE	TRUE
ENSMUSG00000030036.8	Mogs	circadian affected DEGs	TRUE	TRUE	TRUE	TRUE	TRUE	TRUE
ENSMUSG00000030055.16	Rab43	circadian affected DEGs	TRUE	TRUE	TRUE	TRUE	TRUE	TRUE
ENSMUSG00000030057.15	Cnbp	circadian affected DEGs	TRUE	TRUE	FLASE	TRUE	FLASE	TRUE
ENSMUSG00000030067.17	Foxp1	circadian affected DEGs	FLASE	TRUE	FLASE	FLASE	FLASE	FLASE
ENSMUSG00000030082.14	Sec61a1	circadian affected DEGs	TRUE	TRUE	TRUE	TRUE	TRUE	TRUE
ENSMUSG00000030087.11	Klf15	circadian affected DEGs	FLASE	FLASE	TRUE	TRUE	TRUE	TRUE
ENSMUSG00000030088.15	Aldh1l1	circadian affected DEGs	TRUE	TRUE	TRUE	TRUE	TRUE	TRUE
ENSMUSG00000030096.8	Slc6a6	circadian affected DEGs	TRUE	FLASE	TRUE	FLASE	FLASE	FLASE
ENSMUSG00000030102.11	Itpr1	circadian affected DEGs	TRUE	TRUE	TRUE	TRUE	TRUE	TRUE
ENSMUSG00000030103.11	Bhlhe40	circadian affected DEGs	FLASE	FLASE	FLASE	TRUE	FLASE	TRUE
ENSMUSG00000030104.9	Edem1	circadian affected DEGs	TRUE	TRUE	FLASE	TRUE	TRUE	TRUE
ENSMUSG00000030107.10	Usp18	circadian affected DEGs	TRUE	TRUE	TRUE	TRUE	TRUE	TRUE
ENSMUSG00000030108.14	Slc6a13	circadian affected DEGs	TRUE	TRUE	TRUE	TRUE	TRUE	TRUE
ENSMUSG00000030109.15	Slc6a12	circadian affected DEGs	TRUE	TRUE	TRUE	TRUE	TRUE	TRUE
ENSMUSG00000030122.12	Ptms	circadian affected DEGs	TRUE	TRUE	FLASE	TRUE	TRUE	TRUE
ENSMUSG00000030124.2	Lag3	circadian affected DEGs	TRUE	FLASE	FLASE	FLASE	TRUE	TRUE
ENSMUSG00000030126.17	Tmcc1	circadian affected DEGs	TRUE	TRUE	TRUE	TRUE	TRUE	TRUE
ENSMUSG00000030149.15	Klrk1	circadian affected DEGs	TRUE	TRUE	TRUE	TRUE	TRUE	TRUE
ENSMUSG00000030157.5	Clec2d	circadian affected DEGs	TRUE	TRUE	TRUE	TRUE	TRUE	TRUE
ENSMUSG00000030161.8	Gabarapl1	circadian affected DEGs	FLASE	FLASE	FLASE	FLASE	TRUE	TRUE
ENSMUSG00000030168.13	Adipor2	circadian affected DEGs	TRUE	TRUE	TRUE	TRUE	TRUE	TRUE
ENSMUSG00000030170.14	Wnt5b	circadian affected DEGs	TRUE	FLASE	FLASE	FLASE	TRUE	TRUE
ENSMUSG00000030172.15	Erc1	circadian affected DEGs	FLASE	FLASE	FLASE	FLASE	TRUE	FLASE
ENSMUSG00000030200.13	Bcl2l14	circadian affected DEGs	TRUE	TRUE	TRUE	TRUE	TRUE	TRUE
ENSMUSG00000030203.17	Dusp16	circadian affected DEGs	TRUE	TRUE	FLASE	FLASE	FLASE	TRUE
ENSMUSG00000030207.15	Fam234b	circadian affected DEGs	TRUE	TRUE	TRUE	TRUE	TRUE	TRUE
ENSMUSG00000030214.7	Plbd1	circadian affected DEGs	TRUE	TRUE	TRUE	TRUE	TRUE	TRUE
ENSMUSG00000030236.10	Slco1b2	circadian affected DEGs	TRUE	TRUE	TRUE	TRUE	TRUE	TRUE
ENSMUSG00000030244.7	Gys2	circadian affected DEGs	TRUE	TRUE	TRUE	TRUE	TRUE	TRUE
ENSMUSG00000030255.13	Sspn	circadian affected DEGs	TRUE	TRUE	TRUE	TRUE	TRUE	FLASE
ENSMUSG00000030256.11	Bhlhe41	circadian affected DEGs	FLASE	FLASE	TRUE	FLASE	FLASE	FLASE
ENSMUSG00000030257.16	Srgap3	circadian affected DEGs	TRUE	TRUE	TRUE	TRUE	TRUE	TRUE
ENSMUSG00000030278.11	Cidec	circadian affected DEGs	TRUE	TRUE	TRUE	TRUE	TRUE	TRUE
ENSMUSG00000030279.15	C2cd5	circadian affected DEGs	TRUE	TRUE	TRUE	TRUE	TRUE	TRUE
ENSMUSG00000030282.14	Cmas	circadian affected DEGs	FLASE	FLASE	FLASE	FLASE	TRUE	TRUE
ENSMUSG00000030284.11	Creld1	circadian affected DEGs	TRUE	FLASE	FLASE	FLASE	TRUE	TRUE
ENSMUSG00000030291.12	Med21	circadian affected DEGs	FLASE	TRUE	FLASE	FLASE	TRUE	TRUE
ENSMUSG00000030309.16	Caprin2	circadian affected DEGs	TRUE	TRUE	TRUE	TRUE	TRUE	TRUE
ENSMUSG00000030313.15	Dennd5b	circadian affected DEGs	TRUE	TRUE	TRUE	TRUE	TRUE	TRUE
ENSMUSG00000030316.13	Tamm41	circadian affected DEGs	TRUE	TRUE	FLASE	FLASE	TRUE	TRUE
ENSMUSG00000030319.8	Cand2	circadian affected DEGs	TRUE	TRUE	TRUE	TRUE	TRUE	TRUE
ENSMUSG00000030322.12	Mbd4	circadian affected DEGs	TRUE	TRUE	TRUE	TRUE	TRUE	TRUE
ENSMUSG00000030323.13	Ift122	circadian affected DEGs	TRUE	TRUE	TRUE	TRUE	TRUE	TRUE
ENSMUSG00000030325.16	Klrb1c	circadian affected DEGs	TRUE	TRUE	TRUE	TRUE	TRUE	FLASE
ENSMUSG00000030337.16	Vamp1	circadian affected DEGs	TRUE	TRUE	TRUE	TRUE	TRUE	TRUE
ENSMUSG00000030339.7	Ltbr	circadian affected DEGs	FLASE	FLASE	FLASE	TRUE	FLASE	FLASE
ENSMUSG00000030340.16	Scnn1a	circadian affected DEGs	TRUE	TRUE	TRUE	TRUE	TRUE	TRUE
ENSMUSG00000030359.14	Pzp	circadian affected DEGs	TRUE	TRUE	TRUE	TRUE	TRUE	TRUE
ENSMUSG00000030364.6	Clec2h	circadian affected DEGs	TRUE	TRUE	FLASE	TRUE	TRUE	TRUE
ENSMUSG00000030378.15	Sult2a8	circadian affected DEGs	TRUE	TRUE	TRUE	TRUE	TRUE	TRUE
ENSMUSG00000030380.17	Mzf1	circadian affected DEGs	TRUE	TRUE	TRUE	TRUE	FLASE	TRUE
ENSMUSG00000030382.15	Slc27a5	circadian affected DEGs	TRUE	TRUE	TRUE	TRUE	TRUE	TRUE
ENSMUSG00000030401.16	Rtn2	circadian affected DEGs	TRUE	TRUE	TRUE	TRUE	FLASE	FLASE
ENSMUSG00000030407.2	Qpctl	circadian affected DEGs	TRUE	FLASE	FLASE	FLASE	TRUE	TRUE
ENSMUSG00000030483.14	Cyp2b10	circadian affected DEGs	TRUE	TRUE	TRUE	TRUE	TRUE	TRUE
ENSMUSG00000030492.16	Slc7a9	circadian affected DEGs	TRUE	TRUE	TRUE	TRUE	TRUE	TRUE
ENSMUSG00000030494.13	Rhpn2	circadian affected DEGs	TRUE	FLASE	FLASE	FLASE	TRUE	TRUE
ENSMUSG00000030498.15	Gas2	circadian affected DEGs	TRUE	TRUE	TRUE	TRUE	TRUE	TRUE
ENSMUSG00000030513.14	Pcsk6	circadian affected DEGs	TRUE	TRUE	TRUE	TRUE	TRUE	TRUE
ENSMUSG00000030525.8	Chrna7	circadian affected DEGs	TRUE	TRUE	TRUE	TRUE	TRUE	TRUE
ENSMUSG00000030528.12	Blm	circadian affected DEGs	FLASE	TRUE	FLASE	TRUE	FLASE	FLASE
ENSMUSG00000030543.10	Mesp2	circadian affected DEGs	FLASE	FLASE	TRUE	TRUE	FLASE	FLASE
ENSMUSG00000030545.9	Pex11a	circadian affected DEGs	FLASE	FLASE	FLASE	FLASE	TRUE	FLASE
ENSMUSG00000030551.14	Nr2f2	circadian affected DEGs	TRUE	FLASE	FLASE	FLASE	FLASE	TRUE
ENSMUSG00000030555.16	Ttc23	circadian affected DEGs	TRUE	TRUE	TRUE	TRUE	TRUE	TRUE
ENSMUSG00000030562.17	Nox4	circadian affected DEGs	TRUE	TRUE	TRUE	TRUE	TRUE	TRUE
ENSMUSG00000030577.14	Cd22	circadian affected DEGs	TRUE	TRUE	TRUE	TRUE	TRUE	TRUE
ENSMUSG00000030583.16	Sipa1l3	circadian affected DEGs	TRUE	TRUE	TRUE	TRUE	TRUE	TRUE
ENSMUSG00000030584.14	Dpf1	circadian affected DEGs	TRUE	TRUE	TRUE	TRUE	FLASE	TRUE
ENSMUSG00000030595.15	Nfkbib	circadian affected DEGs	FLASE	FLASE	FLASE	FLASE	FLASE	TRUE
ENSMUSG00000030630.16	Fah	circadian affected DEGs	TRUE	TRUE	TRUE	TRUE	TRUE	TRUE
ENSMUSG00000030643.14	Rab30	circadian affected DEGs	TRUE	TRUE	TRUE	TRUE	TRUE	TRUE
ENSMUSG00000030650.18	Tmc5	circadian affected DEGs	TRUE	TRUE	TRUE	TRUE	TRUE	FLASE
ENSMUSG00000030654.9	Arl6ip1	circadian affected DEGs	TRUE	TRUE	TRUE	TRUE	TRUE	TRUE
ENSMUSG00000030670.16	Cyp2r1	circadian affected DEGs	TRUE	TRUE	TRUE	TRUE	TRUE	TRUE
ENSMUSG00000030674.5	Qprt	circadian affected DEGs	TRUE	TRUE	TRUE	TRUE	TRUE	TRUE
ENSMUSG00000030685.5	Kctd13	circadian affected DEGs	FLASE	TRUE	FLASE	FLASE	TRUE	FLASE
ENSMUSG00000030691.15	Fchsd2	circadian affected DEGs	FLASE	FLASE	FLASE	TRUE	FLASE	FLASE
ENSMUSG00000030695.16	Aldoa	circadian affected DEGs	TRUE	TRUE	TRUE	TRUE	TRUE	TRUE
ENSMUSG00000030711.16	Sult1a1	circadian affected DEGs	TRUE	TRUE	TRUE	TRUE	TRUE	TRUE
ENSMUSG00000030722.7	Nfatc2ip	circadian affected DEGs	FLASE	FLASE	FLASE	FLASE	FLASE	TRUE
ENSMUSG00000030725.4	Lipt2	circadian affected DEGs	FLASE	FLASE	FLASE	TRUE	FLASE	TRUE
ENSMUSG00000030729.17	Pgm2l1	circadian affected DEGs	FLASE	FLASE	FLASE	FLASE	TRUE	FLASE
ENSMUSG00000030732.13	Chrdl2	circadian affected DEGs	FLASE	FLASE	FLASE	FLASE	TRUE	FLASE
ENSMUSG00000030737.17	Slco2b1	circadian affected DEGs	TRUE	TRUE	TRUE	TRUE	TRUE	TRUE
ENSMUSG00000030739.18	Myh14	circadian affected DEGs	FLASE	FLASE	FLASE	TRUE	TRUE	FLASE
ENSMUSG00000030747.5	Dgat2	circadian affected DEGs	TRUE	TRUE	TRUE	TRUE	TRUE	TRUE
ENSMUSG00000030748.9	Il4ra	circadian affected DEGs	TRUE	TRUE	FLASE	TRUE	TRUE	TRUE
ENSMUSG00000030762.11	Aqp8	circadian affected DEGs	TRUE	TRUE	TRUE	TRUE	TRUE	TRUE
ENSMUSG00000030789.9	Itgax	circadian affected DEGs	FLASE	TRUE	TRUE	FLASE	TRUE	FLASE
ENSMUSG00000030796.17	Tead2	circadian affected DEGs	FLASE	TRUE	FLASE	TRUE	FLASE	TRUE
ENSMUSG00000030800.10	Prss8	circadian affected DEGs	TRUE	TRUE	TRUE	TRUE	TRUE	TRUE
ENSMUSG00000030806.6	Stx1b	circadian affected DEGs	TRUE	TRUE	TRUE	TRUE	TRUE	TRUE
ENSMUSG00000030811.14	Fbxl19	circadian affected DEGs	TRUE	TRUE	TRUE	TRUE	FLASE	FLASE
ENSMUSG00000030826.19	Bcat2	circadian affected DEGs	TRUE	TRUE	TRUE	TRUE	TRUE	TRUE
ENSMUSG00000030830.18	Itgal	circadian affected DEGs	TRUE	TRUE	TRUE	TRUE	TRUE	TRUE
ENSMUSG00000030839.12	Sergef	circadian affected DEGs	FLASE	TRUE	TRUE	TRUE	TRUE	TRUE
ENSMUSG00000030847.8	Bag3	circadian affected DEGs	FLASE	FLASE	FLASE	FLASE	FLASE	TRUE
ENSMUSG00000030849.18	Fgfr2	circadian affected DEGs	TRUE	TRUE	TRUE	TRUE	TRUE	TRUE
ENSMUSG00000030852.18	Tacc2	circadian affected DEGs	TRUE	TRUE	TRUE	TRUE	TRUE	FLASE
ENSMUSG00000030865.4	Chp2	circadian affected DEGs	TRUE	TRUE	TRUE	TRUE	TRUE	TRUE
ENSMUSG00000030872.14	Gga2	circadian affected DEGs	TRUE	TRUE	TRUE	TRUE	TRUE	TRUE
ENSMUSG00000030878.11	Cdr2	circadian affected DEGs	TRUE	TRUE	TRUE	TRUE	TRUE	TRUE
ENSMUSG00000030880.14	Polr3e	circadian affected DEGs	TRUE	FLASE	FLASE	TRUE	TRUE	TRUE
ENSMUSG00000030889.14	Vwa3a	circadian affected DEGs	TRUE	TRUE	TRUE	TRUE	TRUE	TRUE
ENSMUSG00000030909.6	Anks4b	circadian affected DEGs	FLASE	TRUE	TRUE	TRUE	FLASE	FLASE
ENSMUSG00000030922.12	Lyrm1	circadian affected DEGs	FLASE	FLASE	TRUE	TRUE	TRUE	TRUE
ENSMUSG00000030934.9	Oat	circadian affected DEGs	FLASE	TRUE	TRUE	TRUE	TRUE	TRUE
ENSMUSG00000030935.15	Acsm3	circadian affected DEGs	TRUE	TRUE	TRUE	TRUE	TRUE	TRUE
ENSMUSG00000030946.13	Lhpp	circadian affected DEGs	TRUE	TRUE	TRUE	TRUE	TRUE	TRUE
ENSMUSG00000030956.15	Fam53b	circadian affected DEGs	TRUE	TRUE	TRUE	FLASE	FLASE	FLASE
ENSMUSG00000030972.6	Acsm5	circadian affected DEGs	TRUE	TRUE	FLASE	TRUE	FLASE	TRUE
ENSMUSG00000030990.18	Pgap2	circadian affected DEGs	TRUE	TRUE	TRUE	TRUE	TRUE	TRUE
ENSMUSG00000031007.2	Atp6ap2	circadian affected DEGs	TRUE	FLASE	FLASE	FLASE	FLASE	TRUE
ENSMUSG00000031016.9	Wee1	circadian affected DEGs	TRUE	TRUE	FLASE	FLASE	FLASE	FLASE
ENSMUSG00000031024.13	St5	circadian affected DEGs	TRUE	TRUE	FLASE	FLASE	FLASE	TRUE
ENSMUSG00000031065.14	Cdk16	circadian affected DEGs	TRUE	TRUE	TRUE	TRUE	TRUE	TRUE
ENSMUSG00000031075.19	Ano1	circadian affected DEGs	FLASE	FLASE	TRUE	TRUE	FLASE	FLASE
ENSMUSG00000031078.15	Cttn	circadian affected DEGs	TRUE	FLASE	FLASE	FLASE	TRUE	FLASE
ENSMUSG00000031147.8	Magix	circadian affected DEGs	TRUE	TRUE	TRUE	TRUE	FLASE	TRUE
ENSMUSG00000031161.15	Hdac6	circadian affected DEGs	TRUE	TRUE	TRUE	TRUE	TRUE	TRUE
ENSMUSG00000031171.11	Ftsj1	circadian affected DEGs	FLASE	FLASE	FLASE	FLASE	FLASE	TRUE
ENSMUSG00000031220.14	Awat2	circadian affected DEGs	TRUE	TRUE	TRUE	TRUE	TRUE	TRUE
ENSMUSG00000031253.15	Srpx2	circadian affected DEGs	FLASE	TRUE	FLASE	FLASE	FLASE	FLASE
ENSMUSG00000031298.15	Adgrg2	circadian affected DEGs	TRUE	FLASE	FLASE	FLASE	FLASE	TRUE
ENSMUSG00000031303.8	Map3k15	circadian affected DEGs	TRUE	TRUE	TRUE	TRUE	TRUE	TRUE
ENSMUSG00000031320.9	Rps4x	circadian affected DEGs	TRUE	FLASE	FLASE	FLASE	FLASE	FLASE
ENSMUSG00000031326.2	Cdx4	circadian affected DEGs	TRUE	FLASE	FLASE	FLASE	FLASE	TRUE
ENSMUSG00000031360.14	Ctps2	circadian affected DEGs	TRUE	TRUE	TRUE	TRUE	TRUE	TRUE
ENSMUSG00000031371.14	Haus7	circadian affected DEGs	TRUE	FLASE	FLASE	FLASE	FLASE	TRUE
ENSMUSG00000031373.4	Car5b	circadian affected DEGs	TRUE	TRUE	TRUE	TRUE	TRUE	TRUE
ENSMUSG00000031379.13	Pir	circadian affected DEGs	TRUE	TRUE	TRUE	TRUE	TRUE	TRUE
ENSMUSG00000031381.16	Piga	circadian affected DEGs	TRUE	TRUE	TRUE	TRUE	FLASE	FLASE
ENSMUSG00000031383.8	Dusp9	circadian affected DEGs	TRUE	TRUE	TRUE	TRUE	TRUE	TRUE
ENSMUSG00000031387.14	Renbp	circadian affected DEGs	TRUE	TRUE	TRUE	TRUE	TRUE	TRUE
ENSMUSG00000031388.14	Naa10	circadian affected DEGs	FLASE	FLASE	FLASE	FLASE	FLASE	TRUE
ENSMUSG00000031402.12	Mpp1	circadian affected DEGs	TRUE	TRUE	TRUE	TRUE	TRUE	TRUE
ENSMUSG00000031431.13	Tsc22d3	circadian affected DEGs	TRUE	FLASE	FLASE	FLASE	TRUE	TRUE
ENSMUSG00000031432.3	Prps1	circadian affected DEGs	FLASE	FLASE	FLASE	FLASE	FLASE	TRUE
ENSMUSG00000031443.7	F7	circadian affected DEGs	TRUE	TRUE	TRUE	TRUE	TRUE	TRUE
ENSMUSG00000031444.16	F10	circadian affected DEGs	TRUE	TRUE	TRUE	TRUE	TRUE	TRUE
ENSMUSG00000031445.5	Proz	circadian affected DEGs	TRUE	TRUE	TRUE	TRUE	TRUE	TRUE
ENSMUSG00000031446.14	Cul4a	circadian affected DEGs	FLASE	FLASE	FLASE	TRUE	TRUE	TRUE
ENSMUSG00000031451.6	Gas6	circadian affected DEGs	TRUE	TRUE	TRUE	TRUE	TRUE	TRUE
ENSMUSG00000031465.6	Angpt2	circadian affected DEGs	TRUE	TRUE	TRUE	FLASE	TRUE	TRUE
ENSMUSG00000031483.8	Erlin2	circadian affected DEGs	TRUE	TRUE	TRUE	TRUE	TRUE	TRUE
ENSMUSG00000031490.6	Eif4ebp1	circadian affected DEGs	TRUE	TRUE	TRUE	TRUE	TRUE	TRUE
ENSMUSG00000031502.11	Col4a1	circadian affected DEGs	TRUE	TRUE	TRUE	TRUE	TRUE	TRUE
ENSMUSG00000031508.14	Ankrd10	circadian affected DEGs	FLASE	TRUE	TRUE	TRUE	FLASE	TRUE
ENSMUSG00000031519.4	Asb5	circadian affected DEGs	TRUE	FLASE	FLASE	FLASE	FLASE	FLASE
ENSMUSG00000031523.16	Dlc1	circadian affected DEGs	TRUE	TRUE	FLASE	FLASE	FLASE	TRUE
ENSMUSG00000031545.6	Gpat4	circadian affected DEGs	TRUE	TRUE	TRUE	TRUE	TRUE	TRUE
ENSMUSG00000031549.16	Ido2	circadian affected DEGs	TRUE	TRUE	TRUE	TRUE	TRUE	TRUE
ENSMUSG00000031561.16	Tenm3	circadian affected DEGs	TRUE	TRUE	TRUE	TRUE	TRUE	TRUE
ENSMUSG00000031565.18	Fgfr1	circadian affected DEGs	TRUE	TRUE	TRUE	TRUE	TRUE	TRUE
ENSMUSG00000031570.17	Plpp5	circadian affected DEGs	FLASE	TRUE	TRUE	TRUE	TRUE	TRUE
ENSMUSG00000031592.10	Pcm1	circadian affected DEGs	TRUE	FLASE	FLASE	FLASE	FLASE	TRUE
ENSMUSG00000031596.15	Slc7a2	circadian affected DEGs	TRUE	TRUE	TRUE	TRUE	TRUE	TRUE
ENSMUSG00000031604.10	Msmo1	circadian affected DEGs	TRUE	TRUE	TRUE	TRUE	TRUE	TRUE
ENSMUSG00000031608.13	Galnt7	circadian affected DEGs	TRUE	TRUE	FLASE	FLASE	FLASE	TRUE
ENSMUSG00000031609.3	Sap30	circadian affected DEGs	TRUE	TRUE	TRUE	TRUE	TRUE	TRUE
ENSMUSG00000031613.9	Hpgd	circadian affected DEGs	TRUE	TRUE	TRUE	TRUE	TRUE	TRUE
ENSMUSG00000031626.18	Sorbs2	circadian affected DEGs	TRUE	TRUE	TRUE	TRUE	TRUE	TRUE
ENSMUSG00000031627.9	Irf2	circadian affected DEGs	TRUE	TRUE	TRUE	TRUE	TRUE	TRUE
ENSMUSG00000031633.4	Slc25a4	circadian affected DEGs	TRUE	TRUE	TRUE	TRUE	TRUE	TRUE
ENSMUSG00000031642.9	Sh3rf1	circadian affected DEGs	TRUE	TRUE	TRUE	TRUE	TRUE	TRUE
ENSMUSG00000031645.4	F11	circadian affected DEGs	TRUE	TRUE	TRUE	TRUE	TRUE	TRUE
ENSMUSG00000031647.10	Mfap3l	circadian affected DEGs	TRUE	TRUE	TRUE	TRUE	TRUE	TRUE
ENSMUSG00000031667.16	Aktip	circadian affected DEGs	TRUE	TRUE	TRUE	TRUE	TRUE	TRUE
ENSMUSG00000031672.8	Got2	circadian affected DEGs	TRUE	TRUE	TRUE	TRUE	TRUE	TRUE
ENSMUSG00000031673.6	Cdh11	circadian affected DEGs	TRUE	TRUE	TRUE	TRUE	TRUE	TRUE
ENSMUSG00000031683.16	Lsm6	circadian affected DEGs	TRUE	TRUE	TRUE	TRUE	TRUE	TRUE
ENSMUSG00000031700.11	Gpt2	circadian affected DEGs	TRUE	TRUE	TRUE	TRUE	TRUE	TRUE
ENSMUSG00000031712.10	Il15	circadian affected DEGs	TRUE	TRUE	TRUE	TRUE	TRUE	TRUE
ENSMUSG00000031722.10	Hp	circadian affected DEGs	TRUE	TRUE	TRUE	TRUE	TRUE	TRUE
ENSMUSG00000031728.10	Zfp821	circadian affected DEGs	TRUE	TRUE	TRUE	TRUE	FLASE	TRUE
ENSMUSG00000031732.12	Phlpp2	circadian affected DEGs	TRUE	TRUE	TRUE	TRUE	TRUE	TRUE
ENSMUSG00000031750.15	Il34	circadian affected DEGs	TRUE	TRUE	TRUE	TRUE	TRUE	TRUE
ENSMUSG00000031751.14	Amfr	circadian affected DEGs	TRUE	FLASE	FLASE	TRUE	TRUE	TRUE
ENSMUSG00000031756.5	Cenpn	circadian affected DEGs	FLASE	FLASE	TRUE	FLASE	FLASE	FLASE
ENSMUSG00000031766.4	Slc12a3	circadian affected DEGs	TRUE	TRUE	TRUE	TRUE	TRUE	TRUE
ENSMUSG00000031770.16	Herpud1	circadian affected DEGs	FLASE	FLASE	FLASE	TRUE	TRUE	FLASE
ENSMUSG00000031775.5	Pllp	circadian affected DEGs	FLASE	TRUE	TRUE	TRUE	FLASE	FLASE
ENSMUSG00000031787.8	Katnb1	circadian affected DEGs	TRUE	TRUE	TRUE	TRUE	TRUE	TRUE
ENSMUSG00000031788.14	Kifc3	circadian affected DEGs	FLASE	FLASE	TRUE	TRUE	FLASE	FLASE
ENSMUSG00000031790.8	Mmp15	circadian affected DEGs	TRUE	TRUE	TRUE	TRUE	TRUE	TRUE
ENSMUSG00000031791.8	Tmem38a	circadian affected DEGs	TRUE	TRUE	TRUE	TRUE	TRUE	TRUE
ENSMUSG00000031808.7	Slc27a1	circadian affected DEGs	TRUE	TRUE	TRUE	TRUE	TRUE	TRUE
ENSMUSG00000031813.8	Mvb12a	circadian affected DEGs	FLASE	FLASE	FLASE	FLASE	FLASE	TRUE
ENSMUSG00000031832.15	Taf1c	circadian affected DEGs	FLASE	TRUE	TRUE	FLASE	FLASE	FLASE
ENSMUSG00000031837.14	Necab2	circadian affected DEGs	TRUE	TRUE	TRUE	TRUE	TRUE	FLASE
ENSMUSG00000031842.14	Pde4c	circadian affected DEGs	TRUE	TRUE	TRUE	TRUE	TRUE	TRUE
ENSMUSG00000031844.8	Hsd17b2	circadian affected DEGs	TRUE	TRUE	TRUE	TRUE	TRUE	TRUE
ENSMUSG00000031847.8	1700030J22Rik	circadian affected DEGs	TRUE	TRUE	TRUE	TRUE	TRUE	TRUE
ENSMUSG00000031861.16	Lpar2	circadian affected DEGs	TRUE	TRUE	TRUE	TRUE	TRUE	TRUE
ENSMUSG00000031864.16	Ints10	circadian affected DEGs	TRUE	FLASE	TRUE	FLASE	TRUE	FLASE
ENSMUSG00000031865.16	Dctn1	circadian affected DEGs	TRUE	TRUE	TRUE	TRUE	TRUE	FLASE
ENSMUSG00000031871.9	Cdh5	circadian affected DEGs	FLASE	FLASE	FLASE	FLASE	FLASE	TRUE
ENSMUSG00000031881.6	Cdh16	circadian affected DEGs	TRUE	TRUE	TRUE	TRUE	TRUE	TRUE
ENSMUSG00000031889.9	D230025D16Rik	circadian affected DEGs	TRUE	TRUE	TRUE	TRUE	TRUE	TRUE
ENSMUSG00000031897.9	Psmb10	circadian affected DEGs	TRUE	TRUE	TRUE	TRUE	TRUE	TRUE
ENSMUSG00000031903.7	Pla2g15	circadian affected DEGs	TRUE	TRUE	TRUE	TRUE	TRUE	TRUE
ENSMUSG00000031906.9	Smpd3	circadian affected DEGs	TRUE	TRUE	TRUE	TRUE	TRUE	TRUE
ENSMUSG00000031930.11	Wwp2	circadian affected DEGs	FLASE	FLASE	FLASE	FLASE	TRUE	FLASE
ENSMUSG00000031938.15	4931406C07Rik	circadian affected DEGs	TRUE	TRUE	TRUE	TRUE	TRUE	FLASE
ENSMUSG00000031939.16	Taf1d	circadian affected DEGs	TRUE	FLASE	TRUE	FLASE	TRUE	TRUE
ENSMUSG00000031951.8	Tmem231	circadian affected DEGs	TRUE	TRUE	TRUE	TRUE	TRUE	TRUE
ENSMUSG00000031960.14	Aars	circadian affected DEGs	TRUE	TRUE	TRUE	TRUE	TRUE	TRUE
ENSMUSG00000031980.10	Agt	circadian affected DEGs	TRUE	TRUE	TRUE	TRUE	TRUE	TRUE
ENSMUSG00000031990.15	Jam3	circadian affected DEGs	TRUE	TRUE	TRUE	TRUE	TRUE	TRUE
ENSMUSG00000032010.15	Usp2	circadian affected DEGs	TRUE	TRUE	FLASE	FLASE	TRUE	TRUE
ENSMUSG00000032012.9	Nectin1	circadian affected DEGs	TRUE	TRUE	TRUE	TRUE	TRUE	TRUE
ENSMUSG00000032014.6	Oaf	circadian affected DEGs	TRUE	TRUE	TRUE	TRUE	TRUE	TRUE
ENSMUSG00000032020.15	Ubash3b	circadian affected DEGs	TRUE	TRUE	TRUE	FLASE	TRUE	TRUE
ENSMUSG00000032024.10	Clmp	circadian affected DEGs	TRUE	TRUE	TRUE	TRUE	TRUE	TRUE
ENSMUSG00000032026.7	Rexo2	circadian affected DEGs	FLASE	FLASE	FLASE	FLASE	FLASE	TRUE
ENSMUSG00000032036.15	Kirrel3	circadian affected DEGs	FLASE	TRUE	TRUE	TRUE	FLASE	FLASE
ENSMUSG00000032042.11	Srpr	circadian affected DEGs	FLASE	TRUE	TRUE	TRUE	TRUE	TRUE
ENSMUSG00000032051.9	Fdx1	circadian affected DEGs	TRUE	TRUE	TRUE	TRUE	TRUE	TRUE
ENSMUSG00000032064.17	Dixdc1	circadian affected DEGs	TRUE	TRUE	FLASE	FLASE	TRUE	FLASE
ENSMUSG00000032065.6	Tex12	circadian affected DEGs	TRUE	TRUE	TRUE	TRUE	TRUE	TRUE
ENSMUSG00000032066.9	Bco2	circadian affected DEGs	TRUE	TRUE	FLASE	FLASE	FLASE	TRUE
ENSMUSG00000032078.17	Zpr1	circadian affected DEGs	FLASE	TRUE	TRUE	TRUE	TRUE	TRUE
ENSMUSG00000032079.12	Apoa5	circadian affected DEGs	TRUE	TRUE	TRUE	TRUE	TRUE	TRUE
ENSMUSG00000032080.6	Apoa4	circadian affected DEGs	TRUE	TRUE	TRUE	TRUE	TRUE	TRUE
ENSMUSG00000032081.10	Apoc3	circadian affected DEGs	TRUE	TRUE	TRUE	TRUE	TRUE	TRUE
ENSMUSG00000032083.8	Apoa1	circadian affected DEGs	TRUE	TRUE	TRUE	TRUE	TRUE	TRUE
ENSMUSG00000032092.5	Mpzl2	circadian affected DEGs	TRUE	TRUE	TRUE	TRUE	TRUE	TRUE
ENSMUSG00000032098.13	Treh	circadian affected DEGs	TRUE	TRUE	TRUE	TRUE	TRUE	TRUE
ENSMUSG00000032115.14	Hyou1	circadian affected DEGs	TRUE	TRUE	TRUE	TRUE	TRUE	TRUE
ENSMUSG00000032116.18	Stt3a	circadian affected DEGs	FLASE	FLASE	FLASE	FLASE	FLASE	TRUE
ENSMUSG00000032120.11	C2cd2l	circadian affected DEGs	FLASE	TRUE	FLASE	FLASE	FLASE	FLASE
ENSMUSG00000032123.5	Dpagt1	circadian affected DEGs	TRUE	TRUE	TRUE	TRUE	TRUE	TRUE
ENSMUSG00000032192.9	Gnb5	circadian affected DEGs	TRUE	TRUE	TRUE	TRUE	TRUE	TRUE
ENSMUSG00000032193.9	Ldlr	circadian affected DEGs	TRUE	TRUE	TRUE	TRUE	TRUE	TRUE
ENSMUSG00000032194.9	Kank2	circadian affected DEGs	TRUE	TRUE	TRUE	TRUE	TRUE	TRUE
ENSMUSG00000032204.13	Aqp9	circadian affected DEGs	TRUE	TRUE	TRUE	TRUE	TRUE	TRUE
ENSMUSG00000032207.10	Lipc	circadian affected DEGs	TRUE	TRUE	TRUE	TRUE	TRUE	TRUE
ENSMUSG00000032232.14	Cgnl1	circadian affected DEGs	TRUE	TRUE	TRUE	TRUE	TRUE	TRUE
ENSMUSG00000032238.17	Rora	circadian affected DEGs	FLASE	TRUE	FLASE	FLASE	FLASE	FLASE
ENSMUSG00000032245.12	Cln6	circadian affected DEGs	TRUE	TRUE	TRUE	TRUE	TRUE	TRUE
ENSMUSG00000032252.14	Glce	circadian affected DEGs	TRUE	TRUE	TRUE	TRUE	TRUE	TRUE
ENSMUSG00000032263.14	Bckdhb	circadian affected DEGs	TRUE	TRUE	TRUE	TRUE	TRUE	TRUE
ENSMUSG00000032265.14	Tent5a	circadian affected DEGs	TRUE	TRUE	TRUE	TRUE	TRUE	FLASE
ENSMUSG00000032279.11	Idh3a	circadian affected DEGs	TRUE	TRUE	TRUE	TRUE	TRUE	TRUE
ENSMUSG00000032285.15	Dnaja4	circadian affected DEGs	TRUE	TRUE	TRUE	TRUE	TRUE	TRUE
ENSMUSG00000032288.9	Imp3	circadian affected DEGs	FLASE	FLASE	FLASE	FLASE	FLASE	TRUE
ENSMUSG00000032310.4	Cyp1a2	circadian affected DEGs	TRUE	TRUE	TRUE	TRUE	TRUE	TRUE
ENSMUSG00000032311.17	Nrg4	circadian affected DEGs	FLASE	FLASE	TRUE	TRUE	TRUE	TRUE
ENSMUSG00000032313.11	Tmem266	circadian affected DEGs	TRUE	TRUE	TRUE	TRUE	TRUE	TRUE
ENSMUSG00000032315.6	Cyp1a1	circadian affected DEGs	TRUE	TRUE	TRUE	TRUE	TRUE	TRUE
ENSMUSG00000032333.6	Stoml1	circadian affected DEGs	FLASE	FLASE	FLASE	FLASE	TRUE	FLASE
ENSMUSG00000032334.10	Loxl1	circadian affected DEGs	TRUE	TRUE	TRUE	TRUE	TRUE	TRUE
ENSMUSG00000032349.13	Elovl5	circadian affected DEGs	TRUE	TRUE	TRUE	TRUE	TRUE	TRUE
ENSMUSG00000032363.15	Adamts7	circadian affected DEGs	TRUE	FLASE	FLASE	TRUE	TRUE	TRUE
ENSMUSG00000032372.14	Plscr2	circadian affected DEGs	TRUE	TRUE	TRUE	TRUE	TRUE	TRUE
ENSMUSG00000032374.14	Plod2	circadian affected DEGs	TRUE	TRUE	TRUE	TRUE	TRUE	TRUE
ENSMUSG00000032375.15	Aph1b	circadian affected DEGs	FLASE	FLASE	TRUE	TRUE	TRUE	TRUE
ENSMUSG00000032380.9	Dapk2	circadian affected DEGs	TRUE	FLASE	FLASE	FLASE	TRUE	TRUE
ENSMUSG00000032382.14	Snx1	circadian affected DEGs	TRUE	TRUE	TRUE	TRUE	TRUE	TRUE
ENSMUSG00000032383.7	Ppib	circadian affected DEGs	TRUE	TRUE	TRUE	TRUE	TRUE	TRUE
ENSMUSG00000032386.15	Trip4	circadian affected DEGs	TRUE	TRUE	TRUE	TRUE	TRUE	FLASE
ENSMUSG00000032392.11	Parp16	circadian affected DEGs	TRUE	TRUE	TRUE	TRUE	TRUE	TRUE
ENSMUSG00000032420.8	Nt5e	circadian affected DEGs	TRUE	TRUE	TRUE	TRUE	TRUE	TRUE
ENSMUSG00000032435.9	Dync1li1	circadian affected DEGs	TRUE	TRUE	TRUE	TRUE	TRUE	TRUE
ENSMUSG00000032456.13	Nmnat3	circadian affected DEGs	FLASE	FLASE	FLASE	FLASE	TRUE	TRUE
ENSMUSG00000032478.14	Nme6	circadian affected DEGs	FLASE	FLASE	TRUE	TRUE	TRUE	TRUE
ENSMUSG00000032485.14	Scap	circadian affected DEGs	TRUE	TRUE	TRUE	TRUE	FLASE	FLASE
ENSMUSG00000032500.10	Dclk3	circadian affected DEGs	TRUE	TRUE	FLASE	FLASE	FLASE	TRUE
ENSMUSG00000032501.9	Trib1	circadian affected DEGs	TRUE	TRUE	TRUE	TRUE	TRUE	TRUE
ENSMUSG00000032515.8	Csrnp1	circadian affected DEGs	FLASE	FLASE	TRUE	TRUE	TRUE	TRUE
ENSMUSG00000032537.15	Ephb1	circadian affected DEGs	TRUE	TRUE	TRUE	TRUE	TRUE	TRUE
ENSMUSG00000032548.14	Slco2a1	circadian affected DEGs	TRUE	TRUE	TRUE	TRUE	TRUE	TRUE
ENSMUSG00000032554.15	Trf	circadian affected DEGs	TRUE	TRUE	TRUE	TRUE	TRUE	TRUE
ENSMUSG00000032560.14	Dnajc13	circadian affected DEGs	TRUE	TRUE	TRUE	TRUE	TRUE	TRUE
ENSMUSG00000032567.16	Aste1	circadian affected DEGs	FLASE	FLASE	FLASE	FLASE	FLASE	TRUE
ENSMUSG00000032575.16	Manf	circadian affected DEGs	TRUE	TRUE	TRUE	TRUE	TRUE	TRUE
ENSMUSG00000032577.16	Mapkapk3	circadian affected DEGs	TRUE	FLASE	FLASE	TRUE	TRUE	FLASE
ENSMUSG00000032591.15	Mst1	circadian affected DEGs	TRUE	TRUE	TRUE	TRUE	TRUE	TRUE
ENSMUSG00000032593.5	Amigo3	circadian affected DEGs	FLASE	FLASE	FLASE	FLASE	FLASE	TRUE
ENSMUSG00000032596.14	Uba7	circadian affected DEGs	TRUE	FLASE	TRUE	TRUE	TRUE	TRUE
ENSMUSG00000032602.6	Slc25a20	circadian affected DEGs	TRUE	TRUE	TRUE	TRUE	TRUE	TRUE
ENSMUSG00000032640.10	Chsy1	circadian affected DEGs	TRUE	FLASE	FLASE	FLASE	FLASE	FLASE
ENSMUSG00000032652.13	Crebl2	circadian affected DEGs	FLASE	FLASE	FLASE	FLASE	TRUE	FLASE
ENSMUSG00000032671.5	A930018P22Rik	circadian affected DEGs	TRUE	TRUE	FLASE	TRUE	TRUE	FLASE
ENSMUSG00000032688.9	Malt1	circadian affected DEGs	FLASE	FLASE	FLASE	FLASE	FLASE	TRUE
ENSMUSG00000032715.9	Trib3	circadian affected DEGs	TRUE	TRUE	TRUE	TRUE	TRUE	TRUE
ENSMUSG00000032718.4	Mansc1	circadian affected DEGs	TRUE	TRUE	TRUE	TRUE	TRUE	TRUE
ENSMUSG00000032724.5	Abtb2	circadian affected DEGs	TRUE	FLASE	FLASE	FLASE	FLASE	TRUE
ENSMUSG00000032754.14	Slc8b1	circadian affected DEGs	TRUE	TRUE	TRUE	TRUE	TRUE	TRUE
ENSMUSG00000032758.4	Kap	circadian affected DEGs	TRUE	TRUE	TRUE	TRUE	TRUE	TRUE
ENSMUSG00000032776.9	Mctp2	circadian affected DEGs	TRUE	TRUE	TRUE	TRUE	TRUE	TRUE
ENSMUSG00000032786.16	Alas1	circadian affected DEGs	FLASE	FLASE	TRUE	TRUE	TRUE	TRUE
ENSMUSG00000032803.15	Cdv3	circadian affected DEGs	FLASE	FLASE	FLASE	TRUE	TRUE	FLASE
ENSMUSG00000032812.18	Arap1	circadian affected DEGs	TRUE	TRUE	TRUE	TRUE	TRUE	TRUE
ENSMUSG00000032815.16	Fanca	circadian affected DEGs	TRUE	TRUE	TRUE	TRUE	TRUE	TRUE
ENSMUSG00000032840.7	2410131K14Rik	circadian affected DEGs	FLASE	TRUE	FLASE	FLASE	FLASE	FLASE
ENSMUSG00000032846.10	Zswim6	circadian affected DEGs	FLASE	FLASE	TRUE	FLASE	FLASE	TRUE
ENSMUSG00000032850.16	Rnft2	circadian affected DEGs	TRUE	TRUE	TRUE	TRUE	TRUE	TRUE
ENSMUSG00000032860.5	P2ry2	circadian affected DEGs	TRUE	TRUE	TRUE	TRUE	TRUE	TRUE
ENSMUSG00000032892.14	Rangrf	circadian affected DEGs	TRUE	TRUE	TRUE	TRUE	FLASE	FLASE
ENSMUSG00000032898.9	Fbxo21	circadian affected DEGs	TRUE	TRUE	TRUE	TRUE	FLASE	FLASE
ENSMUSG00000032902.1	Slc16a1	circadian affected DEGs	FLASE	FLASE	TRUE	TRUE	FLASE	FLASE
ENSMUSG00000032932.15	Hspa13	circadian affected DEGs	FLASE	FLASE	FLASE	TRUE	TRUE	FLASE
ENSMUSG00000033060.16	Lmo7	circadian affected DEGs	TRUE	TRUE	TRUE	TRUE	TRUE	TRUE
ENSMUSG00000033083.16	Tbc1d4	circadian affected DEGs	TRUE	TRUE	TRUE	TRUE	TRUE	TRUE
ENSMUSG00000033102.15	Cdc14b	circadian affected DEGs	TRUE	TRUE	TRUE	FLASE	FLASE	FLASE
ENSMUSG00000033105.12	Lss	circadian affected DEGs	TRUE	TRUE	TRUE	TRUE	TRUE	TRUE
ENSMUSG00000033107.6	Rnf125	circadian affected DEGs	TRUE	TRUE	TRUE	TRUE	TRUE	TRUE
ENSMUSG00000033114.11	Slc35d2	circadian affected DEGs	TRUE	TRUE	TRUE	TRUE	TRUE	TRUE
ENSMUSG00000033147.16	Slc22a15	circadian affected DEGs	TRUE	TRUE	TRUE	TRUE	TRUE	TRUE
ENSMUSG00000033161.10	Atp1a1	circadian affected DEGs	TRUE	TRUE	TRUE	TRUE	TRUE	TRUE
ENSMUSG00000033170.14	Card10	circadian affected DEGs	TRUE	TRUE	TRUE	TRUE	TRUE	TRUE
ENSMUSG00000033174.17	Mgll	circadian affected DEGs	TRUE	TRUE	TRUE	TRUE	TRUE	TRUE
ENSMUSG00000033249.10	Hsf4	circadian affected DEGs	TRUE	TRUE	TRUE	TRUE	TRUE	TRUE
ENSMUSG00000033256.14	Shf	circadian affected DEGs	TRUE	TRUE	TRUE	FLASE	FLASE	FLASE
ENSMUSG00000033272.12	Slc35a4	circadian affected DEGs	TRUE	TRUE	TRUE	TRUE	TRUE	TRUE
ENSMUSG00000033308.16	Dpyd	circadian affected DEGs	TRUE	TRUE	TRUE	TRUE	TRUE	TRUE
ENSMUSG00000033318.7	Gstt2	circadian affected DEGs	TRUE	TRUE	TRUE	TRUE	TRUE	TRUE
ENSMUSG00000033377.14	Palmd	circadian affected DEGs	TRUE	TRUE	TRUE	TRUE	TRUE	TRUE
ENSMUSG00000033386.10	Frrs1	circadian affected DEGs	TRUE	FLASE	FLASE	FLASE	FLASE	FLASE
ENSMUSG00000033416.15	Gucd1	circadian affected DEGs	TRUE	FLASE	FLASE	FLASE	TRUE	TRUE
ENSMUSG00000033420.12	Antxr1	circadian affected DEGs	FLASE	FLASE	TRUE	FLASE	FLASE	FLASE
ENSMUSG00000033427.14	Upb1	circadian affected DEGs	TRUE	TRUE	TRUE	TRUE	TRUE	TRUE
ENSMUSG00000033453.8	Adamts15	circadian affected DEGs	TRUE	TRUE	TRUE	TRUE	TRUE	TRUE
ENSMUSG00000033478.5	Fam160b1	circadian affected DEGs	TRUE	TRUE	TRUE	TRUE	TRUE	TRUE
ENSMUSG00000033488.11	Cryzl2	circadian affected DEGs	TRUE	TRUE	TRUE	TRUE	TRUE	TRUE
ENSMUSG00000033543.17	Gtf2a2	circadian affected DEGs	FLASE	FLASE	TRUE	TRUE	FLASE	FLASE
ENSMUSG00000033544.6	Angptl1	circadian affected DEGs	TRUE	TRUE	TRUE	TRUE	TRUE	TRUE
ENSMUSG00000033557.17	Fam20b	circadian affected DEGs	TRUE	TRUE	TRUE	TRUE	TRUE	TRUE
ENSMUSG00000033565.18	Rbfox2	circadian affected DEGs	FLASE	FLASE	FLASE	FLASE	TRUE	TRUE
ENSMUSG00000033594.11	Spata2l	circadian affected DEGs	TRUE	TRUE	TRUE	TRUE	TRUE	TRUE
ENSMUSG00000033624.10	Pdpr	circadian affected DEGs	FLASE	FLASE	FLASE	FLASE	FLASE	TRUE
ENSMUSG00000033629.6	Hacd3	circadian affected DEGs	TRUE	TRUE	TRUE	TRUE	TRUE	TRUE
ENSMUSG00000033653.18	Vps8	circadian affected DEGs	TRUE	TRUE	TRUE	TRUE	TRUE	TRUE
ENSMUSG00000033658.16	Ddx19b	circadian affected DEGs	FLASE	FLASE	FLASE	TRUE	TRUE	FLASE
ENSMUSG00000033684.14	Qsox1	circadian affected DEGs	TRUE	TRUE	TRUE	TRUE	TRUE	TRUE
ENSMUSG00000033706.13	Smyd5	circadian affected DEGs	FLASE	FLASE	FLASE	FLASE	FLASE	TRUE
ENSMUSG00000033715.15	Akr1c14	circadian affected DEGs	TRUE	TRUE	TRUE	TRUE	TRUE	FLASE
ENSMUSG00000033752.7	Mnd1	circadian affected DEGs	TRUE	TRUE	TRUE	TRUE	TRUE	TRUE
ENSMUSG00000033767.14	Tmem131l	circadian affected DEGs	TRUE	TRUE	TRUE	TRUE	TRUE	TRUE
ENSMUSG00000033777.4	Tlr13	circadian affected DEGs	TRUE	TRUE	TRUE	TRUE	TRUE	TRUE
ENSMUSG00000033809.15	Alg3	circadian affected DEGs	FLASE	TRUE	FLASE	FLASE	FLASE	TRUE
ENSMUSG00000033831.5	Fgb	circadian affected DEGs	TRUE	TRUE	TRUE	TRUE	TRUE	TRUE
ENSMUSG00000033845.13	Mrpl15	circadian affected DEGs	TRUE	TRUE	TRUE	TRUE	TRUE	TRUE
ENSMUSG00000033854.10	Kcnk10	circadian affected DEGs	TRUE	TRUE	TRUE	TRUE	TRUE	TRUE
ENSMUSG00000033860.13	Fgg	circadian affected DEGs	TRUE	TRUE	TRUE	TRUE	TRUE	TRUE
ENSMUSG00000033871.14	Ppargc1b	circadian affected DEGs	FLASE	FLASE	FLASE	FLASE	FLASE	TRUE
ENSMUSG00000033880.11	Lgals3bp	circadian affected DEGs	TRUE	TRUE	FLASE	FLASE	FLASE	TRUE
ENSMUSG00000033906.5	Zdhhc15	circadian affected DEGs	TRUE	TRUE	TRUE	TRUE	TRUE	TRUE
ENSMUSG00000033910.13	Gucy1a1	circadian affected DEGs	TRUE	TRUE	TRUE	TRUE	TRUE	TRUE
ENSMUSG00000033917.15	Gde1	circadian affected DEGs	FLASE	TRUE	FLASE	FLASE	FLASE	FLASE
ENSMUSG00000034006.17	Pqlc1	circadian affected DEGs	TRUE	TRUE	TRUE	TRUE	TRUE	TRUE
ENSMUSG00000034088.15	Hdlbp	circadian affected DEGs	FLASE	FLASE	FLASE	TRUE	FLASE	TRUE
ENSMUSG00000034108.6	Ccs	circadian affected DEGs	TRUE	TRUE	TRUE	TRUE	TRUE	TRUE
ENSMUSG00000034110.8	Kctd7	circadian affected DEGs	TRUE	TRUE	TRUE	TRUE	TRUE	TRUE
ENSMUSG00000034111.6	Tmed8	circadian affected DEGs	TRUE	TRUE	TRUE	TRUE	TRUE	TRUE
ENSMUSG00000034118.15	Tpst1	circadian affected DEGs	TRUE	TRUE	TRUE	TRUE	TRUE	TRUE
ENSMUSG00000034159.12	Mab21l4	circadian affected DEGs	TRUE	TRUE	TRUE	TRUE	TRUE	TRUE
ENSMUSG00000034160.13	Ogt	circadian affected DEGs	FLASE	FLASE	FLASE	FLASE	TRUE	TRUE
ENSMUSG00000034164.17	Emid1	circadian affected DEGs	TRUE	TRUE	TRUE	TRUE	TRUE	TRUE
ENSMUSG00000034171.13	Faah	circadian affected DEGs	TRUE	TRUE	TRUE	TRUE	TRUE	TRUE
ENSMUSG00000034173.13	Zbed5	circadian affected DEGs	FLASE	FLASE	TRUE	FLASE	FLASE	FLASE
ENSMUSG00000034177.15	Rnf43	circadian affected DEGs	TRUE	TRUE	TRUE	TRUE	TRUE	TRUE
ENSMUSG00000034192.5	Lsm3	circadian affected DEGs	FLASE	TRUE	FLASE	FLASE	FLASE	FLASE
ENSMUSG00000034203.8	Chchd4	circadian affected DEGs	FLASE	TRUE	FLASE	FLASE	FLASE	FLASE
ENSMUSG00000034206.15	Polq	circadian affected DEGs	TRUE	TRUE	TRUE	FLASE	FLASE	FLASE
ENSMUSG00000034226.7	Rhov	circadian affected DEGs	TRUE	TRUE	TRUE	TRUE	TRUE	TRUE
ENSMUSG00000034245.10	Hdac11	circadian affected DEGs	TRUE	TRUE	TRUE	TRUE	TRUE	TRUE
ENSMUSG00000034254.17	Agpat1	circadian affected DEGs	TRUE	TRUE	TRUE	TRUE	TRUE	TRUE
ENSMUSG00000034258.4	Flvcr2	circadian affected DEGs	TRUE	FLASE	TRUE	TRUE	TRUE	TRUE
ENSMUSG00000034265.8	Zdhhc14	circadian affected DEGs	FLASE	FLASE	FLASE	TRUE	TRUE	FLASE
ENSMUSG00000034271.16	Jdp2	circadian affected DEGs	TRUE	TRUE	TRUE	FLASE	FLASE	FLASE
ENSMUSG00000034285.15	Nipsnap1	circadian affected DEGs	TRUE	TRUE	TRUE	TRUE	TRUE	TRUE
ENSMUSG00000034295.10	Fhod3	circadian affected DEGs	TRUE	TRUE	TRUE	TRUE	TRUE	TRUE
ENSMUSG00000034308.13	Sdr42e1	circadian affected DEGs	TRUE	TRUE	TRUE	TRUE	TRUE	TRUE
ENSMUSG00000034320.14	Slc26a2	circadian affected DEGs	TRUE	FLASE	TRUE	FLASE	FLASE	TRUE
ENSMUSG00000034327.17	Kctd9	circadian affected DEGs	FLASE	FLASE	FLASE	FLASE	FLASE	TRUE
ENSMUSG00000034330.10	Plcg2	circadian affected DEGs	TRUE	TRUE	TRUE	TRUE	TRUE	TRUE
ENSMUSG00000034371.9	Tkfc	circadian affected DEGs	FLASE	FLASE	TRUE	TRUE	TRUE	TRUE
ENSMUSG00000034412.13	Tbc1d10a	circadian affected DEGs	TRUE	TRUE	FLASE	TRUE	TRUE	TRUE
ENSMUSG00000034429.15	Zfp707	circadian affected DEGs	TRUE	TRUE	TRUE	TRUE	TRUE	TRUE
ENSMUSG00000034456.15	Uroc1	circadian affected DEGs	TRUE	TRUE	TRUE	TRUE	TRUE	TRUE
ENSMUSG00000034471.12	Caskin2	circadian affected DEGs	TRUE	FLASE	TRUE	TRUE	TRUE	FLASE
ENSMUSG00000034472.13	Rasd2	circadian affected DEGs	TRUE	TRUE	TRUE	TRUE	TRUE	TRUE
ENSMUSG00000034485.10	Uaca	circadian affected DEGs	TRUE	TRUE	TRUE	TRUE	TRUE	TRUE
ENSMUSG00000034522.10	Zfp395	circadian affected DEGs	TRUE	TRUE	TRUE	TRUE	TRUE	TRUE
ENSMUSG00000034528.15	Hsd17b13	circadian affected DEGs	TRUE	TRUE	TRUE	TRUE	TRUE	TRUE
ENSMUSG00000034574.10	Daam1	circadian affected DEGs	TRUE	TRUE	TRUE	TRUE	TRUE	TRUE
ENSMUSG00000034591.5	Slc41a2	circadian affected DEGs	TRUE	TRUE	FLASE	TRUE	TRUE	TRUE
ENSMUSG00000034610.14	Tut4	circadian affected DEGs	FLASE	TRUE	TRUE	TRUE	FLASE	FLASE
ENSMUSG00000034613.12	Ppm1h	circadian affected DEGs	TRUE	TRUE	TRUE	TRUE	TRUE	TRUE
ENSMUSG00000034614.14	Pik3ip1	circadian affected DEGs	TRUE	TRUE	TRUE	TRUE	TRUE	TRUE
ENSMUSG00000034647.15	Ankrd12	circadian affected DEGs	TRUE	TRUE	FLASE	TRUE	FLASE	TRUE
ENSMUSG00000034663.13	Bmp2k	circadian affected DEGs	TRUE	FLASE	FLASE	FLASE	TRUE	TRUE
ENSMUSG00000034708.11	Grn	circadian affected DEGs	FLASE	FLASE	FLASE	TRUE	TRUE	TRUE
ENSMUSG00000034714.9	Ttyh2	circadian affected DEGs	FLASE	FLASE	FLASE	TRUE	FLASE	TRUE
ENSMUSG00000034729.16	Mrps10	circadian affected DEGs	TRUE	FLASE	FLASE	FLASE	FLASE	TRUE
ENSMUSG00000034738.8	Nostrin	circadian affected DEGs	TRUE	TRUE	TRUE	TRUE	TRUE	TRUE
ENSMUSG00000034758.12	Tle6	circadian affected DEGs	TRUE	TRUE	TRUE	TRUE	TRUE	TRUE
ENSMUSG00000034785.14	Dio1	circadian affected DEGs	TRUE	TRUE	TRUE	TRUE	TRUE	TRUE
ENSMUSG00000034793.15	G6pc3	circadian affected DEGs	TRUE	TRUE	TRUE	TRUE	TRUE	TRUE
ENSMUSG00000034801.13	Sos2	circadian affected DEGs	FLASE	FLASE	FLASE	FLASE	TRUE	TRUE
ENSMUSG00000034807.9	Colgalt1	circadian affected DEGs	TRUE	TRUE	TRUE	TRUE	TRUE	TRUE
ENSMUSG00000034848.17	Ttc21b	circadian affected DEGs	TRUE	TRUE	TRUE	TRUE	TRUE	TRUE
ENSMUSG00000034858.16	Fam214a	circadian affected DEGs	FLASE	FLASE	FLASE	FLASE	TRUE	FLASE
ENSMUSG00000034867.16	Ankrd27	circadian affected DEGs	FLASE	FLASE	FLASE	TRUE	FLASE	TRUE
ENSMUSG00000034875.5	Nudt19	circadian affected DEGs	TRUE	TRUE	TRUE	TRUE	TRUE	TRUE
ENSMUSG00000034892.8	Rps29	circadian affected DEGs	FLASE	FLASE	TRUE	FLASE	FLASE	TRUE
ENSMUSG00000034902.17	Pip5k1c	circadian affected DEGs	FLASE	FLASE	TRUE	TRUE	FLASE	FLASE
ENSMUSG00000034903.18	Cobll1	circadian affected DEGs	TRUE	TRUE	TRUE	TRUE	TRUE	TRUE
ENSMUSG00000034908.16	Sidt2	circadian affected DEGs	FLASE	FLASE	FLASE	FLASE	FLASE	TRUE
ENSMUSG00000034917.8	Tjp3	circadian affected DEGs	TRUE	TRUE	FLASE	FLASE	TRUE	TRUE
ENSMUSG00000034919.2	Ttc22	circadian affected DEGs	TRUE	TRUE	TRUE	TRUE	TRUE	TRUE
ENSMUSG00000034926.3	Dhcr24	circadian affected DEGs	TRUE	TRUE	TRUE	TRUE	TRUE	TRUE
ENSMUSG00000034930.16	Rtkn	circadian affected DEGs	FLASE	FLASE	FLASE	TRUE	TRUE	FLASE
ENSMUSG00000034947.13	Tmem106a	circadian affected DEGs	TRUE	TRUE	TRUE	TRUE	TRUE	TRUE
ENSMUSG00000034949.18	Zfr2	circadian affected DEGs	TRUE	TRUE	TRUE	TRUE	TRUE	TRUE
ENSMUSG00000034957.10	Cebpa	circadian affected DEGs	TRUE	TRUE	TRUE	TRUE	TRUE	TRUE
ENSMUSG00000035004.3	Igsf6	circadian affected DEGs	TRUE	TRUE	TRUE	TRUE	TRUE	TRUE
ENSMUSG00000035031.15	C8a	circadian affected DEGs	TRUE	TRUE	TRUE	TRUE	TRUE	TRUE
ENSMUSG00000035041.8	Creb3l3	circadian affected DEGs	TRUE	TRUE	TRUE	TRUE	TRUE	TRUE
ENSMUSG00000035042.2	Ccl5	circadian affected DEGs	TRUE	FLASE	FLASE	FLASE	FLASE	TRUE
ENSMUSG00000035064.17	Eef2k	circadian affected DEGs	TRUE	TRUE	TRUE	TRUE	TRUE	TRUE
ENSMUSG00000035104.14	Eva1a	circadian affected DEGs	TRUE	TRUE	TRUE	FLASE	FLASE	FLASE
ENSMUSG00000035112.17	Wnk4	circadian affected DEGs	TRUE	TRUE	TRUE	TRUE	TRUE	TRUE
ENSMUSG00000035121.6	Neil2	circadian affected DEGs	TRUE	TRUE	TRUE	TRUE	TRUE	TRUE
ENSMUSG00000035171.9	1110059E24Rik	circadian affected DEGs	TRUE	TRUE	TRUE	TRUE	TRUE	FLASE
ENSMUSG00000035198.9	Tubg1	circadian affected DEGs	TRUE	TRUE	FLASE	TRUE	TRUE	TRUE
ENSMUSG00000035227.7	Spcs2	circadian affected DEGs	TRUE	TRUE	TRUE	TRUE	TRUE	TRUE
ENSMUSG00000035237.7	Lcat	circadian affected DEGs	TRUE	TRUE	TRUE	TRUE	TRUE	TRUE
ENSMUSG00000035239.6	Neu3	circadian affected DEGs	FLASE	FLASE	FLASE	FLASE	FLASE	TRUE
ENSMUSG00000035270.15	Impg2	circadian affected DEGs	TRUE	TRUE	TRUE	TRUE	TRUE	FLASE
ENSMUSG00000035274.13	Tpbg	circadian affected DEGs	TRUE	TRUE	TRUE	TRUE	TRUE	TRUE
ENSMUSG00000035342.14	Lzts2	circadian affected DEGs	TRUE	TRUE	TRUE	TRUE	TRUE	FLASE
ENSMUSG00000035354.9	Uvrag	circadian affected DEGs	FLASE	FLASE	FLASE	TRUE	FLASE	FLASE
ENSMUSG00000035372.2	1810055G02Rik	circadian affected DEGs	TRUE	TRUE	TRUE	TRUE	TRUE	TRUE
ENSMUSG00000035392.17	Dennd1a	circadian affected DEGs	TRUE	FLASE	FLASE	TRUE	TRUE	FLASE
ENSMUSG00000035403.10	Crb2	circadian affected DEGs	TRUE	TRUE	TRUE	TRUE	TRUE	TRUE
ENSMUSG00000035439.13	Haus8	circadian affected DEGs	FLASE	FLASE	FLASE	FLASE	FLASE	TRUE
ENSMUSG00000035455.12	Fignl1	circadian affected DEGs	FLASE	TRUE	FLASE	FLASE	FLASE	FLASE
ENSMUSG00000035459.18	Stab2	circadian affected DEGs	TRUE	TRUE	TRUE	TRUE	TRUE	TRUE
ENSMUSG00000035469.17	Rcbtb1	circadian affected DEGs	TRUE	TRUE	TRUE	TRUE	TRUE	TRUE
ENSMUSG00000035486.14	Plk5	circadian affected DEGs	TRUE	TRUE	TRUE	TRUE	TRUE	TRUE
ENSMUSG00000035498.10	Cdcp1	circadian affected DEGs	TRUE	TRUE	TRUE	TRUE	TRUE	TRUE
ENSMUSG00000035504.16	Reep6	circadian affected DEGs	TRUE	TRUE	TRUE	TRUE	TRUE	TRUE
ENSMUSG00000035509.17	Fbxl21	circadian affected DEGs	FLASE	FLASE	TRUE	TRUE	TRUE	TRUE
ENSMUSG00000035614.11	Togaram1	circadian affected DEGs	FLASE	FLASE	FLASE	FLASE	FLASE	TRUE
ENSMUSG00000035686.8	Thrsp	circadian affected DEGs	TRUE	TRUE	TRUE	TRUE	TRUE	TRUE
ENSMUSG00000035711.5	Dok3	circadian affected DEGs	FLASE	FLASE	FLASE	TRUE	FLASE	FLASE
ENSMUSG00000035757.16	Selenoo	circadian affected DEGs	TRUE	TRUE	TRUE	TRUE	FLASE	TRUE
ENSMUSG00000035769.9	Xylb	circadian affected DEGs	TRUE	TRUE	TRUE	TRUE	TRUE	TRUE
ENSMUSG00000035780.2	Ugt2a3	circadian affected DEGs	TRUE	TRUE	TRUE	TRUE	TRUE	TRUE
ENSMUSG00000035811.10	Ugt2b35	circadian affected DEGs	TRUE	TRUE	TRUE	TRUE	TRUE	TRUE
ENSMUSG00000035828.11	Pim3	circadian affected DEGs	TRUE	TRUE	FLASE	FLASE	FLASE	FLASE
ENSMUSG00000035834.11	Polr3g	circadian affected DEGs	TRUE	TRUE	TRUE	TRUE	TRUE	TRUE
ENSMUSG00000035863.14	Palm	circadian affected DEGs	TRUE	TRUE	TRUE	TRUE	TRUE	TRUE
ENSMUSG00000035864.14	Syt1	circadian affected DEGs	TRUE	TRUE	TRUE	TRUE	TRUE	TRUE
ENSMUSG00000035878.13	Hykk	circadian affected DEGs	TRUE	TRUE	TRUE	TRUE	TRUE	TRUE
ENSMUSG00000035900.18	Gramd4	circadian affected DEGs	TRUE	TRUE	TRUE	TRUE	TRUE	TRUE
ENSMUSG00000035910.15	Dcdc2a	circadian affected DEGs	TRUE	TRUE	TRUE	TRUE	FLASE	TRUE
ENSMUSG00000035914.11	Cd276	circadian affected DEGs	TRUE	TRUE	TRUE	TRUE	TRUE	TRUE
ENSMUSG00000035929.11	H2-Q4	circadian affected DEGs	TRUE	TRUE	FLASE	FLASE	TRUE	TRUE
ENSMUSG00000035944.17	Ttc38	circadian affected DEGs	TRUE	TRUE	FLASE	FLASE	FLASE	TRUE
ENSMUSG00000035954.10	Dock4	circadian affected DEGs	FLASE	FLASE	FLASE	TRUE	FLASE	FLASE
ENSMUSG00000035960.14	Apex1	circadian affected DEGs	TRUE	TRUE	TRUE	TRUE	TRUE	TRUE
ENSMUSG00000035983.4	Gm7008	circadian affected DEGs	TRUE	TRUE	TRUE	TRUE	TRUE	TRUE
ENSMUSG00000036019.8	Tmtc2	circadian affected DEGs	TRUE	TRUE	TRUE	TRUE	TRUE	TRUE
ENSMUSG00000036062.13	Phf24	circadian affected DEGs	TRUE	TRUE	TRUE	TRUE	TRUE	TRUE
ENSMUSG00000036073.17	Galt	circadian affected DEGs	TRUE	TRUE	FLASE	FLASE	FLASE	TRUE
ENSMUSG00000036078.16	Sigmar1	circadian affected DEGs	TRUE	TRUE	TRUE	TRUE	TRUE	TRUE
ENSMUSG00000036083.15	Slc17a3	circadian affected DEGs	TRUE	TRUE	TRUE	TRUE	TRUE	TRUE
ENSMUSG00000036106.15	Prr5	circadian affected DEGs	TRUE	TRUE	TRUE	TRUE	TRUE	TRUE
ENSMUSG00000036110.14	Slc17a2	circadian affected DEGs	TRUE	TRUE	TRUE	TRUE	TRUE	TRUE
ENSMUSG00000036114.3	Rpp25l	circadian affected DEGs	FLASE	FLASE	FLASE	FLASE	FLASE	TRUE
ENSMUSG00000036120.10	Rfxank	circadian affected DEGs	TRUE	TRUE	FLASE	FLASE	FLASE	TRUE
ENSMUSG00000036138.16	Acaa1a	circadian affected DEGs	FLASE	FLASE	FLASE	TRUE	TRUE	TRUE
ENSMUSG00000036151.15	Tm6sf2	circadian affected DEGs	TRUE	TRUE	TRUE	TRUE	TRUE	TRUE
ENSMUSG00000036168.15	Ccdc38	circadian affected DEGs	TRUE	TRUE	TRUE	TRUE	TRUE	TRUE
ENSMUSG00000036188.4	Ankmy2	circadian affected DEGs	TRUE	TRUE	TRUE	TRUE	TRUE	TRUE
ENSMUSG00000036206.12	Sh3bp4	circadian affected DEGs	TRUE	TRUE	TRUE	TRUE	TRUE	TRUE
ENSMUSG00000036216.5	Leap2	circadian affected DEGs	TRUE	TRUE	TRUE	TRUE	TRUE	TRUE
ENSMUSG00000036242.15	Armh4	circadian affected DEGs	TRUE	TRUE	TRUE	TRUE	TRUE	TRUE
ENSMUSG00000036278.7	Macrod1	circadian affected DEGs	TRUE	FLASE	FLASE	FLASE	FLASE	FLASE
ENSMUSG00000036292.14	Gramd1c	circadian affected DEGs	TRUE	TRUE	TRUE	TRUE	TRUE	TRUE
ENSMUSG00000036330.12	Slc18a1	circadian affected DEGs	TRUE	TRUE	TRUE	TRUE	TRUE	TRUE
ENSMUSG00000036371.6	Serbp1	circadian affected DEGs	FLASE	TRUE	FLASE	FLASE	FLASE	FLASE
ENSMUSG00000036372.14	Tmem258	circadian affected DEGs	FLASE	FLASE	TRUE	TRUE	TRUE	TRUE
ENSMUSG00000036390.8	Gadd45a	circadian affected DEGs	TRUE	TRUE	FLASE	TRUE	TRUE	TRUE
ENSMUSG00000036391.16	Sec24a	circadian affected DEGs	TRUE	TRUE	TRUE	TRUE	TRUE	TRUE
ENSMUSG00000036411.10	9530077C05Rik	circadian affected DEGs	TRUE	TRUE	TRUE	TRUE	TRUE	TRUE
ENSMUSG00000036469.16	2023-03-01	circadian affected DEGs	FLASE	TRUE	FLASE	TRUE	FLASE	FLASE
ENSMUSG00000036473.16	Tbc1d24	circadian affected DEGs	TRUE	TRUE	TRUE	TRUE	TRUE	TRUE
ENSMUSG00000036492.12	Rnf39	circadian affected DEGs	TRUE	TRUE	TRUE	TRUE	TRUE	TRUE
ENSMUSG00000036528.16	Ppfibp2	circadian affected DEGs	TRUE	TRUE	FLASE	FLASE	TRUE	TRUE
ENSMUSG00000036570.14	Fxyd1	circadian affected DEGs	TRUE	TRUE	TRUE	TRUE	TRUE	TRUE
ENSMUSG00000036611.5	Eepd1	circadian affected DEGs	TRUE	TRUE	TRUE	TRUE	TRUE	TRUE
ENSMUSG00000036620.14	Mgat4b	circadian affected DEGs	FLASE	TRUE	TRUE	FLASE	TRUE	FLASE
ENSMUSG00000036639.12	Nudt1	circadian affected DEGs	TRUE	FLASE	TRUE	FLASE	FLASE	TRUE
ENSMUSG00000036676.14	Tmtc3	circadian affected DEGs	FLASE	FLASE	FLASE	FLASE	FLASE	TRUE
ENSMUSG00000036687.13	Tmem184a	circadian affected DEGs	FLASE	FLASE	FLASE	FLASE	TRUE	FLASE
ENSMUSG00000036698.11	Ago2	circadian affected DEGs	TRUE	FLASE	TRUE	FLASE	FLASE	FLASE
ENSMUSG00000036775.13	Decr2	circadian affected DEGs	TRUE	TRUE	TRUE	TRUE	TRUE	TRUE
ENSMUSG00000036781.13	Rps27l	circadian affected DEGs	TRUE	TRUE	TRUE	FLASE	FLASE	TRUE
ENSMUSG00000036813.11	Entpd8	circadian affected DEGs	TRUE	TRUE	TRUE	TRUE	TRUE	TRUE
ENSMUSG00000036817.14	Sun1	circadian affected DEGs	TRUE	TRUE	FLASE	FLASE	TRUE	TRUE
ENSMUSG00000036820.12	Amdhd2	circadian affected DEGs	TRUE	TRUE	FLASE	FLASE	TRUE	FLASE
ENSMUSG00000036825.12	Ssx2ip	circadian affected DEGs	TRUE	TRUE	TRUE	TRUE	TRUE	TRUE
ENSMUSG00000036833.16	Pnpla7	circadian affected DEGs	TRUE	TRUE	TRUE	TRUE	TRUE	TRUE
ENSMUSG00000036854.14	Hspb6	circadian affected DEGs	TRUE	TRUE	TRUE	TRUE	TRUE	TRUE
ENSMUSG00000036863.12	Syde2	circadian affected DEGs	TRUE	TRUE	FLASE	FLASE	FLASE	TRUE
ENSMUSG00000036880.10	Acaa2	circadian affected DEGs	TRUE	TRUE	TRUE	TRUE	TRUE	TRUE
ENSMUSG00000036885.14	Arhgef26	circadian affected DEGs	TRUE	TRUE	TRUE	TRUE	TRUE	TRUE
ENSMUSG00000036892.12	Prodh2	circadian affected DEGs	TRUE	TRUE	TRUE	TRUE	TRUE	TRUE
ENSMUSG00000036904.6	Fzd8	circadian affected DEGs	FLASE	FLASE	TRUE	TRUE	FLASE	FLASE
ENSMUSG00000036908.17	Unc93b1	circadian affected DEGs	TRUE	TRUE	TRUE	TRUE	TRUE	TRUE
ENSMUSG00000036957.8	Lrfn3	circadian affected DEGs	TRUE	TRUE	FLASE	FLASE	TRUE	TRUE
ENSMUSG00000036992.10	Nxt1	circadian affected DEGs	FLASE	FLASE	FLASE	FLASE	FLASE	TRUE
ENSMUSG00000037010.7	Apln	circadian affected DEGs	TRUE	TRUE	TRUE	TRUE	TRUE	TRUE
ENSMUSG00000037020.16	Wdr62	circadian affected DEGs	FLASE	FLASE	FLASE	TRUE	TRUE	TRUE
ENSMUSG00000037025.11	Foxa2	circadian affected DEGs	TRUE	TRUE	TRUE	TRUE	TRUE	TRUE
ENSMUSG00000037031.10	Tspan15	circadian affected DEGs	FLASE	FLASE	TRUE	FLASE	FLASE	FLASE
ENSMUSG00000037032.16	Apbb1	circadian affected DEGs	TRUE	TRUE	TRUE	TRUE	TRUE	TRUE
ENSMUSG00000037035.5	Inhbb	circadian affected DEGs	FLASE	FLASE	FLASE	FLASE	FLASE	TRUE
ENSMUSG00000037053.6	Azgp1	circadian affected DEGs	TRUE	TRUE	TRUE	TRUE	TRUE	TRUE
ENSMUSG00000037098.18	Rab11fip3	circadian affected DEGs	TRUE	TRUE	TRUE	TRUE	TRUE	TRUE
ENSMUSG00000037103.8	Dcaf15	circadian affected DEGs	FLASE	FLASE	TRUE	TRUE	TRUE	TRUE
ENSMUSG00000037104.9	Socs5	circadian affected DEGs	TRUE	TRUE	TRUE	TRUE	TRUE	TRUE
ENSMUSG00000037111.9	Setd7	circadian affected DEGs	TRUE	FLASE	FLASE	FLASE	FLASE	FLASE
ENSMUSG00000037139.15	Myom3	circadian affected DEGs	TRUE	TRUE	TRUE	TRUE	FLASE	FLASE
ENSMUSG00000037196.6	Pacrg	circadian affected DEGs	TRUE	TRUE	TRUE	TRUE	TRUE	TRUE
ENSMUSG00000037204.7	Atg101	circadian affected DEGs	TRUE	TRUE	TRUE	TRUE	TRUE	TRUE
ENSMUSG00000037211.12	Spry1	circadian affected DEGs	TRUE	TRUE	TRUE	TRUE	TRUE	TRUE
ENSMUSG00000037216.5	Lipt1	circadian affected DEGs	FLASE	FLASE	FLASE	FLASE	FLASE	TRUE
ENSMUSG00000037221.13	Mospd3	circadian affected DEGs	TRUE	TRUE	FLASE	FLASE	TRUE	TRUE
ENSMUSG00000037242.8	Clic4	circadian affected DEGs	TRUE	FLASE	TRUE	FLASE	FLASE	FLASE
ENSMUSG00000037278.9	Tmem97	circadian affected DEGs	TRUE	TRUE	TRUE	TRUE	TRUE	TRUE
ENSMUSG00000037300.19	Ttc13	circadian affected DEGs	FLASE	FLASE	FLASE	FLASE	FLASE	TRUE
ENSMUSG00000037321.17	Tap1	circadian affected DEGs	TRUE	TRUE	TRUE	TRUE	TRUE	TRUE
ENSMUSG00000037325.10	Bbs7	circadian affected DEGs	TRUE	TRUE	TRUE	TRUE	TRUE	TRUE
ENSMUSG00000037331.15	Larp1	circadian affected DEGs	FLASE	TRUE	FLASE	FLASE	FLASE	TRUE
ENSMUSG00000037344.14	Slc12a9	circadian affected DEGs	TRUE	TRUE	FLASE	FLASE	TRUE	FLASE
ENSMUSG00000037348.15	Paqr7	circadian affected DEGs	FLASE	FLASE	FLASE	FLASE	TRUE	TRUE
ENSMUSG00000037363.9	Letm2	circadian affected DEGs	FLASE	FLASE	TRUE	TRUE	TRUE	TRUE
ENSMUSG00000037379.7	Spon2	circadian affected DEGs	TRUE	TRUE	TRUE	TRUE	TRUE	TRUE
ENSMUSG00000037408.10	Cnnm4	circadian affected DEGs	TRUE	TRUE	TRUE	TRUE	TRUE	TRUE
ENSMUSG00000037410.13	Tbc1d2b	circadian affected DEGs	TRUE	TRUE	TRUE	TRUE	TRUE	TRUE
ENSMUSG00000037411.10	Serpine1	circadian affected DEGs	FLASE	TRUE	FLASE	FLASE	FLASE	FLASE
ENSMUSG00000037415.6	Ranbp10	circadian affected DEGs	TRUE	TRUE	TRUE	TRUE	TRUE	TRUE
ENSMUSG00000037416.13	Dmxl1	circadian affected DEGs	TRUE	FLASE	TRUE	TRUE	TRUE	TRUE
ENSMUSG00000037455.16	Slc18b1	circadian affected DEGs	TRUE	TRUE	TRUE	TRUE	TRUE	TRUE
ENSMUSG00000037461.10	Ints7	circadian affected DEGs	FLASE	FLASE	FLASE	FLASE	FLASE	TRUE
ENSMUSG00000037463.14	Fbxo27	circadian affected DEGs	TRUE	TRUE	TRUE	FLASE	TRUE	FLASE
ENSMUSG00000037465.10	Klf10	circadian affected DEGs	FLASE	FLASE	TRUE	TRUE	FLASE	FLASE
ENSMUSG00000037470.14	Uggt1	circadian affected DEGs	FLASE	FLASE	FLASE	TRUE	TRUE	TRUE
ENSMUSG00000037474.13	Dtl	circadian affected DEGs	FLASE	FLASE	FLASE	TRUE	FLASE	FLASE
ENSMUSG00000037490.5	Slc2a12	circadian affected DEGs	TRUE	TRUE	TRUE	TRUE	TRUE	TRUE
ENSMUSG00000037523.13	Mavs	circadian affected DEGs	FLASE	FLASE	FLASE	FLASE	TRUE	TRUE
ENSMUSG00000037536.14	Fbxo34	circadian affected DEGs	FLASE	FLASE	FLASE	TRUE	TRUE	FLASE
ENSMUSG00000037553.14	Zdhhc18	circadian affected DEGs	TRUE	FLASE	FLASE	TRUE	TRUE	TRUE
ENSMUSG00000037570.16	Mcrs1	circadian affected DEGs	TRUE	TRUE	TRUE	TRUE	TRUE	TRUE
ENSMUSG00000037580.10	Gch1	circadian affected DEGs	TRUE	TRUE	TRUE	TRUE	TRUE	TRUE
ENSMUSG00000037583.2	Nr0b2	circadian affected DEGs	TRUE	TRUE	TRUE	TRUE	TRUE	TRUE
ENSMUSG00000037600.16	Kdf1	circadian affected DEGs	TRUE	TRUE	TRUE	TRUE	TRUE	TRUE
ENSMUSG00000037621.8	Atoh8	circadian affected DEGs	TRUE	TRUE	TRUE	TRUE	TRUE	TRUE
ENSMUSG00000037638.5	Zbtb42	circadian affected DEGs	FLASE	FLASE	FLASE	FLASE	TRUE	TRUE
ENSMUSG00000037656.9	Slc20a2	circadian affected DEGs	TRUE	FLASE	FLASE	TRUE	FLASE	TRUE
ENSMUSG00000037679.9	Inf2	circadian affected DEGs	TRUE	TRUE	TRUE	TRUE	TRUE	TRUE
ENSMUSG00000037686.6	Aspg	circadian affected DEGs	TRUE	TRUE	TRUE	TRUE	TRUE	TRUE
ENSMUSG00000037709.13	Fam13a	circadian affected DEGs	TRUE	TRUE	FLASE	FLASE	TRUE	TRUE
ENSMUSG00000037712.16	Fermt2	circadian affected DEGs	TRUE	TRUE	TRUE	FLASE	TRUE	TRUE
ENSMUSG00000037722.8	Gnpnat1	circadian affected DEGs	TRUE	TRUE	TRUE	TRUE	TRUE	FLASE
ENSMUSG00000037730.13	Mynn	circadian affected DEGs	FLASE	FLASE	FLASE	FLASE	FLASE	TRUE
ENSMUSG00000037742.14	Eef1a1	circadian affected DEGs	TRUE	FLASE	FLASE	FLASE	FLASE	TRUE
ENSMUSG00000037750.16	Fam222b	circadian affected DEGs	FLASE	FLASE	FLASE	FLASE	TRUE	TRUE
ENSMUSG00000037762.6	Slc16a9	circadian affected DEGs	TRUE	TRUE	TRUE	TRUE	TRUE	TRUE
ENSMUSG00000037772.13	Mrpl23	circadian affected DEGs	FLASE	FLASE	FLASE	FLASE	FLASE	TRUE
ENSMUSG00000037780.3	Mbl1	circadian affected DEGs	TRUE	TRUE	TRUE	TRUE	TRUE	TRUE
ENSMUSG00000037795.14	N4bp2	circadian affected DEGs	TRUE	TRUE	TRUE	TRUE	TRUE	FLASE
ENSMUSG00000037798.7	Mat1a	circadian affected DEGs	TRUE	TRUE	TRUE	TRUE	TRUE	TRUE
ENSMUSG00000037824.6	Tspan14	circadian affected DEGs	FLASE	FLASE	TRUE	FLASE	FLASE	FLASE
ENSMUSG00000037847.14	Nmrk1	circadian affected DEGs	TRUE	FLASE	FLASE	FLASE	FLASE	FLASE
ENSMUSG00000037890.13	Wdr19	circadian affected DEGs	TRUE	TRUE	TRUE	TRUE	TRUE	TRUE
ENSMUSG00000037892.13	Pcdh18	circadian affected DEGs	TRUE	TRUE	TRUE	TRUE	TRUE	TRUE
ENSMUSG00000037904.14	Ankrd9	circadian affected DEGs	FLASE	TRUE	FLASE	FLASE	FLASE	FLASE
ENSMUSG00000037907.16	Ankrd13b	circadian affected DEGs	TRUE	TRUE	TRUE	TRUE	TRUE	TRUE
ENSMUSG00000037921.15	Ddx60	circadian affected DEGs	TRUE	TRUE	TRUE	TRUE	TRUE	TRUE
ENSMUSG00000037926.15	Ssh2	circadian affected DEGs	FLASE	FLASE	TRUE	TRUE	TRUE	FLASE
ENSMUSG00000037942.5	Crp	circadian affected DEGs	TRUE	TRUE	TRUE	TRUE	TRUE	TRUE
ENSMUSG00000037966.15	Ninj1	circadian affected DEGs	TRUE	FLASE	FLASE	TRUE	TRUE	TRUE
ENSMUSG00000037972.7	Snn	circadian affected DEGs	TRUE	TRUE	TRUE	TRUE	TRUE	TRUE
ENSMUSG00000037977.6	6430571L13Rik	circadian affected DEGs	FLASE	TRUE	TRUE	TRUE	TRUE	TRUE
ENSMUSG00000037994.14	Slc9b2	circadian affected DEGs	FLASE	FLASE	FLASE	TRUE	FLASE	FLASE
ENSMUSG00000038009.7	Dnajc22	circadian affected DEGs	FLASE	FLASE	FLASE	TRUE	FLASE	TRUE
ENSMUSG00000038022.11	Mindy4	circadian affected DEGs	TRUE	TRUE	TRUE	FLASE	TRUE	TRUE
ENSMUSG00000038028.9	Tigar	circadian affected DEGs	FLASE	FLASE	FLASE	TRUE	TRUE	TRUE
ENSMUSG00000038055.12	Dexi	circadian affected DEGs	TRUE	TRUE	TRUE	TRUE	TRUE	TRUE
ENSMUSG00000038057.4	Dbil5	circadian affected DEGs	FLASE	FLASE	FLASE	FLASE	TRUE	FLASE
ENSMUSG00000038058.14	Nod1	circadian affected DEGs	TRUE	FLASE	FLASE	FLASE	FLASE	TRUE
ENSMUSG00000038068.15	Rnf144b	circadian affected DEGs	TRUE	TRUE	TRUE	TRUE	TRUE	TRUE
ENSMUSG00000038072.14	Galnt11	circadian affected DEGs	TRUE	TRUE	TRUE	TRUE	TRUE	TRUE
ENSMUSG00000038079.14	Tmem237	circadian affected DEGs	TRUE	TRUE	TRUE	TRUE	TRUE	TRUE
ENSMUSG00000038085.13	Cnbd2	circadian affected DEGs	TRUE	TRUE	TRUE	TRUE	TRUE	TRUE
ENSMUSG00000038092.6	Hsd3b5	circadian affected DEGs	TRUE	TRUE	TRUE	TRUE	TRUE	TRUE
ENSMUSG00000038116.16	Phf20	circadian affected DEGs	FLASE	TRUE	FLASE	FLASE	FLASE	FLASE
ENSMUSG00000038150.7	Ormdl3	circadian affected DEGs	TRUE	TRUE	TRUE	TRUE	TRUE	TRUE
ENSMUSG00000038152.4	5033430I15Rik	circadian affected DEGs	FLASE	TRUE	TRUE	FLASE	FLASE	FLASE
ENSMUSG00000038155.11	Gstp2	circadian affected DEGs	FLASE	TRUE	TRUE	TRUE	TRUE	TRUE
ENSMUSG00000038167.6	Plekhg6	circadian affected DEGs	TRUE	TRUE	TRUE	TRUE	TRUE	TRUE
ENSMUSG00000038172.14	Ttc39b	circadian affected DEGs	TRUE	TRUE	TRUE	TRUE	TRUE	TRUE
ENSMUSG00000038175.10	Mylip	circadian affected DEGs	FLASE	TRUE	TRUE	FLASE	TRUE	TRUE
ENSMUSG00000038180.11	Spag4	circadian affected DEGs	FLASE	FLASE	FLASE	FLASE	TRUE	TRUE
ENSMUSG00000038195.6	Rilp	circadian affected DEGs	TRUE	TRUE	TRUE	TRUE	TRUE	TRUE
ENSMUSG00000038213.7	Tapbpl	circadian affected DEGs	TRUE	TRUE	TRUE	TRUE	TRUE	TRUE
ENSMUSG00000038217.13	Tlcd2	circadian affected DEGs	TRUE	TRUE	TRUE	TRUE	TRUE	TRUE
ENSMUSG00000038224.12	Serpinf2	circadian affected DEGs	TRUE	TRUE	TRUE	TRUE	TRUE	TRUE
ENSMUSG00000038233.10	Gask1a	circadian affected DEGs	TRUE	TRUE	TRUE	TRUE	TRUE	TRUE
ENSMUSG00000038244.14	Mical2	circadian affected DEGs	TRUE	TRUE	TRUE	TRUE	TRUE	TRUE
ENSMUSG00000038260.10	Trpm4	circadian affected DEGs	TRUE	TRUE	TRUE	TRUE	TRUE	TRUE
ENSMUSG00000038264.8	Sema7a	circadian affected DEGs	TRUE	TRUE	TRUE	TRUE	TRUE	TRUE
ENSMUSG00000038301.15	Snx10	circadian affected DEGs	TRUE	TRUE	TRUE	TRUE	TRUE	TRUE
ENSMUSG00000038312.10	Edem2	circadian affected DEGs	TRUE	TRUE	TRUE	TRUE	TRUE	TRUE
ENSMUSG00000038344.14	Txlng	circadian affected DEGs	FLASE	TRUE	TRUE	TRUE	TRUE	FLASE
ENSMUSG00000038366.15	Lasp1	circadian affected DEGs	FLASE	FLASE	FLASE	FLASE	FLASE	TRUE
ENSMUSG00000038370.6	Pcp4l1	circadian affected DEGs	TRUE	TRUE	FLASE	TRUE	TRUE	TRUE
ENSMUSG00000038375.15	Trp53inp2	circadian affected DEGs	FLASE	FLASE	FLASE	TRUE	TRUE	TRUE
ENSMUSG00000038387.9	Rras	circadian affected DEGs	TRUE	TRUE	FLASE	TRUE	TRUE	TRUE
ENSMUSG00000038393.14	Txnip	circadian affected DEGs	TRUE	TRUE	TRUE	TRUE	TRUE	FLASE
ENSMUSG00000038403.10	Hjv	circadian affected DEGs	TRUE	TRUE	TRUE	TRUE	TRUE	TRUE
ENSMUSG00000038418.7	Egr1	circadian affected DEGs	TRUE	TRUE	TRUE	TRUE	FLASE	TRUE
ENSMUSG00000038437.11	Mllt6	circadian affected DEGs	TRUE	TRUE	TRUE	TRUE	TRUE	TRUE
ENSMUSG00000038463.8	Olfml2b	circadian affected DEGs	TRUE	TRUE	TRUE	TRUE	TRUE	TRUE
ENSMUSG00000038473.14	Nos1ap	circadian affected DEGs	FLASE	FLASE	FLASE	FLASE	FLASE	TRUE
ENSMUSG00000038481.13	Cdk19	circadian affected DEGs	FLASE	FLASE	FLASE	FLASE	FLASE	TRUE
ENSMUSG00000038485.6	Socs7	circadian affected DEGs	TRUE	FLASE	FLASE	FLASE	FLASE	FLASE
ENSMUSG00000038515.10	Grtp1	circadian affected DEGs	FLASE	FLASE	FLASE	FLASE	TRUE	FLASE
ENSMUSG00000038518.15	Jarid2	circadian affected DEGs	TRUE	TRUE	TRUE	TRUE	TRUE	TRUE
ENSMUSG00000038522.7	Mfsd4b1	circadian affected DEGs	TRUE	TRUE	TRUE	TRUE	TRUE	TRUE
ENSMUSG00000038524.13	Fchsd1	circadian affected DEGs	TRUE	TRUE	TRUE	TRUE	TRUE	TRUE
ENSMUSG00000038526.14	Car14	circadian affected DEGs	FLASE	FLASE	FLASE	TRUE	FLASE	FLASE
ENSMUSG00000038527.9	C1rl	circadian affected DEGs	TRUE	TRUE	TRUE	TRUE	TRUE	TRUE
ENSMUSG00000038530.11	Rgs4	circadian affected DEGs	FLASE	FLASE	FLASE	TRUE	FLASE	FLASE
ENSMUSG00000038539.15	Atf5	circadian affected DEGs	TRUE	TRUE	TRUE	TRUE	TRUE	TRUE
ENSMUSG00000038541.8	Srd5a2	circadian affected DEGs	TRUE	FLASE	TRUE	TRUE	TRUE	TRUE
ENSMUSG00000038545.13	Cul7	circadian affected DEGs	TRUE	TRUE	TRUE	TRUE	FLASE	FLASE
ENSMUSG00000038582.15	Pptc7	circadian affected DEGs	TRUE	TRUE	FLASE	FLASE	FLASE	TRUE
ENSMUSG00000038587.10	Akap12	circadian affected DEGs	TRUE	FLASE	TRUE	FLASE	FLASE	FLASE
ENSMUSG00000038593.18	Tctn1	circadian affected DEGs	TRUE	TRUE	TRUE	TRUE	TRUE	TRUE
ENSMUSG00000038641.12	Akr1d1	circadian affected DEGs	TRUE	TRUE	TRUE	TRUE	TRUE	TRUE
ENSMUSG00000038648.5	Creb3l2	circadian affected DEGs	FLASE	TRUE	FLASE	FLASE	FLASE	FLASE
ENSMUSG00000038704.12	Aspdh	circadian affected DEGs	TRUE	FLASE	FLASE	FLASE	FLASE	FLASE
ENSMUSG00000038718.15	Pbx3	circadian affected DEGs	FLASE	TRUE	TRUE	FLASE	FLASE	FLASE
ENSMUSG00000038732.15	Mboat1	circadian affected DEGs	TRUE	TRUE	TRUE	TRUE	TRUE	TRUE
ENSMUSG00000038736.10	Nudcd1	circadian affected DEGs	TRUE	TRUE	TRUE	TRUE	TRUE	FLASE
ENSMUSG00000038740.9	Mvb12b	circadian affected DEGs	TRUE	TRUE	TRUE	TRUE	TRUE	TRUE
ENSMUSG00000038742.7	Angptl6	circadian affected DEGs	TRUE	TRUE	TRUE	TRUE	TRUE	TRUE
ENSMUSG00000038751.5	Ptk6	circadian affected DEGs	TRUE	TRUE	TRUE	TRUE	TRUE	TRUE
ENSMUSG00000038754.5	Elovl3	circadian affected DEGs	TRUE	TRUE	TRUE	TRUE	TRUE	TRUE
ENSMUSG00000038775.14	Vill	circadian affected DEGs	TRUE	TRUE	TRUE	TRUE	TRUE	TRUE
ENSMUSG00000038781.7	Stap2	circadian affected DEGs	TRUE	TRUE	TRUE	TRUE	TRUE	TRUE
ENSMUSG00000038816.14	Ctnnal1	circadian affected DEGs	TRUE	TRUE	TRUE	TRUE	TRUE	TRUE
ENSMUSG00000038828.13	Tmem214	circadian affected DEGs	FLASE	FLASE	FLASE	FLASE	FLASE	TRUE
[truncated: 7,900 more rows]

## Sheet: DD0
S1 Gene List of Differentially Expressed Genes (DEGs)
Gene id	Gene Symbol	DEseq2_baseMean	DEseq2_log2FoldChange	DEseq2_lfcSE	DEseq2_stat	DEseq2_pvalue	DEseq2_padj	edgeR_logFC	edgeR_logCPM	edgeR_F	edgeR_PValue	edgeR_FDR
ENSMUSG00000000001.4	Gnai3	2156.86	-0.531254	0.195531	-2.71698	0.00658807	0.0131433	0.485421	5.81776	7.46047	0.0180731	0.0348828
ENSMUSG00000000028.15	Cdc45	60.092	0.095077	0.25206	0.3772	0.706025	0.77544	-0.143004	0.708932	0.371043	0.55217	0.642499
ENSMUSG00000000031.16	H19	12.2248	-1.50873	0.509689	-2.96011	0.0030753	0.00648061	1.45089	-1.6187	9.75242	0.00746531	0.0158094
ENSMUSG00000000037.17	Scml2	4.03973	1.39201	0.82598	1.68529	0.0919332	0.14284	-1.39954	-2.5606	4.63948	0.0491081	0.0843091
ENSMUSG00000000049.11	Apoh	42090.9	-8.08459	0.113814	-71.0335	0	0	8.03749	10.0836	2630.73	2.26854e-17	2.10012e-14
ENSMUSG00000000056.7	Narf	1582.25	-0.543326	0.104564	-5.19611	2.03504e-07	6.67024e-07	0.495429	5.36911	27.5142	0.000122874	0.000387026
ENSMUSG00000000058.6	Cav2	254.095	1.76741	0.274665	6.43478	1.23653e-10	4.99178e-10	-1.80955	2.79283	42.1368	3.74233e-05	0.000131911
ENSMUSG00000000078.7	Klf6	504.532	0.726601	0.182372	3.98417	6.77173e-05	0.000176125	-0.772527	3.74551	23.0851	0.000278168	0.00080824
ENSMUSG00000000085.16	Scmh1	688.004	0.29323	0.127158	2.30602	0.0211095	0.0382234	-0.341872	4.18131	9.70721	0.0075737	0.0160123
ENSMUSG00000000088.7	Cox5a	4668.1	-0.298445	0.0866083	-3.44591	0.00056913	0.00132877	0.252399	6.93333	7.90098	0.0138534	0.0274555
ENSMUSG00000000093.6	Tbx2	1962.62	3.75003	0.15417	24.3241	1.091e-130	4.01863e-129	-3.79583	5.71423	712.501	1.9775e-13	7.68015e-12
ENSMUSG00000000094.12	Tbx4	2.11128	-4.3202	1.47256	-2.93379	0.00334848	0.00701362	3.83948	-3.53729	11.9665	0.00382089	0.00867507
ENSMUSG00000000120.6	Ngfr	440.382	-2.95627	0.205591	-14.3794	6.96993e-47	8.35697e-46	2.90239	3.48191	256.496	2.05714e-10	2.69428e-09
ENSMUSG00000000126.11	Wnt9a	49.7667	0.0112582	0.29154	0.0386165	0.969196	0.979014	-0.0603287	0.441312	0.048931	0.82812	0.870708
ENSMUSG00000000127.15	Fer	323.3	-0.412507	0.172347	-2.39347	0.0166898	0.0308832	0.367171	3.0828	5.31917	0.0368625	0.0654551
ENSMUSG00000000131.15	Xpo6	2575.56	-0.329809	0.134667	-2.44907	0.0143226	0.0268227	0.280988	6.07365	6.34921	0.0244766	0.04568
ENSMUSG00000000134.17	Tfe3	1270.84	-0.553921	0.140669	-3.93775	8.2249e-05	0.000212193	0.506801	5.05299	18.0884	0.000799158	0.00210033
ENSMUSG00000000142.15	Axin2	318.08	-2.35277	0.250053	-9.40909	5.0047e-21	3.16949e-20	2.30111	3.01494	91.8083	4.40641e-07	2.39178e-06
ENSMUSG00000000148.17	Brat1	776.806	-0.304678	0.139805	-2.17931	0.0293085	0.0514605	0.254954	4.34544	4.79186	0.0459912	0.0795281
ENSMUSG00000000149.10	Gna12	8147.33	-0.105446	0.144957	-0.727431	0.466962	0.563824	0.0550526	7.73628	0.210933	0.65307	0.730811
ENSMUSG00000000154.16	Slc22a18	10287	1.78418	0.146265	12.1983	3.1743e-34	2.87388e-33	-1.83325	8.08842	207.051	8.52519e-10	9.31904e-09
ENSMUSG00000000159.16	Igsf5	621.053	0.442279	0.112211	3.94149	8.09771e-05	0.000208991	-0.489764	4.03755	22.1358	0.000335853	0.000958814
ENSMUSG00000000167.14	Pih1d2	36.1276	1.69158	0.318104	5.31768	1.051e-07	3.51589e-07	-1.7363	0.124857	35.8671	3.283e-05	0.000117274
ENSMUSG00000000168.9	Dlat	3901.3	0.705093	0.0925398	7.61935	2.54959e-14	1.24931e-13	-0.750537	6.68435	62.8985	1.49024e-06	7.17803e-06
ENSMUSG00000000171.5	Sdhd	6769.53	-0.500801	0.0881821	-5.67917	1.3535e-08	4.82976e-08	0.453921	7.46738	24.8658	0.000197959	0.000595331
ENSMUSG00000000184.12	Ccnd2	930.726	-0.201894	0.117389	-1.71988	0.0854543	0.133814	0.153831	4.60853	2.21357	0.158923	0.231795
ENSMUSG00000000194.13	Gpr107	1673.24	0.646235	0.138473	4.66687	3.05828e-06	9.07541e-06	-0.694305	5.4636	36.1546	3.1503e-05	0.000113027
ENSMUSG00000000197.8	Nalcn	4.77157	2.44915	0.902601	2.71343	0.00665904	0.0132733	-2.40636	-2.32078	13.4669	0.00251473	0.00595008
ENSMUSG00000000204.16	Slfn4	3.94795	-0.315613	0.752849	-0.419225	0.675052	0.75017	0.268223	-2.74944	0.200964	0.660787	0.737585
ENSMUSG00000000244.17	Tspan32	34.0022	-1.18589	0.315409	-3.75985	0.000170016	0.000423549	1.13491	-0.196778	14.2197	0.00205793	0.00497998
ENSMUSG00000000247.11	Lhx2	124.859	-7.3669	0.506779	-14.5367	7.09078e-48	8.65414e-47	7.21508	1.58487	352.272	2.43718e-11	4.33338e-10
ENSMUSG00000000253.13	Gmpr	1430.52	4.82555	0.167704	28.7743	4.50155e-182	2.61435e-180	-4.87373	5.26372	945.922	2.79347e-14	1.61558e-12
ENSMUSG00000000266.11	Mid2	434.585	1.08883	0.202138	5.38656	7.1817e-08	2.4388e-07	-1.13509	3.53893	39.7875	2.04194e-05	7.62834e-05
ENSMUSG00000000275.16	Trim25	4473.48	-0.289394	0.119817	-2.4153	0.0157224	0.0292194	0.242338	6.87137	5.35445	0.0363317	0.064588
ENSMUSG00000000276.11	Dgke	184.579	0.886701	0.149442	5.93342	2.96688e-09	1.10497e-08	-0.930345	2.32103	40.4363	1.75122e-05	6.64017e-05
ENSMUSG00000000278.10	Scpep1	3344.64	1.15686	0.121866	9.49288	2.24743e-21	1.43352e-20	-1.20544	6.46543	132.359	1.56217e-08	1.19941e-07
ENSMUSG00000000282.12	Mnt	1258.43	0.821518	0.140047	5.866	4.46434e-09	1.64381e-08	-0.868284	5.05661	53.2372	3.87502e-06	1.70326e-05
ENSMUSG00000000290.13	Itgb2	444.878	-1.54863	0.196206	-7.89291	2.95218e-15	1.50841e-14	1.49892	3.51751	76.1347	4.82435e-07	2.59809e-06
ENSMUSG00000000295.13	Hddc2	72.7374	1.1793	0.259192	4.54992	5.36657e-06	1.55704e-05	-1.22607	1.03714	26.2143	0.000154646	0.00047728
ENSMUSG00000000296.8	Tpd52l1	196.097	0.354079	0.16503	2.14554	0.0319093	0.0554932	-0.39941	2.38829	6.48369	0.0232489	0.0436298
ENSMUSG00000000301.16	Pemt	6397.68	-7.94865	0.217267	-36.5848	4.99162e-293	7.50321e-291	7.89597	7.36335	976.971	8.77993e-13	2.58435e-11
ENSMUSG00000000303.12	Cdh1	7306.94	0.285662	0.17636	1.61976	0.105283	0.160847	-0.333174	7.58383	4.94034	0.043515	0.0758376
ENSMUSG00000000305.12	Cdh4	80.7495	1.10766	0.244364	4.53284	5.81957e-06	1.6825e-05	-1.15243	1.1796	26.7644	0.000140173	0.000436027
ENSMUSG00000000308.14	Ckmt1	681.019	8.39825	0.477338	17.5939	2.74181e-69	4.71015e-68	-8.40355	4.20963	992.138	2.00776e-14	1.26423e-12
ENSMUSG00000000317.11	Bcl6b	152.964	0.707645	0.20076	3.52484	0.000423744	0.00100787	-0.755618	2.04956	15.9901	0.00131317	0.00330576
ENSMUSG00000000318.16	Clec10a	30.5065	1.50868	0.4146	3.63888	0.000273827	0.000665538	-1.55049	-0.114822	15.7634	0.00138866	0.00347949
ENSMUSG00000000320.10	Alox12	104.73	0.930914	0.247298	3.76434	0.000166991	0.000416469	-0.978469	1.52938	17.8745	0.00083929	0.0021955
ENSMUSG00000000325.16	Arvcf	1904.85	1.24226	0.147686	8.4115	4.04813e-17	2.23483e-16	-1.29005	5.65627	108.313	5.55272e-08	3.74193e-07
ENSMUSG00000000326.13	Comt	30508.5	-2.69833	0.139294	-19.3714	1.34533e-83	2.84117e-82	2.64832	9.62321	394.535	1.13067e-11	2.21177e-10
ENSMUSG00000000339.14	Rtca	455.288	0.648493	0.118776	5.45982	4.76624e-08	1.64034e-07	-0.69415	3.59695	37.1801	2.72453e-05	9.91725e-05
ENSMUSG00000000340.10	Dbt	2685.82	-0.264612	0.157224	-1.68303	0.0923702	0.143424	0.218179	6.13657	2.60824	0.12856	0.193665
ENSMUSG00000000346.9	Dazap2	5434.78	0.0937573	0.084979	1.1033	0.269897	0.360029	-0.139749	7.15632	2.41931	0.142104	0.21098
ENSMUSG00000000355.13	Mcts1	388.547	-0.967734	0.158188	-6.11761	9.49869e-10	3.65484e-09	0.920146	3.33417	41.3774	1.54902e-05	5.94015e-05
ENSMUSG00000000359.3	Rem1	162.318	3.52369	0.239876	14.6896	7.51477e-49	9.37879e-48	-3.56176	2.1975	251.176	2.36589e-10	3.04388e-09
ENSMUSG00000000365.9	Rnf17	3.67984	-1.1565	0.884581	-1.3074	0.191076	0.269261	1.06818	-2.89586	2.09928	0.169342	0.244729
ENSMUSG00000000374.8	Trappc10	3072.99	0.853168	0.105803	8.06371	7.40116e-16	3.89151e-15	-0.900841	6.34095	89.0057	1.873e-07	1.10854e-06
ENSMUSG00000000378.15	Ccm2	866.718	-0.772092	0.11652	-6.62628	3.44251e-11	1.43097e-10	0.723787	4.4971	49.3768	5.90704e-06	2.48065e-05
ENSMUSG00000000384.15	Tbrg4	2086.37	-0.197562	0.121189	-1.6302	0.10306	0.157793	0.149478	5.77187	2.07206	0.171949	0.24789
ENSMUSG00000000385.8	Tmprss2	2173.15	4.40447	0.147878	29.7844	6.22355e-195	4.17141e-193	-4.45019	5.86183	1043.66	1.41382e-14	9.80138e-13
ENSMUSG00000000386.16	Mx1	38.3897	-1.86871	0.329685	-5.66816	1.44341e-08	5.14071e-08	1.81391	-0.0831234	32.7244	5.2406e-05	0.000179404
ENSMUSG00000000392.17	Fap	7.01559	3.55938	0.988327	3.60142	0.000316488	0.000763236	-3.46859	-1.84794	21.9279	0.000350244	0.000995891
ENSMUSG00000000399.10	Ndufa9	5106.55	0.0728212	0.104546	0.69655	0.486084	0.582646	-0.120183	7.06558	1.59988	0.22652	0.312444
ENSMUSG00000000402.2	Egfl6	5106.55	5.90832	0.405041	14.587	3.39946e-48	4.17891e-47	-5.93514	2.65353	293.025	2.36697e-10	3.04388e-09
ENSMUSG00000000409.14	Lck	50.6641	-0.219177	0.280631	-0.781014	0.434794	0.53266	0.169925	0.443629	0.413154	0.530734	0.622726
ENSMUSG00000000416.16	Cttnbp2	250.455	5.09083	0.270667	18.8085	6.43427e-79	1.27211e-77	-5.125	2.80398	445.356	4.95783e-12	1.09686e-10
ENSMUSG00000000420.15	Galnt1	3044.62	1.44741	0.189477	7.63897	2.18968e-14	1.07605e-13	-1.49409	6.33356	76.1474	1.03353e-06	5.15747e-06
ENSMUSG00000000439.9	Mkrn2	773.713	-0.0817248	0.10506	-0.777884	0.436637	0.534288	0.0341512	4.34419	0.123071	0.730937	0.79622
ENSMUSG00000000440.12	Pparg	223.746	-1.31069	0.26734	-4.90271	9.45223e-07	2.93353e-06	1.26267	2.52609	24.0603	0.000334875	0.000956407
ENSMUSG00000000441.17	Raf1	4320.98	-0.746524	0.0940847	-7.9346	2.11183e-15	1.08856e-14	0.698834	6.81696	59.9452	1.96885e-06	9.22163e-06
ENSMUSG00000000486.13	Sept1	92.7601	0.634427	0.238119	2.66432	0.00771431	0.015196	-0.679437	1.34674	9.11226	0.00918339	0.0190497
ENSMUSG00000000489.7	Pdgfb	688.385	2.7094	0.127828	21.1956	1.04758e-99	2.7456e-98	-2.75514	4.213	576.621	8.47237e-13	2.5184e-11
ENSMUSG00000000530.16	Acvrl1	470.812	1.41973	0.166426	8.53075	1.45406e-17	8.17527e-17	-1.4685	3.6578	103.796	7.2459e-08	4.74798e-07
ENSMUSG00000000531.5	Grasp	124.025	0.611924	0.162851	3.75756	0.000171577	0.000427333	-0.656813	1.75237	17.4959	0.000916137	0.00238189
ENSMUSG00000000532.11	Acvr1b	1523.02	1.19144	0.125202	9.5161	1.79807e-21	1.1494e-20	-1.23844	5.33467	131.355	1.63995e-08	1.25405e-07
ENSMUSG00000000538.18	Tom1l2	3649.33	1.73159	0.142145	12.1818	3.88425e-34	3.50887e-33	-1.7795	6.59547	214.344	6.78252e-10	7.62388e-09
ENSMUSG00000000552.10	Zfp385a	694.76	-2.10224	0.173977	-12.0834	1.29187e-33	1.15075e-32	2.05448	4.15999	178.603	2.251e-09	2.18958e-08
ENSMUSG00000000555.8	Itga5	1764.88	-2.94464	0.158439	-18.5853	4.22391e-77	8.13082e-76	2.89522	5.50517	436.889	5.65067e-12	1.22318e-10
ENSMUSG00000000561.14	Wdr77	424.006	-0.429306	0.120524	-3.56199	0.000368048	0.00088165	0.381844	3.47142	11.3995	0.00450712	0.0100677
ENSMUSG00000000562.5	Adora3	1.37521	-0.0818317	1.4475	-0.0565331	0.954917	0.968418	0.0678993	-3.56185	0.00392797	0.95091	0.962991
ENSMUSG00000000563.17	Atp5pb	7158.25	-0.224426	0.129194	-1.73712	0.0823659	0.129663	0.179174	7.55139	2.33143	0.149004	0.219569
ENSMUSG00000000567.5	Sox9	471.591	-4.3781	0.158984	-27.538	6.16217e-167	3.1892e-165	4.32958	3.5784	795.547	9.24467e-14	4.16852e-12
ENSMUSG00000000568.15	Hnrnpd	923.863	0.249696	0.158604	1.57434	0.115409	0.174158	-0.292208	4.60677	4.21953	0.059078	0.0991685
ENSMUSG00000000579.14	Dynlt1c	75.0533	1.03126	0.299089	3.448	0.000564748	0.00131914	-1.07894	1.07229	15.1554	0.001617	0.0040017
ENSMUSG00000000581.8	C1d	576.543	-0.568359	0.318787	-1.78288	0.074606	0.118635	0.524033	3.91343	1.81916	0.215587	0.299911
ENSMUSG00000000594.7	Gm2a	10645.3	0.266344	0.124914	2.13223	0.0329883	0.0572068	-0.312638	8.12706	7.63437	0.0152213	0.0298907
ENSMUSG00000000600.15	Krit1	598.304	0.317918	0.160765	1.97754	0.0479809	0.0800827	-0.361634	3.9833	6.2544	0.0253875	0.0471814
ENSMUSG00000000605.9	Clcn4	2816.34	0.0311017	0.140007	0.222144	0.824202	0.870459	-0.0777898	6.20786	0.414497	0.530077	0.622125
ENSMUSG00000000627.15	Sema4f	5.71784	-1.13825	0.869142	-1.30963	0.190321	0.268401	1.07086	-2.44172	1.9268	0.187504	0.266719
ENSMUSG00000000628.10	Hk2	185.107	-0.355392	0.637451	-0.55752	0.577172	0.66643	0.301414	2.28227	0.249781	0.63185	0.71261
ENSMUSG00000000631.20	Myo18a	10321.4	0.718903	0.150708	4.77016	1.84077e-06	5.58488e-06	-0.765778	8.08599	34.1422	4.22724e-05	0.000147248
ENSMUSG00000000673.9	Haao	16233.8	-2.255	0.122096	-18.4691	3.66334e-76	6.94709e-75	2.20653	8.7159	362.865	1.99432e-11	3.63089e-10
ENSMUSG00000000682.7	Cd52	148.082	-0.941857	0.209242	-4.50128	6.75452e-06	1.94018e-05	0.893022	1.93526	20.6501	0.000455928	0.00126513
ENSMUSG00000000686.11	Abhd15	1832.21	-4.13716	0.1716	-24.1093	1.99465e-128	7.10394e-127	4.08674	5.555	678.688	2.76402e-13	9.92019e-12
ENSMUSG00000000690.5	Hoxb6	324.741	6.97534	0.420894	16.5727	1.09858e-61	1.67724e-60	-6.98929	3.16815	848.777	5.91039e-14	2.93904e-12
ENSMUSG00000000693.10	Loxl3	131.121	-0.100181	0.192759	-0.51972	0.603258	0.689077	0.0514259	1.79967	0.0777423	0.784447	0.837455
ENSMUSG00000000708.14	Kat2b	2986.21	-0.930177	0.177932	-5.22772	1.71615e-07	5.66225e-07	0.884548	6.28361	31.4872	7.88162e-05	0.000258665
ENSMUSG00000000711.3	Rab5b	5071.8	-0.4024	0.0955567	-4.21111	2.54119e-05	6.91831e-05	0.355185	7.05132	15.3036	0.0015576	0.00386549
ENSMUSG00000000732.9	Icosl	190.47	2.49213	0.197774	12.6009	2.08663e-36	1.9896e-35	-2.53592	2.40385	202.557	9.85286e-10	1.05748e-08
ENSMUSG00000000738.18	Spg7	2445.77	0.744422	0.116346	6.39832	1.57097e-10	6.30825e-10	-0.792366	6.01106	61.6448	1.67502e-06	7.96456e-06
ENSMUSG00000000739.14	Sult5a1	153.253	-3.43125	0.249492	-13.753	4.88828e-43	5.45475e-42	3.37484	1.91665	206.102	8.78753e-10	9.5763e-09
ENSMUSG00000000740.12	Rpl13	8386.17	-0.753689	0.109117	-6.90718	4.94386e-12	2.17116e-11	0.707566	7.77481	45.5869	9.17389e-06	3.69158e-05
ENSMUSG00000000743.9	Chmp1a	3272.03	-0.0723103	0.119769	-0.603746	0.546013	0.63842	0.0229465	6.42142	0.0520392	0.822842	0.86713
ENSMUSG00000000751.13	Rpa1	1612.92	-0.0478318	0.119258	-0.40108	0.688361	0.761399	0.000545392	5.40286	2.79413e-05	0.995857	0.996548
ENSMUSG00000000753.15	Serpinf1	15375.8	-7.96913	0.270696	-29.4394	1.72241e-190	1.08342e-188	7.91784	8.62948	450.222	3.29124e-09	3.04025e-08
ENSMUSG00000000759.14	Tubgcp3	650.621	0.148109	0.107183	1.38184	0.167021	0.239995	-0.194699	4.09964	3.55479	0.0802462	0.129013
ENSMUSG00000000776.13	Polr3d	286.232	0.729434	0.170284	4.28362	1.83875e-05	5.07075e-05	-0.773254	2.93771	24.3982	0.000216108	0.00064481
ENSMUSG00000000782.16	Tcf7	111.329	-2.14473	0.224088	-9.57094	1.0594e-21	6.84058e-21	2.09556	1.46951	95.3311	1.2282e-07	7.60541e-07
ENSMUSG00000000787.12	Ddx3x	5504.28	-0.0722039	0.140995	-0.512104	0.608579	0.693681	0.0279659	7.17432	0.0490366	0.827938	0.870583
ENSMUSG00000000791.9	Il12rb1	23.5134	-1.77222	0.371778	-4.76688	1.87101e-06	5.67408e-06	1.71558	-0.770713	25.103	0.000189421	0.000571998
ENSMUSG00000000794.9	Kcnn3	34.4856	5.95279	0.863028	6.89756	5.29022e-12	2.31978e-11	-5.85529	0.155037	119.041	3.06486e-08	2.19998e-07
ENSMUSG00000000804.14	Usp32	1873.97	0.477093	0.170013	2.80621	0.00501281	0.0101977	-0.522079	5.62655	12.3031	0.00356115	0.00814792
ENSMUSG00000000811.13	Txnrd3	709.715	1.01553	0.13692	7.41696	1.19841e-13	5.70409e-13	-1.06246	4.23774	81.3575	3.23564e-07	1.81508e-06
ENSMUSG00000000817.10	Fasl	4.47553	-0.984175	0.750807	-1.31082	0.189918	0.267869	0.906221	-2.70859	2.11194	0.168147	0.243231
ENSMUSG00000000823.16	Zfp512b	1619.39	-0.0462378	0.114139	-0.405101	0.685403	0.75931	-0.00108784	5.40871	0.000117963	0.991487	0.993027
ENSMUSG00000000826.16	Dnajc5	3544.15	0.126951	0.0966013	1.31418	0.188786	0.266622	-0.174308	6.53955	3.65203	0.0766431	0.124064
ENSMUSG00000000827.18	Tpd52l2	1073.64	-0.124775	0.103749	-1.20266	0.229107	0.314253	0.0796975	4.81647	0.640091	0.437011	0.534627
ENSMUSG00000000838.17	Fmr1	539.937	0.514975	0.197216	2.61123	0.00902176	0.0175432	-0.559013	3.83943	9.84554	0.00759461	0.0160497
ENSMUSG00000000861.15	Bcl11a	20.1891	-0.404398	0.341581	-1.1839	0.236452	0.322705	0.354326	-0.831003	1.46802	0.245664	0.33415
ENSMUSG00000000876.11	Pxmp4	5759.69	-0.673608	0.153862	-4.37801	1.19765e-05	3.36406e-05	0.623616	7.23078	24.3002	0.000220148	0.000655486
ENSMUSG00000000881.12	Dlg3	640.367	-0.569495	0.118198	-4.81813	1.44911e-06	4.43076e-06	0.522853	4.06422	22.7506	0.000297094	0.000858994
ENSMUSG00000000884.17	Gnb1l	84.6221	0.313357	0.180448	1.73655	0.0824674	0.129793	-0.359104	1.20096	4.29069	0.0572313	0.0964718
ENSMUSG00000000901.17	Mmp11	123.777	1.55003	0.206787	7.49578	6.59061e-14	3.17539e-13	-1.59458	1.78476	71.1979	7.19511e-07	3.71413e-06
ENSMUSG00000000902.13	Smarcb1	1147.75	0.125518	0.137622	0.912053	0.361741	0.457814	-0.173145	4.91497	2.23669	0.156913	0.229289
ENSMUSG00000000903.3	Vpreb3	4.60797	-0.654483	0.906547	-0.721951	0.470325	0.567145	0.603884	-2.607	0.592898	0.454067	0.551152
ENSMUSG00000000915.15	Hip1r	1621.33	0.691743	0.179404	3.85578	0.000115361	0.000292705	-0.739527	5.41878	23.9116	0.000253873	0.000744548
ENSMUSG00000000916.15	Nsun5	384.905	-0.542856	0.133512	-4.06598	4.78309e-05	0.000126364	0.493345	3.32885	16.9677	0.00103723	0.00266483
ENSMUSG00000000934.9	Top1mt	797.472	-0.184149	0.104703	-1.75877	0.0786164	0.124297	0.138558	4.38732	1.85974	0.194128	0.274641
ENSMUSG00000000942.10	Hoxa4	40.2823	1.75872	0.312673	5.62478	1.85747e-08	6.573e-08	-1.79836	0.271868	42.0235	1.42564e-05	5.52171e-05
ENSMUSG00000000948.16	Gm38393	16.0861	0.860688	0.510545	1.68582	0.0918296	0.142704	-0.898388	-1.00046	3.60961	0.0781906	0.126176
ENSMUSG00000000957.11	Mmp14	1159.02	-1.89426	0.178595	-10.6065	2.78044e-26	2.04905e-25	1.84645	4.90463	140.341	1.30163e-08	1.02073e-07
ENSMUSG00000000958.10	Slc7a7	2436.98	4.4191	0.152305	29.0148	4.27916e-185	2.5805e-183	-4.46618	6.02616	1023.34	1.62021e-14	1.07423e-12
ENSMUSG00000000959.7	Oxa1l	2099.88	-0.186133	0.129615	-1.43605	0.150989	0.219723	0.138949	5.78159	1.58257	0.228919	0.315243
ENSMUSG00000000976.13	Heatr6	833.847	-0.256512	0.127481	-2.01216	0.0442034	0.0744419	0.209874	4.44982	3.54244	0.0807182	0.129645
ENSMUSG00000000982.5	Ccl3	3.25737	-1.14425	0.943101	-1.21328	0.225023	0.309503	1.056	-3.03105	1.72777	0.209773	0.293049
ENSMUSG00000001014.6	Icam4	10.2386	-2.9462	0.569816	-5.17045	2.33535e-07	7.61187e-07	2.8407	-1.97363	39.9169	1.87567e-05	7.05798e-05
ENSMUSG00000001016.12	Ilf2	713.854	0.289777	0.118612	2.44307	0.0145631	0.0272232	-0.336191	4.23475	9.89242	0.00714087	0.0151949
ENSMUSG00000001017.15	Chtop	2187.96	-0.45092	0.0977745	-4.61184	3.99126e-06	1.17232e-05	0.404053	5.83848	18.5914	0.000713133	0.00189483
ENSMUSG00000001018.15	Snapin	585.219	-0.291075	0.121499	-2.3957	0.0165888	0.0307095	0.243168	3.93852	4.9276	0.0434092	0.0756719
ENSMUSG00000001025.8	S100a6	171.542	2.13858	0.248676	8.59985	7.98178e-18	4.53758e-17	-2.18508	2.25229	91.9831	1.53072e-07	9.20781e-07
ENSMUSG00000001027.7	Scn4a	5.22324	0.879286	0.688164	1.27773	0.201345	0.281635	-0.901567	-2.34127	3.07571	0.101271	0.158181
ENSMUSG00000001029.15	Icam2	177.83	0.133068	0.157237	0.84629	0.397391	0.494002	-0.182322	2.242	1.48815	0.242607	0.330564
ENSMUSG00000001034.17	Mapk7	214.51	1.00558	0.213021	4.72058	2.35173e-06	7.05863e-06	-1.05392	2.53591	29.5596	8.68401e-05	0.000282689
ENSMUSG00000001036.17	Epn2	833.956	0.870761	0.114102	7.63146	2.32118e-14	1.13985e-13	-0.917133	4.46671	78.8396	3.91165e-07	2.14787e-06
ENSMUSG00000001039.12	B9d1	99.2716	3.33597	0.267423	12.4745	1.0285e-35	9.67142e-35	-3.3756	1.52589	248.291	2.55536e-10	3.26445e-09
ENSMUSG00000001052.15	Sec24b	1442.47	0.375916	0.150557	2.49683	0.0125308	0.0237128	-0.420478	5.24833	10.4489	0.00600227	0.0130128
ENSMUSG00000001053.15	N4bp3	471.21	0.801798	0.153003	5.24039	1.60238e-07	5.29456e-07	-0.851619	3.64802	41.8857	1.45098e-05	5.61272e-05
ENSMUSG00000001054.9	Rmnd5b	973.146	0.702529	0.135431	5.18737	2.13281e-07	6.97394e-07	-0.751823	4.68516	43.4916	1.18485e-05	4.65951e-05
ENSMUSG00000001056.3	Nhp2	1150.58	0.738651	0.12312	5.99943	1.98015e-09	7.46315e-09	-0.785772	4.92697	53.1799	3.89863e-06	1.71258e-05
ENSMUSG00000001062.18	Vps9d1	933.819	0.485827	0.121727	3.99113	6.57604e-05	0.00017121	-0.53382	4.62332	25.6347	0.000171775	0.000524594
ENSMUSG00000001065.15	Zfp276	792.516	-0.268798	0.103953	-2.58576	0.00971637	0.018776	0.223649	4.37719	4.87599	0.0443703	0.0770633
ENSMUSG00000001076.7	C1ql4	20.891	0.0643269	0.379391	0.169553	0.865362	0.902489	-0.11053	-0.730692	0.104153	0.75166	0.811856
ENSMUSG00000001082.12	Mfsd10	251.497	0.913956	0.175892	5.19613	2.03482e-07	6.67024e-07	-0.962331	2.75846	36.7156	2.90866e-05	0.000105138
ENSMUSG00000001089.14	Luzp1	1417.9	0.801214	0.0867399	9.23697	2.53577e-20	1.56944e-19	-0.846857	5.22829	88.5614	1.93124e-07	1.13889e-06
ENSMUSG00000001095.5	Slc13a2	949.065	1.90054	0.237783	7.99274	1.31972e-15	6.86315e-15	-1.94843	4.66346	67.6493	7.49148e-06	3.07149e-05
ENSMUSG00000001098.15	Kctd10	1276.35	0.640548	0.104996	6.10068	1.05621e-09	4.05259e-09	-0.687745	5.07454	51.8547	4.4935e-06	1.94516e-05
ENSMUSG00000001100.10	Poldip2	3526	-0.284884	0.116605	-2.44315	0.0145596	0.0272198	0.236069	6.52727	5.63712	0.032387	0.0584542
ENSMUSG00000001105.15	Ift20	671.137	-1.09383	0.176207	-6.20767	5.37769e-10	2.10163e-09	1.04889	4.12448	44.5211	1.04366e-05	4.14796e-05
ENSMUSG00000001119.7	Col6a1	1000.2	0.76936	0.201595	3.81636	0.000135437	0.000341314	-0.815559	4.72636	20.2851	0.000665551	0.00177929
ENSMUSG00000001120.15	Pcbp3	492.171	4.56373	0.19956	22.8689	9.47252e-116	2.98377e-114	-4.60891	3.7469	589.19	7.30693e-13	2.2248e-11
ENSMUSG00000001123.15	Lgals9	12359.8	-5.85339	0.1052	-55.6403	0	0	5.80572	8.31534	2247.27	6.81227e-17	3.52559e-14
ENSMUSG00000001127.12	Araf	2608.36	-0.636206	0.108567	-5.86003	4.62789e-09	1.7025e-08	0.58794	6.08922	37.3366	2.66553e-05	9.73244e-05
ENSMUSG00000001128.7	Cfp	767.582	-4.15614	0.208783	-19.9065	3.57549e-88	8.12153e-87	4.10264	4.28828	446.905	1.14047e-11	2.22684e-10
ENSMUSG00000001131.11	Timp1	4.75706	0.0365855	0.694305	0.0526937	0.957976	0.970798	-0.0810103	-2.51445	0.0219744	0.884264	0.915181
ENSMUSG00000001134.9	Uxt	350.439	-0.940877	0.113975	-8.25508	1.51799e-16	8.20742e-16	0.894054	3.1854	61.72	1.66322e-06	7.91731e-06
ENSMUSG00000001138.13	Cnnm3	1552.41	-0.315117	0.1336	-2.35866	0.0183412	0.0337275	0.268138	5.34464	5.6007	0.0328661	0.0591934
ENSMUSG00000001143.13	Lman2l	1438.56	0.740296	0.138366	5.35026	8.78267e-08	2.95936e-07	-0.788216	5.2474	46.6891	8.04822e-06	3.27703e-05
ENSMUSG00000001150.7	Mcm3ap	1808.47	0.0126059	0.133804	0.0942123	0.924941	0.947214	-0.0595889	5.56861	0.2754	0.607923	0.692153
ENSMUSG00000001151.10	Pcnt	1586.42	1.12471	0.165436	6.79843	1.05764e-11	4.54133e-11	-1.16973	5.39308	67.1772	1.01422e-06	5.07184e-06
ENSMUSG00000001155.13	Ftcd	9468.78	-5.39445	0.151354	-35.6414	3.20187e-278	4.27816e-276	5.3465	7.93038	1188.89	5.72737e-15	5.05791e-13
ENSMUSG00000001156.9	Mxd1	414.4	0.495547	0.132836	3.7305	0.000191096	0.000472666	-0.540862	3.45927	18.5465	0.000720369	0.00191263
ENSMUSG00000001157.13	Gmcl1	563.13	0.222319	0.146674	1.51574	0.129585	0.192648	-0.269797	3.89311	4.46226	0.053052	0.0901842
ENSMUSG00000001158.13	Snrnp27	294.504	0.142289	0.194454	0.731736	0.46433	0.561334	-0.185153	2.9633	1.04388	0.324209	0.419921
ENSMUSG00000001166.17	Oas1c	52.4709	0.248853	0.260108	0.956733	0.338702	0.43384	-0.294755	0.53468	1.43961	0.250066	0.339055
ENSMUSG00000001173.15	Ocrl	498.14	0.882625	0.126729	6.96468	3.29153e-12	1.45805e-11	-0.93043	3.72932	64.8924	1.24231e-06	6.08657e-06
ENSMUSG00000001175.15	Calm1	6700.23	-0.505309	0.135541	-3.72808	0.000192941	0.000476857	0.458564	7.45274	14.8384	0.00175294	0.0043041
ENSMUSG00000001211.15	Agpat3	14093.4	0.367556	0.124439	2.95371	0.00313974	0.00660279	-0.416049	8.53177	13.9612	0.00220308	0.00528913
ENSMUSG00000001225.12	Slc26a3	3.74894	2.54504	1.03985	2.44751	0.0143849	0.0269295	-2.46857	-2.56774	10.3977	0.00609785	0.0131985
ENSMUSG00000001227.12	Sema6b	328.957	-1.67284	0.170701	-9.79984	1.1276e-22	7.49398e-22	1.62298	3.07641	113.555	4.12738e-08	2.86134e-07
ENSMUSG00000001228.14	Uhrf1	69.662	0.625348	0.308444	2.02742	0.0426192	0.072096	-0.675743	0.949073	5.24257	0.0380465	0.0673384
ENSMUSG00000001229.9	Dpp9	3378.26	-1.25679	0.134656	-9.33328	1.02641e-20	6.44238e-20	1.20855	6.45644	112.333	4.41804e-08	3.03711e-07
ENSMUSG00000001240.13	Ramp2	324.159	-0.269404	0.17073	-1.57795	0.114576	0.173105	0.221719	3.08895	2.13696	0.165814	0.240308
ENSMUSG00000001247.16	Lsr	6941.69	-3.16265	0.131891	-23.9792	4.57982e-127	1.58956e-125	3.11529	7.48643	641.002	4.09497e-13	1.36177e-11
ENSMUSG00000001248.15	Gramd1a	565.633	-0.043346	0.122054	-0.355136	0.722488	0.788512	-0.00319497	3.89482	0.000830499	0.977415	0.981659
ENSMUSG00000001249.14	Hpn	17286	-0.847359	0.115258	-7.35185	1.95489e-13	9.19554e-13	0.798814	8.8159	54.7988	3.29027e-06	1.46591e-05
ENSMUSG00000001270.9	Ckb	2534.64	3.264	0.183393	17.7978	7.35161e-71	1.29225e-69	-3.31317	6.0792	406.88	1.32456e-11	2.53513e-10
ENSMUSG00000001280.13	Sp1	2849.82	-0.0908607	0.105545	-0.860869	0.38931	0.485996	0.0454859	6.22413	0.20404	0.658381	0.735439
ENSMUSG00000001281.10	Itgb7	119.706	-0.33292	0.247776	-1.34363	0.179068	0.254763	0.283938	1.65592	1.50956	0.239411	0.327082
ENSMUSG00000001285.12	Myg1	740.24	-0.0858854	0.13027	-0.659287	0.509712	0.604621	0.0379394	4.28033	0.11426	0.740349	0.803306
ENSMUSG00000001288.15	Rarg	606.136	0.5367	0.153062	3.50642	0.000454186	0.00107489	-0.584505	4.00401	19.9133	0.000533314	0.00145856
ENSMUSG00000001289.12	Pfdn5	1960.48	-0.108696	0.104438	-1.04077	0.29798	0.390964	0.0616071	5.68385	0.407575	0.533482	0.625502
ENSMUSG00000001300.16	Efnb2	565.836	1.86801	0.164485	11.3567	6.86514e-30	5.56259e-29	-1.91218	3.92658	155.903	5.45103e-09	4.73914e-08
ENSMUSG00000001305.5	Rrp15	257.159	-0.818513	0.150912	-5.42377	5.83539e-08	1.99653e-07	0.773877	2.74108	27.7022	0.000118929	0.000375878
ENSMUSG00000001313.12	Rnd2	469.666	-1.64607	0.137236	-11.9944	3.80035e-33	3.34729e-32	1.59625	3.59527	172.787	2.79433e-09	2.63733e-08
ENSMUSG00000001323.17	Srr	3983.32	-0.442002	0.137673	-3.21053	0.00132489	0.00294013	0.395186	6.70307	10.9918	0.00508859	0.0112228
ENSMUSG00000001333.9	Sync	8.15379	2.98708	0.777017	3.84429	0.000120901	0.000305926	-2.9528	-1.68491	25.6922	0.000169982	0.000519566
ENSMUSG00000001334.9	Fndc5	43.0619	2.6007	0.344241	7.5549	4.19194e-14	2.03795e-13	-2.63149	0.392907	61.6647	1.67188e-06	7.95144e-06
ENSMUSG00000001348.15	Acp5	3485.29	-1.96259	0.13964	-14.0547	7.21301e-45	8.35916e-44	1.91324	6.4953	262.276	1.77262e-10	2.36087e-09
ENSMUSG00000001349.5	Cnn1	9.24918	4.6119	1.23708	3.72806	0.00019296	0.000476857	-4.46043	-1.47515	16.2844	0.0017024	0.00419161
ENSMUSG00000001366.14	Fbxo9	2070	-0.926164	0.105141	-8.80879	1.26502e-18	7.41636e-18	0.878529	5.75315	82.0589	3.07185e-07	1.7305e-06
ENSMUSG00000001376.17	Vps50	558.913	0.782411	0.152484	5.13111	2.88031e-07	9.31452e-07	-0.828631	3.89274	38.1959	2.36643e-05	8.72418e-05
ENSMUSG00000001380.7	Hars	1047.3	-0.181759	0.11928	-1.52379	0.127561	0.189998	0.137215	4.78018	1.55756	0.232444	0.31925
ENSMUSG00000001383.9	Zmat2	643.008	-0.0860731	0.12771	-0.673974	0.500328	0.595789	0.042385	4.07941	0.125259	0.72866	0.794428
ENSMUSG00000001403.13	Ube2c	22.0508	-0.0116389	0.516829	-0.0225198	0.982033	0.987589	-0.0398631	-0.676439	0.00655406	0.936707	0.953371
ENSMUSG00000001415.10	Smg5	2193.42	0.376978	0.104848	3.59546	0.000323819	0.000779997	-0.424371	5.85065	19.9368	0.00053062	0.00145279
ENSMUSG00000001416.13	Cct3	3695.84	-0.114094	0.107019	-1.06611	0.286374	0.378457	0.0666434	6.59747	0.481832	0.498923	0.592553
ENSMUSG00000001418.13	Glmp	3230.41	0.555789	0.141587	3.92542	8.65795e-05	0.000222887	-0.604939	6.40936	26.9896	0.000134701	0.000420544
ENSMUSG00000001419.17	Mef2d	2189.73	0.314898	0.153482	2.05169	0.0401998	0.0683527	-0.361856	5.84759	7.87557	0.0139774	0.0276701
ENSMUSG00000001420.13	Tmem79	175.169	0.37192	0.223278	1.66573	0.0957678	0.14798	-0.421908	2.22911	4.37167	0.0552118	0.0934376
ENSMUSG00000001424.14	Snd1	7842.26	-1.44667	0.140612	-10.2884	7.95107e-25	5.61076e-24	1.39805	7.67048	134.391	1.41725e-08	1.10326e-07
ENSMUSG00000001435.15	Col18a1	49881.7	-3.35492	0.18234	-18.3993	1.3316e-75	2.49972e-74	3.30691	10.3317	336.544	3.31876e-11	5.61027e-10
ENSMUSG00000001436.15	Slc19a1	1907.67	3.58184	0.132619	27.0085	1.17556e-160	5.73555e-159	-3.63041	5.67291	909.292	3.67132e-14	2.03151e-12
ENSMUSG00000001440.5	Kpnb1	5781.89	-0.473728	0.0957607	-4.947	7.53661e-07	2.35726e-06	0.42797	7.24057	20.2608	0.000495076	0.00136309
ENSMUSG00000001441.13	Npepps	2051.6	0.86107	0.105519	8.16035	3.34049e-16	1.77607e-15	-0.907229	5.7599	86.4262	2.24162e-07	1.30387e-06
ENSMUSG00000001444.2	Tbx21	16.6881	-0.759156	0.391668	-1.93826	0.052591	0.0869907	0.705197	-1.12939	4.27821	0.05755	0.0969323
ENSMUSG00000001445.10	Mrpl10	2228.22	-0.143018	0.118747	-1.2044	0.228437	0.313397	0.0944948	5.86708	0.867076	0.367508	0.465022
ENSMUSG00000001467.5	Cyp51	6928.43	-0.223214	0.15357	-1.4535	0.146084	0.213421	0.175258	7.50246	1.83903	0.196483	0.277359
ENSMUSG00000001472.17	Tcf25	6161.85	-0.18112	0.123597	-1.46541	0.142809	0.209324	0.133137	7.33377	1.56911	0.230807	0.317473
ENSMUSG00000001473.7	Tubb6	290.248	-1.05705	0.128936	-8.19827	2.43862e-16	1.30568e-15	1.00818	2.90855	66.3899	1.08693e-06	5.39865e-06
ENSMUSG00000001482.15	Def8	5197.96	1.30365	0.132899	9.80939	1.02588e-22	6.82461e-22	-1.35346	7.10139	147.287	7.86959e-09	6.5785e-08
ENSMUSG00000001493.9	Meox1	102.539	4.42018	0.334552	13.2123	7.45583e-40	7.70574e-39	-4.45153	1.57912	351.094	2.49305e-11	4.41428e-10
ENSMUSG00000001494.6	Sost	3.90158	3.28493	1.17629	2.79261	0.00522848	0.010605	-3.14195	-2.48133	14.6462	0.00184178	0.0045026
ENSMUSG00000001506.10	Col1a1	2347.73	1.17267	0.234808	4.99417	5.90881e-07	1.86929e-06	-1.22141	5.95593	27.117	0.000407504	0.00114358
ENSMUSG00000001507.16	Itga3	1432.59	1.4202	0.186382	7.61983	2.54013e-14	1.24557e-13	-1.46784	5.24869	83.8563	3.94473e-07	2.16325e-06
ENSMUSG00000001517.14	Foxm1	48.4894	1.07299	0.340175	3.15424	0.00160918	0.00353119	-1.12136	0.477524	12.1109	0.0036659	0.00836331
ENSMUSG00000001518.12	Itfg2	536.174	0.28529	0.143131	1.9932	0.0462391	0.0774808	-0.332536	3.82407	6.9975	0.0191738	0.0367238
ENSMUSG00000001520.12	Nrip2	28.1279	4.19411	0.589677	7.11256	1.13911e-12	5.17025e-12	-4.18944	-0.11724	74.9291	5.30794e-07	2.83272e-06
ENSMUSG00000001521.12	Tulp3	1263.28	4.38892	0.16179	27.1273	4.69749e-162	2.31958e-160	-4.4371	5.08522	936.42	2.99563e-14	1.71387e-12
ENSMUSG00000001524.14	Gtf2h4	563.237	-0.971197	0.13153	-7.38382	1.53813e-13	7.27533e-13	0.922732	3.87073	64.0432	1.34164e-06	6.53711e-06
ENSMUSG00000001525.10	Tubb5	3999.48	-1.10568	0.130592	-8.46668	2.52482e-17	1.40602e-16	1.05606	6.70071	94.5402	1.29298e-07	7.9628e-07
ENSMUSG00000001542.7	Ell2	1485.51	-0.932007	0.245452	-3.7971	0.000146396	0.000367617	0.886696	5.27555	11.581	0.0075749	0.0160128
ENSMUSG00000001552.14	Jup	6083.88	1.04453	0.152494	6.84965	7.40303e-12	3.20976e-11	-1.0937	7.32593	74.1649	5.64314e-07	2.99509e-06
ENSMUSG00000001555.10	Fkbp10	132.116	1.20409	0.212925	5.65497	1.55875e-08	5.538e-08	-1.25141	1.86476	39.1376	2.08184e-05	7.76512e-05
ENSMUSG00000001558.5	Klhl10	1.66266	-0.871124	1.24961	-0.697118	0.485729	0.582288	0.794901	-3.50495	0.672497	0.425891	0.523611
ENSMUSG00000001569.10	Nom1	947.734	-0.325582	0.115186	-2.82657	0.00470488	0.0096307	0.279476	4.63359	7.15762	0.018078	0.0348889
ENSMUSG00000001576.15	Ergic1	4965.77	-0.51996	0.125233	-4.15193	3.2968e-05	8.86912e-05	0.471882	7.01919	19.7195	0.000556097	0.00151116
ENSMUSG00000001583.13	Tnk1	116.822	5.48093	0.45712	11.9901	4.00309e-33	3.52434e-32	-5.49752	1.7633	230.992	4.1316e-10	4.94282e-09
ENSMUSG00000001588.12	Acap1	78.4728	-1.73333	0.198761	-8.72067	2.76555e-18	1.60068e-17	1.68299	0.97494	76.428	4.71441e-07	2.54468e-06
ENSMUSG00000001604.14	Tcea3	2251.85	-0.824968	0.121104	-6.81204	9.62259e-12	4.14485e-11	0.779418	5.87657	51.4214	4.71004e-06	2.02922e-05
ENSMUSG00000001627.12	Ifrd1	340.846	-0.0326767	0.204593	-0.159715	0.873105	0.908849	-0.010455	3.16894	0.00306684	0.956631	0.966911
ENSMUSG00000001630.13	Stk38l	855.431	-0.767353	0.113294	-6.7731	1.26056e-11	5.38212e-11	0.722998	4.48071	43.6617	1.16009e-05	4.57055e-05
ENSMUSG00000001632.16	Brpf1	973.533	0.268999	0.144136	1.86629	0.0620009	0.10069	-0.31502	4.68071	6.49166	0.0231785	0.043513
ENSMUSG00000001642.18	Akr1b3	1459.41	2.29809	0.263996	8.705	3.17564e-18	1.83285e-17	-2.34448	5.28274	59.9999	3.65018e-05	0.000129091
ENSMUSG00000001663.10	Gstt1	5628.38	-1.68704	0.116474	-14.4843	1.52187e-47	1.85188e-46	1.64058	7.19149	237.56	3.42926e-10	4.20905e-09
ENSMUSG00000001665.11	Gstt3	784.568	-0.140892	0.22018	-0.639894	0.522242	0.616017	0.0981371	4.36582	0.21428	0.652358	0.73036
ENSMUSG00000001666.8	Ddt	1677.31	-1.66277	0.101827	-16.3293	6.10582e-60	9.06473e-59	1.61638	5.44287	268.973	1.49759e-10	2.05092e-09
ENSMUSG00000001670.13	Tat	20554.1	-9.14393	0.911081	-10.0364	1.05501e-23	7.23256e-23	9.08623	9.04818	72.3746	9.96952e-05	0.000319772
ENSMUSG00000001672.14	Marveld3	228.532	4.18516	0.219363	19.0787	3.79508e-81	7.75053e-80	-4.22318	2.67327	572.19	8.93281e-13	2.6008e-11
ENSMUSG00000001674.11	Ddx18	808.568	-0.10708	0.114599	-0.934393	0.350101	0.445815	0.0599572	4.40758	0.339881	0.569148	0.658217
ENSMUSG00000001687.15	Ubl3	2943.24	0.199063	0.181759	1.0952	0.273428	0.363723	-0.245932	6.27311	2.41234	0.14411	0.213451
ENSMUSG00000001700.10	Gramd3	1378.62	-1.22528	0.141245	-8.67486	4.14056e-18	2.38304e-17	1.17789	5.16298	93.3356	1.39928e-07	8.54052e-07
ENSMUSG00000001707.8	Eef1e1	254.039	0.0838482	0.201522	0.416074	0.677356	0.752278	-0.12761	2.75004	0.467355	0.505337	0.598803
ENSMUSG00000001729.14	Akt1	3572.42	-0.170625	0.119748	-1.42487	0.154194	0.223718	0.121964	6.54734	1.44164	0.249747	0.338745
ENSMUSG00000001739.14	Cldn15	201.777	2.04168	0.241852	8.44186	3.12332e-17	1.73317e-16	-2.08935	2.47518	83.9621	2.67307e-07	1.53097e-06
ENSMUSG00000001741.12	Il16	303.516	-0.838654	0.167929	-4.9941	5.91105e-07	1.86971e-06	0.789403	2.97883	27.2299	0.000129129	0.000404809
ENSMUSG00000001750.16	Tcirg1	1264.92	-1.80755	0.133594	-13.5302	1.03757e-41	1.12945e-40	1.76023	5.03197	229.127	4.35996e-10	5.19267e-09
ENSMUSG00000001751.9	Naglu	1962.16	-0.233172	0.134807	-1.72967	0.0836891	0.131422	0.184417	5.68252	2.72886	0.120738	0.183652
ENSMUSG00000001755.12	Coasy	6724.63	0.11968	0.113709	1.05251	0.292564	0.385142	-0.16831	7.46241	2.86047	0.112857	0.173537
ENSMUSG00000001761.7	Smo	2188.27	2.12769	0.118949	17.8873	1.47999e-71	2.62406e-70	-2.17672	5.86277	425	6.81862e-12	1.44112e-10
ENSMUSG00000001763.14	Tspan33	1338.96	0.809319	0.139999	5.7809	7.43041e-09	2.69709e-08	-0.858443	5.14471	55.1226	3.18207e-06	1.42068e-05
ENSMUSG00000001767.5	Crnkl1	550.164	-0.0285394	0.132826	-0.214862	0.829875	0.875258	-0.0165699	3.85545	0.0189516	0.892461	0.921156
ENSMUSG00000001768.16	Rin2	1462.08	0.470701	0.0922251	5.10383	3.32846e-07	1.07038e-06	-0.517448	5.26828	32.4372	5.47823e-05	0.000186519
ENSMUSG00000001774.8	Chordc1	785.279	0.192902	0.167143	1.15411	0.248454	0.336412	-0.237542	4.37136	2.60198	0.128982	0.194208
ENSMUSG00000001783.3	Rtcb	2783.92	0.304978	0.115052	2.65078	0.00803068	0.0157524	-0.351426	6.19363	11.7751	0.00403808	0.00911409
ENSMUSG00000001785.13	Pwp1	560.639	-0.14992	0.10135	-1.47922	0.13908	0.204784	0.10464	3.88035	1.06211	0.320167	0.41572
ENSMUSG00000001786.14	Fbxo7	1702.61	1.3759	0.104093	13.218	6.9075e-40	7.14987e-39	-1.42327	5.49662	221.341	5.48334e-10	6.34594e-09
ENSMUSG00000001794.13	Capns1	5116.51	0.366867	0.135254	2.71244	0.00667907	0.0133093	-0.415618	7.07047	13.6817	0.00237348	0.00564903
ENSMUSG00000001802.16	Lrp3	1420.56	-0.728662	0.136631	-5.33305	9.65757e-08	3.24293e-07	0.679948	5.21075	35.7695	3.32948e-05	0.000118716
ENSMUSG00000001827.12	Folr1	5146.93	10.9714	0.404462	27.1258	4.88619e-162	2.40695e-160	-10.9864	7.10317	2346.29	5.04234e-17	3.21834e-14
ENSMUSG00000001829.17	Clpb	2435.1	0.143604	0.133891	1.07254	0.283476	0.37516	-0.192142	5.99809	2.98378	0.106033	0.164483
ENSMUSG00000001833.17	Sept7	726.97	-0.183411	0.179203	-1.02348	0.30608	0.39954	0.139365	4.25485	0.767467	0.395962	0.494848
ENSMUSG00000001844.10	Zdhhc4	703.444	-0.107172	0.124745	-0.859129	0.39027	0.487015	0.0582968	4.20625	0.293296	0.596609	0.682485
ENSMUSG00000001847.14	Rac1	5408.31	-0.162944	0.0849288	-1.91859	0.0550361	0.0905953	0.115775	7.14639	1.75671	0.206207	0.288731
ENSMUSG00000001855.15	Nup214	1799.69	0.645389	0.168628	3.82729	0.000129562	0.000327031	-0.691932	5.56882	23.6286	0.000250288	0.000735045
ENSMUSG00000001864.13	Aif1l	2598.06	10.0915	0.42088	23.9773	4.80339e-127	1.66433e-125	-10.1032	6.12068	2936.73	1.05191e-17	1.51814e-14
ENSMUSG00000001865.2	Cpa3	3.93395	-1.71867	1.03793	-1.65587	0.0977479	0.150596	1.59155	-2.91729	3.05993	0.102371	0.159581
ENSMUSG00000001870.16	Ltbp1	840.635	1.61127	0.233879	6.88934	5.60511e-12	2.45207e-11	-1.65747	4.48763	50.6272	2.48665e-05	9.12944e-05
ENSMUSG00000001891.16	Ugp2	5637.98	-1.48121	0.155317	-9.53673	1.47413e-21	9.46474e-21	1.43658	7.19732	105.93	6.38201e-08	4.23405e-07
ENSMUSG00000001909.16	Trmt1	1258.35	-0.127998	0.132351	-0.967112	0.333488	0.42875	0.0797629	5.04378	0.517879	0.48356	0.578636
ENSMUSG00000001910.5	Nacc1	3440.51	0.878624	0.128053	6.8614	6.81906e-12	2.96348e-11	-0.926511	6.50373	72.1794	6.63322e-07	3.45593e-06
ENSMUSG00000001911.16	Nfix	7068.09	-1.91583	0.159706	-11.9959	3.73219e-33	3.29009e-32	1.86954	7.51899	175.06	2.56582e-09	2.4521e-08
ENSMUSG00000001918.17	Slc1a5	719.607	3.94599	0.222806	17.7104	3.48366e-70	6.05582e-69	-3.9915	4.28255	373.67	4.86878e-11	7.78529e-10
ENSMUSG00000001924.15	Uba1	12209.2	-0.436099	0.131685	-3.31169	0.000927345	0.00210174	0.387667	8.31761	11.3749	0.0045399	0.0101303
ENSMUSG00000001930.17	Vwf	440.492	-1.36253	0.498567	-2.7329	0.00627797	0.0125873	1.31241	3.50822	8.11263	0.0232401	0.0436211
ENSMUSG00000001942.8	Siae	1759.45	-1.02072	0.111125	-9.18533	4.10267e-20	2.52243e-19	0.972737	5.51676	98.9883	9.73049e-08	6.18191e-07
ENSMUSG00000001943.8	Vsig2	30.3488	0.961222	0.437399	2.19758	0.0279787	0.0493801	-0.997684	-0.145049	5.78684	0.0308348	0.0559421
ENSMUSG00000001946.14	Esam	669.491	0.536493	0.162595	3.29956	0.000968351	0.00218861	-0.584268	4.14638	18.0107	0.000813474	0.002134
ENSMUSG00000001948.10	Spa17	28.9629	3.25565	0.48215	6.75236	1.45461e-11	6.19514e-11	-3.27504	-0.0996126	70.9982	7.316e-07	3.76922e-06
ENSMUSG00000001962.8	Fam50a	684.525	0.375727	0.147592	2.54571	0.0109056	0.0209061	-0.420898	4.17656	10.6093	0.00571405	0.0124386
ENSMUSG00000001964.14	Emd	468.425	-0.131582	0.131936	-0.997312	0.318613	0.413339	0.0853368	3.62162	0.510158	0.486781	0.581378
ENSMUSG00000001983.7	Taco1	975.276	-0.473685	0.124197	-3.81397	0.00013675	0.00034441	0.42537	4.67152	15.9188	0.0013364	0.00335764
ENSMUSG00000001985.9	Grik3	1.93621	0.789786	1.15371	0.684559	0.493622	0.5894	-0.780022	-3.24971	0.784613	0.390659	0.489542
ENSMUSG00000001986.16	Gria3	191.427	2.27388	0.187939	12.099	1.06885e-33	9.54587e-33	-2.3166	2.40696	176.283	2.45182e-09	2.35905e-08
ENSMUSG00000001995.9	Sipa1l2	676.95	1.12222	0.139173	8.06346	7.41665e-16	3.89865e-15	-1.1697	4.17146	92.6244	1.46672e-07	8.89664e-07
ENSMUSG00000001998.15	Ap4e1	279.465	0.41387	0.125192	3.30587	0.000946809	0.00214395	-0.458502	2.89564	13.2793	0.00264604	0.00623306
ENSMUSG00000001999.15	Blvra	857.651	1.31336	0.113214	11.6007	4.08929e-31	3.43457e-30	-1.36023	4.5127	167.555	3.41419e-09	3.1402e-08
ENSMUSG00000002006.12	Pdzd4	50.715	1.3472	0.286065	4.7094	2.48449e-06	7.43638e-06	-1.39314	0.560581	24.3925	0.000216338	0.000645324
ENSMUSG00000002007.5	Srpk3	6.96906	2.15581	0.754979	2.85546	0.00429744	0.00885163	-2.15031	-1.91121	11.9346	0.00385618	0.00874492
ENSMUSG00000002010.17	Idh3g	4795.15	1.50061	0.114075	13.1546	1.60182e-39	1.64387e-38	-1.54823	6.98719	230.219	4.22458e-10	5.04272e-09
ENSMUSG00000002012.13	Pnck	5.00295	2.55571	0.925936	2.76014	0.00577767	0.0116505	-2.50431	-2.26064	13.0112	0.00284762	0.00665852
ENSMUSG00000002014.12	Ssr4	2323.02	-1.35201	0.10649	-12.6962	6.21097e-37	5.96667e-36	1.30396	5.91496	183.217	1.90503e-09	1.8955e-08
ENSMUSG00000002015.5	Bcap31	4455.88	-0.54184	0.13348	-4.05935	4.92105e-05	0.000129841	0.493216	6.86234	19.7165	0.000556462	0.00151196
ENSMUSG00000002017.10	Fam98a	979.3	0.260325	0.11113	2.34253	0.0191535	0.0350135	-0.306285	4.68912	8.92211	0.00977884	0.0201377
ENSMUSG00000002020.15	Ltbp2	63.4941	-1.13285	0.34774	-3.25775	0.00112298	0.00251667	1.07735	0.700687	10.6666	0.00579624	0.012602
ENSMUSG00000002028.13	Kmt2a	2623.82	0.836804	0.168427	4.96835	6.75237e-07	2.12334e-06	-0.882153	6.11389	37.0695	2.82785e-05	0.000102513
ENSMUSG00000002031.13	Ift46	961.276	-0.399439	0.137741	-2.89994	0.00373237	0.00775495	0.35056	4.65151	9.33965	0.0085255	0.0178275
ENSMUSG00000002032.17	Tmem25	1133.31	0.409935	0.13753	2.98069	0.00287596	0.00608941	-0.459235	4.90001	16.2512	0.00123201	0.00312117
ENSMUSG00000002033.14	Cd3g	13.4892	-0.704178	0.458116	-1.53712	0.124265	0.185637	0.650538	-1.40494	2.57922	0.130533	0.196294
ENSMUSG00000002043.17	Trappc6a	503.591	-0.342405	0.122745	-2.78956	0.00527802	0.0106968	0.29472	3.72174	6.74962	0.0210261	0.0398768
ENSMUSG00000002052.6	Supt6	3632.23	0.38211	0.154013	2.48103	0.0131005	0.0246969	-0.427952	6.57786	10.6114	0.00571036	0.0124318
ENSMUSG00000002055.9	Spag5	52.021	1.36055	0.277929	4.8953	9.81563e-07	3.04262e-06	-1.40753	0.593477	30.5723	7.35838e-05	0.000243408
ENSMUSG00000002058.13	Unc119	181.641	-1.3125	0.196812	-6.66879	2.5792e-11	1.0809e-10	1.26518	2.22093	46.3801	8.34699e-06	3.38896e-05
ENSMUSG00000002059.18	Rab34	898.082	2.52758	0.140979	17.9287	7.03591e-72	1.25292e-70	-2.57489	4.59026	398.255	1.06083e-11	2.09441e-10
ENSMUSG00000002064.10	Sdf2	1052.01	-0.0660474	0.115693	-0.570886	0.568077	0.658559	0.0171128	4.78638	0.0293643	0.866387	0.900929
ENSMUSG00000002068.16	Ccne1	10.9898	-0.606948	0.561176	-1.08156	0.279446	0.370498	0.545156	-1.63799	1.19565	0.292607	0.385966
ENSMUSG00000002076.12	Hsf2bp	184.06	5.17941	0.319673	16.2022	4.86332e-59	7.09136e-58	-5.21232	2.3785	424.16	6.91107e-12	1.45632e-10
ENSMUSG00000002083.13	Bbc3	503.502	-2.87398	0.154258	-18.6311	1.79927e-77	3.48979e-76	2.8265	3.68308	390.975	1.20244e-11	2.31808e-10
ENSMUSG00000002100.15	Mybpc3	2.87352	-0.882495	0.90966	-0.970138	0.331978	0.427127	0.795277	-3.1109	1.24402	0.283431	0.376288
ENSMUSG00000002102.15	Psmc3	4185.36	-0.159509	0.112497	-1.4179	0.156221	0.226401	0.112657	6.7767	1.2616	0.280195	0.372666
ENSMUSG00000002103.16	Acp2	2093.1	-1.12024	0.123247	-9.08943	9.95606e-20	6.04849e-19	1.07241	5.76665	101.822	8.1663e-08	5.29565e-07
ENSMUSG00000002104.11	Rapsn	57.0384	7.27539	1.02604	7.09074	1.33399e-12	6.03203e-12	-7.11252	0.81308	223.082	5.20599e-10	6.07451e-09
ENSMUSG00000002105.15	Slc39a13	762.917	1.16561	0.146623	7.94971	1.86953e-15	9.65852e-15	-1.21254	4.34315	94.4917	1.29708e-07	7.98313e-07
ENSMUSG00000002107.18	Celf2	366.499	-0.744025	0.140544	-5.2939	1.19734e-07	3.99171e-07	0.694737	3.25332	30.0762	7.97648e-05	0.000261295
ENSMUSG00000002108.10	Nr1h3	3691.27	-1.64391	0.122401	-13.4306	4.00343e-41	4.28942e-40	1.59452	6.58069	232.5	3.95675e-10	4.77119e-09
ENSMUSG00000002109.14	Ddb2	97.0458	-0.215665	0.176661	-1.22078	0.222168	0.306235	0.170985	1.36559	0.96397	0.342812	0.439866
ENSMUSG00000002111.8	Spi1	281.008	-1.71393	0.212647	-8.06	7.62973e-16	4.00757e-15	1.66347	2.84469	75.3755	5.12269e-07	2.74418e-06
ENSMUSG00000002129.11	Sf3a1	1898.97	0.171495	0.152156	1.12711	0.259698	0.349055	-0.217913	5.64105	2.86437	0.112633	0.173238
ENSMUSG00000002147.18	Stat6	3565.11	-0.277259	0.119723	-2.31584	0.0205669	0.0373236	0.22974	6.54384	4.93657	0.0432446	0.0754344
ENSMUSG00000002204.9	Napsa	27196.6	10.4189	0.239501	43.5026	0	0	-10.4631	9.50126	1471.44	3.21552e-15	3.43899e-13
ENSMUSG00000002205.16	Vrk3	1391.11	0.308293	0.111534	2.76412	0.00570772	0.0115163	-0.355513	5.19434	12.9812	0.00287119	0.00670627
ENSMUSG00000002210.11	Smg9	546.249	0.1241	0.161529	0.76828	0.442321	0.539939	-0.171899	3.84724	1.56691	0.231117	0.317777
ENSMUSG00000002221.11	Paxip1	1100.83	0.090924	0.106519	0.853598	0.393328	0.489964	-0.137921	4.85482	2.00641	0.178447	0.255871
ENSMUSG00000002222.14	Rmnd5a	4580.47	-0.970764	0.181032	-5.36238	8.2132e-08	2.7725e-07	0.925785	6.90119	32.4506	7.44556e-05	0.000245909
ENSMUSG00000002227.15	Mov10	1693.26	-1.00835	0.13002	-7.75531	8.81281e-15	4.41137e-14	0.960769	5.46179	74.5312	5.47956e-07	2.91553e-06
ENSMUSG00000002228.7	Ppm1j	43.251	1.52854	0.282478	5.41118	6.26091e-08	2.13783e-07	-1.56877	0.354814	35.0058	3.72042e-05	0.000131226
ENSMUSG00000002233.13	Rhoc	1196.89	2.10207	0.118492	17.7402	2.05156e-70	3.58769e-69	-2.14978	4.99743	401.818	9.98547e-12	1.98432e-10
ENSMUSG00000002249.21	Tead3	717.447	0.109976	0.131399	0.836963	0.402614	0.49925	-0.156274	4.23948	1.82718	0.197845	0.278931
ENSMUSG00000002250.16	Ppard	3557.09	0.475699	0.138563	3.4331	0.000596733	0.00139052	-0.523268	6.54819	19.889	0.000536104	0.00146533
ENSMUSG00000002257.8	Def6	70.2904	2.71597	0.320312	8.47913	2.26877e-17	1.26653e-16	-2.75636	1.05047	87.9632	2.01293e-07	1.18248e-06
ENSMUSG00000002265.17	Peg3	699.806	2.62859	0.159866	16.4425	9.49711e-61	1.42757e-59	-2.67168	4.23632	310.976	5.65434e-11	8.77763e-10
ENSMUSG00000002266.17	Zim1	35.35	5.56523	0.762846	7.29535	2.97877e-13	1.38903e-12	-5.50393	0.183804	159.916	4.62325e-09	4.08285e-08
ENSMUSG00000002274.13	Metrn	322.578	0.876281	0.129989	6.74118	1.57102e-11	6.67283e-11	-0.923531	3.11062	58.3381	2.30207e-06	1.06089e-05
ENSMUSG00000002279.19	Lmf1	1666.19	-1.1345	0.151059	-7.5103	5.89928e-14	2.85037e-13	1.08622	5.43658	74.1418	5.65366e-07	2.99992e-06
ENSMUSG00000002280.11	Ciao3	1257	0.216477	0.121194	1.78621	0.074066	0.117932	-0.264137	5.04691	6.49988	0.023106	0.0434076
ENSMUSG00000002289.16	Angptl4	970.839	-0.329013	0.290359	-1.13312	0.257163	0.3463	0.284047	4.66856	0.70202	0.426588	0.524317
ENSMUSG00000002297.16	Dbf4	56.0235	-0.120215	0.257863	-0.466196	0.641075	0.721986	0.0765288	0.594958	0.0919019	0.76622	0.823734
ENSMUSG00000002307.16	Daxx	663.99	-0.213154	0.108897	-1.95739	0.0503021	0.0835629	0.167658	4.12272	2.61402	0.128171	0.193218
ENSMUSG00000002308.16	Cd320	378.296	1.46283	0.139722	10.4696	1.19155e-25	8.60126e-25	-1.51123	3.34816	144.097	9.06139e-09	7.46916e-08
ENSMUSG00000002319.16	Ipo4	780.992	0.0433251	0.140246	0.308922	0.757381	0.816793	-0.0917292	4.35959	0.596332	0.452789	0.549915
ENSMUSG00000002320.15	Tm9sf1	2934.68	0.00709354	0.118109	0.0600593	0.952108	0.966769	-0.0554481	6.26579	0.300527	0.592166	0.678715
ENSMUSG00000002324.8	Rec8	144.932	1.54433	0.188696	8.18421	2.74102e-16	1.46419e-15	-1.5883	2.00341	86.7295	2.19423e-07	1.2798e-06
ENSMUSG00000002325.15	Irf9	1220.17	-1.95118	0.11367	-17.1654	4.82524e-66	7.86623e-65	1.90338	4.97855	337.768	3.23832e-11	5.48736e-10
ENSMUSG00000002326.6	Gmpr2	501.363	-0.125836	0.123262	-1.02088	0.307313	0.400792	0.0773723	3.71881	0.490969	0.494949	0.589018
ENSMUSG00000002329.7	Mdp1	586.257	0.412274	0.121181	3.40213	0.00066863	0.00154537	-0.458402	3.95431	16.7457	0.00109353	0.00279595
ENSMUSG00000002332.16	Dhrs1	4713.05	-0.665036	0.123906	-5.36726	7.99421e-08	2.7017e-07	0.615944	6.94203	35.0082	3.71913e-05	0.000131202
ENSMUSG00000002342.17	Tmem161a	845.074	0.336008	0.122768	2.73693	0.00620151	0.0124475	-0.384855	4.4775	13.1088	0.00277224	0.00650226
ENSMUSG00000002343.11	Armc6	331.302	-0.241422	0.158004	-1.52795	0.126526	0.188649	0.191053	3.11983	1.89777	0.1899	0.269568
ENSMUSG00000002345.18	Borcs8	546.821	-0.0629855	0.146046	-0.431273	0.66627	0.74311	0.0153115	3.8453	0.0147763	0.904972	0.931225
ENSMUSG00000002346.16	Slc25a42	3725.74	-0.599347	0.143902	-4.16496	3.11413e-05	8.40424e-05	0.550456	6.60352	21.3701	0.000392484	0.00110507
ENSMUSG00000002365.10	Snx9	3291.82	0.486918	0.0904752	5.38179	7.37507e-08	2.50238e-07	-0.534082	6.4368	36.0177	3.2127e-05	0.000114918
ENSMUSG00000002372.9	Ranbp3	1504.31	-0.374115	0.13385	-2.79504	0.00518931	0.0105337	0.326337	5.29816	8.45126	0.0114556	0.0231956
ENSMUSG00000002379.7	Ndufa11	1857.19	0.0612569	0.124403	0.492407	0.622432	0.705616	-0.107636	5.60779	0.990867	0.336384	0.43295
ENSMUSG00000002384.2	Bmp8b	1.25083	-1.48647	1.64084	-0.905921	0.364977	NA	1.28095	-3.71878	1.14504	0.302649	0.39685
ENSMUSG00000002393.14	Nr2f6	8955.18	-0.488568	0.111153	-4.39548	1.1053e-05	3.11578e-05	0.439824	7.87015	19.1661	0.000627548	0.00168616
ENSMUSG00000002395.14	Use1	1478.79	-0.519943	0.099628	-5.21885	1.80042e-07	5.92879e-07	0.473068	5.27231	25.7187	0.000169164	0.000517361
ENSMUSG00000002396.8	Ocel1	501.061	-0.0512567	0.12436	-0.412163	0.68022	0.754803	0.00311667	3.71958	0.000784891	0.978044	0.982244
ENSMUSG00000002409.18	Dyrk1b	1009.09	0.147353	0.143699	1.02543	0.30516	0.398594	-0.194894	4.72998	2.60093	0.129053	0.194301
ENSMUSG00000002413.15	Braf	1259.26	0.727904	0.145979	4.98636	6.1526e-07	1.94281e-06	-0.774252	5.05693	37.6674	2.54552e-05	9.31665e-05
ENSMUSG00000002416.13	Ndufb2	343.915	-0.23914	0.140591	-1.70097	0.0889494	0.138798	0.19477	3.17651	2.06214	0.172912	0.249108
ENSMUSG00000002428.12	Hltf	467.219	0.898188	0.154797	5.80237	6.53838e-09	2.38133e-08	-0.941681	3.63947	43.216	1.22626e-05	4.81166e-05
ENSMUSG00000002455.14	Prpf6	2552.99	-0.731517	0.132263	-5.53077	3.18822e-08	1.11053e-07	0.686281	6.05892	34.5657	3.96943e-05	0.000139041
ENSMUSG00000002458.13	Rgs19	92.4949	0.02409	0.211374	0.113969	0.909263	0.935531	-0.0670186	1.31076	0.106197	0.749324	0.810153
ENSMUSG00000002475.16	Abhd3	1698.02	0.255567	0.158257	1.61489	0.106335	0.162237	-0.302852	5.48094	5.10593	0.0402715	0.0707994
ENSMUSG00000002477.5	Snrpd1	177.941	-0.210586	0.217655	-0.967521	0.333284	0.428591	0.166815	2.22963	0.649601	0.4337	0.53137
ENSMUSG00000002486.15	Tchp	103.433	1.68244	0.229983	7.31549	2.56447e-13	1.20132e-12	-1.72303	1.54326	63.0362	1.47141e-06	7.09792e-06
ENSMUSG00000002489.16	Tiam1	309.97	1.45978	0.278852	5.23496	1.65021e-07	5.44732e-07	-1.50633	3.06713	27.4044	0.000321802	0.000923408
ENSMUSG00000002496.10	Tsc2	4179.41	0.39097	0.153867	2.54097	0.0110546	0.021164	-0.438927	6.7793	11.7811	0.00403112	0.00910092
ENSMUSG00000002500.15	Rpl3l	36.972	7.36885	1.059	6.95828	3.44447e-12	1.52447e-11	-7.2965	0.244772	155.997	5.42983e-09	4.72457e-08
ENSMUSG00000002504.15	Slc9a3r2	1471.84	0.300484	0.128825	2.33249	0.0196748	0.0358702	-0.347855	5.27535	10.0336	0.00683003	0.0146035
ENSMUSG00000002524.17	Puf60	2856.33	-0.107197	0.116123	-0.923132	0.355938	0.451905	0.0602338	6.22617	0.348988	0.564079	0.653599
ENSMUSG00000002546.16	Golga2	2108.98	0.041754	0.157943	0.264362	0.791501	0.844077	-0.0878414	5.79083	0.43041	0.522399	0.614843
ENSMUSG00000002550.16	Uck1	2198.85	0.25425	0.136038	1.86897	0.0616269	0.100138	-0.303869	5.8519	7.41038	0.0164927	0.0321383
ENSMUSG00000002578.18	Ikzf4	121.133	0.373332	0.224597	1.66223	0.0964668	0.148858	-0.416916	1.7108	3.8022	0.0714513	0.116698
ENSMUSG00000002580.7	Mien1	1787.77	0.222709	0.0975138	2.28387	0.0223792	0.0403331	-0.270422	5.55426	8.89637	0.0098628	0.0202812
ENSMUSG00000002588.13	Pon1	12949.4	-9.92312	0.696256	-14.2521	4.34968e-46	5.14586e-45	9.8474	8.38194	222.991	9.97375e-07	4.99815e-06
ENSMUSG00000002602.16	Axl	2139.61	-0.487311	0.16827	-2.89601	0.00377939	0.00784466	0.438019	5.80418	9.94365	0.00702622	0.0149779
ENSMUSG00000002603.15	Tgfb1	789.503	-0.38945	0.156647	-2.48615	0.0129132	0.0243708	0.341284	4.36821	6.6357	0.0219466	0.0414527
ENSMUSG00000002608.8	Ccdc97	1433.18	-0.102101	0.148279	-0.688571	0.491093	0.5871	0.0539098	5.23147	0.194388	0.666005	0.742008
ENSMUSG00000002617.14	Zfp40	49.9491	2.08715	0.351932	5.93055	3.01917e-09	1.12404e-08	-2.1224	0.573753	37.0942	2.75754e-05	0.000100271
ENSMUSG00000002625.10	Akap8l	595.321	0.208584	0.187641	1.11161	0.266305	0.356125	-0.25351	3.97376	2.38779	0.144836	0.214319
ENSMUSG00000002633.4	Shh	18.5793	0.647985	0.416573	1.55551	0.119824	0.179818	-0.690669	-0.821448	3.04532	0.102816	0.160205
ENSMUSG00000002635.11	Pdcd2l	417.507	-0.306578	0.139277	-2.20122	0.0277206	0.0489836	0.260177	3.45262	4.17229	0.0603431	0.101037
ENSMUSG00000002658.9	Gtf2f1	612.928	0.00986232	0.170518	0.0578372	0.953878	0.967941	-0.0556377	4.01127	0.142074	0.711866	0.781052
ENSMUSG00000002660.8	Clpp	1672.44	-0.26877	0.105652	-2.54392	0.0109616	0.0209998	0.221331	5.4524	5.39907	0.0356731	0.0635605
ENSMUSG00000002661.14	Alkbh7	565.689	-0.397516	0.14089	-2.82146	0.00478057	0.00977389	0.349613	3.88769	8.10352	0.0129088	0.0257813
ENSMUSG00000002668.8	Dennd1c	48.4329	-0.696762	0.267723	-2.60255	0.00925343	0.0179578	0.647578	0.346286	6.52644	0.0228738	0.0430056
ENSMUSG00000002679.14	Med6	157.998	-0.468901	0.201575	-2.32618	0.0200088	0.0364077	0.424907	2.05036	4.80986	0.0456386	0.0789954
ENSMUSG00000002688.8	Prkd1	164.784	5.07402	0.325781	15.5749	1.07744e-54	1.47925e-53	-5.10156	2.22783	251.587	2.75937e-10	3.48947e-09
ENSMUSG00000002699.13	Lcp2	196.074	-2.74009	0.193996	-14.1245	2.68408e-45	3.13725e-44	2.6885	2.29512	208.305	8.19204e-10	9.00069e-09
ENSMUSG00000002718.14	Cse1l	1492.4	-0.145954	0.113518	-1.28573	0.198537	0.278336	0.101729	5.29156	0.898907	0.359115	0.456656
ENSMUSG00000002728.14	Naa20	420.387	0.729609	0.197416	3.69579	0.000219203	0.000538653	-0.774024	3.4853	18.9504	0.000670918	0.00179251
ENSMUSG00000002731.6	Prkra	460.567	-0.75927	0.132142	-5.74588	9.14442e-09	3.29641e-08	0.711728	3.5847	34.612	3.94238e-05	0.00013823
ENSMUSG00000002732.14	Fkbp7	51.879	-0.680682	0.224225	-3.03571	0.00239973	0.00513618	0.633065	0.445904	8.82326	0.0101059	0.0207331
ENSMUSG00000002733.8	Plekha3	992.274	0.020268	0.200926	0.100873	0.919651	0.94356	-0.0670068	4.70471	0.137473	0.717093	0.785167
ENSMUSG00000002741.9	Ykt6	2555.92	-0.335544	0.107493	-3.12154	0.0017991	0.00392018	0.287023	6.06283	9.21566	0.00887725	0.0184795
ENSMUSG00000002748.7	Baz1b	3177.97	-0.0499063	0.139628	-0.357423	0.720776	0.787242	0.00455301	6.38144	0.00141293	0.970545	0.976648
ENSMUSG00000002763.16	Pex6	4876.08	-1.17241	0.133667	-8.7711	1.76931e-18	1.03078e-17	1.12335	6.98648	101.193	8.48677e-08	5.47511e-07
ENSMUSG00000002767.13	Mrpl2	1470.76	-0.268848	0.116301	-2.31165	0.020797	0.0377093	0.222187	5.26745	4.71219	0.0475908	0.0819545
ENSMUSG00000002768.8	Mea1	1289.92	-0.441443	0.110425	-3.99765	6.39734e-05	0.00016677	0.394616	5.07613	15.8849	0.0013476	0.00338419
ENSMUSG00000002769.9	Gnmt	38597.2	-6.75936	0.175835	-38.4415	0	0	6.71303	9.95949	1070.46	1.18594e-14	8.71533e-13
ENSMUSG00000002771.12	Grin2d	20.0017	0.241304	0.421439	0.572573	0.566934	0.657691	-0.290188	-0.774254	0.545064	0.472507	0.568542
ENSMUSG00000002778.14	Kdelr1	2788.2	-0.289173	0.123804	-2.33573	0.0195053	0.0356024	0.241601	6.18911	5.19691	0.0387736	0.0684886
ENSMUSG00000002781.19	Tmem143	1220.74	0.384879	0.149733	2.57044	0.010157	0.0195738	-0.43391	5.00651	12.4911	0.00329113	0.00759626
ENSMUSG00000002791.17	Pdxk-ps	14.918	-0.0569496	0.466952	-0.12196	0.902931	0.930702	0.0099537	-1.177	0.000576664	0.98118	0.984882
ENSMUSG00000002797.9	Ggct	382.208	2.18788	0.14671	14.9129	2.71589e-50	3.47658e-49	-2.2338	3.37389	280.749	1.12398e-10	1.60225e-09
ENSMUSG00000002799.6	Jag2	129.004	4.59199	0.356028	12.8978	4.62894e-38	4.58254e-37	-4.62243	1.89309	259.046	1.92566e-10	2.53927e-09
ENSMUSG00000002803.14	Btbd6	717.092	0.0738764	0.119713	0.617111	0.537162	0.630053	-0.121863	4.23728	1.32796	0.26842	0.359589
ENSMUSG00000002804.4	Nudt14	432.195	-0.111223	0.114194	-0.973986	0.330063	0.425253	0.0632062	3.50614	0.342351	0.567764	0.656831
ENSMUSG00000002808.7	Epdr1	183.936	4.31831	0.250602	17.2317	1.53446e-66	2.52976e-65	-4.35596	2.37465	553.611	1.12018e-12	3.13694e-11
ENSMUSG00000002812.4	Flii	3753.93	-0.103585	0.157862	-0.65617	0.511714	0.606363	0.0551572	6.61941	0.179202	0.678476	0.753142
ENSMUSG00000002814.15	Top3a	414.986	-0.356488	0.14925	-2.38853	0.0169158	0.0312751	0.307602	3.44144	5.59823	0.0328989	0.0592474
ENSMUSG00000002820.6	Atg4d	1783.84	-0.0862259	0.132419	-0.651158	0.514944	0.609237	0.0368105	5.54658	0.114036	0.740593	0.803489
ENSMUSG00000002825.8	Qtrt1	143.966	-0.075568	0.204649	-0.369256	0.711937	0.780591	0.0268858	1.93448	0.0191727	0.89184	0.920649
ENSMUSG00000002831.14	Plin4	438.275	2.67001	0.324806	8.22032	2.02962e-16	1.09131e-15	-2.71456	3.5737	44.4097	0.000141631	0.000440112
ENSMUSG00000002833.11	Hdgfl2	1122.15	-0.468058	0.142279	-3.28972	0.00100288	0.00226215	0.421411	4.87481	12.0525	0.00372761	0.0084859
ENSMUSG00000002835.9	Chaf1a	129.411	1.06791	0.22419	4.76339	1.90363e-06	5.76702e-06	-1.11444	1.82965	27.2096	0.000129589	0.000406012
ENSMUSG00000002844.9	Adprh	664.096	-0.427193	0.16953	-2.51987	0.0117399	0.0223713	0.378601	4.11772	6.95265	0.0194944	0.0372742
ENSMUSG00000002845.14	Tmem39a	415.533	-0.725679	0.163125	-4.44862	8.64249e-06	2.4631e-05	0.680509	3.43672	20.9435	0.000428757	0.00119659
ENSMUSG00000002846.9	Timmdc1	1383.09	-1.00118	0.100228	-9.98906	1.70193e-23	1.15975e-22	0.953705	5.16985	103.557	7.35076e-08	4.80929e-07
ENSMUSG00000002847.7	Pla1a	1393.23	-2.01868	0.16254	-12.4196	2.04692e-35	1.91424e-34	1.97086	5.16976	198.849	1.11278e-09	1.17476e-08
ENSMUSG00000002870.8	Mcm2	369.577	1.28929	0.18757	6.87368	6.25654e-12	2.72888e-11	-1.33975	3.3114	67.2434	1.00837e-06	5.04491e-06
ENSMUSG00000002871.14	Tpra1	914.256	0.17134	0.130149	1.31649	0.18801	0.265747	-0.219674	4.58791	4.01033	0.0649315	0.107544
ENSMUSG00000002881.14	Nab1	1593.46	-1.29221	0.186538	-6.92735	4.28803e-12	1.89045e-11	1.24738	5.37339	54.5224	5.76695e-06	2.42949e-05
ENSMUSG00000002885.14	Adgre5	1647.66	-0.236089	0.163685	-1.44233	0.149208	0.217596	0.186141	5.42997	1.94971	0.184312	0.262776
ENSMUSG00000002897.5	Il17ra	1180.3	0.470961	0.123965	3.79915	0.000145195	0.000364735	-0.518555	4.95986	23.5706	0.000253107	0.000742711
ENSMUSG00000002900.16	Lamb1	4594.46	2.98542	0.156882	19.0297	9.6747e-81	1.9621e-79	-3.03306	6.93351	471.571	3.35614e-12	7.91015e-11
ENSMUSG00000002908.17	Kcnn1	241.862	-0.421833	0.162458	-2.59656	0.00941623	0.0182495	0.373615	2.66333	6.24388	0.025491	0.0473408
ENSMUSG00000002910.11	Arrdc2	364.572	-0.606707	0.183839	-3.30021	0.000966111	0.00218403	0.559147	3.24975	12.0654	0.00371388	0.00846008
ENSMUSG00000002944.15	Cd36	5652.14	3.40721	0.133152	25.5888	2.03287e-144	8.51597e-143	-3.45557	7.23363	785.297	1.01103e-13	4.47356e-12
ENSMUSG00000002948.19	Map2k7	724.597	-0.16797	0.131554	-1.27681	0.201669	0.281933	0.121622	4.24884	1.1123	0.309401	0.404186
ENSMUSG00000002949.15	Timm44	1202.72	-0.157049	0.107969	-1.45458	0.145784	0.21312	0.110353	4.97921	1.24681	0.282916	0.37572
ENSMUSG00000002957.11	Ap2a2	11671.7	0.3992	0.127047	3.14215	0.00167713	0.003672	-0.447745	8.26007	16.1288	0.00126934	0.00320809
ENSMUSG00000002963.17	Pnkp	1218.43	-1.04663	0.118081	-8.86368	7.74176e-19	4.58075e-18	0.997504	4.98508	97.7607	1.05126e-07	6.62537e-07
ENSMUSG00000002968.9	Med25	2783.28	0.459917	0.134902	3.40927	0.00065136	0.00150784	-0.507521	6.19443	19.8048	0.000545933	0.00148753
ENSMUSG00000002980.14	Bcam	2145.72	2.98634	0.412121	7.24627	4.28401e-13	1.98455e-12	-3.03706	5.83876	67.4941	4.20928e-05	0.000146694
ENSMUSG00000002981.10	Clptm1	7616.72	0.49922	0.141031	3.5398	0.000400434	0.000955424	-0.54845	7.64512	21.6252	0.000372486	0.00105336
ENSMUSG00000002983.17	Relb	188.84	0.326155	0.223621	1.45852	0.144698	0.211668	-0.372997	2.3346	3.31549	0.0900135	0.14251
ENSMUSG00000002984.17	Tomm40	1976.81	-0.0499032	0.110442	-0.451849	0.651378	0.730691	0.00233296	5.69602	0.000567802	0.981325	0.984981
ENSMUSG00000002985.16	Apoe	379626	-6.69946	0.22868	-29.2962	1.16004e-188	7.16458e-187	6.65499	13.2593	540.722	3.10865e-12	7.42739e-11
ENSMUSG00000002996.17	Hbp1	2664.99	-0.802501	0.106502	-7.53508	4.88039e-14	2.36758e-13	0.755642	6.11939	59.0693	2.14306e-06	9.94154e-06
ENSMUSG00000002997.15	Prkar2b	75.6897	2.32202	0.357292	6.49895	8.0885e-11	3.29258e-10	-2.36158	1.14043	43.2629	1.68231e-05	6.40628e-05
ENSMUSG00000003031.14	Cdkn1b	999.698	0.138134	0.142922	0.966505	0.333792	0.429083	-0.183537	4.71746	2.14683	0.164906	0.239226
ENSMUSG00000003032.8	Klf4	162.292	1.45177	0.178803	8.11939	4.68547e-16	2.48148e-15	-1.49826	2.15728	83.3016	2.80435e-07	1.59928e-06
ENSMUSG00000003033.15	Ap1m1	1455.05	0.0847688	0.123319	0.687397	0.491833	0.587813	-0.132796	5.25587	1.61242	0.224803	0.310701
ENSMUSG00000003037.16	Rab8a	2685.27	-0.319675	0.0871871	-3.66654	0.000245853	0.000600617	0.272831	6.13505	9.63529	0.00774985	0.0163436
ENSMUSG00000003038.15	Hmgn2	684.019	0.664768	0.156967	4.23508	2.28466e-05	6.24403e-05	-0.709434	4.18053	25.9495	0.000162217	0.00049848
ENSMUSG00000003039.9	Fam32a	1906.44	0.200841	0.108795	1.84606	0.064884	0.104834	-0.24672	5.64737	6.04601	0.0275322	0.0505974
ENSMUSG00000003051.13	Elf3	384.123	3.27275	0.216483	15.1178	1.23576e-51	1.62043e-50	-3.31687	3.3923	288.412	9.38215e-11	1.36022e-09
ENSMUSG00000003053.17	Cyp2c29	26857.1	-10.1518	0.588342	-17.2549	1.02858e-66	1.70261e-65	10.0893	9.43564	191.889	1.9166e-06	9.00462e-06
ENSMUSG00000003062.13	Stard3nl	492.874	0.506223	0.177925	2.84515	0.00443905	0.00912218	-0.552363	3.70787	12.475	0.00330606	0.00762564
ENSMUSG00000003068.16	Stk11	3840.43	-0.757694	0.097339	-7.78407	7.02259e-15	3.52821e-14	0.710399	6.64671	60.0802	1.94347e-06	9.12081e-06
ENSMUSG00000003070.6	Efna2	10.4868	1.50383	0.545014	2.75925	0.00579336	0.0116798	-1.532	-1.46324	11.6237	0.00422001	0.00948009
ENSMUSG00000003072.15	Atp5d	10563.3	-0.0544203	0.118155	-0.460582	0.645098	0.725279	0.00620676	8.11229	0.00346433	0.953895	0.965266
ENSMUSG00000003099.11	Ppp5c	2315.68	0.204737	0.112622	1.81791	0.0690775	0.110887	-0.252491	5.9268	6.51033	0.0230143	0.0432487
ENSMUSG00000003119.14	Cdk12	1678.44	0.156054	0.116274	1.34212	0.179556	0.255351	-0.200346	5.46418	3.44283	0.0846485	0.13501
ENSMUSG00000003123.15	Lipe	1232.8	0.179735	0.236315	0.760571	0.446913	0.544505	-0.229633	5.01755	0.998969	0.341008	0.438027
ENSMUSG00000003131.7	Pafah1b2	1380.71	0.341659	0.140203	2.43689	0.014814	0.0276455	-0.388374	5.18431	10.4465	0.00600679	0.0130212
ENSMUSG00000003134.10	Tbc1d8	434.753	-1.73338	0.143228	-12.1023	1.02745e-33	9.18418e-33	1.6851	3.48214	170.816	3.01132e-09	2.81219e-08
ENSMUSG00000003135.15	Cnot11	1126.34	0.420569	0.0992925	4.23566	2.27883e-05	6.22893e-05	-0.468054	4.89213	25.0952	0.000189695	0.000572744
ENSMUSG00000003153.10	Slc2a3	42.643	0.0382158	0.309809	0.123353	0.901828	0.9298	-0.0853141	0.225696	0.0839923	0.776196	0.831226
ENSMUSG00000003154.15	Foxj2	980.608	0.675664	0.152787	4.42225	9.76798e-06	2.7692e-05	-0.722159	4.69657	31.0661	6.79705e-05	0.000226699
ENSMUSG00000003161.15	Sri	1482.4	0.732913	0.136068	5.38639	7.1888e-08	2.4408e-07	-0.780148	5.29105	44.6828	1.02329e-05	4.07687e-05
ENSMUSG00000003166.20	Dgcr2	2361.35	-0.514025	0.145684	-3.52835	0.000418154	0.000995612	0.465114	5.94633	15.0074	0.00167888	0.00413944
ENSMUSG00000003184.15	Irf3	2150.1	-1.1166	0.120952	-9.23173	2.66291e-20	1.64664e-19	1.06927	5.80582	102.175	7.99241e-08	5.18763e-07
ENSMUSG00000003190.12	Bcl2l12	223.639	-0.888944	0.150876	-5.8919	3.81773e-09	1.41109e-08	0.842691	2.53768	32.8131	5.16955e-05	0.00017717
ENSMUSG00000003198.10	Zfp959	89.5613	-0.573365	0.246841	-2.32281	0.0201892	0.0367164	0.526876	1.22981	5.02972	0.0415786	0.0728267
ENSMUSG00000003199.16	Mpnd	2592.52	-1.8051	0.116041	-15.5556	1.45688e-54	1.99484e-53	1.75819	6.07059	279.121	1.16867e-10	1.65377e-09
ENSMUSG00000003200.10	Sh3gl1	947.357	-0.498856	0.113289	-4.4034	1.06569e-05	3.01119e-05	0.451789	4.63003	19.7681	0.00055028	0.00149727
ENSMUSG00000003206.7	Ebi3	29.2713	-0.653698	0.376499	-1.73625	0.0825192	0.129855	0.599878	-0.360409	2.89104	0.111117	0.171295
ENSMUSG00000003208.9	Yju2	215.28	0.0906656	0.177196	0.511669	0.608883	0.693873	-0.1338	2.5142	0.633767	0.439236	0.536732
ENSMUSG00000003226.7	Ranbp2	4172.15	0.205703	0.110334	1.86437	0.0622698	0.101102	-0.250256	6.77695	5.68567	0.0317611	0.0574024
ENSMUSG00000003227.4	Edar	24.6498	4.19014	0.619267	6.76629	1.32129e-11	5.63552e-11	-4.17507	-0.293128	76.9813	4.51478e-07	2.44623e-06
ENSMUSG00000003228.9	Grk5	845.891	-0.884288	0.122023	-7.24691	4.26391e-13	1.97568e-12	0.836455	4.46052	60.3749	1.88936e-06	8.89432e-06
ENSMUSG00000003233.12	Dvl3	1752.37	0.593962	0.182986	3.24595	0.00117061	0.00261595	-0.639704	5.53024	16.2334	0.00137859	0.00345566
ENSMUSG00000003234.16	Abcf3	1896.43	-0.690923	0.136935	-5.04561	4.52068e-07	1.44265e-06	0.643145	5.62862	31.0695	6.79341e-05	0.000226656
ENSMUSG00000003235.13	Eif2b5	2089.76	-0.215558	0.132273	-1.62965	0.103176	0.157934	0.166201	5.77329	2.3251	0.149516	0.220172
ENSMUSG00000003269.17	Cyth2	921.114	0.447864	0.140964	3.17714	0.00148734	0.00328319	-0.49439	4.60366	16.6105	0.00112953	0.00288004
ENSMUSG00000003271.17	Sult2b1	12.1756	3.34135	0.736522	4.53666	5.71513e-06	1.65394e-05	-3.32237	-1.18761	27.1397	0.000131188	0.000410538
ENSMUSG00000003273.14	Car11	24.0713	1.22895	0.363569	3.38023	0.000724246	0.00166619	-1.2665	-0.443841	15.2505	0.00157858	0.00391389
ENSMUSG00000003279.17	Dlgap1	74.5914	-2.45943	0.257629	-9.54638	1.34303e-21	8.63381e-21	2.40944	0.862106	90.2049	1.72558e-07	1.027e-06
ENSMUSG00000003282.9	Plag1	31.5954	1.51993	0.402774	3.77366	0.000160871	0.000402089	-1.56209	-0.0689991	16.0495	0.00129418	0.00326313
ENSMUSG00000003283.14	Hck	220.594	-2.43205	0.184331	-13.194	9.5043e-40	9.79811e-39	2.37992	2.47428	197.778	1.15308e-09	1.21369e-08
ENSMUSG00000003299.10	Mrpl4	2073.18	0.511719	0.113198	4.52057	6.16739e-06	1.77778e-05	-0.558881	5.77098	31.2134	6.63922e-05	0.000222191
ENSMUSG00000003308.15	Keap1	2645	-0.929538	0.106672	-8.71398	2.93387e-18	1.69523e-17	0.881598	6.10647	84.8982	2.49886e-07	1.43802e-06
ENSMUSG00000003309.14	Ap1m2	250.711	5.87587	0.359951	16.3241	6.65319e-60	9.86303e-59	-5.90333	2.80748	505.155	2.09736e-12	5.3976e-11
ENSMUSG00000003316.14	Glg1	8111.9	1.64847	0.131619	12.5245	5.48445e-36	5.19067e-35	-1.69569	7.74559	209.437	7.90405e-10	8.74334e-09
ENSMUSG00000003344.14	Btbd2	2011.02	0.229816	0.146438	1.56937	0.116561	0.175675	-0.27928	5.72302	5.44766	0.0349718	0.0624732
ENSMUSG00000003345.16	Csnk1g2	3268.33	-0.338761	0.106437	-3.18274	0.00145889	0.00322458	0.290216	6.41761	9.40976	0.00833376	0.0174626
ENSMUSG00000003346.14	Abhd17a	3007.65	-0.444342	0.101516	-4.37706	1.20291e-05	3.37835e-05	0.396346	6.29677	18.3446	0.000753928	0.00199247
ENSMUSG00000003348.10	Mob3a	354.689	-0.166829	0.161063	-1.0358	0.300295	0.39332	0.116967	3.21991	0.69782	0.417512	0.515753
ENSMUSG00000003352.14	Cacnb3	137.8	2.34571	0.2353	9.96902	2.08268e-23	1.41402e-22	-2.39147	1.95438	117.275	3.36832e-08	2.38245e-07
ENSMUSG00000003355.7	Fkbp11	203.639	-2.53083	0.159795	-15.838	1.70277e-56	2.39078e-55	2.47977	2.3551	276.74	1.2377e-10	1.73989e-09
ENSMUSG00000003360.15	Ddx23	2221.37	-0.39167	0.143762	-2.72443	0.00644128	0.0128838	0.344775	5.86064	8.02471	0.0132672	0.0264116
ENSMUSG00000003363.15	Pld3	1648.18	0.632997	0.172356	3.67261	0.000240085	0.000587159	-0.681334	5.44155	22.627	0.000304455	0.00087825
ENSMUSG00000003378.9	Grik5	405.403	1.02302	0.190571	5.36817	7.9541e-08	2.68903e-07	-1.07154	3.43841	42.3992	1.35908e-05	5.28895e-05
ENSMUSG00000003379.7	Cd79a	38.0237	-1.62062	0.344518	-4.70403	2.55076e-06	7.62023e-06	1.57063	-0.0696102	22.6032	0.000305899	0.000881937
ENSMUSG00000003380.11	Rabac1	3178.48	-0.00342564	0.123101	-0.0278279	0.977799	0.984978	-0.0451877	6.38055	0.189895	0.669631	0.745151
ENSMUSG00000003382.18	Etv3	936.271	-0.385516	0.118011	-3.26677	0.00108784	0.00244274	0.337935	4.61489	10.2481	0.00638717	0.0137589
ENSMUSG00000003402.14	Prkcsh	5407.45	-0.580401	0.145565	-3.98722	6.68533e-05	0.000173944	0.531778	7.14117	19.4064	0.000595308	0.00160807
ENSMUSG00000003411.10	Rab3b	66.0216	2.10687	0.255405	8.24916	1.59516e-16	8.61557e-16	-2.14794	0.947215	96.2479	1.15771e-07	7.21299e-07
ENSMUSG00000003418.11	St8sia6	471.154	9.00253	0.678727	13.2638	3.75184e-40	3.89532e-39	-8.9611	3.68969	609.082	2.1257e-12	5.45734e-11
ENSMUSG00000003420.8	Fcgrt	7231.76	-0.257191	0.142316	-1.80718	0.0707336	0.113226	0.208115	7.56345	3.06349	0.101889	0.158981
ENSMUSG00000003421.13	Nosip	866.546	-0.061171	0.130647	-0.468215	0.639631	0.720638	0.0136399	4.50761	0.0149702	0.904354	0.930904
ENSMUSG00000003423.15	Pih1d1	1353.78	-0.559135	0.129816	-4.30713	1.65387e-05	4.58068e-05	0.510395	5.14336	22.0183	0.000343903	0.000979431
ENSMUSG00000003429.11	Rps11	5772.11	-0.854921	0.104005	-8.22002	2.03462e-16	1.09342e-15	0.807242	7.23389	69.9552	7.98627e-07	4.08783e-06
ENSMUSG00000003435.9	Supt5	3370.64	-0.142214	0.146073	-0.973588	0.330261	0.425373	0.0951962	6.46444	0.599081	0.451771	0.548804
ENSMUSG00000003437.14	Paf1	1091.12	-0.0161917	0.156033	-0.103771	0.917351	0.941767	-0.0299132	4.84071	0.0511424	0.824348	0.868155
ENSMUSG00000003438.17	Timm50	1693.1	0.293695	0.141403	2.077	0.0378011	0.0647047	-0.343133	5.476	8.7982	0.0101908	0.0208844
ENSMUSG00000003444.8	Med29	457.389	-0.342881	0.124777	-2.74794	0.00599703	0.0120631	0.296504	3.58296	6.59157	0.0223157	0.0420547
ENSMUSG00000003452.15	Bicd1	221.704	4.56323	0.297744	15.326	5.12212e-53	6.85285e-52	-4.59995	2.63272	298.267	7.4868e-11	1.12133e-09
ENSMUSG00000003458.12	Ncstn	2760.02	-0.0262854	0.151164	-0.173887	0.861954	0.900037	-0.0219993	6.17683	0.0309883	0.862781	0.898496
ENSMUSG00000003464.13	Pex19	4017.64	-0.525764	0.11193	-4.69724	2.63703e-06	7.86416e-06	0.477179	6.71333	24.0831	0.00022941	0.000679924
ENSMUSG00000003469.9	Phyhip	113.772	3.57482	0.292352	12.2278	2.20817e-34	2.00808e-33	-3.61276	1.71325	215.562	6.53298e-10	7.38403e-09
ENSMUSG00000003476.16	Crhr2	6.63015	-1.48238	0.591007	-2.50824	0.0121336	0.0230219	1.40955	-2.33327	9.2941	0.00865282	0.0180618
ENSMUSG00000003477.5	Inmt	26105.7	-0.605909	0.117866	-5.14067	2.73756e-07	8.8747e-07	0.558425	9.41355	23.3697	0.000263151	0.000769004
ENSMUSG00000003484.4	Cyp4f18	30.018	-0.596015	0.288597	-2.06522	0.0389025	0.0664065	0.543792	-0.313638	4.28315	0.0574235	0.0967652
ENSMUSG00000003500.13	Impdh1	273.809	0.692696	0.20252	3.42038	0.000625343	0.00145057	-0.740635	2.87336	17.1178	0.00100106	0.00258273
ENSMUSG00000003518.13	Dusp3	2441.36	0.0443938	0.086464	0.513436	0.607646	0.692696	-0.0908882	6.00182	1.05356	0.322055	0.417665
ENSMUSG00000003526.12	Prodh	8858.25	-0.384913	0.186132	-2.06795	0.0386443	0.0660264	0.339	7.85667	4.23735	0.059961	0.100448
ENSMUSG00000003527.9	Ess2	358.734	0.168136	0.164583	1.02159	0.306974	0.4004	-0.21678	3.24467	2.28521	0.152799	0.2242
ENSMUSG00000003528.15	Slc25a1	7580.4	-1.59412	0.149547	-10.6597	1.57152e-26	1.16527e-25	1.54642	7.62111	142.129	9.89864e-09	8.0594e-08
ENSMUSG00000003531.15	Dgcr6	1613.78	-0.113739	0.108353	-1.04971	0.293854	0.386517	0.0664703	5.40312	0.462515	0.507515	0.600598
ENSMUSG00000003534.17	Ddr1	2954.78	4.82024	0.185843	25.9372	2.53874e-148	1.09957e-146	-4.86509	6.30339	718.838	3.68954e-13	1.2484e-11
ENSMUSG00000003541.6	Ier3	207.698	3.43163	0.270095	12.7052	5.52996e-37	5.32747e-36	-3.47703	2.53598	195.603	1.24007e-09	1.29453e-08
ENSMUSG00000003545.3	Fosb	15.1881	-1.16862	0.517641	-2.2576	0.0239709	0.0428803	1.10767	-1.2917	5.6109	0.0327311	0.0589952
ENSMUSG00000003546.10	Klc4	3092.94	0.256998	0.120172	2.13858	0.0324693	0.0563856	-0.304837	6.34441	8.63382	0.0107688	0.0219658
ENSMUSG00000003549.9	Ercc1	241.806	0.333741	0.166214	2.0079	0.0446535	0.0750885	-0.38183	2.68581	6.39906	0.0240128	0.0449327
ENSMUSG00000003555.8	Cyp17a1	100.943	-5.29409	0.403543	-13.119	2.5629e-39	2.61836e-38	5.21939	1.26219	188.502	2.3749e-09	2.29542e-08
ENSMUSG00000003559.8	As3mt	1463.77	-0.189604	0.120356	-1.57535	0.115175	0.173855	0.142901	5.26181	1.80116	0.200882	0.282351
ENSMUSG00000003573.15	Homer3	205.856	0.83309	0.137707	6.04975	1.45074e-09	5.51458e-09	-0.880341	2.47335	44.2328	1.08116e-05	4.28259e-05
ENSMUSG00000003575.13	Crtc1	849.328	0.380086	0.164691	2.30787	0.0210063	0.0380533	-0.42658	4.48594	9.30606	0.0086192	0.0179951
ENSMUSG00000003581.14	Rnf215	527.504	0.192389	0.126376	1.52235	0.127922	0.19048	-0.240574	3.79829	4.60315	0.0498876	0.0855153
ENSMUSG00000003585.13	Sec14l2	17449.2	-8.74466	0.227153	-38.4967	0	0	8.69344	8.81237	912.263	1.93496e-12	5.0283e-11
ENSMUSG00000003604.14	Aven	584.544	-0.731056	0.10458	-6.9904	2.74104e-12	1.21895e-11	0.684582	3.92951	45.5109	9.2579e-06	3.72236e-05
ENSMUSG00000003617.16	Cp	22296.7	-5.37128	0.133572	-40.2125	0	0	5.32519	9.16847	1261.85	3.78764e-15	3.80247e-13
ENSMUSG00000003623.4	Crot	16944.4	-0.910352	0.133643	-6.81184	9.63614e-12	4.14981e-11	0.863072	8.78758	49.5114	5.81836e-06	2.44688e-05
ENSMUSG00000003644.17	Rps6ka1	940.858	-0.575971	0.186815	-3.08311	0.00204847	0.00443281	0.526362	4.61748	11.3079	0.00476692	0.0105803
ENSMUSG00000003660.10	Snrnp200	7177.26	0.0633088	0.121485	0.521125	0.602279	0.688403	-0.110155	7.55654	1.04663	0.323595	0.419227
ENSMUSG00000003662.10	Ciao1	1661.55	-0.00118801	0.112146	-0.0105934	0.991548	0.994223	-0.0471618	5.44581	0.235232	0.635154	0.715502
ENSMUSG00000003665.7	Has1	2.46872	-2.70221	1.24152	-2.17654	0.0295149	0.0517622	2.46612	-3.34795	6.35654	0.0244077	0.0455755
ENSMUSG00000003680.16	Taf6l	344.095	0.699266	0.167633	4.17142	3.0271e-05	8.18126e-05	-0.749263	3.1976	26.1805	0.000155589	0.000479982
ENSMUSG00000003721.14	Insig2	5646.43	-3.68804	0.188891	-19.5247	6.77442e-85	1.45625e-83	3.64137	7.18768	384.546	7.36411e-11	1.10529e-09
ENSMUSG00000003731.13	Kpna6	3869.18	0.487044	0.0997726	4.88154	1.05259e-06	3.25389e-06	-0.533888	6.66966	32.6553	5.29666e-05	0.00018109
ENSMUSG00000003746.16	Man1a	9132.74	-0.955915	0.0804574	-11.881	1.48571e-32	1.29134e-31	0.910039	7.89629	95.2853	1.23185e-07	7.62581e-07
ENSMUSG00000003752.9	Itpkc	407.325	-0.480428	0.147832	-3.24982	0.00115478	0.00258285	0.433232	3.41268	10.8785	0.00526516	0.0115655
ENSMUSG00000003762.13	Coq8b	837.045	-0.125929	0.142121	-0.886074	0.375578	0.472169	0.0777715	4.45664	0.421152	0.52684	0.618805
ENSMUSG00000003778.14	Brd8	815.114	0.523038	0.110257	4.74379	2.09755e-06	6.33199e-06	-0.570235	4.4289	32.3159	5.58225e-05	0.000189788
ENSMUSG00000003779.16	Kif20a	51.4782	0.45466	0.30974	1.46788	0.142138	0.208565	-0.503657	0.51877	2.92885	0.109009	0.168498
ENSMUSG00000003808.18	Farsa	924.39	-0.273069	0.124865	-2.1869	0.0287496	0.0505659	0.224787	4.59718	4.46676	0.0529472	0.090042
ENSMUSG00000003809.14	Gcdh	16858	-1.18104	0.0972798	-12.1406	6.4327e-34	5.78038e-33	1.13322	8.7776	127.643	1.96873e-08	1.47641e-07
ENSMUSG00000003810.13	Mast2	3220.8	1.93064	0.122983	15.6985	1.54927e-55	2.14869e-54	-1.97707	6.41742	321.171	4.54982e-11	7.34146e-10
ENSMUSG00000003812.13	Dnase2a	517.69	-1.23519	0.146191	-8.44915	2.93422e-17	1.63045e-16	1.18584	3.74384	87.5164	2.07654e-07	1.21582e-06
ENSMUSG00000003813.15	Rad23a	2462.16	-0.0914897	0.104193	-0.878075	0.379903	0.476288	0.0446553	6.01245	0.216563	0.64881	0.727267
ENSMUSG00000003814.8	Calr	35644.1	-0.786991	0.163856	-4.80295	1.56345e-06	4.76824e-06	0.739979	9.86114	24.5351	0.000210602	0.000630591
ENSMUSG00000003824.12	Syce2	21.9147	-0.105217	0.383615	-0.274279	0.783871	0.837847	0.0569221	-0.694177	0.0270087	0.871804	0.905456
ENSMUSG00000003847.16	Nfat5	2288.32	1.25419	0.141697	8.8512	8.65846e-19	5.10984e-18	-1.29709	5.92163	101.355	8.40301e-08	5.42601e-07
ENSMUSG00000003848.14	Nob1	396.444	0.663205	0.125506	5.28426	1.26211e-07	4.2008e-07	-0.709554	3.39989	36.8572	2.85106e-05	0.000103268
ENSMUSG00000003849.8	Nqo1	826.461	2.89563	0.150545	19.2343	1.91088e-82	3.95387e-81	-2.94283	4.47404	514.986	1.83827e-12	4.81999e-11
ENSMUSG00000003863.18	Ppfia3	8.01434	2.6597	0.712641	3.73218	0.000189829	0.000469745	-2.64255	-1.71985	25.7994	0.000166697	0.00051055
ENSMUSG00000003865.16	Gys1	999.398	3.49702	0.189755	18.4291	7.67844e-76	1.44807e-74	-3.54154	4.74815	423.973	8.00591e-12	1.64947e-10
ENSMUSG00000003868.14	Ruvbl2	702.36	-0.091146	0.139071	-0.655392	0.512215	0.606781	0.0439115	4.20505	0.134829	0.718955	0.786791
ENSMUSG00000003873.11	Bax	544.998	-0.0456974	0.118487	-0.385676	0.699737	0.770231	-0.00196776	3.84112	0.000326321	0.985842	0.988489
ENSMUSG00000003882.5	Il7r	6.38391	-0.28511	0.624343	-0.456656	0.647918	0.727787	0.236462	-2.25171	0.20962	0.654074	0.731657
ENSMUSG00000003923.14	Tfam	978.448	-0.707758	0.210418	-3.36357	0.0007694	0.00176253	0.661054	4.67412	11.5317	0.005523	0.0120609
ENSMUSG00000003929.11	Zfp81	104.105	0.316288	0.230723	1.37085	0.170421	0.244245	-0.362494	1.4914	2.80566	0.11606	0.17759
ENSMUSG00000003934.5	Efnb3	5.63499	1.28927	0.704621	1.82973	0.0672904	0.108393	-1.3066	-2.20933	5.73183	0.031179	0.0564704
ENSMUSG00000003948.17	Mmd	2089.05	-3.23547	0.137855	-23.47	8.25531e-122	2.72199e-120	3.1872	5.74957	633.556	4.43748e-13	1.45297e-11
ENSMUSG00000003949.16	Hlf	2370.1	0.869109	0.126601	6.86494	6.65183e-12	2.89449e-11	-0.915393	5.96792	65.7928	1.14606e-06	5.66064e-06
ENSMUSG00000003955.8	Fam162a	825.554	-1.3916	0.187857	-7.40775	1.28463e-13	6.1017e-13	1.34336	4.41805	67.1917	1.26628e-06	6.18835e-06
ENSMUSG00000003970.9	Rpl8	10876.4	-0.568747	0.100984	-5.63205	1.78078e-08	6.31364e-08	0.520977	8.15029	28.4025	0.000105454	0.000336944
ENSMUSG00000003992.15	Ssbp2	265.064	2.56593	0.16703	15.3621	2.94007e-53	3.94641e-52	-2.60789	2.86523	241.43	3.0797e-10	3.82188e-09
ENSMUSG00000004018.9	Fancl	187.091	-0.701574	0.149337	-4.69793	2.62813e-06	7.83991e-06	0.652865	2.28427	19.9218	0.000532334	0.00145644
ENSMUSG00000004031.13	Brinp2	1.93264	-0.370102	1.15459	-0.320548	0.748553	0.809794	0.323617	-3.36577	0.126415	0.727466	0.793372
ENSMUSG00000004032.10	Gstm5	1080.41	2.81072	0.136222	20.6334	1.37764e-94	3.39724e-93	-2.85938	4.8557	552.421	1.13682e-12	3.1752e-11
ENSMUSG00000004035.12	Gstm7	1526.12	-3.72806	0.191525	-19.4651	2.17048e-84	4.63648e-83	3.67783	5.29117	429.671	1.74068e-11	3.22148e-10
ENSMUSG00000004038.9	Gstm3	869.928	-8.85053	0.551582	-16.0457	6.12529e-58	8.8307e-57	8.73508	4.46671	639.181	3.72243e-11	6.15575e-10
ENSMUSG00000004040.16	Stat3	5019.79	-1.32139	0.13138	-10.0578	8.48999e-24	5.84184e-23	1.27436	7.02858	124.555	2.30036e-08	1.69936e-07
ENSMUSG00000004043.14	Stat5a	1316.48	-0.565339	0.146853	-3.84968	0.00011827	0.000299789	0.514949	5.102	18.8206	0.000677495	0.00180827
ENSMUSG00000004044.9	Cavin1	1701.48	0.782067	0.164013	4.76832	1.8577e-06	5.63539e-06	-0.830623	5.4891	36.8577	2.85084e-05	0.000103268
ENSMUSG00000004054.9	Map3k11	3062.71	-0.0743194	0.121043	-0.61399	0.539222	0.631854	0.0258934	6.32646	0.0634197	0.804821	0.852783
ENSMUSG00000004056.15	Akt2	5216.45	-0.779501	0.116103	-6.71388	1.89516e-11	8.01299e-11	0.731372	7.08789	52.7344	4.08796e-06	1.78616e-05
ENSMUSG00000004069.17	Dnaja3	4275.03	-0.219282	0.0878134	-2.49713	0.0125202	0.023697	0.172546	6.80677	3.82332	0.0707554	0.11574
ENSMUSG00000004070.15	Hmox2	1835.26	-0.363311	0.11786	-3.08257	0.00205223	0.00443956	0.317461	5.58601	9.16621	0.00902215	0.0187445
ENSMUSG00000004071.13	Cdip1	2363.39	-0.365298	0.102955	-3.54814	0.000387966	0.000926756	0.319089	5.95073	10.9812	0.00510482	0.0112505
ENSMUSG00000004085.14	Map3k20	706.725	-0.689484	0.106384	-6.48109	9.10639e-11	3.69809e-10	0.643228	4.20506	38.8099	2.17618e-05	8.09006e-05
ENSMUSG00000004096.9	Cwc15	780.074	-0.54314	0.170874	-3.1786	0.0014799	0.00326783	0.500243	4.35169	10.6008	0.00572878	0.0124681
ENSMUSG00000004098.7	Col5a3	507.525	-2.32787	0.201047	-11.5787	5.28447e-31	4.42566e-30	2.28067	3.70162	151.194	9.5885e-09	7.84289e-08
ENSMUSG00000004099.16	Dnmt1	1091.95	0.289833	0.150085	1.93112	0.0534677	0.0883193	-0.33689	4.84558	7.12929	0.0182665	0.0352047
ENSMUSG00000004100.12	Ppan	421.761	-0.548756	0.143793	-3.81628	0.000135477	0.000341331	0.503121	3.46283	14.5457	0.00189027	0.00461195
ENSMUSG00000004105.8	Angptl2	1377.51	0.616675	0.153022	4.02998	5.57812e-05	0.000146384	-0.664564	5.18355	27.167	0.000130562	0.000408759
ENSMUSG00000004110.17	Cacna1e	12.2866	0.351612	0.466964	0.752974	0.451465	0.54871	-0.394212	-1.3962	0.902614	0.358156	0.4556
ENSMUSG00000004127.12	Trmt10a	103.758	-0.32185	0.199606	-1.61242	0.10687	0.162992	0.277162	1.45529	1.98974	0.180146	0.257838
ENSMUSG00000004151.17	Etv1	443.916	4.71228	0.24386	19.3237	3.39384e-83	7.10137e-82	-4.75237	3.60213	432.341	8.60933e-12	1.7551e-10
ENSMUSG00000004187.11	Kifc2	141.805	0.158499	0.153369	1.03345	0.301395	0.394482	-0.20379	1.92172	1.80019	0.200996	0.282474
ENSMUSG00000004207.14	Psap	39749.3	1.16657	0.152515	7.64886	2.02775e-14	9.97914e-14	-1.21466	10.0337	74.1134	5.66661e-07	3.00454e-06
ENSMUSG00000004221.16	Ikbkg	2173.88	-1.5021	0.0947423	-15.8546	1.30719e-56	1.84168e-55	1.455	5.81865	243.568	2.90412e-10	3.64221e-09
ENSMUSG00000004233.14	Wars2	312.912	1.00965	0.122361	8.25138	1.56575e-16	8.46117e-16	-1.05668	3.07067	80.0107	3.57896e-07	1.98565e-06
ENSMUSG00000004263.15	Atn1	81.9213	1.33715	0.249015	5.36973	7.88535e-08	2.66623e-07	-1.38198	1.21045	37.9995	2.43124e-05	8.94299e-05
ENSMUSG00000004264.17	Phb2	6768.95	-0.766733	0.0932117	-8.22572	1.9402e-16	1.04432e-15	0.719926	7.46481	60.2853	1.90563e-06	8.96498e-06
ENSMUSG00000004266.15	Ptpn6	991.694	-0.377536	0.133141	-2.83562	0.00457368	0.00938093	0.328605	4.69661	8.71743	0.0104702	0.0214
ENSMUSG00000004267.16	Eno2	12.1014	3.60091	0.731806	4.92058	8.62866e-07	2.68609e-06	-3.56495	-1.19957	48.1117	6.82122e-06	2.82279e-05
ENSMUSG00000004268.11	Emg1	1451.89	-1.10397	0.102036	-10.8194	2.78551e-27	2.12004e-26	1.05588	5.23838	128.92	1.84773e-08	1.39352e-07
ENSMUSG00000004270.13	Lpcat3	4761.95	-0.219214	0.144707	-1.51488	0.129803	0.19293	0.171645	6.9618	2.00663	0.178425	0.255857
ENSMUSG00000004285.12	Atp6v1f	2432.74	0.757053	0.0951369	7.95751	1.75534e-15	9.07779e-15	-0.804443	6.00372	78.8906	3.89643e-07	2.14062e-06
ENSMUSG00000004296.14	Il12b	1.48588	0.705386	1.54726	0.455894	0.648466	0.728264	-0.720646	-3.4682	0.377309	0.548875	0.639673
ENSMUSG00000004317.14	Clcn5	3136.24	3.69803	0.106375	34.764	8.52704e-265	1.01348e-262	-3.74339	6.38725	1202.28	5.29911e-15	4.82375e-13
ENSMUSG00000004319.15	Clcn3	3847.08	1.14052	0.109956	10.3725	3.30675e-25	2.35376e-24	-1.18651	6.66784	132.639	1.54122e-08	1.18804e-07
ENSMUSG00000004328.15	Hif3a	27.6977	3.54836	0.551746	6.43114	1.26647e-10	5.10862e-10	-3.55484	-0.152198	50.0986	5.44865e-06	2.31141e-05
ENSMUSG00000004341.8	Gpx6	537.2	5.16376	0.315788	16.352	4.21047e-60	6.2691e-59	-5.20601	3.87168	229.532	2.98537e-08	2.148e-07
ENSMUSG00000004347.17	Pde1c	43.6006	1.39143	0.293342	4.74338	2.10178e-06	6.34383e-06	-1.43117	0.359911	28.8783	9.72958e-05	0.000312896
ENSMUSG00000004356.8	Utp20	1825.81	0.408452	0.108259	3.77291	0.000161353	0.000403097	-0.454115	5.58767	20.1757	0.000504142	0.00138644
ENSMUSG00000004359.16	Spic	31.8031	-4.81389	0.494167	-9.74142	2.00738e-22	1.32164e-21	4.69298	-0.485913	96.7281	1.12264e-07	7.01705e-07
ENSMUSG00000004364.14	Cul3	1885.31	0.659822	0.155733	4.23688	2.26651e-05	6.19773e-05	-0.704077	5.63733	26.2319	0.000154157	0.000475977
ENSMUSG00000004371.15	Il11	6.6337	0.863596	0.757954	1.13938	0.254546	0.343409	-0.897422	-2.058	1.76098	0.205688	0.288079
ENSMUSG00000004383.18	Large1	622.671	0.481562	0.119473	4.03071	5.56087e-05	0.000145969	-0.529644	4.04179	24.2133	0.000223802	0.000665342
ENSMUSG00000004393.10	Ddx56	1147.23	-0.592055	0.130952	-4.52116	6.1503e-06	1.7731e-05	0.543344	4.90397	24.6756	0.000205122	0.000615482
ENSMUSG00000004394.12	Tmed4	2968.76	0.479769	0.126371	3.79651	0.00014675	0.000368326	-0.527288	6.28756	23.8423	0.000240212	0.000708485
ENSMUSG00000004446.12	Bid	1218.65	1.50736	0.107546	14.016	1.24484e-44	1.43451e-43	-1.55469	5.018	246.366	2.69138e-10	3.41566e-09
ENSMUSG00000004451.14	Ralb	1354.41	1.48252	0.101379	14.6235	1.98884e-48	2.45075e-47	-1.5291	5.16948	254.98	2.14018e-10	2.78931e-09
ENSMUSG00000004455.16	Ppp1cc	2266.38	0.488638	0.127985	3.81793	0.000134575	0.000339268	-0.536122	5.89926	23.3778	0.000262735	0.00076809
ENSMUSG00000004460.17	Dnajb11	3057.3	-0.53901	0.135825	-3.9684	7.23553e-05	0.000187627	0.493719	6.32085	17.1437	0.000994958	0.00256831
ENSMUSG00000004462.7	Tbccd1	931.266	-0.670713	0.12764	-5.25473	1.48241e-07	4.91006e-07	0.622434	4.60202	32.2303	5.6571e-05	0.000192087
ENSMUSG00000004473.10	Clec11a	139.386	0.280571	0.169124	1.65897	0.0971219	0.149778	-0.327191	1.90234	4.13517	0.0613599	0.102538
ENSMUSG00000004500.9	Zfp324	546.745	-0.316682	0.124534	-2.54293	0.0109926	0.0210513	0.26963	3.84035	5.73487	0.0311411	0.0564185
ENSMUSG00000004508.6	Gab2	838.213	2.27241	0.138569	16.3991	1.94044e-60	2.90611e-59	-2.32114	4.48949	360.677	2.07769e-11	3.77622e-10
ENSMUSG00000004530.12	Coro1c	2827.27	1.04076	0.12167	8.55399	1.18907e-17	6.71497e-17	-1.08857	6.22267	106.432	6.19597e-08	4.12621e-07
ENSMUSG00000004535.12	Tax1bp1	3942	0.573201	0.0997132	5.74849	9.00417e-09	3.247e-08	-0.619143	6.69803	40.6271	1.70791e-05	6.49174e-05
ENSMUSG00000004552.16	Ctse	31.2667	0.823912	0.574851	1.43326	0.151783	0.220687	-0.8709	-0.113192	1.78663	0.21174	0.295416
ENSMUSG00000004558.15	Ndrg2	29281.1	-4.52969	0.159849	-28.3374	1.19703e-176	6.63167e-175	4.48265	9.56154	728.361	1.69912e-13	6.84895e-12
ENSMUSG00000004561.14	Mettl17	377.909	-0.497562	0.174502	-2.85132	0.00435379	0.0089614	0.44752	3.30297	8.93329	0.0097426	0.0200689
ENSMUSG00000004562.16	Arhgef40	857.198	0.109535	0.165268	0.662771	0.507477	0.602565	-0.157636	4.49446	1.30718	0.272034	0.3637
ENSMUSG00000004565.15	Pnpla6	2102.59	1.08013	0.133535	8.08878	6.02672e-16	3.18111e-15	-1.12702	5.79711	96.2513	1.15746e-07	7.21299e-07
ENSMUSG00000004567.16	Mcoln1	1400.72	0.296031	0.140837	2.10194	0.0355585	0.0612867	-0.344125	5.20361	8.66495	0.0106565	0.0217514
ENSMUSG00000004568.13	Arhgef18	2801.76	0.51311	0.156862	3.27109	0.00107132	0.00240856	-0.560166	6.20454	18.1262	0.000792279	0.00208405
ENSMUSG00000004591.16	Pkn2	1696.95	0.0934185	0.187678	0.497759	0.618654	0.702541	-0.13845	5.4793	0.682716	0.423848	0.521763
ENSMUSG00000004609.11	Cd33	59.9663	-0.515135	0.237356	-2.1703	0.029984	0.0524663	0.469329	0.658126	4.14477	0.061095	0.102135
ENSMUSG00000004610.4	Etfb	1336.92	-0.415099	0.209974	-1.9769	0.0480524	0.080184	0.371417	5.12994	3.4653	0.089272	0.141473
ENSMUSG00000004612.9	Nkg7	19.6865	-1.1387	0.398786	-2.85542	0.00429804	0.00885198	1.08266	-0.958524	8.93557	0.00973523	0.0200576
ENSMUSG00000004626.14	Stxbp2	2098.85	0.787053	0.134825	5.83757	5.29668e-09	1.94085e-08	-0.835804	5.79107	55.0593	3.20287e-06	1.42907e-05
ENSMUSG00000004631.15	Sgce	191.175	-0.508113	0.164514	-3.08856	0.00201126	0.00435552	0.461754	2.32332	8.42908	0.0115424	0.0233581
ENSMUSG00000004633.17	Chn2	1157.93	-1.47626	0.111627	-13.2249	6.30142e-40	6.52584e-39	1.42871	4.90768	197.42	1.16688e-09	1.22519e-08
ENSMUSG00000004637.15	Wwox	445.951	0.30697	0.146661	2.09306	0.0363439	0.0625088	-0.352446	3.56068	7.23762	0.0175578	0.0339991
ENSMUSG00000004642.13	Slbp	343.251	-0.185771	0.146515	-1.26793	0.204824	0.285641	0.142359	3.17483	1.01578	0.330583	0.426826
ENSMUSG00000004655.5	Aqp1	19597.4	1.86767	0.17673	10.5679	4.19605e-26	3.07125e-25	-1.91741	9.0179	149.162	7.25332e-09	6.12589e-08
ENSMUSG00000004661.15	Arid3b	150.614	-0.655324	0.167821	-3.90489	9.42701e-05	0.00024162	0.611354	1.97342	13.7313	0.00234219	0.00558218
ENSMUSG00000004665.10	Cnn2	622.992	0.913527	0.119452	7.64763	2.0472e-14	1.00724e-13	-0.95985	4.04979	77.8135	4.23243e-07	2.3038e-06
ENSMUSG00000004667.18	Polr2e	1023.08	0.302049	0.143578	2.10373	0.0354016	0.0610421	-0.348876	4.75227	8.20159	0.0124784	0.0250428
ENSMUSG00000004668.14	Abca13	8059.9	12.8412	0.617154	20.8071	3.73041e-96	9.34568e-95	-12.8131	7.74854	2162.54	8.90713e-17	3.88365e-14
ENSMUSG00000004677.17	Myo9b	2090.06	-0.717351	0.129151	-5.55436	2.78631e-08	9.7485e-08	0.670463	5.76931	36.1175	3.16707e-05	0.000113514
ENSMUSG00000004698.11	Hdac9	55.4604	-1.73258	0.234104	-7.40089	1.35274e-13	6.42075e-13	1.68012	0.461414	57.1751	2.58357e-06	1.17617e-05
ENSMUSG00000004707.14	Ly9	82.2495	-2.17785	0.213019	-10.2237	1.55225e-24	1.0886e-23	2.12581	1.01955	105.812	6.42649e-08	4.26223e-07
ENSMUSG00000004709.14	Cd244a	14.0377	-0.148827	0.433438	-0.343364	0.731324	0.795788	0.104244	-1.28342	0.0740377	0.789508	0.840996
ENSMUSG00000004730.15	Adgre1	1134.04	-2.78441	0.223616	-12.4517	1.3685e-35	1.28214e-34	2.73195	4.86167	162.59	5.17477e-08	3.50636e-07
ENSMUSG00000004748.5	Mtfp1	954.599	-1.24255	0.121162	-10.2552	1.1212e-24	7.87111e-24	1.19534	4.63076	123.88	2.38113e-08	1.75294e-07
ENSMUSG00000004768.14	Rab23	383.453	0.0847066	0.170286	0.497437	0.618881	0.702642	-0.129616	3.33985	0.698805	0.417191	0.515536
ENSMUSG00000004771.12	Rab11a	1208.57	0.034225	0.17265	0.198234	0.842862	0.885029	-0.0815494	4.98835	0.310841	0.585948	0.673074
ENSMUSG00000004788.11	Eif2b2	831.788	0.0972457	0.125844	0.772749	0.439671	0.537186	-0.145311	4.45096	1.80811	0.200065	0.281483
ENSMUSG00000004789.10	Dlst	10992.8	0.528135	0.109543	4.82126	1.42652e-06	4.36299e-06	-0.575898	8.17509	31.9879	5.87511e-05	0.000198823
ENSMUSG00000004791.7	Pgf	6.46796	4.8214	1.11799	4.31255	1.61379e-05	4.47454e-05	-4.76123	-1.91293	41.9913	1.43152e-05	5.5435e-05
ENSMUSG00000004798.14	Ulk2	3292.8	-1.4848	0.140295	-10.5834	3.55646e-26	2.61246e-25	1.43746	6.4188	136.725	1.26936e-08	9.99473e-08
ENSMUSG00000004814.10	Ccl24	44.8599	-3.62583	0.323423	-11.2108	3.60979e-29	2.886e-28	3.55353	0.0556375	139.657	1.10792e-08	8.86793e-08
ENSMUSG00000004815.12	Dgkq	1199.95	0.397733	0.113191	3.51382	0.000441716	0.00104805	-0.445871	4.98262	19.9542	0.000528641	0.0014482
ENSMUSG00000004837.2	Grap	183.304	-0.241849	0.180096	-1.34289	0.179308	0.255051	0.193624	2.2713	1.29821	0.273614	0.365419
ENSMUSG00000004843.7	Chmp2b	868.752	0.0798933	0.188625	0.423556	0.67189	0.747548	-0.125044	4.51492	0.56141	0.466816	0.562935
ENSMUSG00000004846.10	Plod3	1550.65	-0.378428	0.14597	-2.5925	0.00952799	0.0184451	0.329948	5.3415	7.51005	0.0159124	0.0311165
ENSMUSG00000004849.14	Ap1s1	1106.13	0.482488	0.114141	4.22713	2.36694e-05	6.46113e-05	-0.529685	4.86673	27.8499	0.000115931	0.000367551
ENSMUSG00000004864.13	Mapk13	155.023	4.45096	0.285054	15.6145	5.80306e-55	7.99407e-54	-4.48362	2.14131	391.087	1.2001e-11	2.31565e-10
ENSMUSG00000004865.16	Srpk1	2046.55	1.11762	0.111128	10.057	8.55282e-24	5.88111e-23	-1.16363	5.75886	130.553	1.70529e-08	1.29899e-07
ENSMUSG00000004880.11	Lbr	1096.39	0.628649	0.126297	4.97753	6.44001e-07	2.03012e-06	-0.675974	4.85625	37.7192	2.5273e-05	9.26111e-05
ENSMUSG00000004891.16	Nes	695.738	2.35081	0.141877	16.5693	1.16184e-61	1.7725e-60	-2.39683	4.22532	365.404	1.9023e-11	3.48423e-10
ENSMUSG00000004895.9	Prcc	1779.25	0.0945821	0.125329	0.754672	0.450446	0.547732	-0.141831	5.54598	1.75471	0.206452	0.289034
ENSMUSG00000004896.16	Rrnad1	262.275	-0.0146814	0.136961	-0.107194	0.914635	0.939686	-0.0309823	2.79284	0.0554259	0.817278	0.862761
ENSMUSG00000004897.16	Hdgf	8198.85	-0.204906	0.0878404	-2.33271	0.0196635	0.035856	0.158363	7.74639	2.95639	0.107505	0.166487
ENSMUSG00000004902.7	Slc25a18	2.21943	0.0704782	1.17515	0.0599738	0.952177	0.96679	-0.117091	-3.20393	0.0149365	0.904461	0.930969
ENSMUSG00000004929.12	Thop1	653.002	0.122331	0.181728	0.67315	0.500852	0.596117	-0.172888	4.10239	1.31498	0.27067	0.362261
ENSMUSG00000004931.11	Apba3	2254.48	-0.34455	0.125121	-2.75372	0.00589214	0.0118696	0.295117	5.88134	7.99143	0.013422	0.0266798
ENSMUSG00000004933.17	Matk	8.14642	-1.96639	0.611512	-3.21562	0.00130163	0.00289167	1.8759	-2.16534	12.9002	0.00293616	0.006846
ENSMUSG00000004934.14	Pias4	895.729	-0.109841	0.133464	-0.822999	0.410509	0.507808	0.06205	4.55458	0.300472	0.592199	0.678717
ENSMUSG00000004936.8	Map2k1	1873.72	-0.601271	0.0830761	-7.2376	4.56707e-13	2.11089e-12	0.554365	5.61296	41.0422	1.61781e-05	6.18168e-05
ENSMUSG00000004937.6	Sgta	3273.54	-0.094896	0.140716	-0.674377	0.500071	0.59557	0.0464467	6.42212	0.158739	0.696315	0.767859
ENSMUSG00000004945.15	Tmem242	1413.24	-0.156277	0.149598	-1.04465	0.296185	0.389158	0.108242	5.211	0.746549	0.402097	0.500956
ENSMUSG00000004947.15	Dtx2	416.061	0.376971	0.1559	2.41802	0.0156051	0.0290093	-0.422904	3.46279	9.41915	0.00830847	0.0174164
ENSMUSG00000004951.10	Hspb1	899.812	-1.77981	0.203912	-8.72836	2.58393e-18	1.49684e-17	1.73007	4.53722	91.8813	3.44856e-07	1.92085e-06
ENSMUSG00000004952.13	Rasa4	146.85	0.460807	0.192601	2.39255	0.0167316	0.030957	-0.509879	1.98274	8.11325	0.0128654	0.025703
ENSMUSG00000004961.7	Syt5	1.65165	-0.319474	1.17708	-0.271413	0.786073	0.839579	0.234139	-3.46305	0.0704027	0.794609	0.844696
ENSMUSG00000004980.16	Hnrnpa2b1	4964.93	-0.0386765	0.122931	-0.314619	0.753051	0.813157	-0.00440915	7.02617	0.00147633	0.969892	0.976083
ENSMUSG00000004994.12	Ccdc130	174.535	-0.119674	0.173435	-0.690025	0.490178	0.586247	0.0729321	2.20668	0.199611	0.661852	0.738154
ENSMUSG00000004996.9	Mri1	808.082	-0.872957	0.121972	-7.15702	8.24499e-13	3.76233e-12	0.825034	4.39459	59.3114	2.09321e-06	9.73128e-06
ENSMUSG00000005034.15	Prkacb	2186.62	-0.0418923	0.102351	-0.409298	0.682321	0.756579	-0.00551016	5.84166	0.00341002	0.954257	0.965436
ENSMUSG00000005043.13	Sgsh	815.257	0.40419	0.145054	2.78648	0.00532842	0.0107936	-0.451764	4.42699	13.5538	0.00245645	0.00582903
ENSMUSG00000005045.16	Chd5	16.7384	2.72465	0.522471	5.21493	1.83887e-07	6.05053e-07	-2.73979	-0.818051	48.6854	6.38796e-06	2.66265e-05
ENSMUSG00000005054.7	Cstb	701.646	0.202517	0.12712	1.59311	0.111136	0.168554	-0.249183	4.20861	4.82893	0.0452686	0.0784123
ENSMUSG00000005057.13	Sh2b2	175.322	-1.12672	0.287756	-3.91555	9.0198e-05	0.000231648	1.08078	2.1786	14.4626	0.00248907	0.00589657
ENSMUSG00000005069.12	Pex5	6807.07	-1.2046	0.119625	-10.0698	7.51105e-24	5.17695e-23	1.15619	7.46825	121.831	2.64675e-08	1.92716e-07
ENSMUSG00000005078.16	Jkamp	536.11	0.178997	0.161463	1.10859	0.267607	0.357492	-0.224775	3.82238	2.49026	0.13682	0.204333
ENSMUSG00000005087.17	Cd44	401.982	-2.62035	0.175666	-14.9166	2.56874e-50	3.29233e-49	2.57108	3.35441	265.712	1.62492e-10	2.19715e-09
ENSMUSG00000005089.15	Slc1a2	1895.54	-3.64737	0.110536	-32.997	8.95826e-239	8.84704e-237	3.59884	5.6074	1131.36	8.0802e-15	6.69148e-13
ENSMUSG00000005102.13	Eif2ak4	635.741	-0.114301	0.131133	-0.871637	0.383406	0.480062	0.068719	4.06225	0.338027	0.570191	0.659137
ENSMUSG00000005103.12	Wdr1	4353.24	0.673926	0.115848	5.81733	5.97968e-09	2.18251e-08	-0.721424	6.84101	50.6856	5.10565e-06	2.17937e-05
ENSMUSG00000005107.13	Slc2a9	1424.23	-2.20251	0.127165	-17.32	3.32146e-67	5.53839e-66	2.15444	5.20019	370.517	1.73139e-11	3.20707e-10
ENSMUSG00000005124.10	Ccn4	179.128	-0.216008	0.230088	-0.938807	0.34783	0.443448	0.169342	2.23935	0.634311	0.439044	0.536527
ENSMUSG00000005125.13	Ndrg1	63151.9	5.83413	0.193915	30.086	7.39772e-199	5.09198e-197	-5.88471	10.7155	751.831	1.3654e-13	5.66467e-12
ENSMUSG00000005131.4	4930550C14Rik	23.7168	3.74122	0.563556	6.6386	3.16684e-11	1.3188e-10	-3.74047	-0.353066	64.5042	1.28664e-06	6.2821e-06
ENSMUSG00000005142.10	Man2b1	8381.68	-0.0820698	0.146823	-0.558969	0.576183	0.665591	0.0333724	7.77801	0.0731403	0.790755	0.84186
ENSMUSG00000005148.8	Klf5	70.0424	3.77291	0.383899	9.82786	8.54141e-23	5.69883e-22	-3.8043	1.06559	133.385	1.48698e-08	1.15207e-07
ENSMUSG00000005150.16	Wdr83	472.33	-0.438213	0.120921	-3.62396	0.00029013	0.000702908	0.39146	3.6272	12.2384	0.00353497	0.00809499
ENSMUSG00000005161.15	Prdx2	4832.87	-0.129508	0.112388	-1.15232	0.249188	0.337271	0.0808467	6.98359	0.696252	0.418023	0.516234
ENSMUSG00000005198.15	Polr2a	5190.42	0.683709	0.189805	3.60216	0.00031559	0.000761518	-0.73089	7.09443	19.4401	0.00073829	0.0019546
ENSMUSG00000005204.12	Senp3	1564	-0.224946	0.10328	-2.17802	0.0294043	0.0516108	0.177333	5.35626	3.60075	0.0785187	0.1266
ENSMUSG00000005220.10	Corin	69.5749	8.2866	1.09072	7.59734	3.02277e-14	1.47798e-13	-8.21317	1.0779	106.132	3.35927e-07	1.8781e-06
ENSMUSG00000005225.15	Plekha8	1579.16	0.362368	0.180429	2.00837	0.0446042	0.0750179	-0.409348	5.37803	6.85865	0.0208274	0.0395528
ENSMUSG00000005233.16	Spc25	143.673	1.63919	0.303954	5.39288	6.93376e-08	2.35695e-07	-1.6852	1.99203	31.4246	0.000101165	0.000324213
ENSMUSG00000005237.14	Dnah2	31.9984	1.99949	0.406438	4.91955	8.6743e-07	2.69989e-06	-2.03572	-0.0161934	27.6155	0.00012073	0.00038086
ENSMUSG00000005251.15	Ripk4	605.644	0.795996	0.170231	4.67598	2.92549e-06	8.69903e-06	-0.843937	4.00722	34.0993	4.25437e-05	0.000148023
ENSMUSG00000005262.13	Ufd1	935.072	-0.367916	0.098259	-3.74435	0.000180863	0.00044882	0.322168	4.6138	11.0395	0.00501635	0.0110807
ENSMUSG00000005267.13	Zfp287	43.5526	1.14456	0.279755	4.09131	4.2894e-05	0.000113976	-1.1887	0.338436	20.1244	0.000509697	0.00140117
ENSMUSG00000005268.20	Prlr	1994.76	-2.3284	0.238779	-9.7513	1.82121e-22	1.20023e-21	2.28166	5.68868	80.174	5.92939e-06	2.4887e-05
ENSMUSG00000005299.6	Letm1	5544.33	0.248656	0.11188	2.22252	0.0262483	0.0465713	-0.295577	7.18604	8.60148	0.0108869	0.0221813
ENSMUSG00000005312.15	Ubqln1	7123.93	-0.430487	0.0803448	-5.358	8.41493e-08	2.83872e-07	0.384088	7.54176	18.6466	0.000704353	0.00187431
ENSMUSG00000005320.9	Fgfr4	2537.36	-0.602272	0.132575	-4.54289	5.54894e-06	1.60858e-05	0.554161	6.04962	24.6152	0.000207457	0.000621962
ENSMUSG00000005338.13	Cadm3	266.475	-4.31721	0.230344	-18.7424	2.23177e-78	4.38272e-77	4.26077	2.73188	404.712	9.51011e-12	1.90408e-10
ENSMUSG00000005354.16	Txn2	5550.33	-0.497708	0.103167	-4.82431	1.4049e-06	4.30009e-06	0.450111	7.18036	22.5591	0.000308591	0.000888853
ENSMUSG00000005357.9	Slc1a6	2.01794	-0.785116	1.07081	-0.733201	0.463436	0.560593	0.68826	-3.36453	0.699616	0.416927	0.51524
ENSMUSG00000005360.14	Slc1a3	85.3388	2.18217	0.335864	6.49718	8.18418e-11	3.33086e-10	-2.22904	1.29731	48.5301	7.4681e-06	3.0641e-05
ENSMUSG00000005362.14	Crbn	949.494	-0.0851924	0.197557	-0.431229	0.666302	0.74311	0.0407746	4.64086	0.0515567	0.824062	0.868072
ENSMUSG00000005364.11	Il5ra	41.7693	4.58497	0.656026	6.989	2.76843e-12	1.23086e-11	-4.59234	0.383517	42.3505	4.85015e-05	0.000166924
ENSMUSG00000005370.4	Msh6	981.546	0.30853	0.136605	2.25856	0.0239106	0.0427875	-0.354403	4.69304	9.07345	0.00930146	0.0192627
ENSMUSG00000005371.15	Fbxo11	949.474	0.282336	0.119364	2.36533	0.0180138	0.0331674	-0.327401	4.64565	8.82615	0.0100962	0.020715
ENSMUSG00000005373.13	Mlxipl	5910.75	-1.72712	0.162014	-10.6604	1.56009e-26	1.15722e-25	1.68234	7.26317	136.533	1.28082e-08	1.00701e-07
ENSMUSG00000005374.13	Tbl2	881.629	-0.493386	0.135492	-3.64143	0.000271128	0.000659293	0.445037	4.52549	15.1926	0.00160183	0.00396646
ENSMUSG00000005378.17	Bud23	821.034	-0.496667	0.110173	-4.50806	6.54243e-06	1.8819e-05	0.449168	4.42334	19.9268	0.000531767	0.00145527
ENSMUSG00000005397.8	Nid1	2956.58	1.05558	0.131288	8.0402	8.96919e-16	4.70026e-15	-1.10303	6.28732	95.1775	1.24048e-07	7.67255e-07
ENSMUSG00000005410.6	Mcm5	173.428	0.345804	0.227875	1.51752	0.129136	0.192037	-0.398489	2.21283	3.74965	0.0732191	0.11922
ENSMUSG00000005413.8	Hmox1	1049.03	-0.211848	0.163739	-1.29382	0.195729	0.275003	0.162155	4.77957	1.45646	0.247442	0.336183
ENSMUSG00000005417.17	Mprip	6664.18	0.596925	0.128087	4.66032	3.15719e-06	9.35803e-06	-0.644211	7.45414	33.5781	4.60088e-05	0.000159065
ENSMUSG00000005442.13	Cic	3602.32	0.240557	0.170029	1.4148	0.157127	0.22753	-0.288175	6.5638	4.10872	0.0621017	0.103566
ENSMUSG00000005447.12	Pafah1b3	142.642	0.810947	0.182941	4.43284	9.3002e-06	2.64135e-05	-0.856495	1.95644	24.3903	0.00021643	0.0006455
ENSMUSG00000005465.9	Il27ra	48.7351	-1.0825	0.271383	-3.98884	6.63964e-05	0.0001728	1.0294	0.322507	16.4293	0.00117995	0.00300071
ENSMUSG00000005469.10	Prkaca	4197.66	-0.52531	0.136786	-3.84039	0.000122837	0.000310555	0.47656	6.77631	17.6659	0.000880681	0.00229813
ENSMUSG00000005470.8	Asf1b	21.1946	-0.0237658	0.418586	-0.0567763	0.954723	0.96827	-0.0266953	-0.731171	0.0048936	0.945217	0.959371
ENSMUSG00000005481.18	Ddx39	622.158	-0.0555318	0.114874	-0.483415	0.628801	0.711065	0.00844189	4.03134	0.00644822	0.937132	0.953621
ENSMUSG00000005483.10	Dnajb1	1186.32	0.116992	0.142502	0.820988	0.411653	0.508915	-0.163547	4.963	1.79996	0.201023	0.282494
ENSMUSG00000005493.15	Msh4	12.5349	-0.408769	0.430538	-0.949437	0.342398	0.437833	0.361738	-1.44918	1.00214	0.333741	0.430094
ENSMUSG00000005501.14	Usp40	1089.26	-0.470954	0.103972	-4.52963	5.90876e-06	1.70756e-05	0.424037	4.8321	19.0003	0.000650976	0.00174339
ENSMUSG00000005505.12	Kbtbd4	740.24	-0.345179	0.127974	-2.69726	0.00699118	0.0138825	0.296032	4.27569	7.30466	0.0171353	0.0332748
ENSMUSG00000005506.16	Celf1	4107.59	-0.353465	0.0820585	-4.30747	1.65129e-05	4.5748e-05	0.30708	6.74833	12.1425	0.00363292	0.00829875
ENSMUSG00000005510.9	Ndufs3	3285.47	-0.161794	0.102256	-1.58224	0.113594	0.171812	0.114802	6.42746	1.48103	0.243682	0.331816
ENSMUSG00000005514.14	Por	10838.8	0.724108	0.123677	5.85482	4.77539e-09	1.75581e-08	-0.77114	8.15664	47.5263	7.29823e-06	2.99977e-05
ENSMUSG00000005533.10	Igf1r	8380.45	5.59625	0.133741	41.844	0	0	-5.64146	7.80394	1620.06	6.66481e-16	1.17936e-13
ENSMUSG00000005534.10	Insr	7578.61	-0.922312	0.0827783	-11.1419	7.83884e-29	6.21845e-28	0.875948	7.62687	93.4272	1.39085e-07	8.49887e-07
ENSMUSG00000005540.10	Fcer2a	25.7348	-1.83646	0.416201	-4.41244	1.02211e-05	2.89243e-05	1.77966	-0.64848	20.7443	0.000446995	0.00124212
ENSMUSG00000005547.14	Cyp2a5	4313.8	-0.460569	0.193368	-2.38182	0.0172271	0.031822	0.416449	6.81899	5.5712	0.0359083	0.0639208
ENSMUSG00000005553.14	Atp4a	846.806	4.53936	0.208639	21.757	5.93222e-105	1.65446e-103	-4.58501	4.51546	594.734	6.85194e-13	2.11042e-11
ENSMUSG00000005566.14	Trim28	3752.28	-0.343536	0.14849	-2.31353	0.0206937	0.037537	0.294493	6.61609	5.84708	0.0297793	0.0542723
ENSMUSG00000005575.16	Ube2m	1932.49	0.484757	0.11067	4.38021	1.18564e-05	3.33398e-05	-0.531255	5.66971	28.2836	0.000107614	0.000343277
ENSMUSG00000005580.11	Adcy9	1851.82	-0.937567	0.128355	-7.30448	2.78339e-13	1.30089e-12	0.890381	5.59206	64.9058	1.24081e-06	6.08064e-06
ENSMUSG00000005583.16	Mef2c	204.224	0.867725	0.216171	4.01406	5.96829e-05	0.000156162	-0.911643	2.46318	20.2853	0.000492508	0.00135673
ENSMUSG00000005609.16	Ctr9	1595.77	0.411492	0.123591	3.32947	0.000870104	0.00197837	-0.458039	5.39322	18.3437	0.000754092	0.00199247
ENSMUSG00000005610.17	Eif4g2	20479.5	0.27516	0.200092	1.37517	0.169078	0.242508	-0.321166	9.07188	3.01072	0.106747	0.165445
ENSMUSG00000005611.15	Mrvi1	294.249	1.52726	0.164344	9.29309	1.49873e-20	9.36101e-20	-1.57526	2.99396	111.881	4.53137e-08	3.103e-07
ENSMUSG00000005615.15	Pcyt1a	4560.12	-0.163592	0.0862813	-1.89603	0.0579556	0.0948664	0.116262	6.90024	1.79043	0.20215	0.283816
ENSMUSG00000005621.11	Zfp592	2613.87	0.0580888	0.147541	0.393713	0.693793	0.765584	-0.105804	6.09957	0.741439	0.403672	0.502388
ENSMUSG00000005625.15	Psmd4	3446.69	-0.717252	0.121186	-5.91859	3.24713e-09	1.20649e-08	0.669732	6.49078	40.8308	1.66299e-05	6.34177e-05
ENSMUSG00000005628.12	Tmod4	3.72201	1.27371	0.857633	1.48514	0.137506	0.202757	-1.27868	-2.63792	3.60852	0.0782309	0.126212
ENSMUSG00000005656.9	Snx6	1638.79	2.20669	0.126291	17.473	2.29992e-68	3.9051e-67	-2.2516	5.44901	367.859	1.81796e-11	3.35282e-10
ENSMUSG00000005667.8	Mthfd2	104.133	0.269321	0.206665	1.30318	0.192514	0.270989	-0.31655	1.49035	2.68676	0.1234	0.187087
ENSMUSG00000005672.12	Kit	595.975	0.607233	0.171672	3.53717	0.000404434	0.000964292	-0.655026	3.98094	20.3167	0.000489231	0.00134857
ENSMUSG00000005674.9	Tomm40l	1025.03	0.708049	0.128894	5.49325	3.94609e-08	1.36613e-07	-0.757585	4.75967	48.9191	6.22059e-06	2.59746e-05
ENSMUSG00000005677.14	Nr1i3	1674.53	-8.8295	0.474441	-18.6103	2.65008e-77	5.12056e-76	8.73804	5.4232	719.255	3.66822e-11	6.08028e-10
ENSMUSG00000005681.12	Apoa2	93569.9	-9.64669	0.303264	-31.8096	4.77032e-222	4.08032e-220	9.60016	11.2382	385.326	9.21472e-09	7.56916e-08
ENSMUSG00000005682.9	Pan2	817.201	-0.922276	0.146346	-6.30202	2.93791e-10	1.16237e-09	0.875844	4.41093	47.6483	7.19575e-06	2.96223e-05
ENSMUSG00000005683.8	Cs	8835.71	0.284213	0.131732	2.15751	0.0309659	0.0539995	-0.332009	7.85786	8.47484	0.0113641	0.0230344
ENSMUSG00000005686.17	Ampd3	519.985	3.33207	0.211657	15.7428	7.69483e-56	1.07156e-54	-3.37874	3.81909	316.132	5.12699e-11	8.09441e-10
ENSMUSG00000005687.14	Bcas2	628.14	-0.210342	0.156578	-1.34337	0.179153	0.254866	0.163369	4.04247	1.44499	0.249224	0.338108
ENSMUSG00000005696.11	Sh2d1a	1.35765	-2.15319	1.51455	-1.42167	0.155123	NA	1.86859	-3.71518	2.84636	0.113671	0.174486
ENSMUSG00000005698.15	Ctcf	1498.01	0.137158	0.0881397	1.55614	0.119674	0.179638	-0.182664	5.29977	3.95874	0.0664793	0.109723
ENSMUSG00000005699.16	Pard6a	184.091	0.225917	0.192186	1.17551	0.239791	0.326497	-0.27599	2.2936	2.48129	0.137475	0.205123
ENSMUSG00000005718.8	Tfap4	241.549	-0.0554687	0.160368	-0.345885	0.729429	0.794193	0.00965387	2.67317	0.00421285	0.949164	0.962001
ENSMUSG00000005732.14	Ranbp1	324.006	-0.293821	0.175942	-1.66999	0.0949218	0.146895	0.248185	3.0883	2.38158	0.145017	0.214526
ENSMUSG00000005763.15	Cd247	11.0169	0.296189	0.561283	0.5277	0.597707	0.684572	-0.338832	-1.52676	0.457833	0.509637	0.602589
ENSMUSG00000005774.12	Rfx5	556.735	-0.138829	0.111735	-1.24249	0.214058	0.296737	0.0915137	3.86981	0.767802	0.395648	0.494543
ENSMUSG00000005779.12	Psmb4	5055.51	-0.652401	0.108121	-6.03397	1.59981e-09	6.06319e-09	0.604106	7.04397	39.4002	2.00959e-05	7.51672e-05
ENSMUSG00000005800.3	Mmp8	2.71441	-3.93795	1.39942	-2.81399	0.00489304	0.00997094	3.50901	-3.33831	11.229	0.00474048	0.0105271
ENSMUSG00000005802.12	Slc30a4	577.594	0.408285	0.259931	1.57074	0.116242	0.17522	-0.453572	3.93351	2.75929	0.128932	0.194146
ENSMUSG00000005803.14	Sqor	4658.6	-1.09346	0.111198	-9.83342	8.08244e-23	5.39965e-22	1.04707	6.92302	106.448	6.1903e-08	4.12486e-07
ENSMUSG00000005804.14	Bloc1s6	663.089	0.328818	0.122855	2.67647	0.00744024	0.0146943	-0.375563	4.1298	11.4739	0.00440933	0.00986894
ENSMUSG00000005813.12	Metap1	1510.51	-0.161359	0.119853	-1.34631	0.178204	0.253675	0.114022	5.30724	1.18113	0.295439	0.389074
ENSMUSG00000005823.9	Gpr108	1318.4	-0.639967	0.151414	-4.22659	2.37257e-05	6.47477e-05	0.590912	5.10375	22.6816	0.000301175	0.000869729
ENSMUSG00000005824.7	Tnfsf14	9.79285	-0.871729	0.521116	-1.67281	0.0943643	0.146099	0.813942	-1.82843	3.29074	0.0911027	0.144041
ENSMUSG00000005836.10	Gata6	327.613	-2.26304	0.154537	-14.6439	1.47269e-48	1.8213e-47	2.21348	3.06049	245.033	2.79046e-10	3.52249e-09
ENSMUSG00000005846.12	Rsl1d1	767.757	-0.37612	0.143028	-2.6297	0.00854607	0.0166801	0.330336	4.32987	6.76491	0.020906	0.0396915
ENSMUSG00000005871.15	Apc	1968.49	0.303225	0.119149	2.54492	0.0109304	0.0209498	-0.346725	5.69587	9.54736	0.00797173	0.0167766
ENSMUSG00000005873.6	Reep5	2103.55	1.99086	0.113264	17.5771	3.69195e-69	6.33176e-68	-2.0388	5.8054	395.82	1.10598e-11	2.1686e-10
ENSMUSG00000005881.13	Ergic3	3489.48	0.0220474	0.13251	0.166383	0.867856	0.904527	-0.0702898	6.51557	0.401934	0.536289	0.627928
ENSMUSG00000005882.18	Uqcc1	1577.31	0.26481	0.0979778	2.70275	0.00687677	0.0136726	-0.311975	5.37459	11.6229	0.00422101	0.00948134
ENSMUSG00000005883.15	Spo11	2.15331	-0.463347	1.04876	-0.441804	0.658631	0.736504	0.40235	-3.27952	0.244154	0.628865	0.710034
ENSMUSG00000005886.14	Ncoa2	3578.26	0.0441513	0.0967564	0.456314	0.648164	0.728005	-0.0899343	6.55359	0.881554	0.363655	0.461187
ENSMUSG00000005893.14	Nr2c2	1821.53	0.207703	0.140215	1.48132	0.138521	0.204034	-0.25315	5.58238	4.24164	0.0584967	0.0983324
ENSMUSG00000005897.14	Nr2c1	568.712	-1.27321	0.144181	-8.83069	1.04033e-18	6.11835e-18	1.22627	3.88098	91.0479	1.62987e-07	9.74672e-07
ENSMUSG00000005899.14	Smpd4	847.662	0.273571	0.126308	2.16591	0.0303177	0.0529822	-0.320148	4.48138	8.42582	0.0115552	0.0233773
ENSMUSG00000005907.14	Pex1	1357.67	-0.640994	0.103672	-6.18291	6.29324e-10	2.44959e-09	0.592791	5.14696	40.282	1.78718e-05	6.76444e-05
ENSMUSG00000005936.19	Kctd20	1769.79	-0.349019	0.116256	-3.00215	0.00268083	0.00570055	0.300903	5.53285	8.93261	0.00974482	0.0200715
ENSMUSG00000005947.11	Itgae	34.3609	0.409044	0.330693	1.23693	0.216112	0.29922	-0.456628	-0.0378412	2.12207	0.167198	0.242023
ENSMUSG00000005949.9	Ctns	831.378	0.215023	0.143363	1.49985	0.133653	0.197918	-0.263486	4.45185	4.83831	0.0450878	0.0781181
ENSMUSG00000005950.14	P2rx5	138.435	6.54904	0.547229	11.9676	5.25e-33	4.61418e-32	-6.53918	1.9951	342.227	2.96375e-11	5.10749e-10
ENSMUSG00000005951.13	Shpk	1814.83	-1.83006	0.135924	-13.4639	2.55242e-41	2.75062e-40	1.78084	5.55307	240.326	3.17506e-10	3.92649e-09
ENSMUSG00000005952.15	Trpv1	3.07276	-1.26051	0.911589	-1.38276	0.166737	0.239621	1.16241	-3.07029	2.4191	0.14212	0.210989
ENSMUSG00000005958.15	Ephb3	197.817	2.96114	0.205058	14.4405	2.87797e-47	3.47926e-46	-3.00416	2.46323	303.563	6.65114e-11	1.00895e-09
ENSMUSG00000005968.14	Tuft1	540.119	1.38833	0.194309	7.14496	9.0023e-13	4.10424e-12	-1.43087	3.85471	63.727	1.74043e-06	8.2498e-06
ENSMUSG00000005973.6	Rcn1	308.171	-0.0588054	0.14833	-0.39645	0.691773	0.763891	0.0131706	3.02226	0.00895162	0.92596	0.945749
ENSMUSG00000005980.15	Dnase1	6287.83	10.367	0.324669	31.931	9.92674e-224	8.67232e-222	-10.3969	7.39142	1294.86	4.31761e-14	2.32168e-12
ENSMUSG00000005981.11	Trap1	8748.32	-0.0128119	0.123996	-0.103325	0.917705	0.941946	-0.0343886	7.84115	0.0984735	0.758285	0.816936
ENSMUSG00000005982.14	Naa60	2853.64	-1.41982	0.125681	-11.297	1.35725e-29	1.09409e-28	1.37122	6.21124	161.746	4.29425e-09	3.81765e-08
ENSMUSG00000005983.15	1700037C18Rik	114.448	3.80289	0.282923	13.4414	3.45856e-41	3.71341e-40	-3.84384	1.72371	210.636	7.61172e-10	8.46839e-09
ENSMUSG00000005986.16	Ankrd13d	29.3178	0.827395	0.353959	2.33755	0.0194108	0.0354427	-0.868639	-0.205939	7.57352	0.0155551	0.0304872
ENSMUSG00000006005.18	Tpr	2777.8	0.505365	0.126048	4.00932	6.08948e-05	0.000159211	-0.549985	6.19333	23.499	0.000256637	0.000751824
ENSMUSG00000006010.14	Odr4	635.464	0.184996	0.193064	0.958211	0.337956	0.433075	-0.229887	4.06692	1.77922	0.204501	0.286662
ENSMUSG00000006014.16	Prg4	608.421	-6.3132	0.238832	-26.4336	5.63592e-154	2.59494e-152	6.25659	3.94938	718.944	4.16955e-13	1.38441e-11
ENSMUSG00000006019.15	Dhx34	792.434	0.160919	0.152048	1.05834	0.289898	0.382126	-0.209343	4.3822	2.7124	0.12177	0.184992
ENSMUSG00000006021.5	Kptn	533.957	-0.720381	0.138883	-5.18697	2.13739e-07	6.98667e-07	0.671468	3.79791	31.2592	6.59094e-05	0.000220801
ENSMUSG00000006024.13	Napa	3177.34	-0.246555	0.121777	-2.02464	0.042904	0.0725405	0.198244	6.37772	3.66896	0.076036	0.123203
ENSMUSG00000006050.12	Sra1	1632.21	-0.90787	0.0873247	-10.3965	2.57245e-25	1.83491e-24	0.861611	5.41066	92.3789	1.49085e-07	9.00648e-07
ENSMUSG00000006057.15	Atp5g1	4917.55	-0.223425	0.102772	-2.17399	0.0297057	0.0520148	0.175451	7.00815	3.54913	0.0804618	0.129292
ENSMUSG00000006058.10	Snf8	1155.01	-0.30101	0.0952912	-3.15884	0.00158398	0.0034796	0.253718	4.91874	7.62777	0.0152571	0.0299527
ENSMUSG00000006095.12	Tbcb	1031.54	0.133298	0.11907	1.11949	0.26293	0.352395	-0.181799	4.76103	3.14342	0.0979279	0.15351
ENSMUSG00000006127.9	Inpp5k	818.243	0.817376	0.143634	5.69068	1.26538e-08	4.52319e-08	-0.865747	4.43816	51.6374	4.6006e-06	1.9861e-05
ENSMUSG00000006134.4	Crkl	1937.91	-0.450258	0.0943377	-4.77283	1.81655e-06	5.51466e-06	0.402837	5.66299	19.8543	0.000540127	0.00147454
ENSMUSG00000006154.13	Eps8l1	158.244	2.00014	0.233188	8.57737	9.70648e-18	5.50124e-17	-2.04487	2.13795	95.4387	1.21968e-07	7.56144e-07
ENSMUSG00000006169.20	Clint1	3599.92	0.225412	0.100337	2.24654	0.0246694	0.0439952	-0.270611	6.56397	7.70778	0.0148297	0.0291997
ENSMUSG00000006191.17	Cdkal1	715.686	0.202535	0.12998	1.5582	0.119187	0.178986	-0.247327	4.23801	4.24935	0.0582957	0.0980486
ENSMUSG00000006205.13	Htra1	3186.59	5.10984	0.187153	27.303	3.90684e-164	1.96235e-162	-5.15941	6.41216	827.626	1.04287e-13	4.57753e-12
ENSMUSG00000006215.12	Zbtb17	692.096	0.0819409	0.145543	0.563	0.573435	0.663426	-0.130801	4.18624	1.13634	0.304423	0.398832
ENSMUSG00000006218.4	Fam131c	130.401	-0.408389	0.186049	-2.19506	0.028159	0.0496468	0.359098	1.77456	4.07058	0.0631778	0.105064
ENSMUSG00000006219.12	Fblim1	236.504	1.88189	0.153987	12.2211	2.39939e-34	2.18003e-33	-1.92853	2.69418	180.144	2.12801e-09	2.08615e-08
ENSMUSG00000006221.7	Hspb7	58.189	8.02851	1.04149	7.7087	1.27103e-14	6.30978e-14	-7.95759	0.840121	275.218	1.28429e-10	1.79707e-09
ENSMUSG00000006235.6	Epor	83.946	0.327422	0.310267	1.05529	0.291292	0.383765	-0.377101	1.19378	1.68956	0.214888	0.299115
ENSMUSG00000006241.16	Ccdc159	110.845	-1.12039	0.202394	-5.53568	3.10021e-08	1.0817e-07	1.07174	1.50814	30.5079	7.4355e-05	0.000245653
ENSMUSG00000006262.15	Mob1b	1528.22	-0.294401	0.246963	-1.19209	0.233227	0.318878	0.250396	5.32434	0.897057	0.368176	0.465646
ENSMUSG00000006273.14	Atp6v1b2	8002.56	2.47677	0.103238	23.9909	3.46184e-127	1.20563e-125	-2.52527	7.73065	630.057	4.60972e-13	1.50473e-11
ENSMUSG00000006276.10	Eps15l1	1150.57	0.305773	0.138225	2.21214	0.0269573	0.0477505	-0.352836	4.92114	9.11382	0.00917868	0.0190431
ENSMUSG00000006281.8	Tep1	1545.64	-0.0490043	0.148854	-0.329211	0.741996	0.804488	0.00168287	5.34135	0.000184026	0.989368	0.991464
ENSMUSG00000006288.8	Ttc5	610.899	0.513396	0.125409	4.09378	4.24404e-05	0.000112823	-0.560962	4.015	24.8909	0.000197033	0.000592799
ENSMUSG00000006289.14	Osgep	556.348	-0.63787	0.139782	-4.56333	5.03479e-06	1.46598e-05	0.589279	3.85899	23.3868	0.000262278	0.000766977
ENSMUSG00000006299.13	Aamp	4742.87	-0.264939	0.110105	-2.40624	0.0161175	0.0298965	0.217438	6.95575	4.94513	0.0430883	0.0752049
ENSMUSG00000006301.17	Tmbim1	1446.44	-1.47539	0.137771	-10.709	9.2373e-27	6.91208e-26	1.42818	5.22943	145.223	8.61835e-09	7.13714e-08
ENSMUSG00000006304.14	Arpc2	3947.91	-0.160112	0.0782865	-2.0452	0.040835	0.0693577	0.113491	6.69276	1.74998	0.207029	0.289787
ENSMUSG00000006307.16	Kmt2b	2130.27	-0.110184	0.169397	-0.650452	0.5154	0.6096	0.0634055	5.80327	0.197774	0.663305	0.739426
ENSMUSG00000006310.10	Zbtb32	9.32709	-0.178628	0.525503	-0.339918	0.733919	0.79813	0.128082	-1.79292	0.0852758	0.774543	0.829999
ENSMUSG00000006313.5	Upk1a	53.101	5.82893	1.16027	5.02379	5.06616e-07	1.61094e-06	-5.79615	0.726151	20.7471	0.00207995	0.0050247
ENSMUSG00000006315.9	Tmem147	2714.6	-0.537947	0.116966	-4.59919	4.24139e-06	1.24275e-05	0.489012	6.14739	23.9741	0.000234231	0.000692572
ENSMUSG00000006333.14	Rps9	8354.01	-0.757669	0.0927391	-8.1699	3.08643e-16	1.6444e-15	0.711577	7.7691	54.6376	3.34573e-06	1.48844e-05
ENSMUSG00000006335.16	Tfpt	256.304	-0.447777	0.14121	-3.17101	0.00151908	0.00334712	0.403019	2.74714	8.70912	0.0104994	0.0214535
ENSMUSG00000006342.15	Susd2	5793.71	6.39309	0.182223	35.0839	1.18472e-269	1.49502e-267	-6.43993	7.2728	1233.58	4.43302e-15	4.21197e-13
ENSMUSG00000006344.17	Ggt5	188.426	0.263979	0.147973	1.78397	0.0744285	0.118417	-0.311027	2.32972	4.70965	0.047643	0.0820311
ENSMUSG00000006345.10	Ggt1	22125.9	12.7975	0.374956	34.1306	2.59863e-255	2.84085e-253	-12.8168	9.20401	1676.19	1.54631e-15	2.07522e-13
ENSMUSG00000006356.10	Crip2	2254.08	-1.59263	0.188278	-8.45889	2.69928e-17	1.50194e-16	1.54304	5.86802	90.5104	2.85741e-07	1.62431e-06
ENSMUSG00000006360.11	Crip1	180.255	-0.135961	0.249925	-0.544008	0.586436	0.674459	0.0864909	2.24904	0.139311	0.714661	0.78318
ENSMUSG00000006362.16	Cbfa2t3	502.61	0.758172	0.173623	4.36677	1.26098e-05	3.53222e-05	-0.803032	3.74088	27.7866	0.000117205	0.000370925
ENSMUSG00000006369.14	Fbln1	241.373	2.21083	0.221211	9.99422	1.61561e-23	1.10167e-22	-2.25714	2.72915	125.116	2.23563e-08	1.65787e-07
ENSMUSG00000006373.10	Pgrmc1	17992.5	-3.42528	0.166841	-20.5302	1.15682e-93	2.80865e-92	3.37753	8.86101	434.781	5.83994e-12	1.25547e-10
ENSMUSG00000006378.15	Gcat	631.28	-1.70296	0.148705	-11.4519	2.29997e-30	1.89437e-29	1.65265	4.02392	171.947	2.88447e-09	2.708e-08
ENSMUSG00000006386.15	Tek	1370.23	0.8665	0.0943397	9.18489	4.11948e-20	2.53201e-19	-0.913462	5.17944	101.497	8.33036e-08	5.39055e-07
ENSMUSG00000006389.13	Mpl	4.01932	-1.24702	0.815163	-1.52978	0.126071	0.188053	1.1592	-2.85565	2.91582	0.10973	0.169439
ENSMUSG00000006390.15	Elovl1	2183.71	0.225037	0.156915	1.43413	0.151535	0.220376	-0.273702	5.84188	4.48162	0.0526033	0.0895072
ENSMUSG00000006392.16	Med8	1105.12	-1.19307	0.107636	-11.0843	1.49541e-28	1.17399e-27	1.14515	4.84322	134.851	1.38658e-08	1.08256e-07
ENSMUSG00000006395.16	Hyi	1429.32	-0.452032	0.111734	-4.04562	5.21851e-05	0.0001373	0.405086	5.22411	16.3039	0.00121633	0.00308474
ENSMUSG00000006398.15	Cdc20	54.4849	0.823933	0.301579	2.73206	0.00629399	0.0126145	-0.871781	0.619706	9.08539	0.00926494	0.0191964
ENSMUSG00000006403.13	Adamts4	51.3921	0.563101	0.339551	1.65837	0.0972427	0.149928	-0.612071	0.526329	3.62287	0.0777031	0.125541
ENSMUSG00000006411.12	Nectin4	49.5742	2.66594	0.362351	7.35734	1.87615e-13	8.83327e-13	-2.70242	0.587166	76.5553	4.6676e-07	2.52262e-06
ENSMUSG00000006412.10	Pfdn2	986.888	0.135538	0.123433	1.09808	0.272171	0.362476	-0.179642	4.69923	2.50821	0.135522	0.202729
ENSMUSG00000006418.17	Rnf114	2688.77	-0.804039	0.117288	-6.85523	7.11996e-12	3.08899e-11	0.754851	6.13072	57.2699	2.55919e-06	1.16533e-05
ENSMUSG00000006423.15	C330007P06Rik	854.451	-0.119396	0.216336	-0.551902	0.581016	0.669619	0.0743097	4.48807	0.131537	0.723556	0.790364
ENSMUSG00000006435.16	Neurl1a	24.4809	0.202935	0.360711	0.562597	0.573709	0.66363	-0.25247	-0.509744	0.581194	0.458466	0.555416
ENSMUSG00000006442.10	Srm	883.583	-0.939902	0.134591	-6.98341	2.88106e-12	1.27871e-11	0.892929	4.523	57.4672	2.50933e-06	1.14409e-05
ENSMUSG00000006445.3	Epha2	812.374	-2.04506	0.217364	-9.40846	5.03472e-21	3.18751e-20	1.99631	4.3872	96.6348	4.93633e-07	2.65169e-06
ENSMUSG00000006456.10	Rbm14	782.288	0.320899	0.148601	2.15947	0.0308138	0.0537571	-0.364783	4.36812	7.67106	0.0150241	0.0295498
ENSMUSG00000006457.4	Actn3	15.4057	3.46872	0.659673	5.25824	1.45443e-07	4.81817e-07	-3.45892	-0.889512	53.0404	3.95679e-06	1.73491e-05
ENSMUSG00000006462.6	A530013C23Rik	21.4153	-1.952	0.407504	-4.79014	1.66662e-06	5.07533e-06	1.89297	-0.90545	25.8278	0.000165838	0.000507992
ENSMUSG00000006463.13	Zdhhc24	285.735	1.46487	0.136884	10.7015	1.00092e-26	7.47601e-26	-1.51035	2.95185	142.581	9.69872e-09	7.92695e-08
ENSMUSG00000006464.9	Bbs1	436.333	3.09453	0.158123	19.5704	2.76675e-85	5.99161e-84	-3.14189	3.56985	500.617	2.23085e-12	5.65897e-11
ENSMUSG00000006471.18	Ndor1	181.767	-0.120613	0.16889	-0.714153	0.475133	0.572	0.0731134	2.26394	0.212224	0.652087	0.730141
ENSMUSG00000006476.19	Nsmf	3788.89	-2.76677	0.118971	-23.2558	1.24393e-119	4.01731e-118	2.71807	6.61216	638.681	4.19838e-13	1.39181e-11
ENSMUSG00000006494.11	Pdk1	2747.46	-2.18478	0.0971381	-22.4915	5.02811e-112	1.51607e-110	2.13815	6.15271	473.031	3.28605e-12	7.76214e-11
ENSMUSG00000006498.16	Ptbp1	6011.73	0.0867436	0.131694	0.658675	0.510105	0.604791	-0.13468	7.30066	1.45602	0.24751	0.33619
ENSMUSG00000006517.5	Mvd	1744.05	0.0600651	0.18575	0.323366	0.746418	0.808153	-0.111087	5.515	0.528201	0.479729	0.575378
ENSMUSG00000006519.11	Cyba	4651.66	4.23599	0.160719	26.3565	4.31808e-153	1.95297e-151	-4.28287	6.9549	776.251	1.09519e-13	4.768e-12
ENSMUSG00000006522.17	Itih3	21300.7	-9.43481	0.255383	-36.9437	9.19617e-299	1.44613e-296	9.38178	9.09931	735.581	4.58713e-11	7.38487e-10
ENSMUSG00000006526.13	Stimate	602.582	-0.749919	0.152182	-4.92776	8.31768e-07	2.59244e-06	0.700424	3.97129	29.7586	8.40324e-05	0.000274094
ENSMUSG00000006527.16	Sfmbt1	1392.74	-0.98959	0.0971524	-10.186	2.29102e-24	1.59684e-23	0.943235	5.18066	99.6531	9.33483e-08	5.959e-07
ENSMUSG00000006529.16	Itih1	21637.7	-8.00598	0.218518	-36.6376	7.21751e-294	1.09295e-291	7.95592	9.12199	879.9	9.2857e-13	2.67064e-11
ENSMUSG00000006538.12	Ihh	450.389	1.29298	0.229682	5.62942	1.80815e-08	6.40956e-08	-1.34053	3.59297	39.908	3.3546e-05	0.000119511
ENSMUSG00000006542.13	Prkag3	50.7843	4.85362	0.960962	5.05079	4.39989e-07	1.40498e-06	-4.88501	0.649179	74.1358	1.35049e-06	6.57724e-06
ENSMUSG00000006567.11	Atp7b	1977.31	-3.61545	0.159211	-22.7085	3.69204e-114	1.14358e-112	3.5666	5.66776	608.68	5.8436e-13	1.84251e-11
ENSMUSG00000006574.15	Slc4a1	1125.8	4.48024	0.72554	6.17504	6.6146e-10	2.57223e-09	-4.53832	4.92081	40.8158	0.000489297	0.00134858
ENSMUSG00000006575.14	Rundc3a	71.9064	0.842021	0.250712	3.35852	0.00078362	0.0017929	-0.8906	1.00636	13.7075	0.00235712	0.00561524
ENSMUSG00000006576.16	Slc4a3	127.372	3.57067	0.262033	13.6268	2.77466e-42	3.0349e-41	-3.60553	1.86681	185.76	1.74052e-09	1.74816e-08
ENSMUSG00000006585.3	Cdt1	173.537	0.699056	0.228195	3.06342	0.00218825	0.00471592	-0.750886	2.22671	13.0422	0.00282344	0.00660852
ENSMUSG00000006586.15	Runx1t1	50.4489	1.8212	0.290312	6.27325	3.53593e-10	1.39358e-09	-1.8638	0.574045	52.4338	4.22163e-06	1.84041e-05
ENSMUSG00000006587.6	Snai3	9.03879	1.97776	0.642343	3.07897	0.00207716	0.00449016	-1.99522	-1.61196	12.6993	0.00310465	0.00720414
ENSMUSG00000006589.8	Aprt	1159.99	0.27454	0.120004	2.28777	0.0221511	0.0399607	-0.323484	4.93176	10.0725	0.00674713	0.0144439
ENSMUSG00000006599.13	Gtf2h1	793.112	0.0583391	0.240634	0.24244	0.808439	0.857576	-0.103765	4.38346	0.181186	0.679367	0.754053
ENSMUSG00000006611.15	Hfe	1611.72	-2.25503	0.127351	-17.7072	3.68703e-70	6.4039e-69	2.20532	5.37771	412.249	8.38894e-12	1.71675e-10
ENSMUSG00000006638.15	Abhd1	102.297	-0.0330105	0.172427	-0.191446	0.848176	0.889238	-0.0118107	1.45052	0.00488419	0.94527	0.959379
ENSMUSG00000006641.12	Slc5a6	517.776	1.47518	0.188271	7.83543	4.67235e-15	2.36604e-14	-1.52284	3.79421	87.3165	2.10574e-07	1.23258e-06
ENSMUSG00000006642.3	Tcf23	10.5308	1.02471	0.508039	2.01699	0.0436967	0.0736735	-1.06156	-1.50473	6.78933	0.0207158	0.0393566
ENSMUSG00000006651.8	Aplp1	131.142	2.45601	0.210094	11.69	1.43349e-31	1.21748e-30	-2.50184	1.88919	165.318	3.72616e-09	3.3732e-08
ENSMUSG00000006673.14	Qrich1	2678.08	-0.165252	0.0970628	-1.70252	0.0886571	0.138395	0.117984	6.13264	1.66401	0.217914	0.302633
ENSMUSG00000006675.10	P4htm	40.3917	2.41171	0.321399	7.50377	6.20076e-14	2.9925e-13	-2.44936	0.304085	76.9346	4.53124e-07	2.4539e-06
ENSMUSG00000006676.16	Usp19	4752.85	0.109386	0.139413	0.784619	0.432677	0.530575	-0.157043	6.9621	1.8122	0.199586	0.280938
ENSMUSG00000006678.6	Pola1	138.252	0.0149113	0.163658	0.0911124	0.927403	0.948878	-0.0609492	1.87987	0.144812	0.709241	0.778723
ENSMUSG00000006699.17	Cdc42	5248.54	-0.0923689	0.147274	-0.627192	0.530533	0.623889	0.0445254	7.10368	0.12736	0.726494	0.792556
ENSMUSG00000006705.13	Pknox1	1091.02	0.323059	0.118269	2.73157	0.00630334	0.0126308	-0.371716	4.84443	13.2394	0.00267492	0.00629413
ENSMUSG00000006711.15	D130043K22Rik	121.37	-1.20571	0.191036	-6.31144	2.76454e-10	1.0959e-09	1.15987	1.63896	37.6694	2.54481e-05	9.31665e-05
ENSMUSG00000006715.11	Gmnn	137.539	-0.323748	0.150042	-2.15772	0.0309499	0.0539762	0.276303	1.85702	3.45257	0.0842544	0.13448
ENSMUSG00000006717.7	Acot13	1233.76	0.533041	0.153846	3.46478	0.000530672	0.00124481	-0.577464	5.02573	18.2125	0.000776863	0.0020478
ENSMUSG00000006720.16	Zfp184	17.6217	1.70331	0.49786	3.42126	0.000623311	0.00144635	-1.73236	-0.80783	14.0514	0.00215114	0.00517729
ENSMUSG00000006724.12	Cyp27b1	47.8202	5.18466	0.605168	8.56731	1.05931e-17	5.99377e-17	-5.16926	0.577976	135.603	1.33812e-08	1.04703e-07
ENSMUSG00000006728.12	Cdk4	1413.01	-0.0307833	0.109653	-0.280734	0.778914	0.83412	-0.0169396	5.21222	0.0308858	0.863006	0.898686
ENSMUSG00000006731.10	B4galnt1	3042.17	-4.11593	0.195587	-21.044	2.59788e-98	6.66356e-97	4.06665	6.29014	457.923	2.50985e-11	4.43664e-10
ENSMUSG00000006732.14	Mettl1	539.726	0.704417	0.132318	5.32367	1.01696e-07	3.4076e-07	-0.749401	3.84142	37.1201	2.74755e-05	9.99249e-05
ENSMUSG00000006736.9	Tspan31	6099.81	-2.11651	0.127354	-16.619	5.07595e-62	7.77286e-61	2.06833	7.30367	337.968	3.22544e-11	5.46988e-10
ENSMUSG00000006740.14	Kif5b	2362.1	1.09662	0.164207	6.67827	2.41785e-11	1.01537e-10	-1.1418	5.96572	62.678	1.52098e-06	7.31054e-06
ENSMUSG00000006763.14	Saal1	263.499	0.0992511	0.145947	0.680049	0.496474	0.592148	-0.147067	2.80221	1.18994	0.293717	0.387232
ENSMUSG00000006777.7	Krt23	46.1071	0.25138	0.427582	0.58791	0.556592	0.648565	-0.297523	0.36238	0.485155	0.499355	0.592803
ENSMUSG00000006782.16	Cnp	856.817	-2.47256	0.148169	-16.6874	1.61827e-62	2.49301e-61	2.4241	4.46045	343.272	2.9033e-11	5.01957e-10
ENSMUSG00000006784.14	Ttc25	30.6024	2.03936	0.366844	5.55919	2.71023e-08	9.49046e-08	-2.07749	-0.0727023	41.7054	1.48493e-05	5.72842e-05
ENSMUSG00000006800.14	Sulf2	772.601	1.13179	0.156312	7.2406	4.46717e-13	2.06658e-12	-1.17957	4.36055	79.4859	3.72389e-07	2.05359e-06
ENSMUSG00000006818.5	Sod2	9737.36	0.0367804	0.0919306	0.400089	0.689091	0.761778	-0.0831593	7.9968	0.750687	0.400829	0.49961
ENSMUSG00000006850.8	Tmco6	375.081	-0.478055	0.169821	-2.81505	0.004877	0.00994023	0.42786	3.29304	8.5256	0.01117	0.0226863
ENSMUSG00000006906.10	Stambp	566.086	-0.161956	0.111376	-1.45414	0.145908	0.213255	0.114758	3.89354	1.19676	0.29239	0.385703
ENSMUSG00000006920.14	Ezh1	1883.57	1.34384	0.14301	9.39684	5.62254e-21	3.55196e-20	-1.39083	5.64135	129.764	1.77249e-08	1.34393e-07
ENSMUSG00000006930.15	Hap1	86.4952	-0.158917	0.21934	-0.724522	0.468745	0.565611	0.113544	1.20528	0.296118	0.594867	0.680968
ENSMUSG00000006931.15	P3h4	111.016	1.20481	0.231438	5.20576	1.93203e-07	6.34889e-07	-1.25226	1.62243	33.2033	4.87004e-05	0.000167498
ENSMUSG00000006932.17	Ctnnb1	13837	0.407834	0.0794828	5.1311	2.88052e-07	9.31452e-07	-0.45487	8.50635	24.1966	0.000224516	0.000666997
ENSMUSG00000006941.5	Eif1b	583.89	0.329738	0.139804	2.35857	0.0183453	0.033732	-0.376225	3.94688	9.21656	0.00887462	0.0184762
ENSMUSG00000006958.14	Chrd	218.131	-0.13824	0.146097	-0.946221	0.344036	0.43946	0.0921907	2.52534	0.413923	0.530358	0.622387
ENSMUSG00000006998.16	Psmd2	8832.81	-0.548976	0.125687	-4.36779	1.25512e-05	3.51775e-05	0.501006	7.8499	20.7751	0.000444119	0.00123461
ENSMUSG00000007021.5	Syngr3	9.51486	2.92478	0.723903	4.0403	5.33831e-05	0.000140343	-2.9056	-1.51258	21.1918	0.000407204	0.00114304
ENSMUSG00000007029.16	Vars	2418.43	-0.530177	0.155772	-3.40354	0.000665198	0.00153848	0.481069	5.98046	14.1515	0.00209516	0.00505571
ENSMUSG00000007030.8	Vwa7	20.6446	-0.529943	0.470938	-1.12529	0.260465	0.349733	0.473723	-0.809225	1.212	0.289461	0.382551
ENSMUSG00000007033.4	Hspa1l	4.8674	-0.553772	0.680132	-0.814212	0.415523	0.513018	0.493316	-2.55491	0.855758	0.370562	0.468441
ENSMUSG00000007034.15	Slc44a4	1915.23	8.44432	0.301129	28.0422	4.97214e-173	2.69617e-171	-8.47632	5.68334	1988.95	1.59639e-16	4.85372e-14
ENSMUSG00000007035.15	Msh5	23.8179	-0.276975	0.30574	-0.905917	0.36498	0.461228	0.231551	-0.598516	0.772921	0.394118	0.493094
ENSMUSG00000007036.15	Abhd16a	2174.61	0.0239185	0.11709	0.204275	0.838138	0.881745	-0.0724854	5.83388	0.522968	0.481457	0.576898
ENSMUSG00000007038.5	Neu1	7063.47	2.63165	0.126986	20.724	2.10581e-95	5.23712e-94	-2.68058	7.55136	548.325	1.19631e-12	3.31958e-11
ENSMUSG00000007039.12	Ddah2	227.547	0.944594	0.145075	6.51108	7.46142e-11	3.0452e-10	-0.991397	2.61827	48.351	6.63657e-06	2.75602e-05
ENSMUSG00000007041.9	Clic1	1349.71	1.23777	0.106525	11.6195	3.27973e-31	2.76598e-30	-1.28572	5.16159	179.592	2.17119e-09	2.12555e-08
ENSMUSG00000007050.17	Lsm2	325.141	-0.720965	0.152419	-4.73017	2.24337e-06	6.75125e-06	0.674219	3.08169	23.658	0.000248874	0.000731296
ENSMUSG00000007080.14	Pole	113.93	-0.892999	0.210821	-4.23582	2.27723e-05	6.22539e-05	0.841639	1.55863	18.0806	0.000800577	0.0021038
ENSMUSG00000007097.14	Atp1a2	319.094	4.0196	0.487466	8.24593	1.63886e-16	8.84457e-16	-4.05872	3.1378	69.8222	2.70318e-05	9.85304e-05
ENSMUSG00000007122.11	Casq1	1.26961	1.30564	1.43277	0.911275	0.36215	NA	-1.23462	-3.52077	1.55699	0.232525	0.319341
ENSMUSG00000007207.10	Stx1a	30.6971	0.204027	0.325593	0.626631	0.530901	0.624286	-0.244175	-0.202713	0.627478	0.441466	0.5389
ENSMUSG00000007216.6	Zfp775	260.82	0.483438	0.13931	3.47022	0.000520024	0.00122152	-0.531054	2.79868	16.0765	0.00128565	0.00324431
ENSMUSG00000007338.10	Mrpl49	1063.8	-0.250555	0.114	-2.19784	0.0279602	0.0493516	0.202196	4.80002	4.15393	0.0608435	0.101771
ENSMUSG00000007379.15	Dennd2c	64.1825	0.113699	0.230239	0.493828	0.621428	0.704752	-0.16145	0.801013	0.535957	0.476161	0.572292
ENSMUSG00000007411.16	Mark3	2663.69	0.752565	0.114642	6.56449	5.22108e-11	2.1493e-10	-0.800259	6.13444	61.7538	1.65795e-06	7.89768e-06
ENSMUSG00000007415.15	Gatad1	2915.57	0.690203	0.157886	4.37152	1.23383e-05	3.46187e-05	-0.736571	6.26451	29.2812	9.09492e-05	0.000294802
ENSMUSG00000007458.14	M6pr	4891.55	0.417976	0.0888957	4.70187	2.57794e-06	7.69581e-06	-0.464745	7.0072	26.9075	0.000136666	0.000425866
ENSMUSG00000007476.18	Lrrc8a	719.284	0.351126	0.118155	2.97174	0.00296121	0.0062576	-0.396968	4.24691	13.8036	0.00229737	0.00548641
ENSMUSG00000007564.15	Ppp2r1a	4656.84	0.441186	0.135802	3.24876	0.00115911	0.00259168	-0.489565	6.9356	18.7212	0.000692693	0.00184559
ENSMUSG00000007570.16	Fance	595.68	-0.51367	0.123634	-4.15477	3.25608e-05	8.7665e-05	0.464863	3.95946	18.2495	0.000770369	0.00203194
ENSMUSG00000007589.9	Tinf2	480.509	-0.539171	0.113737	-4.74052	2.13174e-06	6.42856e-06	0.491475	3.64956	20.9217	0.000430704	0.00120093
ENSMUSG00000007591.15	Tssk4	11.7127	0.643567	0.48549	1.3256	0.184972	0.262213	-0.681521	-1.41145	2.78044	0.117572	0.179491
ENSMUSG00000007594.10	Hapln4	300.53	-8.11301	0.463874	-17.4897	1.71776e-68	2.9239e-67	7.98817	2.90131	451.99	3.35185e-11	5.65272e-10
ENSMUSG00000007603.9	Dus3l	692.496	0.110657	0.143613	0.770522	0.44099	0.538601	-0.158593	4.18764	1.67974	0.215867	0.300223
ENSMUSG00000007610.15	Gtpbp3	615.296	-0.418693	0.117073	-3.57633	0.000348449	0.000836859	0.370741	4.00847	12.4206	0.00335712	0.00773013
ENSMUSG00000007613.15	Tgfbr1	941.143	0.421872	0.191931	2.19804	0.0279464	0.0493316	-0.46699	4.63494	7.43028	0.0173668	0.0336782
ENSMUSG00000007617.18	Homer1	438.999	-0.243847	0.247714	-0.984387	0.324925	0.420116	0.199465	3.52713	0.65593	0.43551	0.53319
ENSMUSG00000007646.13	Rad51c	51.2022	1.44514	0.328143	4.40399	1.0628e-05	3.00342e-05	-1.48608	0.570917	20.8887	0.000433686	0.00120849
ENSMUSG00000007655.16	Cav1	529.065	2.00716	0.156212	12.849	8.71632e-38	8.5626e-37	-2.05476	3.8321	216.451	6.35753e-10	7.20486e-09
ENSMUSG00000007656.13	Arpp19	1343.04	0.878496	0.186902	4.7003	2.59778e-06	7.7539e-06	-0.922655	5.15207	29.8203	0.000114068	0.000362452
ENSMUSG00000007659.18	Bcl2l1	3151.69	0.864396	0.116918	7.39318	1.43363e-13	6.7952e-13	-0.911871	6.37745	79.7307	3.65547e-07	2.02233e-06
ENSMUSG00000007670.10	Khsrp	4229.39	-0.1355	0.140596	-0.963753	0.33517	0.430475	0.0890811	6.79215	0.552068	0.469729	0.565871
ENSMUSG00000007721.6	Ccdc124	1091.16	-0.232212	0.182375	-1.27327	0.202924	0.283339	0.18714	4.83844	1.38877	0.259087	0.349108
ENSMUSG00000007739.10	Cct4	2896.16	-0.210862	0.116897	-1.80382	0.0712601	0.113961	0.16502	6.24611	2.39108	0.144276	0.213684
ENSMUSG00000007777.9	0610009B22Rik	443.281	-0.335318	0.266045	-1.26038	0.207532	0.28863	0.289572	3.53829	1.1055	0.317899	0.413307
ENSMUSG00000007783.10	Cpt1c	32.6377	1.44985	0.343096	4.22577	2.38121e-05	6.49748e-05	-1.493	-0.0213896	23.1952	0.000272245	0.00079329
ENSMUSG00000007805.4	Twist2	9.87517	2.14225	0.598055	3.58203	0.000340931	0.000819478	-2.15066	-1.49549	21.6846	0.000367996	0.00104233
ENSMUSG00000007812.16	Zfp655	925.326	-0.473966	0.222821	-2.12711	0.0334108	0.057878	0.429349	4.59822	3.90368	0.074537	0.121069
ENSMUSG00000007815.13	Rhoa	8291.75	0.165086	0.0950543	1.73675	0.0824312	0.129746	-0.211948	7.76565	5.07593	0.0407801	0.0715754
ENSMUSG00000007817.15	Zmiz1	6777.75	0.915391	0.185898	4.92417	8.47198e-07	2.63852e-06	-0.961173	7.48149	34.255	5.54079e-05	0.000188438
ENSMUSG00000007827.10	Ankrd26	190.768	0.26005	0.150536	1.72749	0.0840798	0.131975	-0.30769	2.34684	4.48211	0.0525921	0.0894954
ENSMUSG00000007833.15	Aldh16a1	3337.87	-0.56092	0.105145	-5.3347	9.57005e-08	3.21566e-07	0.512895	6.44583	29.6513	8.55333e-05	0.000278776
ENSMUSG00000007836.6	Hnrnpa0	2300.18	-0.131382	0.0940816	-1.39647	0.162574	0.234429	0.0859548	5.9147	0.823986	0.37934	0.477637
ENSMUSG00000007837.11	Prrg2	840.438	-0.568468	0.135953	-4.18136	2.89767e-05	7.8439e-05	0.520064	4.45534	20.4717	0.000473408	0.00130851
ENSMUSG00000007850.16	Hnrnph1	1057.72	0.675863	0.160656	4.2069	2.58892e-05	7.04357e-05	-0.717863	4.80703	24.4549	0.000213807	0.00063893
ENSMUSG00000007867.9	Ift43	114.475	1.27088	0.200357	6.34305	2.25254e-10	8.97285e-10	-1.31509	1.66725	50.0593	5.47252e-06	2.32062e-05
ENSMUSG00000007872.3	Id3	2266.89	-0.96265	0.200826	-4.79345	1.63938e-06	4.99387e-06	0.916951	5.88475	24.7023	0.000344194	0.00098002
ENSMUSG00000007880.16	Arid1a	5541.3	0.274149	0.166564	1.64591	0.0997823	0.153464	-0.320071	7.18569	5.07697	0.0407624	0.071562
ENSMUSG00000007891.16	Ctsd	10272.8	-0.010689	0.144115	-0.0741698	0.940875	0.958266	-0.0387721	8.07185	0.101901	0.754262	0.813834
ENSMUSG00000007892.8	Rplp1	11281.8	-1.12491	0.116494	-9.65637	4.61924e-22	3.01024e-21	1.07596	8.1979	103.563	7.34796e-08	4.80894e-07
ENSMUSG00000007908.14	Hmgcll1	17.306	4.92671	0.889557	5.53839	3.0527e-08	1.06532e-07	-4.83161	-0.734295	92.0557	1.52332e-07	9.16876e-07
ENSMUSG00000007950.9	Abhd8	579.079	0.48223	0.115663	4.16928	3.0556e-05	8.25283e-05	-0.529909	3.93752	25.2556	0.000184153	0.000557913
ENSMUSG00000007987.12	Ift22	371.968	1.94292	0.131491	14.776	2.09081e-49	2.63354e-48	-1.99059	3.33219	267.584	1.55039e-10	2.11113e-09
ENSMUSG00000007989.7	Fzd3	107.905	3.56245	0.295689	12.048	1.98745e-33	1.76267e-32	-3.5992	1.64001	207.031	8.53055e-10	9.32011e-09
ENSMUSG00000008028.15	1700008O03Rik	4.07857	1.44327	0.80778	1.78671	0.0739851	0.11784	-1.44327	-2.53759	6.58562	0.0223661	0.0421403
ENSMUSG00000008035.12	Mid1ip1	2532.25	-1.33954	0.159324	-8.40765	4.18324e-17	2.30755e-16	1.29255	6.04021	90.0569	1.74303e-07	1.03594e-06
ENSMUSG00000008036.11	Ap2s1	1859.42	-0.623452	0.102327	-6.09274	1.10991e-09	4.25222e-09	0.575554	5.60106	38.1492	2.38166e-05	8.77427e-05
ENSMUSG00000008090.14	Fgfrl1	1412.69	-0.464452	0.131365	-3.53559	0.000406868	0.000969871	0.41646	5.20643	14.1354	0.00210405	0.00507486
ENSMUSG00000008129.14	4930432K21Rik	6.9809	1.91492	0.700983	2.73176	0.00629972	0.0126248	-1.92244	-1.91393	13.2307	0.00268133	0.0063071
ENSMUSG00000008136.14	Fhl2	317.63	5.51814	0.274591	20.0958	8.02533e-90	1.858e-88	-5.55107	3.1349	798.777	8.98968e-14	4.06655e-12
ENSMUSG00000008140.18	Emc10	3564.32	-0.132632	0.136724	-0.970076	0.332008	0.42714	0.0838211	6.54428	0.550504	0.470347	0.566482
ENSMUSG00000008153.12	Clstn3	319.798	-3.65442	0.30317	-12.054	1.84658e-33	1.63844e-32	3.59603	3.00682	120.859	5.34097e-07	2.84821e-06
ENSMUSG00000008167.14	Fbxw9	887.245	-1.4511	0.118262	-12.2703	1.30806e-34	1.19752e-33	1.40254	4.52166	181.329	2.03864e-09	2.01152e-08
ENSMUSG00000008193.13	Spib	33.8514	-1.38626	0.369434	-3.75238	0.000175165	0.000435633	1.33324	-0.221693	14.4797	0.00192291	0.00468253
ENSMUSG00000008200.15	Fnbp4	581.212	0.0570192	0.117498	0.485279	0.627479	0.709842	-0.102022	3.93663	0.829152	0.377892	0.475954
ENSMUSG00000008206.16	Cers4	177.854	0.808101	0.171357	4.71589	2.40652e-06	7.21357e-06	-0.854138	2.26748	26.6582	0.000142841	0.00044355
ENSMUSG00000008226.14	Scrn3	1179.34	-0.505032	0.143658	-3.51551	0.000438909	0.00104212	0.459236	4.94695	13.392	0.00256622	0.00606261
ENSMUSG00000008301.11	Phax	496.35	-0.0138364	0.130884	-0.105715	0.915809	0.940561	-0.0313828	3.70834	0.0661037	0.800828	0.849737
ENSMUSG00000008305.18	Tle1	1767.17	-2.51986	0.121275	-20.778	6.84316e-96	1.7123e-94	2.47399	5.51219	473.269	3.27475e-12	7.75188e-11
ENSMUSG00000008307.11	1700109H08Rik	51.9271	0.768024	0.269708	2.84762	0.00440477	0.00905811	-0.809076	0.553806	9.64759	0.0077194	0.0162859
ENSMUSG00000008318.10	Relt	18.6764	-0.906879	0.423737	-2.14019	0.0323391	0.0561738	0.853521	-1.00074	4.86878	0.0445065	0.0772745
ENSMUSG00000008333.12	Snrpb2	213.413	-0.262788	0.196003	-1.34073	0.180007	0.255867	0.218236	2.48934	1.41912	0.253305	0.342618
ENSMUSG00000008348.9	Ubc	17936.9	-0.762053	0.157794	-4.82942	1.36929e-06	4.19486e-06	0.714266	8.87023	26.3946	0.000149722	0.000463025
ENSMUSG00000008373.16	Prpf31	677.439	0.0300383	0.125494	0.23936	0.810826	0.859425	-0.0768968	4.15537	0.481017	0.49928	0.592754
ENSMUSG00000008384.8	Sertad1	237.382	0.216909	0.187337	1.15786	0.246922	0.334758	-0.267465	2.65513	2.51103	0.13532	0.20249
ENSMUSG00000008393.9	Carhsp1	2583.79	-1.79551	0.11269	-15.9332	3.73015e-57	5.30289e-56	1.74889	6.06589	285.5	1.00433e-10	1.45113e-09
ENSMUSG00000008398.15	Elk3	778.66	0.028807	0.117796	0.24455	0.806805	0.856316	-0.076183	4.35549	0.520279	0.482567	0.577837
ENSMUSG00000008429.8	Herpud2	1522.62	-0.310983	0.0992744	-3.13256	0.00173286	0.00378511	0.264105	5.31715	7.91142	0.0138028	0.0273702
ENSMUSG00000008435.15	Rdh13	605.09	0.814602	0.132338	6.15548	7.48504e-10	2.89585e-09	-0.863535	4.0058	55.9919	2.91106e-06	1.31041e-05
ENSMUSG00000008438.3	Adam21	2.55198	1.36372	1.16187	1.17373	0.240504	0.327382	-1.31608	-2.99141	1.9032	0.189306	0.268833
ENSMUSG00000008450.8	Nutf2	487.285	0.130049	0.147168	0.883676	0.376871	0.473445	-0.179166	3.68296	1.99572	0.179535	0.25716
ENSMUSG00000008461.6	Fut1	1.94666	0.766489	1.12691	0.680167	0.496399	0.592093	-0.768834	-3.24994	0.847894	0.372706	0.470881
ENSMUSG00000008475.13	Arpc5	2220.76	-0.238967	0.132361	-1.80542	0.0710089	0.113613	0.193119	5.86286	2.72815	0.120783	0.183694
ENSMUSG00000008496.19	Pou2f2	65.1968	-0.802694	0.222977	-3.59989	0.000318349	0.000767634	0.7525	0.760889	12.5173	0.00326697	0.00754622
ENSMUSG00000008540.11	Mgst1	39731.9	-6.20255	0.0836859	-74.117	0	0	6.15541	10.0012	2251.65	6.72047e-17	3.52559e-14
ENSMUSG00000008575.17	Nfib	4162.67	-1.22275	0.118095	-10.354	4.01459e-25	2.85164e-24	1.17789	6.76096	113.409	4.16087e-08	2.88267e-07
ENSMUSG00000008601.12	Rab25	179.599	5.14862	0.367001	14.0289	1.0371e-44	1.19647e-43	-5.17425	2.34674	192.423	6.45452e-09	5.51471e-08
ENSMUSG00000008604.11	Ubqln4	2360.34	0.281215	0.143939	1.95371	0.050736	0.0842017	-0.329924	5.95455	7.72502	0.0147394	0.0290327
ENSMUSG00000008658.16	Rbfox1	27.7887	5.2057	0.764074	6.81309	9.55244e-12	4.1155e-11	-5.14499	-0.130473	176.724	2.41213e-09	2.32401e-08
ENSMUSG00000008668.15	Rps18	6531.72	-1.14481	0.117546	-9.73925	2.05062e-22	1.34967e-21	1.09858	7.41098	101.761	8.19651e-08	5.31362e-07
ENSMUSG00000008682.13	Rpl10	11756.4	-1.07687	0.10821	-9.95172	2.47859e-23	1.67725e-22	1.02846	8.25811	101.401	8.37943e-08	5.41735e-07
ENSMUSG00000008683.16	Rps15a	2455.14	-0.754916	0.180843	-4.17443	2.98731e-05	8.08226e-05	0.708398	6.00194	19.976	0.00060924	0.00164132
ENSMUSG00000008690.15	Ncaph2	2420.4	0.189276	0.11552	1.63848	0.101322	0.155411	-0.237465	5.99017	5.65029	0.0322158	0.0581601
ENSMUSG00000008730.17	Hipk1	5761.74	0.34803	0.0785181	4.43248	9.31544e-06	2.64457e-05	-0.393814	7.24303	19.6329	0.00056664	0.00153667
ENSMUSG00000008734.9	Gprc5b	296.352	3.78989	0.297676	12.7316	3.94796e-37	3.81418e-36	-3.83198	3.033	152.732	6.72877e-08	4.43644e-07
ENSMUSG00000008763.16	Man1a2	1554.39	0.0335638	0.183099	0.18331	0.854555	0.894184	-0.0787496	5.35214	0.236518	0.634774	0.715112
ENSMUSG00000008822.15	Acyp1	183.218	-0.0956235	0.234124	-0.40843	0.682958	0.75706	0.0487362	2.27569	0.051166	0.824308	0.868155
ENSMUSG00000008845.9	Cd163	501.455	-4.65678	0.22783	-20.4397	7.41602e-93	1.77524e-91	4.60331	3.66504	435.654	1.38824e-11	2.63332e-10
ENSMUSG00000008855.17	Hdac5	3967.99	-0.757859	0.161323	-4.69778	2.6301e-06	7.84464e-06	0.707494	6.69195	28.9836	9.55898e-05	0.000308108
ENSMUSG00000008859.8	Rala	536.989	0.273446	0.219577	1.24533	0.213011	0.295426	-0.317627	3.82706	2.37604	0.149083	0.219641
ENSMUSG00000008892.12	Vdac3	2551.16	-0.342651	0.106944	-3.20402	0.00135525	0.00300361	0.296397	6.06137	8.85039	0.0100149	0.0205701
ENSMUSG00000008932.10	Slc1a7	4.84231	-2.85785	0.804235	-3.5535	0.000380135	0.00090922	2.6949	-2.79997	19.9152	0.000533092	0.00145814
ENSMUSG00000008958.14	Vps72	673.893	0.0898121	0.150972	0.594893	0.551915	0.644012	-0.136744	4.14861	1.1189	0.308023	0.40273
ENSMUSG00000008976.16	Gabpa	1087.47	-0.451038	0.179419	-2.51387	0.0119413	0.0227106	0.40673	4.83144	6.56442	0.0231608	0.0434957
ENSMUSG00000008999.7	Bmp7	827.179	4.5079	0.175893	25.6287	7.31076e-145	3.08789e-143	-4.55447	4.48197	826.647	7.09393e-14	3.40813e-12
ENSMUSG00000009013.5	Dynll1	829.179	0.563706	0.127167	4.43279	9.30213e-06	2.64151e-05	-0.61037	4.45421	29.331	9.01982e-05	0.000292591
ENSMUSG00000009030.14	Pdcl	610.931	-0.456406	0.178144	-2.562	0.0104072	0.0200201	0.41134	3.99888	6.82893	0.0204117	0.0388564
ENSMUSG00000009035.15	Tmem184b	1321.29	-0.508994	0.16219	-3.13825	0.00169959	0.00371641	0.460695	5.10903	11.7932	0.00401701	0.0090729
ENSMUSG00000009073.16	Nf2	2944.22	1.11296	0.0987092	11.2751	1.74177e-29	1.4002e-28	-1.1594	6.28202	151.622	6.52636e-09	5.5683e-08
ENSMUSG00000009076.10	Zmat5	327.509	0.544067	0.16732	3.25166	0.00114733	0.0025673	-0.588245	3.12541	15.0445	0.00166311	0.00410484
ENSMUSG00000009079.16	Ewsr1	2640.54	0.289368	0.101889	2.84004	0.00451077	0.00926492	-0.334702	6.11784	11.7524	0.00406476	0.00916617
ENSMUSG00000009090.17	Ap1b1	5134.25	0.245731	0.144395	1.70179	0.0887938	0.138587	-0.294347	7.07432	6.07858	0.0271835	0.0500906
ENSMUSG00000009092.5	Derl3	117.92	-2.52496	0.573439	-4.40318	1.06677e-05	3.01339e-05	2.47038	1.53781	21.9328	0.00123531	0.00312916
ENSMUSG00000009097.10	Tbx1	4.83972	-0.847527	0.759811	-1.11544	0.26466	0.354226	0.775032	-2.60102	1.46766	0.245719	0.334155
ENSMUSG00000009108.15	Gnat2	32.1985	-4.36232	0.472069	-9.24085	2.44541e-20	1.51443e-19	4.26103	-0.453467	100.241	9.00032e-08	5.77143e-07
ENSMUSG00000009112.4	Bcl2l13	2439.9	-0.207398	0.11057	-1.87572	0.0606931	0.0988172	0.159384	5.9974	2.70859	0.122011	0.185195
ENSMUSG00000009145.6	Dqx1	290.994	-0.682109	0.167796	-4.06511	4.80089e-05	0.000126802	0.635937	2.92373	17.1174	0.00100115	0.00258273
ENSMUSG00000009207.15	Lnpk	157.553	-0.114129	0.203001	-0.562207	0.573975	0.663784	0.0684156	2.06047	0.128359	0.725471	0.791683
ENSMUSG00000009246.14	Trpm5	5.41596	-2.67479	0.818839	-3.26657	0.0010886	0.00244418	2.52715	-2.6521	12.9514	0.00289492	0.0067568
ENSMUSG00000009281.6	Rarres2	10027	-4.81086	0.111746	-43.0516	0	0	4.76395	8.01465	1536.1	9.6522e-16	1.53304e-13
ENSMUSG00000009291.13	Pttg1ip	11717.2	-0.341947	0.125052	-2.73444	0.00624868	0.0125348	0.293759	8.25921	7.07506	0.0186336	0.0358216
ENSMUSG00000009292.18	Trpm2	230.943	-3.65471	0.260979	-14.0039	1.47633e-44	1.69459e-43	3.60034	2.52352	202.418	1.58233e-09	1.60978e-08
ENSMUSG00000009293.17	Ube2g2	1279.73	-1.00372	0.129722	-7.73751	1.01386e-14	5.05523e-14	0.955047	5.05653	76.3496	4.74352e-07	2.5591e-06
ENSMUSG00000009376.15	Met	7091.21	0.542248	0.129633	4.18293	2.87773e-05	7.79198e-05	-0.588673	7.54405	25.7464	0.00016831	0.000514898
ENSMUSG00000009378.4	Slc16a12	2726.85	0.789023	0.198542	3.97408	7.06521e-05	0.000183488	-0.836042	6.16899	21.3028	0.000602394	0.00162514
ENSMUSG00000009394.13	Syn2	129.517	6.45095	0.539973	11.9468	6.74703e-33	5.90705e-32	-6.44138	1.90421	575.466	8.58969e-13	2.54044e-11
ENSMUSG00000009406.13	Elk1	279.992	-0.0574957	0.155972	-0.368629	0.712404	0.781057	0.0108661	2.88441	0.00578344	0.940454	0.955767
ENSMUSG00000009418.16	Nav1	793.15	0.0681194	0.205309	0.33179	0.740048	0.8031	-0.114683	4.38276	0.394367	0.541299	0.63261
ENSMUSG00000009470.17	Tnpo1	4483.53	0.270393	0.145285	1.86112	0.0627273	0.101716	-0.315954	6.88103	6.2032	0.0258958	0.0480171
ENSMUSG00000009535.13	Rnmt	369.193	-0.347169	0.171687	-2.0221	0.0431661	0.0729353	0.30074	3.2747	3.81901	0.0708966	0.115911
ENSMUSG00000009545.14	Kcnq1	631.01	3.15379	0.191156	16.4985	3.7604e-61	5.68593e-60	-3.19976	4.09219	366.303	1.87091e-11	3.42969e-10
ENSMUSG00000009549.14	Srp14	690.63	-0.365904	0.118439	-3.08938	0.00200577	0.00434548	0.321385	4.17728	8.19465	0.0125083	0.0250891
ENSMUSG00000009555.16	Cdk9	1314.66	-0.38539	0.11727	-3.28634	0.00101499	0.00228686	0.338403	5.10406	10.9281	0.00518712	0.0114141
ENSMUSG00000009563.16	Tor2a	1354.38	-0.986794	0.146765	-6.72362	1.77269e-11	7.50916e-11	0.936976	5.13808	60.7546	1.82215e-06	8.60457e-06
ENSMUSG00000009566.12	Fpgs	6484.99	-2.22635	0.123109	-18.0844	4.22908e-73	7.63738e-72	2.17728	7.39091	400.176	1.02672e-11	2.03651e-10
ENSMUSG00000009569.14	Mrtfb	2106.34	-0.779291	0.130764	-5.95954	2.52956e-09	9.46581e-09	0.732975	5.7801	41.7256	1.48107e-05	5.71561e-05
ENSMUSG00000009575.14	Cbx5	2908.65	1.25715	0.109891	11.44	2.64006e-30	2.17186e-29	-1.30217	6.26642	153.654	5.98833e-09	5.15991e-08
ENSMUSG00000009585.18	Apobec3	174.659	0.783899	0.184487	4.24907	2.14657e-05	5.87761e-05	-0.828562	2.24022	23.105	0.000277089	0.000805641
ENSMUSG00000009614.16	Sardh	46720.1	-1.69767	0.139965	-12.1293	7.39027e-34	6.63502e-33	1.64859	10.2438	152.208	6.36572e-09	5.44781e-08
ENSMUSG00000009621.18	Vav2	2681.55	-0.877087	0.131947	-6.64729	2.98538e-11	1.24551e-10	0.828484	6.12632	56.023	2.90187e-06	1.30682e-05
ENSMUSG00000009630.10	Ppp2cb	1062.15	-0.0274044	0.0992034	-0.276245	0.78236	0.836627	-0.0199086	4.80144	0.0457992	0.833619	0.874808
ENSMUSG00000009633.3	G0s2	791.569	-0.718301	0.124712	-5.75969	8.4269e-09	3.04635e-08	0.673074	4.36848	35.2375	3.59652e-05	0.000127276
ENSMUSG00000009640.11	Dmap1	491.34	-0.474489	0.137028	-3.46273	0.000534734	0.00125348	0.426218	3.68291	12.5353	0.0032505	0.00751167
ENSMUSG00000009646.13	Pla2g12b	1337.47	-8.35147	0.248085	-33.6637	1.96666e-248	2.06176e-246	8.28299	5.09459	2504.19	3.20047e-17	2.61983e-14
ENSMUSG00000009647.13	Mcu	1281.69	-0.900432	0.110253	-8.16695	3.16272e-16	1.68417e-15	0.853213	5.06087	74.5431	5.47432e-07	2.91348e-06
ENSMUSG00000009654.4	Oit3	1096.76	-7.80275	0.2634	-29.6232	7.50706e-193	4.9031e-191	7.73501	4.8063	934.464	2.15991e-13	8.16509e-12
ENSMUSG00000009681.10	Bcr	4145.66	-0.191661	0.144195	-1.32918	0.183789	0.260663	0.143448	6.76182	1.43828	0.250274	0.339229
ENSMUSG00000009687.14	Fxyd5	144.515	0.214544	0.236006	0.909062	0.363318	0.459496	-0.260165	1.94986	1.38219	0.259287	0.34931
ENSMUSG00000009731.4	Kcnd1	9.21944	1.14083	0.601118	1.89785	0.0577153	0.0945251	-1.16334	-1.6446	4.84401	0.0449785	0.0779668
ENSMUSG00000009733.9	Tfcp2	747.144	1.09597	0.137145	7.99132	1.33503e-15	6.94101e-15	-1.14115	4.31287	88.9389	1.88163e-07	1.11334e-06
ENSMUSG00000009739.17	Pou6f1	1023.86	1.40228	0.137504	10.1981	2.02122e-24	1.41167e-23	-1.44947	4.76715	147.256	7.88032e-09	6.58488e-08
ENSMUSG00000009741.15	Ubp1	1852.56	-0.364099	0.100054	-3.63903	0.000273672	0.00066524	0.317471	5.59963	11.0318	0.00502783	0.0111026
ENSMUSG00000009772.15	Nuak2	2762.15	2.40975	0.162263	14.8509	6.86182e-50	8.7345e-49	-2.4565	6.19924	296.447	7.80117e-11	1.15864e-09
ENSMUSG00000009828.15	Ick	517.838	-0.974882	0.147962	-6.58873	4.43598e-11	1.83758e-10	0.928695	3.75008	48.2938	6.68017e-06	2.76926e-05
ENSMUSG00000009863.14	Sdhb	9022.33	-0.1361	0.102714	-1.32504	0.185158	0.262441	0.0880097	7.88433	0.831618	0.377203	0.47534
ENSMUSG00000009876.13	Cox4i2	8.34285	0.88813	0.603469	1.47171	0.1411	0.207354	-0.924701	-1.7907	3.47446	0.0833761	0.1333
ENSMUSG00000009894.15	Snap47	3128.02	-0.900289	0.137093	-6.56701	5.13351e-11	2.11454e-10	0.851236	6.34807	56.0548	2.89251e-06	1.30371e-05
ENSMUSG00000009905.5	Kdsr	1102.83	0.180497	0.116817	1.54512	0.122317	0.183055	-0.227009	4.85892	4.60173	0.0499185	0.0855614
ENSMUSG00000009907.17	Vps4b	1734.67	-0.385346	0.131901	-2.92149	0.00348362	0.00727357	0.340263	5.50527	8.37835	0.0117439	0.0237297
ENSMUSG00000009927.9	Rps25	4736.77	-1.01438	0.166868	-6.07894	1.20981e-09	4.62284e-09	0.969512	6.94921	43.3002	1.33172e-05	5.19101e-05
ENSMUSG00000009995.17	Taz	993.943	-0.192164	0.0998552	-1.92443	0.0543011	0.089528	0.145073	4.7035	2.40614	0.143112	0.21224
ENSMUSG00000010021.13	Kif19a	14.0221	-1.00374	0.426662	-2.35255	0.0186453	0.0341877	0.944994	-1.38195	6.66416	0.0217123	0.0410393
ENSMUSG00000010025.19	Aldh3a2	7690.03	-0.171914	0.153221	-1.122	0.261861	0.351169	0.122209	7.65279	0.913966	0.355243	0.452516
ENSMUSG00000010044.12	Zmynd10	289.763	6.22034	0.352868	17.6279	1.50331e-69	2.59561e-68	-6.2492	3.00818	326.438	2.34977e-10	3.02725e-09
ENSMUSG00000010045.2	Tmem115	1685.88	-0.0197102	0.139433	-0.14136	0.887585	0.919186	-0.0280833	5.46669	0.0583723	0.812582	0.858911
ENSMUSG00000010047.12	Hyal2	2411.6	-0.389986	0.127109	-3.06813	0.00215404	0.00464603	0.34061	5.97796	10.4162	0.00606305	0.01313
ENSMUSG00000010048.10	Ifrd2	1865.24	0.276216	0.121321	2.27673	0.0228024	0.0410235	-0.325038	5.61564	9.89366	0.00713805	0.0151904
ENSMUSG00000010051.15	Hyal1	763.935	-2.36357	0.169831	-13.9172	4.9802e-44	5.64985e-43	2.31563	4.29527	236.541	3.5287e-10	4.31617e-09
ENSMUSG00000010054.4	Tusc2	1431.79	0.0516074	0.122517	0.421227	0.673589	0.748949	-0.100364	5.23194	0.938284	0.349117	0.446181
ENSMUSG00000010057.8	Nprl2	673.075	0.259565	0.14159	1.83321	0.0667709	0.107624	-0.308511	4.14903	6.59983	0.022246	0.0419401
ENSMUSG00000010064.15	Slc38a3	27753.3	-4.75143	0.253632	-18.7336	2.63728e-78	5.16416e-77	4.70334	9.48281	241.539	2.33275e-08	1.7215e-07
ENSMUSG00000010066.15	Cacna2d2	7.6484	5.06969	1.15238	4.39934	1.08581e-05	3.06338e-05	-5.00782	-1.71051	33.8884	4.39089e-05	0.00015235
ENSMUSG00000010067.13	Rassf1	387.127	1.24388	0.122936	10.1181	4.59318e-24	3.18191e-23	-1.28899	3.37785	119.461	2.99729e-08	2.15438e-07
ENSMUSG00000010080.15	Epn3	656.619	6.58684	0.313963	20.9796	1.00667e-97	2.56282e-96	-6.62078	4.15731	655.339	9.79648e-13	2.79489e-11
ENSMUSG00000010086.17	Rnf112	1.76188	-0.1106	1.26133	-0.0876852	0.930127	0.950777	0.0687615	-3.4141	0.00482813	0.945584	0.959652
ENSMUSG00000010095.13	Slc3a2	4060.37	1.80051	0.145852	12.3448	5.19687e-35	4.80504e-34	-1.84859	6.7495	220.553	5.61454e-10	6.46525e-09
ENSMUSG00000010097.15	Nxf1	1174.69	0.0204639	0.106633	0.19191	0.847813	0.88904	-0.0671185	4.94728	0.48065	0.499441	0.592873
ENSMUSG00000010110.17	Stx5a	1544.25	-0.616418	0.124248	-4.9612	7.00595e-07	2.1997e-06	0.57003	5.33371	27.5476	0.000122163	0.000385072
ENSMUSG00000010122.14	Slc47a1	10621.7	1.93686	0.106263	18.227	3.15044e-74	5.80221e-73	-1.98503	8.13583	374.847	1.60024e-11	2.9823e-10
ENSMUSG00000010142.12	Tnfrsf13b	24.767	-0.175452	0.316115	-0.555026	0.578877	0.66802	0.126247	-0.532362	0.203697	0.658648	0.735545
ENSMUSG00000010154.7	Spire2	105.801	4.53133	0.369906	12.2499	1.68104e-34	1.53486e-33	-4.56291	1.62369	166.936	3.82094e-09	3.44581e-08
ENSMUSG00000010175.13	Prox1	3718.56	-3.87751	0.164571	-23.5614	9.603e-123	3.20775e-121	3.83005	6.58237	615.44	5.41667e-13	1.72321e-11
ENSMUSG00000010277.7	2610507B11Rik	18273.1	0.733845	0.117811	6.22903	4.69339e-10	1.83877e-09	-0.782399	8.90944	50.9418	4.96372e-06	2.12604e-05
ENSMUSG00000010290.7	AI597479	390.437	-0.390221	0.15415	-2.53144	0.0113595	0.0217092	0.342024	3.35344	6.23745	0.0255545	0.0474545
ENSMUSG00000010307.7	Tmem86a	1002.69	1.61805	0.164259	9.85062	6.81236e-23	4.56009e-22	-1.66786	4.73898	144.469	8.91214e-09	7.35753e-08
ENSMUSG00000010311.15	Optc	2.89722	-1.15795	0.968746	-1.19531	0.231965	0.317386	1.05467	-3.11041	1.74245	0.207955	0.290949
ENSMUSG00000010342.16	Tex14	8.69298	-0.921016	0.495889	-1.85731	0.0632678	0.102519	0.863614	-1.9654	4.93144	0.0433387	0.07558
ENSMUSG00000010358.13	Ifi35	717.07	-1.94255	0.132159	-14.6987	6.57537e-49	8.21138e-48	1.89527	4.20758	255.526	2.10985e-10	2.75653e-09
ENSMUSG00000010362.9	Rdm1	467.003	0.376703	0.121109	3.11044	0.00186811	0.0040623	-0.42376	3.62785	14.3508	0.00198852	0.00482684
ENSMUSG00000010376.15	Nedd8	1541.53	-0.119469	0.0909384	-1.31374	0.188934	0.266805	0.0740176	5.33773	0.64527	0.435203	0.532905
ENSMUSG00000010392.8	Gosr1	1640.93	-0.172925	0.101969	-1.69586	0.0899131	0.140077	0.125466	5.42649	1.76445	0.205267	0.287584
ENSMUSG00000010406.12	Mrpl52	699.973	-1.19274	0.213671	-5.58215	2.37562e-08	8.35884e-08	1.15038	4.18582	31.4441	0.000127073	0.00039895
ENSMUSG00000010453.12	Kansl3	2698.62	0.225316	0.115489	1.95098	0.0510597	0.0846701	-0.272225	6.14782	7.1396	0.0181977	0.0350911
ENSMUSG00000010461.15	Eya4	19.2813	-0.141024	0.347106	-0.406286	0.684532	0.7586	0.0950076	-0.865022	0.104428	0.751344	0.811801
ENSMUSG00000010476.14	Ebf3	17.2292	3.62589	0.685582	5.28877	1.23143e-07	4.10001e-07	-3.61911	-0.747307	37.7031	2.53297e-05	9.28003e-05
ENSMUSG00000010492.10	Uckl1os	2.8389	0.220698	1.06853	0.206544	0.836366	0.880302	-0.266157	-3.01391	0.0873436	0.771909	0.828051
ENSMUSG00000010517.7	Faf1	2023.57	0.0282307	0.0956854	0.295036	0.767966	0.825379	-0.0757005	5.73091	0.685396	0.42159	0.519614
ENSMUSG00000010538.14	Tsacc	31.031	-0.683746	0.280329	-2.43908	0.0147247	0.0275004	0.635458	-0.273747	6.15721	0.0263626	0.0487636
ENSMUSG00000010554.14	Mettl16	710.418	0.596839	0.10643	5.6078	2.04911e-08	7.23614e-08	-0.641753	4.23337	38.2059	2.3632e-05	8.71531e-05
ENSMUSG00000010592.9	Dazl	0.909565	-2.11342	1.81497	-1.16444	0.244245	NA	1.77286	-3.9021	2.09736	0.169524	0.244941
ENSMUSG00000010601.14	Apol7a	2379.66	-10.0449	0.311015	-32.2972	7.66916e-229	6.9372e-227	9.96068	5.93117	2149.7	9.28467e-17	3.88365e-14
ENSMUSG00000010607.8	Pigyl	550.862	-0.93591	0.106137	-8.81797	1.16552e-18	6.84482e-18	0.890032	3.84039	73.198	6.1025e-07	3.20928e-06
ENSMUSG00000010608.15	Rbm25	1056.39	0.0859795	0.14506	0.592716	0.553371	0.645363	-0.12818	4.79751	0.94256	0.348056	0.445092
ENSMUSG00000010609.15	Psen2	5872.08	-4.48804	0.123437	-36.3589	1.90374e-289	2.82016e-287	4.44127	7.24223	1284.57	3.34613e-15	3.54307e-13
ENSMUSG00000010651.4	Acaa1b	22590	-2.39171	0.177486	-13.4755	2.18108e-41	2.35417e-40	2.34269	9.1915	207.957	8.28313e-10	9.08243e-09
ENSMUSG00000010660.3	Plcd1	137.681	1.80654	0.241218	7.48924	6.9272e-14	3.33285e-13	-1.85556	1.93991	68.2223	9.26123e-07	4.67521e-06
ENSMUSG00000010663.5	Fads1	14410.6	-2.60644	0.152344	-17.109	1.27228e-65	2.06586e-64	2.55853	8.54251	335.376	3.39761e-11	5.70205e-10
ENSMUSG00000010721.15	Lmbr1	277.444	0.39968	0.142748	2.79989	0.00511203	0.0103923	-0.44505	2.88444	10.6422	0.00565684	0.0123279
ENSMUSG00000010751.15	Tnfrsf22	76.5333	0.721238	0.246057	2.93118	0.0033768	0.00706571	-0.769233	1.08461	11.158	0.00484169	0.0107306
ENSMUSG00000010755.17	Cars	1021.6	-1.32832	0.158193	-8.39683	4.5871e-17	2.52624e-16	1.28043	4.72748	91.0773	1.62664e-07	9.73014e-07
ENSMUSG00000010760.5	Phlda2	143.31	5.25741	0.356016	14.7673	2.37988e-49	2.99396e-48	-5.28554	2.03793	317.405	4.92633e-11	7.85372e-10
ENSMUSG00000010797.6	Wnt2	101.531	-3.67671	0.280161	-13.1236	2.41342e-39	2.46811e-38	3.61664	1.29218	171.63	2.91947e-09	2.73602e-08
ENSMUSG00000010825.17	Grid2ip	1.50225	-0.621018	1.23038	-0.504738	0.613743	0.698322	0.547116	-3.55759	0.358698	0.558774	0.648617
ENSMUSG00000010830.8	Kdelr3	28.5577	1.6475	0.351897	4.68176	2.84428e-06	8.46494e-06	-1.68976	-0.185602	30.1837	7.83765e-05	0.000257461
ENSMUSG00000010911.12	Apip	307.365	-1.00259	0.124733	-8.03788	9.1404e-16	4.78875e-15	0.957192	2.99388	59.3608	2.0832e-06	9.69744e-06
ENSMUSG00000010914.10	Pdhx	1050.47	-0.0404656	0.104565	-0.38699	0.698764	0.769491	-0.00621324	4.78564	0.00408275	0.949954	0.962389
ENSMUSG00000010936.11	Vac14	1537.67	-0.152787	0.151919	-1.00572	0.314551	0.408796	0.10529	5.33262	0.693673	0.418866	0.516945
ENSMUSG00000011008.13	Mcoln2	27.4825	1.63356	0.453164	3.60479	0.000312408	0.000754109	-1.67163	-0.231824	15.1455	0.00162104	0.00401029
ENSMUSG00000011034.6	Slc5a1	1392.97	5.45716	0.189927	28.7329	1.48035e-181	8.54881e-180	-5.50083	5.22649	1023.64	1.61693e-14	1.07423e-12
ENSMUSG00000011096.17	Akt1s1	2484.03	-0.209882	0.123779	-1.69562	0.0899575	0.140136	0.162336	6.0234	2.34801	0.14767	0.217891
ENSMUSG00000011114.18	Tbrg1	1419.01	-0.485252	0.119772	-4.05145	5.09002e-05	0.000134109	0.438782	5.21333	17.3168	0.000955274	0.00247157
ENSMUSG00000011148.14	Adssl1	527.138	-1.81763	0.163458	-11.1199	1.00429e-28	7.94223e-28	1.76927	3.76161	151.835	6.46754e-09	5.52362e-08
ENSMUSG00000011158.8	Brf1	878.281	0.122708	0.114751	1.06934	0.284916	0.376822	-0.168022	4.5308	2.5543	0.132258	0.198578
ENSMUSG00000011171.11	Vipr2	1.61175	0.320996	1.27482	0.251797	0.801198	0.851825	-0.345753	-3.42058	0.125589	0.728318	0.794138
ENSMUSG00000011179.8	Odc1	19519	3.31305	0.208205	15.9125	5.1939e-57	7.37354e-56	-3.36287	9.01936	263.557	8.77745e-10	9.57021e-09
ENSMUSG00000011254.16	Thg1l	118.779	0.232215	0.162796	1.42641	0.153749	0.223199	-0.279644	1.67312	3.13354	0.098407	0.15417
ENSMUSG00000011256.16	Adam19	210.532	0.338515	0.196039	1.72678	0.0842081	0.132127	-0.38438	2.48969	4.50733	0.0520146	0.0886969
ENSMUSG00000011257.19	Pabpc4	1737.37	0.0524766	0.104881	0.500343	0.616833	0.701175	-0.100054	5.51126	1.1095	0.309987	0.404826
ENSMUSG00000011263.16	Exoc3l2	1609.62	1.09336	0.167706	6.51955	7.05178e-11	2.88261e-10	-1.14183	5.4126	66.2243	1.10298e-06	5.4694e-06
ENSMUSG00000011267.8	Zfp296	22.4406	0.47572	0.33614	1.41524	0.156997	0.227381	-0.517148	-0.601271	3.07146	0.101485	0.158456
ENSMUSG00000011305.11	Plin5	1281.17	-3.5749	0.166581	-21.4605	3.64483e-102	9.88213e-101	3.52595	5.03872	539.681	1.33392e-12	3.6444e-11
ENSMUSG00000011306.7	Sugp1	1033.2	0.352896	0.121574	2.90271	0.00369943	0.00769041	-0.399128	4.7675	13.7568	0.00232625	0.00554978
ENSMUSG00000011382.8	Dhdh	3206.62	-3.79372	0.125059	-30.3355	3.9071e-202	2.78303e-200	3.74831	6.37004	922.47	3.32348e-14	1.86141e-12
ENSMUSG00000011427.16	Zfp790	459.216	-0.327068	0.123084	-2.65728	0.00787743	0.015477	0.280504	3.58936	5.84828	0.0297651	0.0542512
ENSMUSG00000011658.16	Fuz	523.349	0.630048	0.136843	4.60418	4.14091e-06	1.21505e-05	-0.676456	3.79616	30.1045	7.9396e-05	0.000260247
ENSMUSG00000011751.16	Sptbn4	5.73541	0.872053	0.714953	1.21973	0.222566	0.306701	-0.907471	-2.22492	2.43513	0.140904	0.209504
ENSMUSG00000011752.7	Pgam1	5874.23	0.090659	0.113853	0.79628	0.425869	0.523609	-0.138687	7.2674	1.92949	0.186462	0.265449
ENSMUSG00000011831.16	Evi5	3113.83	-1.05322	0.194898	-5.40396	6.51843e-08	2.22242e-07	1.00868	6.3437	30.9007	0.000127144	0.000399117
ENSMUSG00000011832.15	Evi5l	654.243	1.29345	0.127938	10.11	4.9885e-24	3.45227e-23	-1.33952	4.12552	139.449	1.11858e-08	8.93648e-08
ENSMUSG00000011837.4	Snapc2	571.055	-0.124363	0.141028	-0.881837	0.377865	0.474344	0.0751952	3.90597	0.387949	0.543369	0.634611
ENSMUSG00000011877.13	Git1	1828.45	1.62813	0.151003	10.7821	4.18076e-27	3.16663e-26	-1.67425	5.60138	164.873	3.79191e-09	3.42398e-08
ENSMUSG00000011884.13	Gltp	924.61	2.92196	0.138336	21.1222	4.97243e-99	1.28999e-97	-2.9694	4.63412	579.776	8.16102e-13	2.44291e-11
ENSMUSG00000011958.17	Bnip2	847.698	-1.19267	0.148704	-8.0204	1.05405e-15	5.50675e-15	1.14648	4.4606	75.9467	4.89631e-07	2.63218e-06
ENSMUSG00000011960.12	Ccnt1	1102.93	-0.316845	0.106944	-2.96271	0.00304939	0.00642999	0.270966	4.85264	7.18768	0.0178805	0.0345491
ENSMUSG00000012017.4	Scarf2	684.846	0.864526	0.119531	7.23262	4.73758e-13	2.18772e-12	-0.912011	4.1843	73.4167	5.99499e-07	3.15898e-06
ENSMUSG00000012042.9	4930579F01Rik	2.98574	-0.625737	0.924474	-0.676858	0.498496	0.594179	0.563706	-3.03981	0.546568	0.471908	0.567982
ENSMUSG00000012076.8	Brms1l	225.818	1.28351	0.170813	7.51415	5.72835e-14	2.7704e-13	-1.32839	2.61622	67.1186	1.01944e-06	5.09672e-06
ENSMUSG00000012114.17	Med15	1484.12	-0.427474	0.155303	-2.75252	0.00591381	0.0119098	0.380932	5.27864	8.46826	0.0113895	0.0230771
ENSMUSG00000012117.13	Dhdds	1866.06	0.367944	0.122055	3.01458	0.00257337	0.00548851	-0.415284	5.61778	15.4395	0.00150532	0.00374273
ENSMUSG00000012123.17	Crybg2	83.9785	-0.711193	0.36894	-1.92767	0.0538966	0.0889382	0.659497	1.12387	3.08557	0.105394	0.163659
ENSMUSG00000012126.16	Ubxn11	23.8439	2.96301	0.508991	5.82134	5.83764e-09	2.13296e-08	-2.98216	-0.355224	36.2154	3.123e-05	0.000112105
ENSMUSG00000012187.13	Mogat1	1494.29	8.99323	0.380857	23.6131	2.82524e-123	9.4838e-122	-9.01335	5.32827	1361.68	2.23175e-15	2.63169e-13
ENSMUSG00000012211.13	Tex22	2.24115	0.522709	0.992749	0.526527	0.598522	0.685198	-0.549457	-3.16778	0.622371	0.443291	0.540415
ENSMUSG00000012296.16	Tjap1	516.935	0.613209	0.148337	4.13389	3.56667e-05	9.56619e-05	-0.66135	3.77732	26.7215	0.000141244	0.000439167
ENSMUSG00000012350.15	Ehf	195.818	4.04635	0.238168	16.9894	9.83099e-65	1.56523e-63	-4.08548	2.45928	490.951	2.54895e-12	6.31541e-11
ENSMUSG00000012405.16	Rpl15	5270.87	-0.74615	0.103019	-7.24286	4.39326e-13	2.03377e-12	0.699188	7.10422	51.9528	4.44604e-06	1.92719e-05
ENSMUSG00000012422.14	Tmem167	658.482	-0.828191	0.27099	-3.05616	0.00224189	0.00482076	0.783471	4.10092	6.91963	0.0275965	0.0506933
ENSMUSG00000012428.9	Steap4	2270.28	-4.65666	0.193692	-24.0416	1.0231e-127	3.59988e-126	4.60801	5.86687	563.047	5.47899e-12	1.19477e-10
ENSMUSG00000012429.9	Mplkip	339.092	-0.480834	0.195203	-2.46326	0.0137682	0.025865	0.436156	3.14991	6.05508	0.0274346	0.0504471
ENSMUSG00000012443.4	Kif11	37.4044	-0.248357	0.383637	-0.647375	0.517389	0.611281	0.202767	0.0152569	0.311953	0.585286	0.672604
ENSMUSG00000012483.4	Rpa3	91.8227	-0.61246	0.229396	-2.66988	0.00758794	0.01496	0.569402	1.26351	6.41837	0.023836	0.0446411
ENSMUSG00000012519.14	Mlkl	120.007	-2.06391	0.177189	-11.648	2.34773e-31	1.98407e-30	2.01412	1.58751	132.836	1.52663e-08	1.1785e-07
ENSMUSG00000012535.14	Tnpo3	2372.95	-0.142659	0.08959	-1.59236	0.111304	0.16876	0.0961665	5.95898	1.12724	0.306293	0.40074
ENSMUSG00000012609.19	Ttll5	637.61	0.0591016	0.126364	0.467708	0.639994	0.720927	-0.106416	4.06855	0.916273	0.354655	0.451956
ENSMUSG00000012640.16	Zfp715	329.57	-0.183165	0.192281	-0.952591	0.340797	0.436005	0.13863	3.11639	0.625382	0.442213	0.539441
ENSMUSG00000012819.15	Cdh23	5.84757	3.90543	1.11375	3.50656	0.000453943	0.00107457	-3.75586	-2.03851	31.3145	6.53325e-05	0.00021911
ENSMUSG00000012848.15	Rps5	8554.38	-0.970409	0.111342	-8.71557	2.89302e-18	1.6721e-17	0.92213	7.80021	82.1856	3.04329e-07	1.71577e-06
ENSMUSG00000012889.8	Podnl1	12.7976	0.145481	0.447632	0.325	0.745181	0.807213	-0.188412	-1.36446	0.250307	0.624612	0.706318
ENSMUSG00000013033.16	Adgrl1	1266.29	2.50084	0.135488	18.458	4.49851e-76	8.5151e-75	-2.54795	5.08102	466.468	3.61488e-12	8.39907e-11
ENSMUSG00000013076.17	Amotl1	1502.22	0.443649	0.12097	3.66743	0.000245	0.000598677	-0.489788	5.30693	21.2858	0.000399365	0.00112281
ENSMUSG00000013089.15	Etv5	731.749	1.30785	0.17404	7.51465	5.70651e-14	2.76114e-13	-1.35664	4.28482	83.944	2.67657e-07	1.53257e-06
ENSMUSG00000013150.15	Gfod2	451.91	-0.898992	0.149156	-6.0272	1.66822e-09	6.31426e-09	0.850632	3.55407	41.7921	1.4685e-05	5.67223e-05
ENSMUSG00000013155.10	Enkd1	75.9113	2.78573	0.306221	9.0971	9.27753e-20	5.64466e-19	-2.83008	1.15418	80.8028	3.37227e-07	1.88378e-06
ENSMUSG00000013160.7	Atp6v0d1	3681.23	0.0223079	0.118468	0.188303	0.850639	0.891226	-0.0709455	6.59263	0.493503	0.493857	0.587948
ENSMUSG00000013236.17	Ptprs	900.668	0.997582	0.182497	5.4663	4.59538e-08	1.58367e-07	-1.04448	4.5787	44.6445	1.10704e-05	4.37697e-05
ENSMUSG00000013275.9	Slc41a1	618.186	1.623	0.140805	11.5266	9.68976e-31	8.04254e-30	-1.67091	4.0488	188.112	1.60266e-09	1.62736e-08
ENSMUSG00000013367.5	Iglon5	18.0563	0.0253782	0.425695	0.059616	0.952462	0.966983	-0.07196	-0.934508	0.0355974	0.85305	0.890746
ENSMUSG00000013415.9	Igf2bp1	88.8168	6.09442	0.572888	10.6381	1.98198e-26	1.46697e-25	-6.07766	1.39614	395.215	1.11752e-11	2.18806e-10
ENSMUSG00000013419.7	Zfp651	444.198	3.19997	0.176667	18.113	2.51442e-73	4.56503e-72	-3.2438	3.59622	413.943	8.15822e-12	1.67436e-10
ENSMUSG00000013465.19	Nelfb	1873.23	0.249779	0.127222	1.96334	0.0496071	0.0825158	-0.298948	5.62116	7.97175	0.0135145	0.0268437
ENSMUSG00000013483.14	Card14	93.8678	4.17148	0.322735	12.9254	3.23504e-38	3.21507e-37	-4.20252	1.46027	316.488	5.0233e-11	7.95468e-10
ENSMUSG00000013495.15	Tmem175	707.552	1.16174	0.150169	7.73624	1.02404e-14	5.10347e-14	-1.21189	4.23458	91.8482	1.54459e-07	9.28106e-07
ENSMUSG00000013539.14	Tango2	1919.26	0.553563	0.102418	5.40492	6.48373e-08	2.2117e-07	-0.601703	5.6601	42.0267	1.42506e-05	5.5205e-05
ENSMUSG00000013584.5	Aldh1a2	74.1124	3.10957	0.306293	10.1523	3.2373e-24	2.25026e-23	-3.1507	1.1268	113.584	4.12071e-08	2.85858e-07
ENSMUSG00000013593.12	Ndufs2	10757.7	0.0969148	0.11146	0.869499	0.384574	0.481249	-0.145186	8.13994	2.04302	0.174786	0.251417
ENSMUSG00000013611.14	Snx31	299.232	9.08827	0.84836	10.7128	8.86782e-27	6.64534e-26	-8.98912	3.0546	553.231	1.15843e-12	3.22285e-11
ENSMUSG00000013622.15	Atraid	2080.67	-0.289104	0.10201	-2.83408	0.00459584	0.00942039	0.242113	5.76732	6.59095	0.0223209	0.042059
ENSMUSG00000013629.16	Cad	1040.98	-0.409692	0.168928	-2.42525	0.0152979	0.0284797	0.361421	4.76646	6.57911	0.0224212	0.0422292
ENSMUSG00000013646.17	Sh3bp5l	1184.85	0.522044	0.126269	4.13438	3.55908e-05	9.54708e-05	-0.570869	4.96554	28.8238	9.81936e-05	0.000315456
ENSMUSG00000013662.6	Atad1	1539.1	-0.0228207	0.128789	-0.177195	0.859355	0.89792	-0.0220067	5.33711	0.0364026	0.851419	0.889516
ENSMUSG00000013663.7	Pten	5129.66	-0.965332	0.238934	-4.04017	5.3413e-05	0.000140404	0.920974	7.06523	13.1029	0.00532811	0.0116809
ENSMUSG00000013698.12	Pea15a	1339.26	0.316088	0.110811	2.85249	0.00433783	0.00893034	-0.36374	5.13961	13.8987	0.00223993	0.00536307
ENSMUSG00000013701.13	Timm23	1206.91	-0.768995	0.167277	-4.59714	4.2833e-06	1.25431e-05	0.717662	4.97346	28.0288	0.000112414	0.000357572
ENSMUSG00000013707.3	Tnfaip8l2	47.3025	-1.05175	0.324581	-3.24035	0.00119384	0.00266409	0.99661	0.279766	10.7082	0.00554427	0.0121012
ENSMUSG00000013736.16	Trnt1	332.227	-0.147405	0.218768	-0.673797	0.500441	0.595846	0.101875	3.12788	0.262079	0.617006	0.700061
ENSMUSG00000013766.11	Ly6g6e	5.13707	1.06469	0.820241	1.29802	0.194279	0.273156	-1.09522	-2.32919	2.50329	0.135876	0.203122
ENSMUSG00000013787.15	Ehmt2	4469.69	0.101062	0.127431	0.793075	0.427734	0.525554	-0.149573	6.87323	1.95446	0.183811	0.262202
ENSMUSG00000013822.7	Elof1	1289.64	-0.192627	0.117502	-1.63934	0.101142	0.155205	0.143583	5.07813	2.05455	0.173653	0.249994
ENSMUSG00000013833.15	Med16	1626.07	0.150087	0.135275	1.1095	0.267216	0.357039	-0.199103	5.41625	3.18767	0.0958151	0.15053
ENSMUSG00000013846.10	St3gal1	5145.39	-3.7756	0.121997	-30.9482	2.68694e-210	2.04959e-208	3.72916	7.05285	975.403	2.25877e-14	1.39748e-12
ENSMUSG00000013858.14	Tmem259	4920.36	-0.236069	0.120463	-1.95968	0.0500335	0.0831641	0.187163	7.00832	3.38605	0.086992	0.138271
ENSMUSG00000013878.18	Rnf170	230.626	-1.05007	0.230344	-4.55872	5.14675e-06	1.4973e-05	1.00487	2.57645	21.8077	0.000375883	0.00106198
ENSMUSG00000013921.15	Clip3	78.9757	1.20485	0.288771	4.17235	3.0148e-05	8.15231e-05	-1.24728	1.15504	20.6091	0.000459881	0.00127468
ENSMUSG00000013928.13	Thap8	3.27715	-1.76643	0.911489	-1.93796	0.0526282	0.0870452	1.65433	-3.06212	5.17556	0.0391192	0.069036
ENSMUSG00000013973.12	Dedd	1048.86	-0.276013	0.102477	-2.6934	0.00707272	0.0140213	0.229292	4.77998	5.80419	0.0302915	0.0550973
ENSMUSG00000013974.3	Mcemp1	4.39892	-0.573046	0.929902	-0.616243	0.537734	0.63058	0.498945	-2.68642	0.379207	0.547885	0.638764
ENSMUSG00000013997.10	Nit1	3757.31	0.137771	0.0891965	1.54458	0.122448	0.183225	-0.185233	6.62391	4.43826	0.0536144	0.0910747
ENSMUSG00000014030.15	Pax5	39.9421	-1.49053	0.365526	-4.07777	4.54691e-05	0.000120405	1.44517	0.00933146	16.734	0.0010966	0.00280313
ENSMUSG00000014039.18	Prdm15	339.855	0.102308	0.141025	0.725462	0.468169	0.565014	-0.147855	3.16711	1.293	0.274539	0.366448
ENSMUSG00000014074.17	Rnf168	474.933	-0.212214	0.170689	-1.24328	0.213765	0.296412	0.16708	3.64103	1.19743	0.292261	0.385652
ENSMUSG00000014075.15	Tctex1d2	58.7333	2.27378	0.287302	7.91424	2.48775e-15	1.27621e-14	-2.31729	0.793346	83.1444	2.83668e-07	1.61512e-06
ENSMUSG00000014077.13	Chp1	7982.47	-1.46711	0.0912456	-16.0787	3.59629e-58	5.19569e-57	1.42049	7.69762	222.301	5.32835e-10	6.1969e-09
ENSMUSG00000014158.12	Trpv4	2888.32	7.30788	0.197071	37.0825	5.37805e-301	8.58933e-299	-7.35084	6.27238	2254.13	6.6691e-17	3.52559e-14
ENSMUSG00000014164.15	Klhl3	1681.68	1.97112	0.148408	13.2817	2.95421e-40	3.07656e-39	-2.01603	5.48424	235.118	3.67307e-10	4.46708e-09
ENSMUSG00000014177.10	Tvp23b	527.273	0.0538904	0.170302	0.31644	0.751669	0.81209	-0.100864	3.79561	0.463004	0.507294	0.600419
ENSMUSG00000014195.15	Dnajc7	1256.68	0.144354	0.132544	1.0891	0.27611	0.366788	-0.187947	5.04757	2.46731	0.138503	0.206396
ENSMUSG00000014226.10	Cacybp	416.553	-0.107844	0.260992	-0.413207	0.679455	0.754036	0.0639096	3.45455	0.0569558	0.816087	0.861717
ENSMUSG00000014232.14	Cluap1	221.173	0.785565	0.153699	5.11105	3.20378e-07	1.03255e-06	-0.832819	2.57307	32.6409	5.30845e-05	0.000181406
ENSMUSG00000014243.5	Zswim7	263.218	0.0128415	0.132869	0.0966479	0.923006	0.945863	-0.0587929	2.79801	0.206171	0.656728	0.734016
ENSMUSG00000014245.8	Pigl	318.216	0.211275	0.134325	1.57287	0.11575	0.174588	-0.260212	3.07444	4.40186	0.0544806	0.0923966
ENSMUSG00000014294.4	Ndufa2	1947.73	-0.345829	0.11904	-2.90514	0.00367087	0.00763492	0.299498	5.67208	7.90935	0.0138128	0.0273849
ENSMUSG00000014301.13	Pam16	539.397	-0.437077	0.106111	-4.11904	3.80451e-05	0.000101721	0.389548	3.81872	14.4808	0.00192232	0.00468163
ENSMUSG00000014303.13	Glis2	3151.38	5.1217	0.142905	35.8399	2.64215e-281	3.69955e-279	-5.16679	6.39637	1469.57	1.3134e-15	1.88873e-13
ENSMUSG00000014313.15	Cox6c	3325.06	-0.115928	0.190769	-0.607687	0.543395	0.635837	0.072442	6.4473	0.171127	0.68631	0.759897
ENSMUSG00000014329.14	Bicc1	3639.19	4.49778	0.151957	29.5991	1.53306e-192	9.94934e-191	-4.54205	6.60253	876.343	4.73886e-14	2.49646e-12
ENSMUSG00000014349.7	Ube2z	2439.46	-0.147219	0.102208	-1.44038	0.149759	0.218243	0.0996628	5.99805	1.14594	0.302466	0.396635
ENSMUSG00000014353.15	Tmem87b	971.822	0.617216	0.130701	4.72236	2.33125e-06	7.0013e-06	-0.661641	4.68389	30.9337	6.94263e-05	0.000231056
ENSMUSG00000014355.10	Anapc1	3976.51	0.0789921	0.107374	0.735671	0.461931	0.559236	-0.12605	6.70509	1.6954	0.213856	0.298009
ENSMUSG00000014361.5	Mertk	1559.11	0.644457	0.107505	5.99465	2.03921e-09	7.67868e-09	-0.691729	5.36227	51.5595	4.63976e-06	2.00097e-05
ENSMUSG00000014402.15	Tsg101	1058.79	0.159642	0.144723	1.10309	0.269987	0.360106	-0.205168	4.80025	2.6572	0.125312	0.189459
ENSMUSG00000014418.16	Hps5	1826.27	1.93329	0.104037	18.5828	4.42799e-77	8.51565e-76	-1.98084	5.60191	422.181	7.13449e-12	1.50043e-10
ENSMUSG00000014426.9	Map3k4	2499.27	0.462234	0.116464	3.96891	7.22009e-05	0.000187262	-0.508595	6.0399	24.1527	0.000226393	0.000672013
ENSMUSG00000014444.17	Piezo1	2387.65	2.20494	0.201659	10.934	7.92595e-28	6.11434e-27	-2.2535	5.98819	150.028	3.0427e-08	2.18503e-07
ENSMUSG00000014453.4	Blk	15.5204	-1.63755	0.407472	-4.0188	5.84942e-05	0.000153209	1.57914	-1.32085	20.3017	0.000490784	0.00135232
ENSMUSG00000014470.4	Rnf166	615.205	0.137061	0.111911	1.22473	0.220678	0.304552	-0.184674	4.01833	3.26868	0.0920874	0.145468
ENSMUSG00000014496.8	Ankrd28	1631.31	-0.178687	0.148698	-1.20167	0.229491	0.31467	0.132429	5.41866	1.06825	0.318824	0.414206
ENSMUSG00000014498.9	Ankrd52	2723.9	-0.150776	0.153202	-0.984164	0.325035	0.420151	0.103555	6.15711	0.648389	0.43412	0.531671
ENSMUSG00000014503.15	Pkd2l2	27.5483	2.33356	0.370704	6.29495	3.07491e-10	1.21487e-09	-2.36766	-0.198558	62.9078	1.48896e-06	7.17444e-06
ENSMUSG00000014504.16	Srp19	211.968	-0.354286	0.24237	-1.46176	0.143808	0.210517	0.31008	2.47628	1.86003	0.194976	0.275579
ENSMUSG00000014542.3	Clec4f	3290.17	-10.1371	0.724351	-13.9947	1.68025e-44	1.92541e-43	10.0263	6.39859	495.691	5.20974e-09	4.54981e-08
ENSMUSG00000014543.14	Klra17	0.981016	-1.49601	1.60864	-0.929982	0.35238	NA	1.3071	-3.83922	1.35133	0.264432	0.355073
ENSMUSG00000014547.10	Wdfy2	1247.1	-0.518882	0.0925083	-5.60903	2.03463e-08	7.18624e-08	0.472498	5.02708	26.0114	0.000160409	0.000493422
ENSMUSG00000014550.14	Rbsn	1040	0.70878	0.113574	6.2407	4.35619e-10	1.70895e-09	-0.753792	4.78218	50.0497	5.47837e-06	2.32263e-05
ENSMUSG00000014551.8	Mrps25	425.815	0.535411	0.133887	3.99897	6.36176e-05	0.000165884	-0.579409	3.49962	21.2868	0.00039928	0.00112272
ENSMUSG00000014554.13	Dguok	431.949	-0.257505	0.143488	-1.79461	0.0727162	0.116036	0.210457	3.50241	2.73676	0.120246	0.182996
ENSMUSG00000014592.20	Camta1	221.81	0.992411	0.178281	5.56656	2.59817e-08	9.1074e-08	-1.0349	2.5846	35.8528	3.28974e-05	0.000117476
ENSMUSG00000014599.10	Csf1	534.133	-0.810049	0.165961	-4.88095	1.05576e-06	3.26321e-06	0.762777	3.79721	27.8218	0.000116494	0.000369003
ENSMUSG00000014601.13	Strip1	1337.75	0.650918	0.10574	6.15585	7.46779e-10	2.88972e-09	-0.698143	5.1422	53.8452	3.63426e-06	1.60535e-05
ENSMUSG00000014602.15	Kif1a	22.6308	0.953125	0.385879	2.47001	0.013511	0.0254121	-0.995162	-0.541961	8.71172	0.0104903	0.0214389
ENSMUSG00000014606.14	Slc25a11	3620.29	0.43295	0.0891086	4.85868	1.18173e-06	3.63935e-06	-0.480381	6.57318	30.032	8.03436e-05	0.000262989
ENSMUSG00000014609.16	Chrne	2.76567	-0.144068	0.979733	-0.147048	0.883094	0.915796	0.0946583	-3.04832	0.0136884	0.90852	0.933784
ENSMUSG00000014633.15	Cmc2	237.811	-0.0685009	0.158032	-0.433463	0.664678	0.741611	0.0251906	2.65077	0.0267494	0.872415	0.905914
ENSMUSG00000014668.15	Chfr	704.506	-0.513699	0.104947	-4.89483	9.83922e-07	3.04947e-06	0.466512	4.20268	21.7421	0.000363707	0.00103155
ENSMUSG00000014686.8	Ceacam16	2.00082	-2.32312	1.32654	-1.75126	0.0799008	0.126093	2.08314	-3.4949	4.04646	0.0638729	0.106046
ENSMUSG00000014704.10	Hoxa2	25.1096	-0.463569	0.336072	-1.37937	0.16778	0.241001	0.418001	-0.546786	1.85896	0.194216	0.274725
ENSMUSG00000014748.13	Tex261	3269.46	-0.517696	0.119228	-4.34208	1.41139e-05	3.93685e-05	0.46973	6.41629	21.0461	0.00041969	0.00117398
ENSMUSG00000014763.8	Fam120b	1123.2	0.226465	0.0995755	2.2743	0.0229478	0.0412307	-0.273005	4.88597	8.18598	0.0125458	0.0251519
ENSMUSG00000014767.17	Tbp	367.548	0.165617	0.133301	1.24243	0.214079	0.296746	-0.21083	3.28062	2.77371	0.117979	0.180022
ENSMUSG00000014769.10	Psmb1	3353.95	-0.807486	0.0895247	-9.0197	1.88612e-19	1.13406e-18	0.760031	6.45089	73.2049	6.09907e-07	3.20827e-06
ENSMUSG00000014771.13	Pdcd2	441.937	-0.481769	0.124217	-3.87846	0.00010512	0.000267918	0.435165	3.53032	13.8882	0.0022462	0.00537628
ENSMUSG00000014773.13	Dll1	337.264	0.521715	0.134444	3.88052	0.000104233	0.000265823	-0.568411	3.1659	20.574	0.000463293	0.00128322
ENSMUSG00000014776.7	Nol3	149.329	2.77024	0.240853	11.5018	1.29227e-30	1.07128e-29	-2.81534	2.07328	148.263	7.54151e-09	6.33409e-08
ENSMUSG00000014778.10	Fhod1	623.118	0.359695	0.174524	2.061	0.0393031	0.0669952	-0.408676	4.04019	7.68466	0.0149517	0.0294156
ENSMUSG00000014782.16	Plekhg4	2.37542	-0.708058	1.17074	-0.604793	0.545316	0.637752	0.606984	-3.23568	0.401183	0.536664	0.628298
ENSMUSG00000014786.8	Slc9a5	28.884	0.957136	0.312708	3.06079	0.0022075	0.00475231	-1.00229	-0.220635	12.9639	0.00288495	0.00673618
ENSMUSG00000014791.10	Elmo3	1121.29	-0.177582	0.126959	-1.39874	0.161891	0.233543	0.130204	4.87743	1.42321	0.252655	0.34189
ENSMUSG00000014813.9	Stc1	54.508	4.84272	0.495318	9.77699	1.41346e-22	9.3634e-22	-4.84379	0.742695	164.393	3.86447e-09	3.47476e-08
ENSMUSG00000014837.15	4931428F04Rik	60.838	0.142806	0.238018	0.59998	0.54852	0.640731	-0.190493	0.729115	0.737086	0.40502	0.503681
ENSMUSG00000014846.12	Tppp3	37.8891	1.0278	0.421314	2.43952	0.0147068	0.0274743	-1.07742	0.14862	7.30766	0.0176453	0.0341574
ENSMUSG00000014850.15	Msh3	592.918	0.160869	0.124461	1.29252	0.196176	0.275484	-0.204952	3.9674	2.98943	0.105733	0.164067
ENSMUSG00000014852.16	Adamts13	225.289	-9.39632	0.738146	-12.7296	4.04813e-37	3.90727e-36	9.12228	2.47511	664.947	3.18187e-13	1.10113e-11
ENSMUSG00000014856.12	Tmem208	889.911	-0.592473	0.115855	-5.11393	3.15529e-07	1.01757e-06	0.543629	4.53759	28.9985	9.53518e-05	0.000307527
ENSMUSG00000014859.9	E2f4	888.98	-0.106838	0.129952	-0.822135	0.411	0.508293	0.0600039	4.54414	0.282706	0.603248	0.688248
ENSMUSG00000014867.9	Surf4	10646.7	-1.04082	0.127468	-8.16533	3.20549e-16	1.70651e-15	0.992268	8.11491	78.5027	4.0138e-07	2.1949e-06
ENSMUSG00000014873.15	Surf2	303.498	0.171104	0.117367	1.45786	0.14488	0.211904	-0.217924	3.00666	3.4729	0.0834385	0.133388
ENSMUSG00000014905.4	Dnajb9	1022.24	-1.32541	0.281176	-4.71381	2.43132e-06	7.28469e-06	1.2809	4.73066	15.1447	0.00445493	0.00996263
ENSMUSG00000014907.10	Naf1	406.684	1.24886	0.125232	9.97238	2.01344e-23	1.36883e-22	-1.29512	3.44773	114.145	3.99478e-08	2.77755e-07
ENSMUSG00000014932.15	Yes1	600.194	-0.213426	0.228799	-0.93281	0.350918	0.446577	0.169307	3.97827	0.584542	0.460451	0.557215
ENSMUSG00000014956.15	Ppp1cb	2816.25	-0.264111	0.202069	-1.30703	0.191202	0.26942	0.220129	6.20624	1.33193	0.272198	0.36384
ENSMUSG00000014959.12	Gorasp2	3389.3	-0.803099	0.125739	-6.38704	1.69122e-10	6.77781e-10	0.755989	6.46597	48.2179	6.73855e-06	2.79233e-05
ENSMUSG00000014980.14	Tsen15	225.596	0.159052	0.16087	0.988702	0.322809	0.41804	-0.20643	2.5816	1.88802	0.190973	0.270838
ENSMUSG00000015002.18	Efr3a	2266.89	-0.211901	0.166061	-1.27604	0.201941	0.28227	0.165894	5.89275	1.34568	0.265389	0.356178
ENSMUSG00000015013.9	Trappc2l	511.329	0.556439	0.117354	4.74153	2.12108e-06	6.39829e-06	-0.603593	3.76082	30.2178	7.79413e-05	0.000256347
ENSMUSG00000015016.8	Acsf3	2159.99	0.599253	0.130328	4.59804	4.26483e-06	1.24926e-05	-0.647725	5.83049	34.9672	3.74152e-05	0.000131905
ENSMUSG00000015023.7	Ddx19a	1076.86	-0.422128	0.121988	-3.4604	0.000539376	0.0012634	0.375179	4.81584	12.423	0.00335487	0.00772579
ENSMUSG00000015027.11	Galns	2770.26	3.69214	0.15742	23.454	1.20224e-121	3.95134e-120	-3.73948	6.20853	683.662	2.62852e-13	9.54655e-12
ENSMUSG00000015053.14	Gata2	398.661	3.30309	0.222156	14.8683	5.2914e-50	6.7481e-49	-3.34647	3.44482	271.064	1.48668e-10	2.03992e-09
ENSMUSG00000015083.11	C8g	8031.52	-5.64346	0.119698	-47.1474	0	0	5.59442	7.69162	2067.19	1.21984e-16	4.31363e-14
ENSMUSG00000015085.8	Entpd2	166.632	0.563141	0.174006	3.23633	0.00121077	0.00269862	-0.612775	2.16564	14.0088	0.00217552	0.00522864
ENSMUSG00000015087.14	Rabl6	2072.03	1.45489	0.123491	11.7813	4.87309e-32	4.1875e-31	-1.5023	5.77941	194.27	1.29711e-09	1.34797e-08
ENSMUSG00000015090.13	Ptgds	60.2503	2.109	0.312129	6.75682	1.41053e-11	6.01113e-11	-2.15259	0.825128	55.9553	2.92193e-06	1.31391e-05
ENSMUSG00000015092.9	Edf1	3709.42	-0.64941	0.184971	-3.51087	0.00044664	0.00105878	0.605348	6.5995	13.3523	0.0030039	0.0069894
ENSMUSG00000015093.15	Clic3	81.6629	3.17944	0.300049	10.5964	3.09625e-26	2.27768e-25	-3.21442	1.25878	117.741	3.28517e-08	2.33662e-07
ENSMUSG00000015094.16	Npdc1	493.866	1.87392	0.166256	11.2713	1.81799e-29	1.46089e-28	-1.92073	3.73297	169.313	3.18982e-09	2.95941e-08
ENSMUSG00000015095.12	Fbxw5	2476.28	0.26915	0.131054	2.05374	0.0400013	0.0680434	-0.318146	6.02348	8.55541	0.0110577	0.0224885
ENSMUSG00000015112.15	Slc25a13	6528.35	-1.33364	0.0957061	-13.9348	3.89483e-44	4.43083e-43	1.28571	7.4073	194.08	1.30548e-09	1.35486e-08
ENSMUSG00000015120.15	Ube2i	1993.41	-0.383613	0.0848206	-4.52264	6.10743e-06	1.76273e-05	0.336592	5.70467	14.9295	0.00171259	0.00421327
ENSMUSG00000015126.9	Tsr3	409.311	-0.519612	0.123211	-4.21724	2.47309e-05	6.74187e-05	0.47157	3.41853	17.1799	0.000986491	0.00254738
ENSMUSG00000015127.14	Unkl	859.221	0.378147	0.1131	3.34346	0.000827396	0.00188651	-0.425771	4.50237	17.4968	0.000915939	0.00238185
ENSMUSG00000015133.17	Lrrk1	1625.37	-0.243987	0.1735	-1.40626	0.159646	0.230679	0.195836	5.41103	1.8505	0.195174	0.275804
ENSMUSG00000015134.15	Aldh1a3	125.631	3.33988	0.862777	3.87108	0.000108355	0.000275579	-3.39051	1.84951	11.2451	0.0128693	0.0257084
ENSMUSG00000015143.15	Actn1	1904.84	-0.625939	0.161353	-3.87932	0.000104749	0.000267004	0.578459	5.63583	18.3693	0.000749729	0.00198291
ENSMUSG00000015149.14	Sirt2	2325.74	-0.0134705	0.131366	-0.102542	0.918327	0.942437	-0.0337283	5.93078	0.0912008	0.767085	0.824372
ENSMUSG00000015165.16	Hnrnpl	5545.29	0.0413794	0.105316	0.392907	0.694388	0.765952	-0.0884993	7.18423	0.846122	0.373192	0.471387
ENSMUSG00000015176.11	Nolc1	1044.92	0.0528317	0.168756	0.313066	0.75423	0.814126	-0.0988118	4.77954	0.468485	0.504831	0.598336
ENSMUSG00000015189.12	Casd1	961.385	-0.466873	0.150714	-3.09773	0.00195006	0.00422837	0.419867	4.65201	10.4769	0.00595085	0.0129105
ENSMUSG00000015202.13	Cnksr3	888.156	-0.154547	0.145083	-1.06523	0.286771	0.378858	0.105445	4.54112	0.767233	0.395819	0.494698
ENSMUSG00000015214.14	Mtmr1	918.384	-0.741032	0.169665	-4.36762	1.25608e-05	3.51962e-05	0.695821	4.58312	21.951	0.000348614	0.00099152
ENSMUSG00000015217.11	Hmgb3	306.437	1.25174	0.136102	9.1971	3.67731e-20	2.26364e-19	-1.29575	3.04678	94.0227	1.33747e-07	8.20562e-07
ENSMUSG00000015222.18	Map2	122.556	2.01466	0.20643	9.75952	1.67953e-22	1.11007e-21	-2.05554	1.78583	99.3484	9.51383e-08	6.05511e-07
ENSMUSG00000015224.10	Cyp2j9	125.952	-0.0156969	0.195104	-0.080454	0.935876	0.954358	-0.0316753	1.74667	0.0292949	0.866543	0.901047
ENSMUSG00000015243.4	Abca1	10761.5	-3.25601	0.153877	-21.1598	2.24006e-99	5.83356e-98	3.20935	8.1198	487.222	2.68528e-12	6.58419e-11
ENSMUSG00000015247.10	Nipsnap3b	1034.97	-2.41003	0.154807	-15.5679	1.20202e-54	1.64809e-53	2.36153	4.73548	299.781	7.23621e-11	1.08917e-09
ENSMUSG00000015289.4	Lage3	579.457	-0.194694	0.111933	-1.73938	0.0819677	0.129116	0.147472	3.92633	1.98548	0.180584	0.258309
ENSMUSG00000015290.15	Ubl4a	1161.9	-0.226761	0.119692	-1.89454	0.0581537	0.0950992	0.178484	4.92745	2.99398	0.105492	0.163775
ENSMUSG00000015291.10	Gdi1	2323.81	0.129156	0.130478	0.989873	0.322236	0.417404	-0.177432	5.93063	2.63976	0.126457	0.190933
ENSMUSG00000015305.6	Sash1	4099.91	0.178849	0.124159	1.44048	0.149732	0.21822	-0.223898	6.75139	3.95355	0.0666372	0.109967
ENSMUSG00000015312.9	Gadd45b	56.8911	1.52961	0.297514	5.14131	2.72825e-07	8.84593e-07	-1.57019	0.724705	33.9678	4.33889e-05	0.000150742
ENSMUSG00000015314.10	Slamf6	10.7073	-1.64129	0.489794	-3.35098	0.000805249	0.00184012	1.57375	-1.80027	15.0406	0.00166476	0.00410748
ENSMUSG00000015316.11	Slamf1	4.90295	-0.384941	0.712553	-0.540227	0.58904	0.676997	0.334243	-2.55186	0.3234	0.578559	0.666668
ENSMUSG00000015335.16	Zdhhc12	438.717	-0.922467	0.11318	-8.15046	3.62555e-16	1.92562e-15	0.874532	3.51078	64.8689	1.24495e-06	6.09796e-06
ENSMUSG00000015337.5	Endog	2034.55	-1.22162	0.127453	-9.58488	9.25651e-22	5.99211e-21	1.17189	5.72362	120.97	2.76846e-08	2.00685e-07
ENSMUSG00000015340.10	Cybb	620.182	-1.91404	0.193542	-9.88952	4.62217e-23	3.1103e-22	1.86487	3.99561	119.198	3.67143e-08	2.57121e-07
ENSMUSG00000015341.17	Golga7	1366.86	-0.939617	0.167561	-5.60762	2.05124e-08	7.24239e-08	0.894465	5.15512	37.2174	2.77333e-05	0.000100742
ENSMUSG00000015342.6	Xk	155.773	-3.93761	0.240047	-16.4035	1.80465e-60	2.70473e-59	3.88522	1.93552	247.717	2.5951e-10	3.30529e-09
ENSMUSG00000015354.8	Pcolce2	101.21	-1.39569	0.23966	-5.82362	5.75867e-09	2.10485e-08	1.34287	1.3609	35.8347	3.29834e-05	0.000117743
ENSMUSG00000015355.13	Cd48	52.5795	-1.62337	0.306329	-5.29944	1.16156e-07	3.87558e-07	1.57365	0.388003	27.8482	0.000115965	0.000367602
ENSMUSG00000015357.10	Clpx	8305.19	-1.20055	0.131279	-9.14499	5.96355e-20	3.6479e-19	1.15486	7.75772	91.6219	1.56818e-07	9.41215e-07
ENSMUSG00000015363.13	Trabd	3187.85	-1.30946	0.117133	-11.1792	5.15343e-29	4.10247e-28	1.26155	6.37248	150.73	6.77995e-09	5.7696e-08
ENSMUSG00000015377.10	Dennd6b	198.19	0.0215125	0.136569	0.157521	0.874835	0.909943	-0.0674923	2.39322	0.251451	0.623828	0.705545
ENSMUSG00000015396.4	Cd83	72.6029	0.105701	0.233877	0.451952	0.651303	0.730678	-0.1554	0.974805	0.50111	0.490602	0.584761
ENSMUSG00000015401.12	Cltrn	6804.34	12.8606	0.67526	19.0455	7.16481e-81	1.45597e-79	-12.818	7.50533	1450.8	1.37164e-14	9.57133e-13
ENSMUSG00000015405.15	Ace2	737.828	6.14724	0.222396	27.641	3.57973e-168	1.8621e-166	-6.18413	4.32225	1263.94	3.7444e-15	3.7773e-13
ENSMUSG00000015437.5	Gzmb	9.13906	-1.55509	0.667614	-2.32932	0.0198419	0.0361394	1.49533	-1.99146	6.11201	0.0268309	0.0495223
ENSMUSG00000015451.16	C4a	215.619	-4.81671	0.279785	-17.2158	2.02305e-66	3.33257e-65	4.75366	2.41448	339.01	3.15901e-11	5.38728e-10
ENSMUSG00000015452.14	Ager	10.4748	0.763572	0.727273	1.04991	0.293759	0.386467	-0.792748	-1.51633	1.34465	0.267854	0.35892
ENSMUSG00000015461.15	Atf6b	1591.48	0.146665	0.136484	1.0746	0.282554	0.374231	-0.195069	5.38548	2.96668	0.106949	0.165723
ENSMUSG00000015467.14	Egfl8	15.9991	2.04941	0.499985	4.09894	4.15048e-05	0.000110422	-2.07529	-0.904478	26.6562	0.000142892	0.000443644
ENSMUSG00000015468.14	Notch4	754.65	1.17489	0.171209	6.8623	6.77582e-12	2.94531e-11	-1.22354	4.32732	70.5857	7.57309e-07	3.89225e-06
ENSMUSG00000015474.16	Ppt2	1760.86	1.49125	0.114193	13.0591	5.64216e-39	5.71286e-38	-1.53925	5.54583	230.75	4.16044e-10	4.97174e-09
ENSMUSG00000015476.6	Prrt1	19.207	2.0864	0.429145	4.86176	1.16345e-06	3.58576e-06	-2.11594	-0.674468	42.8637	1.28164e-05	5.01232e-05
ENSMUSG00000015478.13	Rnf5	1664.37	-0.0695815	0.0997347	-0.697666	0.485386	0.582013	0.0220402	5.4479	0.0572056	0.814426	0.860561
ENSMUSG00000015484.3	Fam163a	510.005	7.53069	0.390178	19.3006	5.30529e-83	1.10783e-81	-7.54913	3.80091	821.626	7.3988e-14	3.50982e-12
ENSMUSG00000015488.14	Cacfd1	1198.95	0.0152822	0.102799	0.14866	0.881822	0.914988	-0.0621155	4.97656	0.429361	0.522899	0.615262
ENSMUSG00000015501.10	Hivep2	931.106	0.505653	0.128212	3.94388	8.01731e-05	0.00020702	-0.54999	4.62078	22.1064	0.000337846	0.000963857
ENSMUSG00000015522.18	Arnt	1960.06	-0.454177	0.114322	-3.97278	7.10374e-05	0.000184409	0.408569	5.68031	15.323	0.00154999	0.00384885
ENSMUSG00000015533.9	Itga2	20.8046	2.21875	0.51624	4.2979	1.72422e-05	4.76586e-05	-2.25158	-0.558694	24.2946	0.000220383	0.000656001
ENSMUSG00000015536.14	Mocs2	2083.31	-1.04226	0.142226	-7.32818	2.33295e-13	1.09386e-12	0.996361	5.76237	63.2172	1.44706e-06	6.99474e-06
ENSMUSG00000015542.17	Nat9	834.697	-0.827306	0.123584	-6.69428	2.16742e-11	9.13202e-11	0.779422	4.44212	52.2803	4.2918e-06	1.86756e-05
ENSMUSG00000015568.16	Lpl	10345.6	4.13671	0.20529	20.1506	2.65933e-90	6.17779e-89	-4.18456	8.10639	387.301	1.52531e-10	2.08478e-09
ENSMUSG00000015575.15	Atp6v0e	1620.39	0.752027	0.106483	7.06242	1.63633e-12	7.36653e-12	-0.798747	5.41914	67.0621	1.02449e-06	5.11507e-06
ENSMUSG00000015597.17	Zfp318	1622.04	0.244835	0.10908	2.24455	0.0247972	0.044196	-0.289815	5.41563	8.07852	0.0130213	0.0259804
ENSMUSG00000015599.9	Ttbk1	722.645	2.74264	0.133744	20.5067	1.87665e-93	4.51876e-92	-2.78847	4.28249	496.184	2.37076e-12	5.9501e-11
ENSMUSG00000015605.6	Srf	1028.99	0.292799	0.124356	2.35452	0.0185468	0.0340412	-0.340525	4.76004	10.1184	0.00665078	0.014269
ENSMUSG00000015619.10	Gata3	328.976	5.82734	0.359993	16.1874	6.19199e-59	9.00946e-58	-5.86263	3.18506	299.265	8.11484e-10	8.92805e-09
ENSMUSG00000015627.5	Gata5	19.8208	-0.258972	0.356726	-0.725971	0.467857	0.564682	0.214874	-0.836731	0.472298	0.503131	0.596553
ENSMUSG00000015647.9	Lama5	2858.8	3.4111	0.194241	17.5612	4.88703e-69	8.34633e-68	-3.45927	6.25274	363.181	7.85253e-11	1.16464e-09
ENSMUSG00000015652.9	Steap1	53.8296	4.98782	0.518267	9.62404	6.32958e-22	4.1078e-21	-4.98627	0.728706	261.068	1.82819e-10	2.42577e-09
ENSMUSG00000015653.13	Steap2	1677.72	2.88377	0.166657	17.3036	4.41619e-67	7.3518e-66	-2.92713	5.48688	353.358	2.38696e-11	4.26546e-10
ENSMUSG00000015656.17	Hspa8	39165.2	0.539135	0.121384	4.44156	8.93078e-06	2.54066e-05	-0.584385	10.009	22.0884	0.000339075	0.000966844
ENSMUSG00000015659.12	Serac1	182.09	-0.162705	0.136929	-1.18825	0.234735	0.320661	0.114642	2.26483	0.709321	0.413791	0.512167
ENSMUSG00000015668.13	Pdzd11	563.209	0.197271	0.1193	1.65357	0.098214	0.151235	-0.244649	3.89277	5.02624	0.0416395	0.0729153
ENSMUSG00000015671.11	Psma2	1904.47	-0.45639	0.100467	-4.54269	5.55401e-06	1.60982e-05	0.410635	5.63867	17.9158	0.000831369	0.00217746
ENSMUSG00000015672.4	Mrpl32	384.416	-0.496208	0.187445	-2.64722	0.00811559	0.0159037	0.451103	3.3298	7.08604	0.0185586	0.0356967
ENSMUSG00000015697.14	Setdb1	1336.55	-0.416214	0.127884	-3.25463	0.0011354	0.00254312	0.370841	5.12843	10.8717	0.00527601	0.011587
ENSMUSG00000015702.13	Anxa9	67.944	0.860012	0.286735	2.99933	0.00270576	0.00574869	-0.903021	0.930644	11.5693	0.0042877	0.00961593
ENSMUSG00000015709.9	Arnt2	983.733	9.80612	0.605835	16.1861	6.31892e-59	9.1876e-58	-9.77743	4.73192	1007.85	4.06863e-14	2.22032e-12
ENSMUSG00000015711.8	Prune1	1050.94	0.362359	0.124319	2.91476	0.00355964	0.0074179	-0.411031	4.79104	15.1895	0.00160311	0.0039687
ENSMUSG00000015714.11	Cers2	10156.8	-1.30514	0.132262	-9.86788	5.73635e-23	3.84991e-22	1.25774	8.04563	114.356	3.94863e-08	2.74816e-07
ENSMUSG00000015733.13	Capza2	1728.72	-0.254301	0.236926	-1.07333	0.283122	0.374789	0.210131	5.50262	0.726893	0.414872	0.513117
ENSMUSG00000015745.9	Plekho1	287.746	0.098252	0.175775	0.558964	0.576186	0.665591	-0.145654	2.92823	0.832014	0.377093	0.475229
ENSMUSG00000015747.5	Vps45	433.793	0.327467	0.122924	2.66397	0.00772236	0.0152074	-0.37284	3.52143	10.3139	0.00625791	0.0135202
ENSMUSG00000015748.13	Prpf3	429.267	0.0773932	0.140181	0.552097	0.580882	0.669536	-0.124678	3.50033	1.00134	0.333928	0.430249
ENSMUSG00000015749.12	Anp32e	946.059	1.03636	0.128787	8.0471	8.47799e-16	4.44741e-15	-1.08172	4.65016	88.5313	1.93526e-07	1.14063e-06
ENSMUSG00000015750.15	Aph1a	3373.21	-0.292039	0.125297	-2.33077	0.0197652	0.036019	0.242799	6.46303	5.43178	0.0351991	0.0628265
ENSMUSG00000015755.16	Tab2	2909.47	-0.465054	0.125367	-3.70953	0.000207642	0.00051124	0.418474	6.24979	14.2306	0.00205206	0.0049669
ENSMUSG00000015757.10	Ppil4	254.247	0.0513844	0.140386	0.366022	0.714349	0.782309	-0.0953007	2.75063	0.465396	0.506216	0.599411
ENSMUSG00000015759.11	Cnih1	1330.33	-0.861282	0.175221	-4.91542	8.85945e-07	2.75584e-06	0.813603	5.11519	29.5689	9.22996e-05	0.000298634
ENSMUSG00000015766.14	Eps8	3058.39	4.63279	0.134078	34.5529	1.28941e-261	1.50625e-259	-4.67788	6.35284	1213.27	4.97482e-15	4.58351e-13
ENSMUSG00000015776.12	Med22	1447.88	0.355688	0.132019	2.69421	0.0070555	0.0139926	-0.403996	5.25189	13.4294	0.00254036	0.00600738
ENSMUSG00000015790.16	Surf1	1100.23	-0.589413	0.116949	-5.0399	4.65772e-07	1.48522e-06	0.541609	4.84401	28.1332	0.000110419	0.000351699
ENSMUSG00000015804.14	Med28	1759.31	1.52164	0.12784	11.9026	1.14656e-32	9.99534e-32	-1.56848	5.54535	192.924	1.35776e-09	1.40278e-08
ENSMUSG00000015806.12	Qdpr	13172.3	-1.55603	0.104698	-14.862	5.81304e-50	7.40412e-49	1.50834	8.41913	213.284	7.0084e-10	7.85052e-09
ENSMUSG00000015812.8	Gnrh1	5.06526	1.85198	0.85138	2.17526	0.0296103	0.0518745	-1.8462	-2.27818	6.83245	0.0203849	0.0388165
ENSMUSG00000015829.13	Tnr	0.875391	0.416189	1.58949	0.261837	0.793447	NA	-0.427693	-3.78743	0.160002	0.695177	0.76708
ENSMUSG00000015837.15	Sqstm1	19918.2	-0.112449	0.123172	-0.912942	0.361273	0.457423	0.0642848	9.02668	0.320927	0.579998	0.667826
ENSMUSG00000015839.6	Nfe2l2	2243.33	0.0491598	0.10122	0.485673	0.627199	0.709604	-0.0972121	5.87933	1.10204	0.31156	0.406531
ENSMUSG00000015843.10	Rxrg	151.498	-4.04647	0.263081	-15.3811	2.19342e-53	2.9539e-52	3.98836	1.89002	238.595	3.33154e-10	4.10568e-09
ENSMUSG00000015846.15	Rxra	16820.9	-1.71433	0.100816	-17.0046	7.59834e-65	1.21449e-63	1.66729	8.77125	254.444	2.17044e-10	2.82184e-09
ENSMUSG00000015850.11	Adamtsl4	234.189	-0.281709	0.201594	-1.39741	0.16229	0.234086	0.234251	2.62164	1.65374	0.219262	0.304248
ENSMUSG00000015852.13	Fcrls	13.8212	3.29539	0.634631	5.19261	2.07365e-07	6.79135e-07	-3.28616	-1.0358	45.6378	9.11816e-06	3.67055e-05
ENSMUSG00000015854.7	Cd5l	2596.73	-8.23586	0.279053	-29.5136	1.927e-191	1.24271e-189	8.16909	6.05526	659.623	1.12827e-10	1.60622e-09
ENSMUSG00000015869.16	Prpsap1	2433.96	-0.948943	0.131025	-7.24245	4.4065e-13	2.03944e-12	0.900946	5.98611	65.614	1.16447e-06	5.74622e-06
ENSMUSG00000015879.8	Fam184b	12.7786	-0.19709	0.496246	-0.397162	0.691248	0.763398	0.14991	-1.40047	0.113167	0.741544	0.804152
ENSMUSG00000015880.13	Ncapg	6.6559	1.03846	0.674239	1.54019	0.123514	0.184616	-1.05866	-2.05321	3.20005	0.0952337	0.149831
ENSMUSG00000015882.18	Lcorl	277.811	0.0779428	0.213118	0.365727	0.714569	0.782428	-0.121826	2.87826	0.387282	0.543718	0.63488
ENSMUSG00000015889.8	Lta4h	1479.23	-0.461556	0.134652	-3.42777	0.000608562	0.00141566	0.412537	5.27222	13.7772	0.0023136	0.00552207
ENSMUSG00000015890.2	Amdhd1	5773.17	-7.31433	0.230471	-31.7365	4.87526e-221	4.13547e-219	7.26272	7.21606	699.38	3.83534e-11	6.31792e-10
ENSMUSG00000015932.8	Dstn	4409.58	-0.402759	0.145313	-2.77167	0.00557693	0.0112669	0.355576	6.84993	8.16869	0.012621	0.0252742
ENSMUSG00000015937.15	Macroh2a1	3053.89	-0.421577	0.123093	-3.42487	0.00061509	0.00142921	0.374967	6.31965	12.1716	0.00360284	0.00823622
ENSMUSG00000015942.9	Gtf2ird2	281.926	0.0545753	0.162956	0.334908	0.737694	0.801226	-0.102678	2.89747	0.487311	0.496533	0.590276
ENSMUSG00000015943.11	Bola1	577.135	-0.618867	0.102431	-6.04182	1.52387e-09	5.78398e-09	0.572943	3.9133	31.5846	6.25966e-05	0.000210698
ENSMUSG00000015944.9	Castor2	3733.98	4.20318	0.13938	30.1563	8.8711e-200	6.12676e-198	-4.25231	6.63868	1090.22	1.04468e-14	7.85652e-13
ENSMUSG00000015947.10	Fcgr1	144.995	-2.48991	0.236689	-10.5197	7.00599e-26	5.09692e-25	2.43691	1.85103	117.901	3.25708e-08	2.31918e-07
ENSMUSG00000015950.13	Ncf1	195.356	-1.76091	0.166153	-10.5982	3.03916e-26	2.23729e-25	1.71014	2.31275	117.885	3.25987e-08	2.3204e-07
ENSMUSG00000015957.12	Wnt11	32.5737	3.93617	0.886828	4.43848	9.05969e-06	2.57554e-05	-3.94326	0.0720046	28.5937	0.000274753	0.000799857
ENSMUSG00000015961.8	Adss	1791.66	0.447052	0.104887	4.26224	2.02387e-05	5.56026e-05	-0.492001	5.56116	23.7143	0.000246194	0.000724021
ENSMUSG00000015966.17	Il17rb	267.843	-0.603784	0.161742	-3.73301	0.000189208	0.000468448	0.556826	2.80579	13.9975	0.00218202	0.00524331
ENSMUSG00000015968.18	Cacna1d	191.983	1.45715	0.208755	6.98021	2.94739e-12	1.30758e-11	-1.5011	2.39393	61.9364	1.6298e-06	7.78259e-06
ENSMUSG00000015970.19	Chdh	14030.8	0.455525	0.118652	3.83915	0.00012346	0.000312092	-0.504108	8.52619	21.784	0.000360624	0.00102363
ENSMUSG00000015971.5	Actr8	1155.73	-0.0166538	0.0926202	-0.179807	0.857304	0.896326	-0.0297212	4.9236	0.106621	0.748843	0.809839
ENSMUSG00000015980.14	Lrrc27	34.6094	0.945649	0.308333	3.06697	0.00216238	0.00466302	-0.989739	0.0227724	13.2864	0.0026409	0.00622371
ENSMUSG00000015981.12	Stk32c	66.8734	2.1536	0.2399	8.97704	2.78147e-19	1.66165e-18	-2.19508	0.964512	114.625	3.89056e-08	2.7104e-07
ENSMUSG00000015994.10	Fnta	1425.08	0.0618675	0.0974411	0.634921	0.52548	0.61905	-0.10986	5.22571	1.49135	0.242125	0.330097
ENSMUSG00000016018.4	Mtrex	1396.33	1.3188	0.12752	10.342	4.55059e-25	3.22901e-24	-1.36208	5.2124	129.561	1.79031e-08	1.35454e-07
ENSMUSG00000016024.9	Lbp	2124.49	-4.72275	0.229753	-20.5558	6.82803e-94	1.66371e-92	4.67233	5.76938	349.226	2.0953e-09	2.05883e-08
ENSMUSG00000016028.10	Celsr1	3255.86	0.0286716	0.190695	0.150353	0.880486	0.91388	-0.0781205	6.41493	0.232391	0.637807	0.717625
ENSMUSG00000016087.13	Fli1	331.888	0.293234	0.137461	2.13322	0.0329068	0.0570774	-0.34064	3.13725	7.13077	0.0182566	0.0351889
ENSMUSG00000016128.14	Stard13	1305.84	-1.94256	0.138109	-14.0654	6.19357e-45	7.19404e-44	1.89587	5.07748	243.189	2.93439e-10	3.67369e-09
ENSMUSG00000016150.15	Tenm1	1.59559	-3.09695	1.66129	-1.86418	0.0622958	0.101137	2.70263	-3.6535	5.08295	0.0406605	0.0714007
ENSMUSG00000016181.9	Utp25	429.055	-0.251706	0.110508	-2.27772	0.0227431	0.0409204	0.205271	3.49336	3.58504	0.079104	0.127408
ENSMUSG00000016194.14	Hsd11b1	11934.2	-2.72048	0.160451	-16.9552	1.76128e-64	2.79549e-63	2.67368	8.27145	317.748	4.89055e-11	7.80252e-10
ENSMUSG00000016200.14	Syt14	318.812	7.58935	0.535893	14.1621	1.57315e-45	1.84191e-44	-7.58505	3.14206	323.104	7.64334e-10	8.48881e-09
ENSMUSG00000016206.6	H2-M3	109.591	-0.816027	0.202284	-4.03407	5.48194e-05	0.000144027	0.765205	1.50654	15.6854	0.0014158	0.00353876
ENSMUSG00000016239.11	Lonrf3	359.949	-0.68647	0.167366	-4.1016	4.10298e-05	0.000109301	0.641025	3.231	17.3973	0.000937447	0.00243254
ENSMUSG00000016252.7	Atp5e	3862.03	-0.550383	0.10232	-5.37904	7.48838e-08	2.53746e-07	0.503782	6.65726	27.4108	0.000125109	0.000393366
ENSMUSG00000016253.12	Nelfcd	1328.46	-0.698048	0.137343	-5.08252	3.72463e-07	1.19496e-06	0.649958	5.1146	32.0129	5.85222e-05	0.000198143
ENSMUSG00000016255.5	Tubb1	22.4033	-1.22697	0.606582	-2.02277	0.0430972	0.0728314	1.16493	-0.795217	3.35164	0.0950172	0.14952
ENSMUSG00000016256.10	Ctsz	6461.22	-1.20522	0.117266	-10.2777	8.8862e-25	6.25122e-24	1.1572	7.39324	124.664	2.28763e-08	1.69289e-07
ENSMUSG00000016257.15	Prelid3b	816.134	-0.276739	0.117515	-2.35493	0.0185264	0.0340131	0.230031	4.41866	4.62606	0.0493944	0.0847605
ENSMUSG00000016262.14	Sertad4	51.7226	1.98801	0.276802	7.18209	6.86547e-13	3.14265e-12	-2.03027	0.613793	74.3883	5.54272e-07	2.94693e-06
ENSMUSG00000016283.13	H2-M2	1.30635	-0.359282	1.43894	-0.249686	0.80283	NA	0.269518	-3.61426	0.0614751	0.80777	0.855012
ENSMUSG00000016308.12	Ube2a	513.859	-0.365994	0.156135	-2.34408	0.019074	0.0348849	0.318712	3.74997	5.44131	0.0350625	0.0626036
ENSMUSG00000016319.3	Slc25a5	18261	0.43638	0.0932368	4.68034	2.86396e-06	8.52101e-06	-0.483755	8.90655	23.777	0.000243243	0.000716434
ENSMUSG00000016344.14	Ppdpf	2576.62	-1.33079	0.108683	-12.2447	1.79448e-34	1.63771e-33	1.28204	6.06456	176.226	2.45698e-09	2.36294e-08
ENSMUSG00000016356.18	Col20a1	34.6542	0.269528	0.281437	0.957685	0.338221	0.43336	-0.311321	-0.0328884	1.43739	0.250413	0.339348
ENSMUSG00000016382.15	Pls3	2225.21	-1.18198	0.130047	-9.08882	1.00117e-19	6.07866e-19	1.13751	5.85663	93.8567	1.35211e-07	8.28352e-07
ENSMUSG00000016386.15	Mpped2	151.595	5.66256	0.393522	14.3895	6.02628e-47	7.23402e-46	-5.67963	2.11471	387.178	1.2848e-11	2.4679e-10
ENSMUSG00000016409.4	Nkap	347.639	-0.149969	0.194016	-0.772976	0.439537	0.537054	0.105024	3.19368	0.359549	0.558314	0.648259
ENSMUSG00000016427.7	Ndufa1	876.303	-0.0108649	0.217227	-0.0500163	0.960109	0.972376	-0.0319411	4.52683	0.0232754	0.881484	0.912926
ENSMUSG00000016458.14	Wt1	186.375	2.47607	0.185977	13.3139	1.92223e-40	2.01415e-39	-2.52151	2.373	203.504	9.55437e-10	1.02908e-08
ENSMUSG00000016477.18	E2f3	328.304	-0.387171	0.124001	-3.12231	0.00179438	0.00391113	0.339001	3.10459	8.04458	0.0131758	0.0262419
ENSMUSG00000016481.15	Cr1l	1537.65	-0.402937	0.0940684	-4.28345	1.84021e-05	5.0741e-05	0.356793	5.33056	14.7554	0.00179069	0.00438767
ENSMUSG00000016487.15	Ppfibp1	1886.17	0.904889	0.107664	8.40476	4.28732e-17	2.36369e-16	-0.949504	5.64016	83.0407	2.85823e-07	1.62434e-06
ENSMUSG00000016493.13	Cd46	24.2737	1.04571	0.348008	3.00485	0.00265712	0.00565594	-1.08411	-0.448112	12.2805	0.00349294	0.00801339
ENSMUSG00000016494.9	Cd34	425.973	3.25479	0.183538	17.7336	2.307e-70	4.03094e-69	-3.3031	3.53698	367.423	1.83263e-11	3.3667e-10
ENSMUSG00000016495.12	Plgrkt	168.598	1.41465	0.165226	8.56187	1.1105e-17	6.27994e-17	-1.4605	2.20953	91.9752	1.53153e-07	9.20781e-07
ENSMUSG00000016496.7	Cd274	130.888	0.460223	0.183081	2.51377	0.0119448	0.0227151	-0.50546	1.82066	7.9484	0.0136253	0.0270383
ENSMUSG00000016503.17	Gtf3a	776.933	0.83757	0.136805	6.12236	9.22e-10	3.54961e-09	-0.886631	4.36408	58.1042	2.35574e-06	1.08194e-05
ENSMUSG00000016510.11	Mtif3	1159.85	-0.0648739	0.100404	-0.646129	0.518196	0.612052	0.0178288	4.92771	0.0361431	0.851943	0.889909
ENSMUSG00000016520.7	Lnx2	1591.62	-1.04225	0.144689	-7.20337	5.87418e-13	2.69613e-12	0.994751	5.372	66.3919	1.08674e-06	5.39865e-06
ENSMUSG00000016526.8	Dyrk3	65.3701	1.20501	0.23588	5.10859	3.2457e-07	1.04475e-06	-1.24629	0.893983	31.0653	6.79788e-05	0.000226699
ENSMUSG00000016528.10	Mapkapk2	5094.62	0.274312	0.123737	2.21689	0.0266306	0.0472167	-0.323651	7.06332	9.76915	0.00742564	0.0157332
ENSMUSG00000016529.5	Il10	1.19984	-1.8474	1.89456	-0.975105	0.329508	NA	1.61391	-3.77496	1.49274	0.241917	0.329856
ENSMUSG00000016534.15	Lamp2	19286.3	-0.426884	0.124643	-3.42484	0.000615154	0.00142921	0.380622	8.97893	10.2141	0.00645517	0.0138843
ENSMUSG00000016541.10	Atxn10	2481.37	-0.454923	0.129454	-3.51418	0.000441115	0.00104687	0.406839	6.01891	13.9253	0.00222418	0.00533317
ENSMUSG00000016552.13	Foxred2	201.506	5.06364	0.290581	17.4259	5.2476e-68	8.85853e-67	-5.09744	2.50352	704.308	2.14153e-13	8.15352e-12
ENSMUSG00000016554.9	Eif3d	3116.84	-0.598181	0.128498	-4.65517	3.23716e-06	9.58258e-06	0.549608	6.34623	25.8986	0.000163721	0.00050252
ENSMUSG00000016559.14	H3f3b	4539.11	-0.206794	0.114191	-1.81095	0.0701489	0.112413	0.16053	6.89396	2.37529	0.145509	0.215136
ENSMUSG00000016619.10	Nup50	1920.52	0.119032	0.1043	1.14124	0.25377	0.342503	-0.166408	5.65638	3.09222	0.100443	0.157059
ENSMUSG00000016624.15	Phf21b	48.6214	2.27702	0.34619	6.57736	4.7886e-11	1.97844e-10	-2.31858	0.545848	45.454	9.32141e-06	3.74387e-05
ENSMUSG00000016637.7	Ift27	256.539	-0.487522	0.153197	-3.18231	0.00146104	0.00322898	0.441274	2.74701	9.52134	0.00803876	0.0169015
ENSMUSG00000016664.16	Pacsin2	4229.43	0.79759	0.123456	6.46051	1.04348e-10	4.22749e-10	-0.844746	6.80061	62.4203	1.55782e-06	7.47408e-06
ENSMUSG00000016756.17	Cmah	4599.81	-2.47577	0.163481	-15.1441	8.29358e-52	1.09173e-50	2.4293	6.89604	269.485	1.47865e-10	2.03296e-09
ENSMUSG00000016757.11	Ttll12	932.719	0.35359	0.154028	2.29563	0.0216973	0.0392112	-0.403333	4.61882	10.229	0.00642527	0.0138284
ENSMUSG00000016758.4	Bik	289.502	0.0964866	0.142791	0.675719	0.499219	0.59479	-0.144884	2.93612	1.22053	0.287836	0.380963
ENSMUSG00000016763.15	Scube1	49.8986	1.74703	0.409793	4.26321	2.01513e-05	5.53699e-05	-1.78876	0.56226	20.176	0.000598709	0.00161561
ENSMUSG00000016831.12	Tox4	1779.36	-0.26768	0.0993439	-2.69448	0.00704992	0.0139856	0.219845	5.54177	5.75591	0.0308803	0.0560199
ENSMUSG00000016833.14	Mrps18c	315.42	-1.33557	0.223439	-5.97734	2.26809e-09	8.51855e-09	1.2929	3.02567	37.0986	3.61687e-05	0.000127955
ENSMUSG00000016918.15	Sulf1	263.532	0.0679466	0.240236	0.282833	0.777305	0.832876	-0.118508	2.79903	0.295966	0.595433	0.681433
ENSMUSG00000016921.14	Srsf6	2614.17	-0.116658	0.0926929	-1.25855	0.208194	0.289452	0.0701692	6.09889	0.582291	0.458051	0.554944
ENSMUSG00000016933.17	Plcg1	2681.78	-0.917075	0.15341	-5.97795	2.25967e-09	8.49005e-09	0.868564	6.12607	46.2358	8.49095e-06	3.44346e-05
ENSMUSG00000016940.18	Kctd2	894.982	0.560869	0.128144	4.37685	1.20405e-05	3.3811e-05	-0.607855	4.56388	28.9931	9.54375e-05	0.00030771
ENSMUSG00000016942.6	Tmprss6	19439.7	-10.3478	0.550593	-18.794	8.45473e-79	1.66995e-77	10.2753	8.96622	277.274	3.13579e-07	1.76232e-06
ENSMUSG00000016946.6	Kctd5	333.485	0.811053	0.131467	6.16924	6.8621e-10	2.66493e-09	-0.858746	3.15625	49.5722	5.77877e-06	2.43356e-05
ENSMUSG00000016984.7	Etaa1	155.207	0.0189403	0.270977	0.0698962	0.944276	0.96071	-0.0647543	2.04296	0.0644157	0.803514	0.851949
ENSMUSG00000016995.17	Matn4	43.2711	4.83828	0.553553	8.7404	2.3228e-18	1.34862e-17	-4.83337	0.442608	129.337	1.81016e-08	1.36858e-07
ENSMUSG00000017002.14	Slpi	130.649	-0.975825	0.632208	-1.54352	0.122705	0.183554	0.927144	1.74696	2.56171	0.148867	0.219417
ENSMUSG00000017009.3	Sdc4	19045.6	-0.815171	0.126147	-6.46208	1.03271e-10	4.18636e-10	0.768945	8.95723	41.9623	1.43684e-05	5.56307e-05
ENSMUSG00000017057.9	Il13ra1	1439.7	-0.0413646	0.230427	-0.179513	0.857535	0.896339	-0.0043084	5.24057	0.000346747	0.985511	0.988251
ENSMUSG00000017119.19	Nbr1	8153.58	-0.334855	0.10293	-3.25324	0.00114096	0.00255417	0.288414	7.73722	8.53493	0.0111347	0.0226233
ENSMUSG00000017132.17	Cyth1	1139.11	-0.655736	0.131788	-4.97569	6.50149e-07	2.04824e-06	0.608329	4.89369	28.9201	9.66146e-05	0.000310921
ENSMUSG00000017144.8	Rnd3	471.507	-1.7429	0.158085	-11.0251	2.89294e-28	2.25125e-27	1.69585	3.60098	138.792	1.15296e-08	9.18335e-08
ENSMUSG00000017146.12	Brca1	66.3103	-0.253827	0.349055	-0.727182	0.467115	0.563942	0.21009	0.818491	0.378455	0.548907	0.639675
ENSMUSG00000017167.6	Cntnap1	79.6374	0.631754	0.235674	2.68063	0.00734837	0.0145269	-0.6774	1.13606	9.71012	0.00756664	0.0160017
ENSMUSG00000017176.17	Nt5c3b	118.239	1.12396	0.196086	5.73196	9.9274e-09	3.57488e-08	-1.173	1.7066	40.1758	1.81241e-05	6.84899e-05
ENSMUSG00000017188.3	Coa3	1278.65	0.0198318	0.0972817	0.20386	0.838463	0.881905	-0.0667809	5.06927	0.531717	0.477879	0.57387
ENSMUSG00000017195.15	Zpbp2	2.02116	-2.86353	1.27685	-2.24265	0.0249192	0.0443864	2.56597	-3.49317	7.64724	0.0151518	0.0297707
ENSMUSG00000017210.14	Med24	1403.32	0.442566	0.146426	3.02246	0.00250733	0.00535548	-0.491168	5.20788	16.6142	0.00112852	0.00287799
ENSMUSG00000017221.14	Psmd3	5779.84	0.116172	0.122915	0.945138	0.344588	0.440029	-0.163887	7.24434	2.39809	0.143733	0.213028
ENSMUSG00000017264.16	Exosc10	1370.01	0.156197	0.142216	1.09831	0.27207	0.362364	-0.202523	5.17063	2.82749	0.114771	0.175845
ENSMUSG00000017286.15	Glod4	1269.5	-0.206351	0.0951049	-2.16971	0.0300285	0.0525306	0.160367	5.05667	2.93896	0.108454	0.167785
ENSMUSG00000017288.15	Vps53	1922.76	0.282398	0.12682	2.22676	0.0259634	0.0460817	-0.329544	5.65995	9.20208	0.00891677	0.0185545
ENSMUSG00000017291.13	Taok1	2609.21	0.0952438	0.171196	0.556343	0.577977	0.66717	-0.139916	6.09945	0.863386	0.369007	0.466614
ENSMUSG00000017299.13	Dnttip1	515.031	-0.139685	0.134315	-1.03998	0.298351	0.391313	0.0934387	3.75799	0.606366	0.44909	0.54617
ENSMUSG00000017307.16	Acot8	722	0.129158	0.13302	0.970966	0.331565	0.426757	-0.177892	4.24783	2.42705	0.141516	0.210265
ENSMUSG00000017309.11	Cd300lg	1066.49	-0.125211	0.117102	-1.06925	0.284957	0.376852	0.0770177	4.80563	0.574263	0.461105	0.557723
ENSMUSG00000017314.12	Mpp2	87.873	2.92087	0.274975	10.6223	2.34657e-26	1.73368e-25	-2.96081	1.35417	166.018	3.62506e-09	3.29569e-08
ENSMUSG00000017344.4	Vtn	75416.1	-10.157	0.587889	-17.277	7.00894e-67	1.16302e-65	10.1022	10.9227	145.103	5.87182e-06	2.46684e-05
ENSMUSG00000017376.15	Nlk	649.289	0.33328	0.0990421	3.36503	0.000765358	0.00175406	-0.379135	4.10011	14.5061	0.00190974	0.00465473
ENSMUSG00000017386.10	Traf4	2174.65	0.0583894	0.129732	0.450076	0.652655	0.731803	-0.108153	5.83382	1.01727	0.330241	0.426539
ENSMUSG00000017390.15	Aldoc	572.503	-1.60759	0.274923	-5.84743	4.99225e-09	1.83258e-08	1.55691	3.88331	28.6644	0.000401001	0.00112696
ENSMUSG00000017400.10	Stac2	3.32055	0.0347511	0.896543	0.0387613	0.969081	0.978994	-0.0750402	-2.87819	0.00991701	0.922083	0.943359
ENSMUSG00000017404.12	Rpl19	6777.43	-0.584722	0.156023	-3.74767	0.000178484	0.000443456	0.54042	7.46963	15.4479	0.00150218	0.00373709
ENSMUSG00000017405.14	Nek8	319.43	0.911884	0.148583	6.13721	8.39836e-10	3.24184e-09	-0.95944	3.09762	51.0684	4.89529e-06	2.10053e-05
ENSMUSG00000017412.15	Cacnb4	111.81	7.66118	0.850147	9.0116	2.03075e-19	1.2203e-18	-7.56216	1.70625	282.013	1.09063e-10	1.56309e-09
ENSMUSG00000017417.14	Plxdc1	40.8819	-1.69883	0.413439	-4.10903	3.97327e-05	0.000106011	1.64527	0.0263775	16.4435	0.001312	0.00330376
ENSMUSG00000017418.14	Arl5b	771.708	-1.50896	0.233311	-6.46758	9.9582e-11	4.03759e-10	1.46388	4.32111	38.997	7.88679e-05	0.000258755
ENSMUSG00000017421.18	Zfp207	2027.15	-0.252624	0.0928921	-2.71954	0.00653722	0.0130483	0.207373	5.73121	4.84201	0.0450168	0.0780082
ENSMUSG00000017428.16	Psmd11	5445.52	-0.836109	0.113516	-7.36557	1.76393e-13	8.31259e-13	0.788931	7.14996	60.7956	1.81504e-06	8.57292e-06
ENSMUSG00000017446.14	C1qtnf1	904.105	-0.889775	0.153152	-5.80973	6.25733e-09	2.28222e-08	0.841225	4.55607	42.8545	1.28312e-05	5.01722e-05
ENSMUSG00000017453.4	Pipox	8505.59	-0.235698	0.0779687	-3.02299	0.00250293	0.00534664	0.189177	7.79914	4.50856	0.0519866	0.0886635
ENSMUSG00000017466.9	Timp2	1970.54	1.199	0.161706	7.41471	1.21894e-13	5.79909e-13	-1.24663	5.70467	82.9669	2.87368e-07	1.63095e-06
ENSMUSG00000017478.15	Zc3h18	2426.03	-0.221338	0.144648	-1.53018	0.125971	0.187932	0.176262	5.99045	1.98299	0.18084	0.258588
ENSMUSG00000017485.11	Top2b	1417.1	0.0338359	0.146241	0.231371	0.817027	0.864517	-0.0786299	5.21895	0.377361	0.548848	0.639673
ENSMUSG00000017491.9	Rarb	325.77	0.403472	0.274584	1.46939	0.141726	0.20802	-0.451871	3.11267	2.7459	0.126722	0.191305
ENSMUSG00000017493.12	Igfbp4	50401.3	-1.45773	0.120389	-12.1085	9.52236e-34	8.51928e-33	1.40928	10.3554	133.089	1.50817e-08	1.16637e-07
ENSMUSG00000017499.15	Cdc6	14.5403	1.04671	0.43819	2.38871	0.0169077	0.0312631	-1.0852	-1.10126	8.06871	0.0130658	0.0260544
ENSMUSG00000017548.15	Suz12	773.631	0.226648	0.197843	1.1456	0.251963	0.340419	-0.271705	4.35042	2.33689	0.150558	0.221461
ENSMUSG00000017550.14	Atad5	64.8815	-0.0449625	0.251834	-0.17854	0.858299	0.896977	3.01401e-05	0.808961	1.85764e-08	0.999893	0.999893
ENSMUSG00000017561.16	Crlf3	371.094	-0.268656	0.11303	-2.37684	0.0174614	0.0322141	0.221088	3.28375	3.96487	0.066293	0.109449
ENSMUSG00000017607.9	Tns4	31.1945	-0.176602	0.390036	-0.452783	0.650705	0.730177	0.124255	-0.213303	0.119871	0.73431	0.798831
ENSMUSG00000017615.12	Tnfaip1	2109.28	-0.0353966	0.0953425	-0.371257	0.710446	0.779208	-0.0118289	5.78981	0.0170902	0.897845	0.92586
ENSMUSG00000017631.19	Abr	1639.99	2.54054	0.163394	15.5486	1.6271e-54	2.22643e-53	-2.58825	5.45144	333.778	3.50896e-11	5.85735e-10
ENSMUSG00000017639.13	Rab11fip4	2747.87	2.80467	0.184446	15.2059	3.2296e-52	4.27886e-51	-2.85399	6.19343	302.129	1.19671e-10	1.68896e-09
ENSMUSG00000017652.16	Cd40	45.3035	0.475935	0.258989	1.83766	0.0661122	0.106663	-0.519471	0.345151	4.74345	0.0469556	0.0810048
ENSMUSG00000017664.16	Slc35c2	1170.29	-0.0382209	0.132464	-0.288539	0.772934	0.829367	-0.011365	4.93987	0.0108081	0.91867	0.94127
ENSMUSG00000017667.9	Zfp334	166.867	0.222525	0.191774	1.16035	0.245907	0.333559	-0.264752	2.15643	2.05226	0.173877	0.250296
ENSMUSG00000017670.16	Elmo2	1022.8	0.826037	0.126788	6.51508	7.26504e-11	2.96742e-10	-0.873912	4.75849	65.2048	1.20791e-06	5.93306e-06
ENSMUSG00000017677.11	Wsb1	673.96	0.692279	0.181892	3.80599	0.00014124	0.000355192	-0.736673	4.16001	21.0013	0.000432758	0.00120634
ENSMUSG00000017679.16	Ttpal	804.133	-0.540026	0.104644	-5.16062	2.46133e-07	8.00716e-07	0.49194	4.39251	25.905	0.00016353	0.000502005
ENSMUSG00000017686.17	Rhot1	1504.15	-0.0926351	0.139147	-0.665737	0.505579	0.600939	0.047272	5.30309	0.14968	0.704644	0.77504
ENSMUSG00000017688.14	Hnf4g	94.9998	4.56851	0.395072	11.5638	6.29003e-31	5.24845e-30	-4.59472	1.47624	233.837	3.80887e-10	4.61379e-09
ENSMUSG00000017692.8	Rhbdl3	71.7958	3.21704	0.309355	10.3992	2.50052e-25	1.78548e-24	-3.25535	1.08725	106.8	6.06375e-08	4.05577e-07
ENSMUSG00000017697.3	Ada	90.4945	-0.625254	0.279157	-2.23979	0.0251045	0.0446775	0.577565	1.24027	4.78982	0.0460314	0.0795653
ENSMUSG00000017707.9	Serinc3	11139.5	0.301364	0.10302	2.92531	0.00344116	0.0071886	-0.348884	8.19256	12.2693	0.00350405	0.00803542
ENSMUSG00000017713.9	Tha1	298.858	0.40244	0.123743	3.25223	0.00114502	0.00256269	-0.448714	2.99026	14.0469	0.00215372	0.00518232
ENSMUSG00000017715.11	Pgs1	822.928	0.665646	0.109863	6.05888	1.37071e-09	5.21911e-09	-0.71346	4.44453	51.5619	4.63852e-06	2.00084e-05
ENSMUSG00000017716.15	Birc5	14.5741	0.014065	0.500487	0.0281026	0.97758	0.984903	-0.0630985	-1.21038	0.0199285	0.889743	0.919506
ENSMUSG00000017718.15	Afmid	2347.92	-1.52325	0.131164	-11.6134	3.52392e-31	2.96825e-30	1.47544	5.9294	166.633	3.53897e-09	3.22845e-08
ENSMUSG00000017721.15	Pigt	3689.52	-0.0674306	0.1642	-0.410662	0.681321	0.755778	0.0188696	6.59474	0.0193729	0.89128	0.92025
ENSMUSG00000017723.11	Wfdc2	867.993	3.52733	0.236953	14.8862	4.05107e-50	5.176e-49	-3.57682	4.54688	244.019	4.25249e-09	3.78527e-08
ENSMUSG00000017724.14	Etv4	12.9203	2.5905	0.619274	4.18313	2.87519e-05	7.78715e-05	-2.60441	-1.14871	18.1857	0.000781626	0.00205893
ENSMUSG00000017734.15	Dbndd2	42.2286	0.706981	0.298668	2.36711	0.0179276	0.0330205	-0.747586	0.268647	7.0668	0.0186903	0.035911
ENSMUSG00000017737.2	Mmp9	58.4727	-0.154158	0.211623	-0.728457	0.466334	0.563199	0.104115	0.654188	0.271902	0.610189	0.693991
ENSMUSG00000017740.17	Slc12a5	89.0055	-1.07711	0.199934	-5.38732	7.15167e-08	2.429e-07	1.02759	1.19273	28.6634	0.000100888	0.00032347
ENSMUSG00000017747.13	Ghdc	1233.39	0.908113	0.1243	7.30584	2.75534e-13	1.28837e-12	-0.955403	5.02858	80.0982	3.55543e-07	1.9744e-06
ENSMUSG00000017754.13	Pltp	1760.19	-2.95066	0.226916	-13.0033	1.17143e-38	1.1791e-37	2.90023	5.50066	160.052	1.08613e-07	6.82094e-07
ENSMUSG00000017756.9	Slc12a7	6079.32	0.595623	0.151816	3.92333	8.73337e-05	0.000224734	-0.644241	7.32114	25.947	0.000162291	0.000498633
ENSMUSG00000017760.16	Ctsa	7179.7	0.357568	0.14472	2.47075	0.0134829	0.0253617	-0.406496	7.55875	11.3103	0.00462739	0.010305
ENSMUSG00000017764.2	Zswim1	328.317	0.667708	0.162896	4.09898	4.1497e-05	0.000110416	-0.7142	3.1307	23.8489	0.000239911	0.000707695
ENSMUSG00000017765.17	Slc12a4	993.019	-0.629105	0.158744	-3.96302	7.40067e-05	0.000191751	0.580977	4.69549	19.1564	0.000628901	0.00168953
ENSMUSG00000017767.3	Spata25	5.71036	-2.40212	0.743228	-3.23201	0.00122923	0.00273797	2.28177	-2.59485	13.6965	0.00236405	0.00562986
ENSMUSG00000017774.19	Myo1c	4592.24	1.0409	0.149046	6.98372	2.87468e-12	1.27616e-11	-1.08978	6.92074	77.2201	4.4316e-07	2.403e-06
ENSMUSG00000017776.15	Crk	2578.74	0.0326192	0.204922	0.159179	0.873528	0.909085	-0.0783909	6.08143	0.166665	0.690735	0.763565
ENSMUSG00000017778.14	Cox7c	4428.87	-0.332098	0.168818	-1.9672	0.0491606	0.0818529	0.287055	6.85791	3.80288	0.071894	0.117358
ENSMUSG00000017781.17	Pitpna	2317.89	0.096419	0.093408	1.03223	0.301962	0.395036	-0.143831	5.92713	2.587	0.130001	0.195575
ENSMUSG00000017801.15	Mlx	1238.91	-0.140039	0.12048	-1.16234	0.245097	0.332638	0.0922588	5.02143	0.781269	0.391644	0.490546
ENSMUSG00000017802.14	Retreg3	3698.36	-1.0598	0.123983	-8.54792	1.25324e-17	7.06953e-17	1.01102	6.58858	92.9474	1.43563e-07	8.73487e-07
ENSMUSG00000017817.11	Jph2	36.9593	2.82125	0.36747	7.67749	1.62242e-14	8.0133e-14	-2.85269	0.201358	93.0501	1.42592e-07	8.68072e-07
ENSMUSG00000017830.15	Dhx58	405.159	-3.41768	0.161793	-21.1237	4.81286e-99	1.25018e-97	3.36868	3.35919	485.559	2.74874e-12	6.71657e-11
ENSMUSG00000017831.8	Rab5a	1180.01	-0.268893	0.215394	-1.24838	0.211893	0.294035	0.223982	4.95133	1.17713	0.301336	0.395456
ENSMUSG00000017832.2	Hspb9	0.768348	1.41309	2.0646	0.684438	0.493699	NA	-1.46104	-3.78986	0.961477	0.343416	0.440367
ENSMUSG00000017837.12	Nkiras2	1166.33	-0.33672	0.129178	-2.60664	0.00914345	0.0177596	0.288265	4.93163	6.97014	0.0193686	0.0370571
ENSMUSG00000017843.14	Ppp2r5c	1998.34	-0.131441	0.135108	-0.97286	0.330623	0.425761	0.0844679	5.71133	0.523321	0.481312	0.576756
ENSMUSG00000017858.12	Ift52	905.97	0.0896681	0.118344	0.757688	0.448638	0.546021	-0.137737	4.57406	1.75453	0.206472	0.289034
ENSMUSG00000017861.11	Mybl2	22.0394	0.498897	0.362581	1.37596	0.168835	0.24221	-0.540896	-0.615636	2.94325	0.108219	0.167459
ENSMUSG00000017868.16	Sgk2	3417.04	0.807075	0.162468	4.9676	6.77858e-07	2.13126e-06	-0.857343	6.49241	41.4972	1.52524e-05	5.86476e-05
ENSMUSG00000017897.18	Eya2	54.1502	3.37638	0.346681	9.73918	2.0521e-22	1.35021e-21	-3.40789	0.717545	164.842	3.79655e-09	3.42672e-08
ENSMUSG00000017929.13	B4galt5	4501.06	1.94249	0.142306	13.6501	2.01497e-42	2.21224e-41	-1.98772	6.89976	238.401	3.34959e-10	4.12554e-09
ENSMUSG00000017950.16	Hnf4a	37042.9	0.0859602	0.107821	0.797251	0.425305	0.523072	-0.133767	9.92375	1.43627	0.25059	0.33955
ENSMUSG00000017969.13	Ptgis	138.47	0.481526	0.212988	2.26081	0.0237708	0.0425635	-0.532603	1.89979	7.12239	0.0183127	0.0352811
ENSMUSG00000017978.18	Cadps2	859.397	-0.838027	0.0984861	-8.50909	1.75308e-17	9.82944e-17	0.791885	4.48484	67.2822	1.00495e-06	5.03018e-06
ENSMUSG00000017999.16	Ddx27	941.553	-0.14637	0.131613	-1.11212	0.266086	0.355878	0.10102	4.62696	0.758507	0.398449	0.497255
ENSMUSG00000018001.18	Cyth3	713.076	1.26337	0.13261	9.52693	1.61996e-21	1.0375e-20	-1.31087	4.24795	126.178	2.11875e-08	1.58083e-07
ENSMUSG00000018008.8	Cyth4	357.386	-0.691824	0.176376	-3.92244	8.76552e-05	0.000225514	0.641012	3.21751	17.6545	0.000882997	0.00230332
ENSMUSG00000018012.11	Rac3	28.1056	2.16113	0.375611	5.75364	8.73437e-09	3.15248e-08	-2.19308	-0.179761	49.0503	6.12881e-06	2.56316e-05
ENSMUSG00000018040.9	Rrp7a	1658.14	0.44363	0.132001	3.3608	0.000777158	0.00177911	-0.492085	5.44807	19.9359	0.000530726	0.00145279
ENSMUSG00000018042.18	Cyb5r3	18762.5	-2.46085	0.130809	-18.8126	5.95569e-79	1.17863e-77	2.41272	8.92412	375.03	1.59496e-11	2.98029e-10
ENSMUSG00000018068.13	Ints2	893.211	1.75316	0.170427	10.2869	8.07383e-25	5.69346e-24	-1.79917	4.57592	143.331	9.37733e-09	7.68198e-08
ENSMUSG00000018076.12	Med13l	2157.83	0.494555	0.111874	4.42062	9.8417e-06	2.78894e-05	-0.540159	5.82912	27.5291	0.000122556	0.000386137
ENSMUSG00000018102.5	H2bc4	3587.22	-0.703991	0.151565	-4.64482	3.4038e-06	1.00598e-05	0.655963	6.54881	26.0057	0.000160574	0.000493859
ENSMUSG00000018126.15	Baiap2l2	880.399	10.6473	0.847768	12.5593	3.53663e-36	3.35807e-35	-10.5484	4.57412	969.733	5.4377e-14	2.78198e-12
ENSMUSG00000018143.10	Mafk	797.433	0.673181	0.114165	5.89655	3.71183e-09	1.37366e-08	-0.720568	4.39969	49.3428	5.92971e-06	2.4887e-05
ENSMUSG00000018160.15	Med1	2049.78	0.164572	0.0958098	1.71769	0.0858529	0.134376	-0.210473	5.75132	5.08721	0.040588	0.0712853
ENSMUSG00000018166.8	Erbb3	8505.46	-1.15191	0.149635	-7.69811	1.38096e-14	6.83892e-14	1.10388	7.79029	74.0008	5.71825e-07	3.0274e-06
ENSMUSG00000018167.10	Stard3	864.085	0.00962672	0.14359	0.0670433	0.946547	0.96246	-0.0590303	4.50377	0.248097	0.626132	0.707661
ENSMUSG00000018168.8	Ikzf3	48.1819	-0.595718	0.350576	-1.69926	0.089271	0.139194	0.545828	0.345806	2.70973	0.121938	0.185121
ENSMUSG00000018169.12	Mfng	123.982	1.24435	0.183638	6.77607	1.2349e-11	5.27919e-11	-1.2917	1.77752	55.5567	3.04329e-06	1.36387e-05
ENSMUSG00000018171.9	Vmp1	3845.79	-0.890391	0.133682	-6.66053	2.72845e-11	1.14135e-10	0.842805	6.64752	53.7623	3.66604e-06	1.61742e-05
ENSMUSG00000018189.12	Uchl5	261.693	0.00375535	0.142746	0.0263079	0.979012	0.985763	-0.0485504	2.79026	0.124358	0.729595	0.795083
ENSMUSG00000018196.18	Glrx2	726.168	-0.124569	0.189133	-0.65863	0.510133	0.604791	0.0779816	4.25285	0.223664	0.643788	0.722894
ENSMUSG00000018199.9	Ro60	456.138	1.7472	0.190364	9.17821	4.38313e-20	2.69163e-19	-1.79307	3.6184	112.307	4.42449e-08	3.03953e-07
ENSMUSG00000018209.15	Stk4	1278.95	0.0354723	0.09224	0.384565	0.70056	0.770887	-0.0813364	5.0707	0.760785	0.39776	0.496656
ENSMUSG00000018211.13	Wfdc15b	762.476	11.0224	1.02086	10.7972	3.54866e-27	2.69685e-26	-10.8555	4.36985	1246.66	4.11995e-15	4.05948e-13
ENSMUSG00000018217.12	Pmp22	313.369	1.16621	0.155294	7.50969	5.92682e-14	2.86299e-13	-1.21464	3.07536	74.6339	5.43465e-07	2.89309e-06
ENSMUSG00000018238.6	Gdf9	6.46888	-0.844996	0.652511	-1.29499	0.195323	0.274527	0.780012	-2.28556	2.02213	0.176863	0.254045
ENSMUSG00000018239.9	Zcchc10	58.4941	0.373178	0.291343	1.28089	0.200232	0.280331	-0.418861	0.687818	2.38446	0.144792	0.214283
ENSMUSG00000018286.6	Psmb6	3733.24	-0.809436	0.106139	-7.62616	2.41848e-14	1.18706e-13	0.761405	6.60493	64.3864	1.30044e-06	6.3422e-06
ENSMUSG00000018287.12	Spag7	676.122	-0.00326214	0.127757	-0.0255338	0.979629	0.985996	-0.040627	4.15331	0.116458	0.737964	0.801822
ENSMUSG00000018293.4	Pfn1	6613.32	-0.75531	0.143357	-5.26873	1.37369e-07	4.56032e-07	0.70941	7.43179	32.2094	5.67551e-05	0.00019262
ENSMUSG00000018322.10	Tomm34	725.277	0.114058	0.125402	0.909539	0.363066	0.459235	-0.160443	4.25489	2.09993	0.169281	0.244689
ENSMUSG00000018326.9	Ywhab	5113.3	0.261201	0.0985183	2.65129	0.00801851	0.0157316	-0.308369	7.06956	10.8786	0.00526503	0.0115655
ENSMUSG00000018334.18	Ksr1	349.932	0.640417	0.153122	4.1824	2.88442e-05	7.80906e-05	-0.686147	3.22161	25.0555	0.000191095	0.000576564
ENSMUSG00000018339.11	Gpx3	271906	11.0179	0.159008	69.2916	0	0	-11.0649	12.8223	2148.99	9.30631e-17	3.88365e-14
ENSMUSG00000018340.13	Anxa6	4616.87	-1.71843	0.168889	-10.1749	2.56679e-24	1.78784e-23	1.67091	6.90433	132.846	1.5259e-08	1.17836e-07
ENSMUSG00000018341.12	Il12rb2	7.56245	-0.358771	0.640159	-0.560441	0.575179	0.664717	0.306967	-2.07072	0.303496	0.590361	0.677158
ENSMUSG00000018347.16	Zkscan6	234.182	0.0205122	0.145503	0.140975	0.88789	0.919324	-0.0680081	2.63149	0.2425	0.63002	0.711118
ENSMUSG00000018362.14	Kpna2	1072.01	-1.36299	0.10249	-13.2987	2.35615e-40	2.46e-39	1.31473	4.79676	194.076	1.30565e-09	1.35486e-08
ENSMUSG00000018363.16	Smurf2	2218.13	-0.276776	0.142674	-1.93992	0.0523896	0.0866856	0.232057	5.8614	3.37161	0.0876002	0.139144
ENSMUSG00000018372.13	Cep95	169.987	-0.0316619	0.163275	-0.193917	0.846241	0.887857	-0.0164199	2.1727	0.0106388	0.919308	0.941702
ENSMUSG00000018377.10	Vezf1	1065.34	0.924782	0.141469	6.537	6.2767e-11	2.57195e-10	-0.970153	4.8194	60.5032	1.86634e-06	8.79241e-06
ENSMUSG00000018378.13	Cuedc1	430.547	2.06175	0.167903	12.2794	1.16824e-34	1.07143e-33	-2.11042	3.54054	201.629	1.01553e-09	1.08502e-08
ENSMUSG00000018379.17	Srsf1	2268.93	0.0869438	0.191944	0.452965	0.650574	0.730126	-0.132197	5.89767	0.580438	0.460455	0.557215
ENSMUSG00000018381.15	Abi3	395.842	-0.876886	0.166662	-5.26148	1.429e-07	4.73624e-07	0.829102	3.36253	31.7703	6.0791e-05	0.000204945
ENSMUSG00000018387.12	Shroom1	1217.6	-3.81593	0.120744	-31.6035	3.30924e-219	2.77257e-217	3.76777	4.96538	1073.46	1.16319e-14	8.65599e-13
ENSMUSG00000018395.19	Kif3a	228.563	1.89681	0.151519	12.5187	5.90289e-36	5.57638e-35	-1.94289	2.64717	178.96	2.22182e-09	2.16615e-08
ENSMUSG00000018398.18	Sept8	639.612	1.18842	0.137818	8.62309	6.51689e-18	3.71721e-17	-1.2348	4.09169	104.296	7.0321e-08	4.62212e-07
ENSMUSG00000018401.17	Mtmr4	4634.78	-0.362351	0.123519	-2.93355	0.00335104	0.00701828	0.31395	6.92103	9.033	0.00942636	0.0194986
ENSMUSG00000018405.7	Mrm1	225.934	1.0527	0.169638	6.20557	5.44977e-10	2.12817e-09	-1.09849	2.61099	49.5917	5.76613e-06	2.42949e-05
ENSMUSG00000018411.17	Mapt	3823.12	5.18355	0.155203	33.3984	1.44568e-244	1.5002e-242	-5.2303	6.67403	1205.57	5.19941e-15	4.76979e-13
ENSMUSG00000018412.16	Kansl1	2203	-0.00213582	0.0945726	-0.0225839	0.981982	0.987586	-0.0434141	5.85378	0.211074	0.652963	0.730768
ENSMUSG00000018415.14	Gid4	1476.78	-0.329383	0.135154	-2.4371	0.0148055	0.0276359	0.283059	5.27325	5.77372	0.0306616	0.05568
ENSMUSG00000018417.14	Myo1b	5450.45	-4.36605	0.106695	-40.921	0	0	4.32088	7.13617	1417.31	1.68944e-15	2.18853e-13
ENSMUSG00000018425.18	Dhx40	1196.8	0.216884	0.118999	1.82257	0.0683685	0.10987	-0.262793	4.97744	5.97915	0.0282647	0.0517736
ENSMUSG00000018427.8	Ypel2	1719.12	-0.473431	0.17379	-2.72415	0.00644665	0.0128927	0.425711	5.49003	8.27259	0.0123576	0.0248238
ENSMUSG00000018428.15	Akap1	5870.83	-0.716352	0.129502	-5.53158	3.17357e-08	1.1058e-07	0.668467	7.25918	36.3143	3.07924e-05	0.000110721
ENSMUSG00000018433.14	Nol11	644.562	0.105553	0.102691	1.02788	0.304008	0.397342	-0.150825	4.08572	2.1683	0.162951	0.236859
ENSMUSG00000018442.13	Derl2	2275.6	-1.87344	0.148318	-12.6312	1.42047e-36	1.35885e-35	1.82722	5.88245	192.004	1.40105e-09	1.4433e-08
ENSMUSG00000018446.8	C1qbp	2441.7	-0.24198	0.0980472	-2.468	0.0135871	0.0255506	0.195479	5.99894	4.37854	0.0550444	0.0931766
ENSMUSG00000018449.12	Rpain	385.749	-0.625109	0.123996	-5.04137	4.62213e-07	1.47411e-06	0.578598	3.33103	23.8373	0.000240442	0.000708967
ENSMUSG00000018451.7	6330403K07Rik	1.72435	1.85352	1.42557	1.3002	0.193533	0.272311	-1.75269	-3.29496	2.66739	0.124649	0.188627
ENSMUSG00000018459.15	Slc13a3	17465	5.57773	0.15412	36.1908	8.50653e-287	1.24214e-284	-5.62589	8.86184	1222.28	4.72574e-15	4.41131e-13
ENSMUSG00000018470.8	Kcnab3	18.5182	-0.32069	0.350093	-0.916014	0.35966	0.455857	0.273529	-0.937593	0.863747	0.368402	0.465877
ENSMUSG00000018474.18	Chd3	11552.8	2.28942	0.106759	21.4447	5.12281e-102	1.38526e-100	-2.33535	8.25926	457.087	4.15238e-12	9.45189e-11
ENSMUSG00000018476.7	Kdm6b	1972.33	0.27703	0.167369	1.65521	0.0978823	0.150769	-0.323361	5.69684	5.21399	0.0384998	0.0680557
ENSMUSG00000018481.9	Appbp2	1587.9	0.321595	0.136118	2.36262	0.0181461	0.0334018	-0.368311	5.38549	9.7886	0.00737987	0.0156534
ENSMUSG00000018486.2	Wnt9b	115.993	1.80559	0.553624	3.2614	0.00110865	0.00248674	-1.85042	1.7073	13.0664	0.00581015	0.0126271
ENSMUSG00000018500.2	Adora2b	35.8015	6.59918	1.04356	6.32372	2.55334e-10	1.01434e-09	-6.43737	0.208087	133.315	1.49194e-08	1.15549e-07
ENSMUSG00000018501.17	Ncor1	7770.82	0.573423	0.0939809	6.10148	1.0509e-09	4.03296e-09	-0.618796	7.67643	40.2186	1.80219e-05	6.81523e-05
ENSMUSG00000018507.16	Trpv2	78.9094	-0.574924	0.254305	-2.26077	0.0237738	0.042565	0.525796	1.04621	4.71005	0.0476346	0.0820233
ENSMUSG00000018509.8	Cenpv	452.442	-0.420384	0.119843	-3.5078	0.000451822	0.00107004	0.372615	3.56576	10.9961	0.00508202	0.0112118
ENSMUSG00000018537.16	Pcgf2	293.467	1.29056	0.229369	5.62657	1.83833e-08	6.51205e-08	-1.33535	2.98665	40.6244	2.01121e-05	7.52144e-05
ENSMUSG00000018541.10	Cwc25	476.143	-0.232693	0.146137	-1.5923	0.111317	0.168767	0.185815	3.64313	2.08275	0.170919	0.246617
ENSMUSG00000018543.8	1700001P01Rik	1.39838	-0.872038	1.22173	-0.713772	0.475368	0.572169	0.756813	-3.61067	0.77459	0.393622	0.492792
ENSMUSG00000018547.8	Pip4k2b	1338.18	-1.08717	0.139961	-7.76762	7.99756e-15	4.01114e-14	1.03834	5.12012	79.7157	3.65961e-07	2.02357e-06
ENSMUSG00000018548.15	Trim37	865.475	0.580524	0.118083	4.91622	8.823e-07	2.74492e-06	-0.626218	4.5165	33.3194	4.78477e-05	0.00016486
ENSMUSG00000018554.13	Ybx2	135.044	9.24522	1.03382	8.94277	3.79541e-19	2.26077e-18	-9.17156	1.96261	522.627	1.66199e-12	4.39405e-11
ENSMUSG00000018559.16	Ctdnep1	2011.88	0.0899381	0.126742	0.709616	0.477942	0.574706	-0.136433	5.72334	1.54139	0.23476	0.321829
ENSMUSG00000018565.17	Elp5	860.471	-0.265613	0.126507	-2.09959	0.0357646	0.061616	0.216892	4.49384	4.00473	0.0650975	0.107767
ENSMUSG00000018566.14	Slc2a4	519.146	5.96817	0.492344	12.1219	8.08189e-34	7.25277e-33	-6.01729	3.82523	247.516	2.37899e-08	1.75197e-07
ENSMUSG00000018567.14	Gabarap	7975.9	-0.195036	0.107788	-1.80945	0.0703819	0.112725	0.147123	7.70598	2.22926	0.157556	0.230116
ENSMUSG00000018569.12	Cldn7	227.184	3.84499	0.255889	15.026	4.96268e-51	6.43323e-50	-3.88858	2.66337	294.983	8.06494e-11	1.19116e-09
ENSMUSG00000018570.17	2810408A11Rik	18.5281	4.60188	0.773727	5.94767	2.71982e-09	1.01536e-08	-4.54056	-0.647583	75.0265	5.2669e-07	2.81293e-06
ENSMUSG00000018572.10	Phf23	755.673	-0.124411	0.111358	-1.11722	0.263902	0.353419	0.0783217	4.31031	0.574435	0.46104	0.557708
ENSMUSG00000018574.14	Acadvl	13993.4	-1.05288	0.121572	-8.66053	4.69583e-18	2.69654e-17	1.00453	8.5094	82.6198	2.94765e-07	1.66892e-06
ENSMUSG00000018581.15	Dnah11	28.9007	1.46643	0.333929	4.39143	1.12608e-05	3.17086e-05	-1.50621	-0.182205	29.2704	9.11133e-05	0.000295154
ENSMUSG00000018583.5	G3bp1	3807.73	0.374367	0.100234	3.73493	0.000187771	0.000465059	-0.421383	6.64547	20.3062	0.000490314	0.00135121
ENSMUSG00000018585.9	Atox1	2449.76	-0.59131	0.127299	-4.64504	3.40009e-06	1.00503e-05	0.541946	5.99864	25.7471	0.000168291	0.000514898
ENSMUSG00000018593.13	Sparc	4751.36	0.260883	0.151397	1.72317	0.0848572	0.132991	-0.308777	6.96325	5.91221	0.0290208	0.0530399
ENSMUSG00000018599.5	Mief2	915.013	-1.7606	0.172511	-10.2057	1.86933e-24	1.30693e-23	1.70952	4.56071	141.778	1.00573e-08	8.16668e-08
ENSMUSG00000018604.18	Tbx3	1029.32	-2.51608	0.295427	-8.51676	1.64078e-17	9.21496e-17	2.46765	4.72778	47.7881	0.000126945	0.000398609
ENSMUSG00000018623.9	Mmp7	3.22937	-4.95244	1.37008	-3.6147	0.00030069	0.000727027	4.46673	-3.24175	17.2365	0.000973461	0.00251648
ENSMUSG00000018648.15	Dusp14	140.085	2.54486	0.22277	11.4237	3.18305e-30	2.61015e-29	-2.58935	1.98065	170.5	3.04785e-09	2.84182e-08
ENSMUSG00000018651.14	Tada2a	199.643	0.0919861	0.13988	0.657605	0.510792	0.605446	-0.137814	2.40638	0.975613	0.340008	0.43698
ENSMUSG00000018654.17	Ikzf1	195.027	-1.03392	0.175047	-5.90651	3.49425e-09	1.29525e-08	0.984594	2.33122	36.0443	3.20045e-05	0.000114537
ENSMUSG00000018659.12	Pnpo	4918.2	-1.84407	0.131616	-14.011	1.3348e-44	1.53645e-43	1.79443	6.9934	260.851	1.83834e-10	2.43772e-09
ENSMUSG00000018661.17	Cog1	1471.32	0.272761	0.144305	1.89017	0.0587348	0.0959574	-0.32067	5.27418	7.16126	0.018054	0.0348551
ENSMUSG00000018666.13	Cbx1	887.032	0.0296075	0.120323	0.246066	0.805631	0.855515	-0.0744546	4.54417	0.446489	0.514847	0.607736
ENSMUSG00000018669.14	Cdk5rap3	2373	-1.11767	0.139904	-7.9888	1.36256e-15	7.08055e-15	1.0697	5.9478	81.9705	3.09196e-07	1.74044e-06
ENSMUSG00000018672.15	Copz2	528.032	-0.480769	0.1302	-3.69253	0.000222032	0.000545291	0.433949	3.78722	13.8868	0.00224707	0.00537775
ENSMUSG00000018677.9	Slc25a39	19698.7	-0.0522086	0.117639	-0.443804	0.657184	0.735379	0.00333576	9.01101	0.00093238	0.97607	0.980678
ENSMUSG00000018678.13	Sp2	477.175	0.851613	0.209037	4.07399	4.62148e-05	0.000122269	-0.897994	3.668	23.4015	0.000299095	0.000864427
ENSMUSG00000018697.14	Aatf	458.921	-0.0530004	0.142923	-0.370831	0.710763	0.779514	0.0081952	3.59465	0.00399301	0.950506	0.962765
ENSMUSG00000018698.15	Lhx1	407.788	10.8407	1.02889	10.5363	5.87917e-26	4.29089e-25	-10.7682	3.48734	1217.66	4.85147e-15	4.4893e-13
ENSMUSG00000018707.13	Dync1h1	23259	1.03213	0.173216	5.95864	2.54353e-09	9.51636e-09	-1.07966	9.25984	48.8752	6.25165e-06	2.60839e-05
ENSMUSG00000018727.19	Cpsf4l	112.978	-1.52751	0.24792	-6.16128	7.21613e-10	2.79605e-09	1.47691	1.51911	39.7802	1.91008e-05	7.17476e-05
ENSMUSG00000018733.10	Pex12	399.211	-0.401438	0.136301	-2.94522	0.0032272	0.00677347	0.35229	3.38524	8.24543	0.0122914	0.0247023
ENSMUSG00000018736.14	Ndel1	1624.7	1.37419	0.110315	12.457	1.28164e-35	1.20297e-34	-1.42134	5.42954	200.46	1.05521e-09	1.12082e-08
ENSMUSG00000018740.14	Slc25a35	309.479	2.73851	0.248103	11.0378	2.51112e-28	1.9586e-27	-2.78388	3.08432	139.795	2.32332e-08	1.71573e-07
ENSMUSG00000018750.14	Zbtb4	1660.49	0.67529	0.102808	6.56849	5.08294e-11	2.09497e-10	-0.722061	5.45359	56.9082	2.65359e-06	1.20599e-05
ENSMUSG00000018752.19	Tnfsfm13	28.9344	-0.107766	0.342117	-0.314997	0.752764	0.813101	0.0587747	-0.316043	0.0338949	0.856564	0.893903
ENSMUSG00000018761.14	Mpdu1	1621.99	-0.415687	0.134607	-3.08817	0.00201396	0.00436045	0.366309	5.4055	10.959	0.00513903	0.01132
ENSMUSG00000018765.5	Fxr2	2038.37	0.00494216	0.132737	0.0372327	0.970299	0.979789	-0.0525089	5.74078	0.218748	0.647175	0.725855
ENSMUSG00000018770.9	Atp5g3	11154.2	-0.110554	0.084458	-1.30898	0.19054	0.268654	0.0636433	8.19108	0.474323	0.502232	0.595654
ENSMUSG00000018774.13	Cd68	316.945	-2.37387	0.194528	-12.2032	2.98797e-34	2.70758e-33	2.32497	3.01007	167.918	3.36633e-09	3.1002e-08
ENSMUSG00000018796.13	Acsl1	32100.1	-2.49465	0.153154	-16.2886	1.18968e-59	1.75727e-58	2.44614	9.69852	283.002	1.06531e-10	1.53196e-09
ENSMUSG00000018800.14	Abca5	500.937	1.06579	0.135738	7.85177	4.10201e-15	2.08341e-14	-1.11004	3.74165	78.6038	3.98282e-07	2.18132e-06
ENSMUSG00000018809.2	Smyd4	338.821	1.03126	0.17216	5.99014	2.09662e-09	7.88613e-09	-1.08207	3.18279	50.9478	4.96044e-06	2.12506e-05
ENSMUSG00000018819.10	Lsp1	232.848	0.640987	0.192585	3.32832	0.000873699	0.00198566	-0.686497	2.64214	14.866	0.0017406	0.00427724
ENSMUSG00000018820.13	Zfyve27	915.796	0.214354	0.139454	1.5371	0.12427	0.185637	-0.261793	4.59155	4.90362	0.0438528	0.0763201
ENSMUSG00000018821.3	Avpi1	752.066	-2.41609	0.121701	-19.8526	1.04683e-87	2.36467e-86	2.36888	4.27246	434.473	5.86818e-12	1.26006e-10
ENSMUSG00000018822.7	Sfrp5	32.3678	7.17692	1.04616	6.86027	6.8732e-12	2.98637e-11	-7.10836	0.0749406	187.561	1.63381e-09	1.65347e-08
ENSMUSG00000018830.10	Myh11	273.334	2.45048	0.471489	5.19732	2.02187e-07	6.63132e-07	-2.4984	2.90718	30.635	0.000499783	0.00137587
ENSMUSG00000018841.17	Rad51d	694.239	-0.0625561	0.113992	-0.548778	0.583158	0.671544	0.0136879	4.18826	0.0180387	0.895066	0.923397
ENSMUSG00000018844.6	Fndc8	3.28844	-0.554651	0.878103	-0.631646	0.527618	0.62114	0.507611	-2.93599	0.478666	0.500313	0.593775
ENSMUSG00000018845.14	Unc45b	222.318	0.359782	0.158694	2.26715	0.0233813	0.0419358	-0.408529	2.56766	7.47048	0.0161399	0.0315229
ENSMUSG00000018846.8	Pank3	2371.68	-0.114519	0.241104	-0.474977	0.634804	0.716186	0.0687122	5.95931	0.0743078	0.791103	0.842189
ENSMUSG00000018848.4	Rars	1137.99	0.0204885	0.10646	0.192454	0.847387	0.888685	-0.0657567	4.90218	0.427284	0.52389	0.616122
[truncated: 19,534 more rows]

## Sheet: DD4
S1 Gene List of Differentially Expressed Genes (DEGs)
[truncated: 21,284 more rows]

## Sheet: DD8
S1 Gene List of Differentially Expressed Genes (DEGs)
[truncated: 21,284 more rows]

[truncated: 3 more sheets: DD12, DD16, DD20]
