# Supplementary material for: Circadian-driven tissue specificity is constrained under caloric restricted feeding conditions
Source: Commun Biol. 2024 Jun 20;7:752. doi: 10.1038/s42003-024-06421-0 (PMC11190204; doi:10.1038/s42003-024-06421-0)
Supplement: Supplementary file 4 — Supplementary Data 2 [file 42003_2024_6421_MOESM4_ESM.xlsx]

## Sheet: Sheet1
S2 Transcription factors list of targeting DEGs
Transcription.Factor	rank	X1st.Sample.p.value	X2nd.Sample.p.value	X3rd.Sample.p.value	X4th.Sample.p.value	X5th.Sample.p.value	Type
NCOR1	1	4.45e-149	3.97e-143	0.00256	0.003	0.00343	circadian affected DEGs
RXRA	2	1.55e-146	4.85e-141	8.94e-140	2.34e-136	1.45e-133	circadian affected DEGs
NR3C1	3	4.85e-146	2.92e-143	1.16e-136	3.47e-135	7.34e-131	circadian affected DEGs
STAT5B	4	1.56e-139	1.7e-137	5.42e-134	2.8e-129	2.74e-128	circadian affected DEGs
NFIL3	5	8.47e-138	NA	NA	NA	NA	circadian affected DEGs
NR1D2	6	2.47e-137	2.13e-86	0.0016	1	NA	circadian affected DEGs
NR1D1	7	2.9e-129	7.65e-127	1.21e-117	4.64e-95	7.5e-95	circadian affected DEGs
CEBPB	8	7.95e-129	9.59e-126	4.9e-123	1.68e-117	1.43e-116	circadian affected DEGs
HDAC3	9	3.96e-128	1.09e-108	9.92e-108	9.29e-106	4.07e-101	circadian affected DEGs
PPARA	10	5.09e-123	2.33e-120	9.5e-117	6.74e-110	4.93e-24	circadian affected DEGs
CEBPA	11	1.71e-119	3.73e-119	1.39e-117	2.14e-117	8.94e-112	circadian affected DEGs
FOXA2	12	3.51e-116	1.32e-99	3.32e-48	3.32e-48	2.63e-29	circadian affected DEGs
NR1H2	13	3.81e-109	2.29e-95	3.23e-91	0.00411	NA	circadian affected DEGs
ONECUT1	14	5.08e-105	1.26e-104	4.05e-104	8.88e-103	4.07e-102	circadian affected DEGs
ESR1	15	8.62e-103	3.25e-86	2.16e-07	3.18e-06	0.000179	circadian affected DEGs
RORA	16	8.96e-91	6.14e-79	NA	NA	NA	circadian affected DEGs
HNF4A	17	1.49e-90	6.14e-87	1.8e-67	4.86e-18	1.18e-13	circadian affected DEGs
SRC	18	1.04e-89	9.43e-56	1.14e-28	1	NA	circadian affected DEGs
BCL6	19	1.58e-89	2.72e-87	2.29e-70	1.2e-40	1.95e-26	circadian affected DEGs
CRY1	20	6.34e-89	1.3e-83	6.8e-68	5.94e-64	3.14e-30	circadian affected DEGs
THRB	21	3.26e-87	1.27e-76	0.00206	0.00305	NA	circadian affected DEGs
RORC	22	1.31e-72	0.00346	0.00391	0.00704	0.0163	circadian affected DEGs
ARNTL	23	5.99e-71	8.42e-69	5.3e-39	7.97e-38	4.84e-30	circadian affected DEGs
EGR1	24	1.22e-69	0.00344	0.00572	0.00641	0.61	circadian affected DEGs
CREBBP	25	6.6e-69	2.5e-22	4.8e-22	5.75e-17	2.47e-06	circadian affected DEGs
TCF4	26	1.88e-68	1.98e-30	0.000175	0.00347	0.00642	circadian affected DEGs
NCOR2	27	1.38e-67	6.44e-63	0.00586	1	NA	circadian affected DEGs
RARA	28	1.63e-64	1.81e-62	2.07e-42	2.07e-42	0.00745	circadian affected DEGs
CRY2	29	2.13e-63	8.74e-54	7.51e-42	1.47e-39	2.42e-34	circadian affected DEGs
FOXA1	30	1.06e-53	5.47e-19	5.85e-09	3.62e-08	2.16e-05	circadian affected DEGs
GTF2B	31	1.35e-51	1.22e-12	0.00212	0.0318	1	circadian affected DEGs
PER2	32	6.75e-48	2.08e-45	2.22e-28	1.42e-21	2.08e-21	circadian affected DEGs
GTF2E2	33	1.58e-46	1.32e-11	0.998	NA	NA	circadian affected DEGs
CLOCK	34	1.82e-43	1.35e-40	5.27e-25	1.37e-23	2.4e-18	circadian affected DEGs
CUX2	35	1.24e-42	0.00345	NA	NA	NA	circadian affected DEGs
POLR2B	36	2.51e-42	1.27e-40	9.7e-40	1.36e-39	7.4e-38	circadian affected DEGs
USF1	37	1.2e-38	7.31e-37	1.37e-36	3.53e-08	NA	circadian affected DEGs
GATA4	38	6.49e-35	0.00345	0.00713	0.0134	0.0294	circadian affected DEGs
ESRRA	39	1.51e-33	NA	NA	NA	NA	circadian affected DEGs
PER1	40	4.13e-32	1.51e-19	5.16e-15	6.1e-07	6.76e-05	circadian affected DEGs
SREBF1	41	1.69e-19	0.00051	0.00369	0.0347	0.0362	circadian affected DEGs
MECP2	42	4.31e-19	0.00053	0.0011	0.00175	0.00238	circadian affected DEGs
TBP	43	8.59e-14	0.000174	0.00344	0.766	0.895	circadian affected DEGs
EZH2	44	9.4e-14	8.93e-11	0.00106	0.00177	0.00225	circadian affected DEGs
CTCF	45	1.05e-13	1.05e-13	4.66e-08	1.89e-05	0.00022	circadian affected DEGs
PPARG	46	9.43e-13	1.32e-12	6.13e-11	7.96e-11	4.37e-10	circadian affected DEGs
NPAS2	47	4.52e-12	1.86e-07	0.000138	0.000536	0.00105	circadian affected DEGs
5HMC	48	7.04e-12	4.88e-09	4.31e-08	3.7e-06	0.00288	circadian affected DEGs
STAG1	49	2.12e-11	2.58e-09	0.00345	1	1	circadian affected DEGs
MTOR	50	5.93e-11	NA	NA	NA	NA	circadian affected DEGs
TAF3	51	5.9e-10	8.78e-05	1	NA	NA	circadian affected DEGs
SMARCC2	52	3.98e-09	0.00251	0.00412	0.0112	NA	circadian affected DEGs
PTF1A	53	5.59e-09	3.92e-08	4.56e-06	0.00455	0.0421	circadian affected DEGs
EGR2	54	1.42e-08	0.00225	0.00341	0.00343	0.00402	circadian affected DEGs
SMC1A	55	1.87e-08	5.74e-07	6.82e-07	0.000663	0.000863	circadian affected DEGs
AR	56	3.99e-08	5.3e-08	5.37e-07	3.42e-06	0.000149	circadian affected DEGs
ZFP57	57	6.9e-08	0.00345	0.00366	0.00481	0.0108	circadian affected DEGs
NR5A2	58	1.41e-07	0.0392	NA	NA	NA	circadian affected DEGs
VDR	59	3.32e-07	6.43e-07	2.54e-05	4.25e-05	4.31e-05	circadian affected DEGs
NR0B2	60	6.8e-07	0.0383	NA	NA	NA	circadian affected DEGs
RAD21	61	9.77e-07	2.43e-05	0.000574	0.00482	0.00492	circadian affected DEGs
LDB1	62	1.01e-06	0.158	0.415	1	NA	circadian affected DEGs
PRDM16	63	2.29e-06	2.8e-06	0.0575	0.66	1	circadian affected DEGs
JUNB	64	3.68e-06	0.00332	0.0063	0.0125	0.0597	circadian affected DEGs
CLK1	65	4.23e-06	0.00346	NA	NA	NA	circadian affected DEGs
T	66	6.08e-06	0.0033	0.00342	0.00345	0.00351	circadian affected DEGs
NOTCH1	67	7.32e-06	0.00322	0.0058	0.233	0.814	circadian affected DEGs
MED1	68	1.45e-05	2.21e-05	0.000131	0.000232	0.00171	circadian affected DEGs
EBF1	69	1.96e-05	0.00313	0.00346	0.00347	0.0036	circadian affected DEGs
TRIM33	70	2.41e-05	0.000383	0.017	0.0293	0.202	circadian affected DEGs
PRDM14	71	2.52e-05	0.00219	0.00345	NA	NA	circadian affected DEGs
GATA1	72	2.8e-05	5.41e-05	0.000106	0.00304	0.00341	circadian affected DEGs
TP53	73	3.32e-05	0.00109	0.00292	0.00345	0.00408	circadian affected DEGs
GATA6	74	4.68e-05	0.00026	0.00267	0.00288	0.00401	circadian affected DEGs
POLR3D	75	4.78e-05	9.39e-05	0.0015	0.00197	0.00316	circadian affected DEGs
TET1	76	6.19e-05	0.00342	0.00348	0.00368	0.00416	circadian affected DEGs
SMARCA4	77	7.92e-05	0.00022	0.000387	0.00115	0.00227	circadian affected DEGs
STAG2	78	0.0001	0.000944	1	1	NA	circadian affected DEGs
CTNNB1	79	0.000114	0.00273	0.00319	0.00344	0.00362	circadian affected DEGs
SPI1	80	0.000181	0.00234	0.00272	0.00316	0.00316	circadian affected DEGs
Input	81	0.000224	0.00151	0.00168	0.00202	0.00341	circadian affected DEGs
SUZ12	82	0.000224	0.000517	0.000809	0.00102	0.00205	circadian affected DEGs
NKX2-1	83	0.000288	0.0116	NA	NA	NA	circadian affected DEGs
RXRG	84	0.000288	0.000707	0.0128	0.0133	0.0221	circadian affected DEGs
STAT5A	85	0.000363	0.000581	0.00128	0.00284	0.00337	circadian affected DEGs
CBX5	86	0.000422	0.00341	0.00344	0.00344	0.00345	circadian affected DEGs
PRDM1	87	0.000436	0.00368	0.00542	0.974	NA	circadian affected DEGs
H3F3B	88	0.000561	0.0103	0.0492	NA	NA	circadian affected DEGs
FOSL2	89	0.000599	0.0024	1	1	1	circadian affected DEGs
ASCL1	90	0.000622	0.0153	0.0167	0.0198	0.935	circadian affected DEGs
CDX2	91	0.000631	0.00165	0.00544	0.00623	0.00848	circadian affected DEGs
POU5F1	92	0.000797	0.00288	0.00341	0.00345	0.00352	circadian affected DEGs
SMAD3	93	0.000807	0.01	0.024	0.032	0.0695	circadian affected DEGs
KMT2A	94	0.0009	0.00806	0.00861	NA	NA	circadian affected DEGs
BMI1	95	0.000926	0.00186	0.00188	0.00193	0.00234	circadian affected DEGs
SUPT6H	96	0.000974	0.00319	NA	NA	NA	circadian affected DEGs
MYB	97	0.00111	0.00271	0.00898	0.0153	0.0193	circadian affected DEGs
ZNF335	98	0.00123	0.00125	0.00181	0.00182	0.00287	circadian affected DEGs
MYC	99	0.00129	0.0019	0.00289	0.00315	0.00316	circadian affected DEGs
STAT1	100	0.00136	0.0031	0.00343	0.00345	0.00366	circadian affected DEGs
CEBPB	1	3.68e-06	0.0029	0.00404	0.00546	0.00566	temporal DEGs
T	2	1.97e-05	0.00127	0.00345	0.00491	0.00502	temporal DEGs
FOSL2	3	3.72e-05	0.00568	0.0427	0.222	0.281	temporal DEGs
RELA	4	7.77e-05	0.00106	0.00171	0.00174	0.00295	temporal DEGs
GATA3	5	9.19e-05	0.000522	0.000733	0.00153	0.00238	temporal DEGs
SPI1	6	0.000105	0.000329	0.000542	0.000579	0.000766	temporal DEGs
BATF	7	0.00011	0.000742	0.000792	0.000924	0.00158	temporal DEGs
IRF1	8	0.000133	0.00196	0.00201	0.00242	0.00707	temporal DEGs
FOXP3	9	0.000141	0.000244	0.00451	0.00569	0.00627	temporal DEGs
NKX3-2	10	0.000146	0.0867	NA	NA	NA	temporal DEGs
STAT5	11	0.000147	0.00496	0.00569	0.00653	0.0317	temporal DEGs
RPA	12	0.000177	0.000391	0.000772	0.000778	0.00123	temporal DEGs
RAD51	13	0.000188	0.000508	0.00589	0.00603	0.0173	temporal DEGs
BCL6	14	0.000217	0.0037	0.00443	0.00566	0.00658	temporal DEGs
TEC	15	0.000259	0.00426	0.0062	0.0171	NA	temporal DEGs
HDAC1	16	0.000264	0.00065	0.00256	0.00357	0.00461	temporal DEGs
MAF	17	0.000286	0.0021	0.00273	0.00739	0.00842	temporal DEGs
IRF8	18	0.000335	0.00398	0.00432	0.00493	0.00503	temporal DEGs
STAT3	19	0.000357	0.000357	0.000409	0.000821	0.00193	temporal DEGs
SRF	20	0.000371	0.0014	0.00153	0.00178	0.00185	temporal DEGs
H2AZ	21	0.000376	0.00241	0.00302	0.00362	0.00402	temporal DEGs
HNF4A	22	0.000418	0.00376	0.00439	0.00579	0.00661	temporal DEGs
MEF2D	23	0.000429	0.00292	0.00642	0.00816	0.00831	temporal DEGs
TFE3	24	0.000496	0.00116	0.0021	NA	NA	temporal DEGs
CTCF	25	0.000517	0.000708	0.00267	0.00272	0.00329	temporal DEGs
SUZ12	26	0.000555	0.00105	0.00123	0.0026	0.00272	temporal DEGs
ETV2	27	0.000578	0.00177	0.00244	0.00339	0.00494	temporal DEGs
PRDM4	28	0.00058	0.00182	0.00244	0.0139	NA	temporal DEGs
CEBPA	29	0.000676	0.00137	0.00209	0.00268	0.00314	temporal DEGs
CTR9	30	0.000687	0.00277	0.0031	NA	NA	temporal DEGs
SOX9	31	0.000711	0.0125	0.0179	0.0865	0.0893	temporal DEGs
NFYA	32	0.00074	0.00344	0.00783	0.0259	0.0876	temporal DEGs
IKZF1	33	0.000775	0.00379	0.00402	0.00412	0.00566	temporal DEGs
THRA	34	0.000782	NA	NA	NA	NA	temporal DEGs
IRF4	35	0.000787	0.00117	0.00165	0.00165	0.00307	temporal DEGs
DAXX	36	0.000807	0.00152	0.0195	0.0256	0.0301	temporal DEGs
NKX2-1	37	0.00081	0.000871	NA	NA	NA	temporal DEGs
NKX3-1	38	0.000865	0.00489	0.0141	0.351	0.378	temporal DEGs
DMC1	39	0.000867	0.000963	0.00151	0.00206	0.00223	temporal DEGs
BATF3	40	0.000872	0.0104	NA	NA	NA	temporal DEGs
RNF2	41	0.000875	0.00157	0.00194	0.00219	0.00286	temporal DEGs
STAT5A	42	0.000879	0.0042	0.00489	0.00508	0.00565	temporal DEGs
EGR2	43	0.000919	0.00188	0.00499	0.00566	0.00567	temporal DEGs
RUNX3	44	0.000991	0.002	0.00332	0.00367	0.00453	temporal DEGs
PBX1	45	0.00103	0.11	NA	NA	NA	temporal DEGs
TAL1	46	0.00106	0.00172	0.00566	0.00566	0.00576	temporal DEGs
KDM4C	47	0.00108	0.0107	0.322	0.643	0.829	temporal DEGs
AR	48	0.00113	0.00116	0.00226	0.00244	0.00365	temporal DEGs
HOXA9	49	0.00114	0.00527	0.00569	NA	NA	temporal DEGs
JUNB	50	0.00117	0.00191	0.0102	0.0116	0.0212	temporal DEGs
STAT5B	51	0.00118	0.00128	0.00145	0.00154	0.00158	temporal DEGs
CREBBP	52	0.00121	0.00239	0.00299	0.00422	0.00433	temporal DEGs
KDM2B	53	0.00122	0.0022	0.00481	0.0051	0.00821	temporal DEGs
JARID2	54	0.00124	0.00386	0.00409	0.00422	0.00431	temporal DEGs
SUPT6H	55	0.00126	0.00998	NA	NA	NA	temporal DEGs
MBD3	56	0.00126	0.00213	0.00303	0.00322	0.00403	temporal DEGs
HSF2	57	0.00127	0.00206	0.396	NA	NA	temporal DEGs
MLLT3	58	0.00129	0.00336	0.00792	NA	NA	temporal DEGs
STAT1	59	0.0013	0.00154	0.00206	0.0026	0.00357	temporal DEGs
ERG	60	0.00131	0.00508	0.0179	0.0975	0.21	temporal DEGs
CHD4	61	0.00131	0.00803	0.00926	0.00933	0.0362	temporal DEGs
Input	62	0.00134	0.0017	0.00296	0.00352	0.00355	temporal DEGs
POU5F1	63	0.00135	0.00141	0.00163	0.00169	0.00355	temporal DEGs
GATA1	64	0.00135	0.00362	0.00429	0.00484	0.00498	temporal DEGs
H2AFX	65	0.00135	0.00287	0.00416	0.00568	0.00568	temporal DEGs
ARID3A	66	0.00144	0.0083	0.0901	0.913	NA	temporal DEGs
CBX5	67	0.00145	0.00435	0.00566	0.00568	0.00569	temporal DEGs
POLR3D	68	0.00148	0.00353	0.00449	0.00547	0.00817	temporal DEGs
RFX2	69	0.00155	0.0486	NA	NA	NA	temporal DEGs
ESR1	70	0.00157	0.00173	0.00428	0.00484	0.00556	temporal DEGs
NR3C1	71	0.00158	0.00169	0.00204	0.00335	0.00393	temporal DEGs
NR2F2	72	0.00158	NA	NA	NA	NA	temporal DEGs
ELK3	73	0.00159	0.00652	0.0263	NA	NA	temporal DEGs
TCF7L1	74	0.00161	0.00239	0.0057	0.0057	0.0212	temporal DEGs
GATA2	75	0.00162	0.00425	0.00454	0.00484	0.00657	temporal DEGs
KLF4	76	0.00169	0.00191	0.00274	0.00288	0.0056	temporal DEGs
FOXA1	77	0.00171	0.00215	0.00282	0.00471	0.00568	temporal DEGs
ZFP57	78	0.00171	0.00222	0.00241	0.00271	0.00317	temporal DEGs
KDM1A	79	0.00174	0.00353	0.004	0.00539	0.00564	temporal DEGs
CHD7	80	0.00179	NA	NA	NA	NA	temporal DEGs
RXRA	81	0.00179	0.00216	0.00256	0.00387	0.00493	temporal DEGs
TRIM63	82	0.00187	0.00212	0.00971	0.0376	NA	temporal DEGs
SUMO1	83	0.00191	0.0032	0.0051	NA	NA	temporal DEGs
SMARCA4	84	0.00192	0.00286	0.00322	0.00353	0.00399	temporal DEGs
NRF1	85	0.00193	0.00465	0.184	0.358	0.415	temporal DEGs
SREBF1	86	0.00196	0.0068	0.00875	0.0111	0.0147	temporal DEGs
RARG	87	0.00197	0.0023	0.00426	0.0156	0.0244	temporal DEGs
PAX6	88	0.00206	0.00491	0.0146	0.39	NA	temporal DEGs
HDAC3	89	0.00206	0.00507	0.00566	0.00567	0.00569	temporal DEGs
CBX3	90	0.00206	0.361	NA	NA	NA	temporal DEGs
ZNF335	91	0.00207	0.00208	0.0025	0.0025	0.00308	temporal DEGs
BRD4	92	0.00208	0.00566	0.0057	0.0057	0.00571	temporal DEGs
PRDM5	93	0.0021	0.00337	0.00646	0.00669	NA	temporal DEGs
NANOG	94	0.00212	0.00974	0.0106	0.0316	0.0347	temporal DEGs
SMARCC2	95	0.00218	0.004	0.00607	0.595	NA	temporal DEGs
RARA	96	0.00221	0.00552	0.00569	0.00778	0.0149	temporal DEGs
MEIS1	97	0.00224	0.0071	0.00979	0.00995	0.0114	temporal DEGs
FLI1	98	0.00227	0.00901	0.0365	0.041	0.0523	temporal DEGs
MECP2	99	0.00234	0.00299	0.00443	0.00445	0.00548	temporal DEGs
MED1	100	0.00237	0.0074	0.00849	0.00888	0.00955	temporal DEGs
NR3C1	1	6.49e-20	5.72e-17	5.77e-15	2.57e-13	4.54e-13	constitutive DEGs
IRF8	2	4.71e-19	2.58e-15	8.08e-13	6.41e-12	1.42e-11	constitutive DEGs
IRF1	3	6.22e-19	8.41e-18	6e-07	0.0125	0.0579	constitutive DEGs
JUNB	4	3.2e-18	1.93e-09	1.72e-07	5.78e-07	0.00106	constitutive DEGs
POLR2B	5	4.15e-18	3.76e-17	2.86e-11	1.49e-08	3.37e-08	constitutive DEGs
SPI1	6	5.14e-18	5.7e-18	6e-18	8.22e-18	1.49e-17	constitutive DEGs
RELA	7	1.65e-17	1.7e-16	2.31e-15	2.44e-15	5.16e-15	constitutive DEGs
IRF4	8	3.43e-17	8.44e-09	2.08e-06	3.78e-06	4.02e-06	constitutive DEGs
CEBPA	9	3.64e-17	1.46e-16	1.46e-16	2.08e-16	1.78e-15	constitutive DEGs
STAT1	10	1.31e-15	1.79e-15	7.27e-15	2.1e-14	7.62e-14	constitutive DEGs
CEBPB	11	2.72e-15	4.5e-15	4.72e-15	7.89e-13	1.21e-12	constitutive DEGs
RXRA	12	3.28e-15	9.39e-12	1.05e-11	1.2e-10	1.39e-10	constitutive DEGs
BATF3	13	4.94e-15	7.5e-06	NA	NA	NA	constitutive DEGs
FLI1	14	1.68e-14	1.06e-13	9.54e-08	0.00476	0.00941	constitutive DEGs
ERG	15	3.06e-14	6.28e-11	1.05e-06	2.51e-06	0.000429	constitutive DEGs
MLLT3	16	6.52e-13	1.12e-12	0.726	NA	NA	constitutive DEGs
GATA4	17	1.8e-12	9.1e-08	2.3e-06	1.84e-05	3.82e-05	constitutive DEGs
T	18	3.58e-12	5.74e-07	1.34e-05	1.7e-05	0.000934	constitutive DEGs
BATF	19	6.74e-12	6.8e-08	1.99e-07	2.03e-07	2.28e-07	constitutive DEGs
STAT5B	20	1.78e-11	1.37e-09	5e-07	1.7e-05	3.88e-05	constitutive DEGs
RUNX1	21	1.82e-11	9.2e-11	4.36e-09	1.55e-08	4.17e-08	constitutive DEGs
STAT6	22	2.01e-11	5.5e-11	1.26e-08	1.81e-08	2.92e-07	constitutive DEGs
MAF	23	5.46e-11	5.27e-10	1.41e-09	7.58e-08	0.774	constitutive DEGs
GTF2B	24	8.81e-11	0.00189	0.00251	0.639	0.798	constitutive DEGs
MEIS1	25	8.88e-11	4.4e-10	9.65e-09	6.04e-08	2.78e-05	constitutive DEGs
MED1	26	1.6e-10	5.84e-10	1.8e-09	4.79e-09	6.41e-09	constitutive DEGs
GRIP1	27	4.32e-10	7.16e-06	NA	NA	NA	constitutive DEGs
PPARG	28	5.56e-10	7.22e-09	2.27e-08	2.07e-07	5.15e-07	constitutive DEGs
PRDM14	29	5.81e-10	0.241	0.551	NA	NA	constitutive DEGs
SUZ12	30	6.56e-10	1.18e-09	8.06e-09	2.36e-08	2.91e-08	constitutive DEGs
PBX1	31	9.04e-10	0.831	NA	NA	NA	constitutive DEGs
TRIM33	32	1.1e-09	1.19e-07	0.122	0.125	0.536	constitutive DEGs
RNF2	33	2.28e-09	5.97e-08	2.63e-07	2.58e-06	1.64e-05	constitutive DEGs
NR1D2	34	2.56e-09	6.93e-09	0.00149	0.951	NA	constitutive DEGs
NCOR2	35	4.42e-09	0.0202	0.0233	0.788	NA	constitutive DEGs
STAT3	36	4.75e-09	5.6e-09	1.63e-08	1.63e-08	2e-07	constitutive DEGs
STAT2	37	6.3e-09	1.97e-06	8.67e-05	NA	NA	constitutive DEGs
SMARCA4	38	6.42e-09	7.81e-09	7.13e-08	3.38e-07	5.02e-07	constitutive DEGs
WT1	39	8.09e-09	1.34e-06	2.96e-06	0.786	0.842	constitutive DEGs
STAT5A	40	8.1e-09	3.99e-08	1.06e-07	5.23e-07	7.46e-07	constitutive DEGs
KLF5	41	9.42e-09	2.58e-06	9.63e-06	NA	NA	constitutive DEGs
THRB	42	1.02e-08	1.15e-06	0.633	0.953	NA	constitutive DEGs
NCOR1	43	1.15e-08	6.88e-05	0.000293	0.147	0.752	constitutive DEGs
FOSL2	44	1.3e-08	1.83e-08	2.86e-07	7.16e-07	5.93e-06	constitutive DEGs
KLF4	45	1.92e-08	5.92e-06	0.000159	0.00337	0.0287	constitutive DEGs
EZH2	46	1.95e-08	0.000215	0.00032	0.000355	0.00049	constitutive DEGs
RORA	47	2.24e-08	4.97e-08	NA	NA	NA	constitutive DEGs
CBX7	48	2.34e-08	0.108	0.143	0.347	0.51	constitutive DEGs
PR	49	2.46e-08	9.34e-08	0.00701	0.033	0.968	constitutive DEGs
TGIF1	50	3.07e-08	8.33e-06	2.14e-05	0.3	0.368	constitutive DEGs
JUN	51	3.26e-08	9.72e-07	1.18e-06	2.55e-05	0.000171	constitutive DEGs
HNF4A	52	3.48e-08	1.48e-07	2.56e-07	7.04e-07	2.35e-05	constitutive DEGs
NR0B1	53	4.11e-08	0.000497	NA	NA	NA	constitutive DEGs
IKZF1	54	5.15e-08	1.28e-07	8.11e-07	7.95e-06	1.22e-05	constitutive DEGs
ESR1	55	5.57e-08	2.55e-06	7.04e-06	2.27e-05	2.36e-05	constitutive DEGs
PPARA	56	7.76e-08	1.26e-07	1.17e-05	2.08e-05	0.00526	constitutive DEGs
TET1	57	8.26e-08	3.39e-05	0.00142	0.00279	0.00341	constitutive DEGs
OTX2	58	8.95e-08	1.14e-06	0.00102	0.00744	0.0252	constitutive DEGs
FOXA2	59	9.61e-08	7.4e-07	0.00126	0.00232	0.0128	constitutive DEGs
NEUROD2	60	1.04e-07	3.98e-05	0.000108	0.00145	0.00383	constitutive DEGs
POU5F1	61	1.08e-07	7.56e-07	1.32e-06	2.83e-06	5.64e-06	constitutive DEGs
SOX2	62	1.18e-07	3.48e-07	5.74e-07	3.56e-05	3.99e-05	constitutive DEGs
HOXB4	63	1.45e-07	0.492	0.558	NA	NA	constitutive DEGs
SMAD3	64	1.7e-07	6.71e-05	0.000587	0.000857	0.00179	constitutive DEGs
KMT2B	65	1.84e-07	4.74e-06	6.62e-05	9.47e-05	0.000262	constitutive DEGs
GATA2	66	1.9e-07	1.16e-06	1.16e-06	3.77e-06	1.17e-05	constitutive DEGs
TAF3	67	1.91e-07	0.000869	0.00309	NA	NA	constitutive DEGs
NR6A1	68	2.18e-07	1.46e-05	NA	NA	NA	constitutive DEGs
RARA	69	2.88e-07	1.52e-06	1.52e-06	6.24e-05	0.000188	constitutive DEGs
MBD3	70	3.2e-07	2.69e-06	0.00337	0.0201	0.0216	constitutive DEGs
JUND	71	3.33e-07	0.013	0.018	0.0208	0.0344	constitutive DEGs
ONECUT1	72	3.66e-07	2.09e-05	3.79e-05	4.83e-05	0.00098	constitutive DEGs
VDR	73	4e-07	2.95e-06	5.72e-06	1.73e-05	0.00176	constitutive DEGs
TEC	74	4.19e-07	0.000676	0.0148	0.269	NA	constitutive DEGs
NANOG	75	4.2e-07	6.37e-07	1.43e-06	2.25e-06	2.74e-06	constitutive DEGs
MYOD1	76	5.1e-07	1.23e-06	4.05e-06	9.78e-06	1.68e-05	constitutive DEGs
KDM2B	77	5.38e-07	7e-05	0.000113	0.00051	0.000553	constitutive DEGs
BACH2	78	6.59e-07	NA	NA	NA	NA	constitutive DEGs
YAP1	79	6.62e-07	0.836	NA	NA	NA	constitutive DEGs
BRD4	80	8.15e-07	4.09e-05	4.22e-05	4.92e-05	8.46e-05	constitutive DEGs
CTCF	81	8.56e-07	5.7e-06	7.85e-06	7.85e-06	3.76e-05	constitutive DEGs
GFI1	82	8.62e-07	0.011	0.114	NA	NA	constitutive DEGs
OLIG2	83	8.74e-07	0.0262	0.0301	0.57	NA	constitutive DEGs
E2F3	84	8.98e-07	0.0998	0.811	0.846	0.87	constitutive DEGs
ETV6	85	9.76e-07	0.975	0.977	NA	NA	constitutive DEGs
EBF1	86	1.16e-06	0.000258	0.00114	0.00331	0.0212	constitutive DEGs
RAG2	87	1.35e-06	2.19e-06	5.52e-06	5.06e-05	0.000253	constitutive DEGs
MYOG	88	1.38e-06	3.05e-05	4.08e-05	0.000375	0.0124	constitutive DEGs
RUNX2	89	1.59e-06	1.89e-06	6.2e-05	0.000104	0.000131	constitutive DEGs
NFIL3	90	2e-06	NA	NA	NA	NA	constitutive DEGs
RORC	91	2.04e-06	0.0344	0.0554	0.0634	0.0637	constitutive DEGs
TAL1	92	2.08e-06	3.39e-06	7.97e-06	1.48e-05	0.000294	constitutive DEGs
SRC	93	2.2e-06	1.26e-05	0.000391	0.0457	NA	constitutive DEGs
KLF3	94	2.54e-06	0.0709	0.702	NA	NA	constitutive DEGs
ETS1	95	2.54e-06	2.62e-05	0.00455	0.0609	0.0697	constitutive DEGs
CLOCK	96	2.62e-06	0.0068	0.704	0.721	0.753	constitutive DEGs
NR1D1	97	2.94e-06	0.000859	0.000905	0.00139	0.00432	constitutive DEGs
GATA1	98	3.18e-06	0.000122	0.000131	0.000131	0.000131	constitutive DEGs
ZNF384	99	3.42e-06	0.000348	0.0019	NA	NA	constitutive DEGs
TBX3	100	3.88e-06	5.34e-06	0.0941	0.554	0.926	constitutive DEGs
