# Supplementary material for: Circadian-driven tissue specificity is constrained under caloric restricted feeding conditions
Source: Commun Biol. 2024 Jun 20;7:752. doi: 10.1038/s42003-024-06421-0 (PMC11190204; doi:10.1038/s42003-024-06421-0)
Supplement: Supplementary file 5 — Supplementary Data 3 [file 42003_2024_6421_MOESM5_ESM.xlsx]

## Sheet: Total
S3 Top 10 biological process terms for the three types of DEGs by Gene Ontology (GO) annotation
ONTOLOGY	ID	Description	GeneRatio	BgRatio	pvalue	p.adjust	qvalue	geneID	Count	Gene type	GeneRatio
BP	GO:0050900	leukocyte migration	81/2308	360/23328	1.10428e-12	6.46886e-10	4.5194e-10	63873/22242/15404/20563/13860/19218/14537/378425/20312/27205/11820/18591/13479/53416/109934/19277/19141/230979/105722/17101/13616/14063/13052/14254/20750/117149/232341/26564/14462/17242/28240/217303/118453/171095/16416/57257/114774/56221/13482/71785/16854/15139/20963/257632/13617/14205/55985/14131/66824/19219/14127/12527/12484/11629/70839/83433/20344/22324/13051/12986/20305/14345/13123/100039672/…	81	constitutive DEGs	0.0350953
BP	GO:0030048	actin filament-based movement	42/2308	126/23328	5.31416e-13	3.45893e-10	2.41655e-10	17912/17918/17922/19218/140492/13511/77569/14463/17920/22349/208943/16535/56320/11787/319565/12389/16511/20855/11475/56543/18125/57814/245049/338367/71653/12288/71602/16521/109676/72821/12289/12293/20271/12291/22376/16518/12296/14726/24052/109620/58226/216033	42	constitutive DEGs	0.0181976
BP	GO:0060562	epithelial tube morphogenesis	87/2308	387/23328	1.69055e-13	1.23791e-10	8.6485e-11	14275/16000/20377/16373/20563/13800/16869/20732/22158/11835/20356/21385/381157/18208/19143/12305/12160/20779/18479/14260/14463/14160/18764/22337/15415/73916/15111/207920/18514/16870/52906/252973/15227/13838/11600/21676/15402/16776/14234/12505/14254/71228/231214/100503085/23967/14462/14365/271127/22431/17242/244058/12159/12043/16568/17313/56753/16371/22413/13642/16911/64138/20677/19378/73293/21412…	87	constitutive DEGs	0.037695
BP	GO:0009611	response to wounding	104/2308	492/23328	5.13951e-14	4.30104e-11	3.00488e-11	14275/16000/217847/14071/16001/19218/13829/20312/233781/14268/12491/26365/279028/12305/18479/18591/14463/22349/12258/15442/21824/13866/15227/13838/105722/17101/14234/18792/14063/14461/13052/12505/18173/208177/11891/14027/17181/11977/14069/12389/223650/216350/67916/12740/17242/18753/244058/63953/12043/20655/11475/16416/11826/78688/13844/16779/14060/71436/22177/11749/67866/14114/381792/101613/22952…	104	constitutive DEGs	0.0450607
BP	GO:0001822	kidney development	79/2308	318/23328	7.72903e-15	7.54611e-12	5.27201e-12	12828/20377/16373/22242/20563/66725/16869/14537/20537/83675/11421/75691/381157/17300/14260/18591/110350/18764/13047/15415/18514/12161/52906/12577/19277/13838/11600/16776/14234/231470/12505/268902/71228/14561/231214/100503085/23967/14462/18552/271127/22431/18131/17075/12159/12043/16568/56753/16371/73692/13642/16416/242022/218476/11826/16779/11847/18596/71785/20677/15139/21412/13617/21821/97064/198…	79	constitutive DEGs	0.0342288
BP	GO:0050808	synapse organization	105/2308	479/23328	3.11049e-15	3.64424e-12	2.54601e-12	16001/66725/17918/50791/12558/18189/12830/20354/18208/11820/319476/18479/18591/245880/65945/16979/330814/17920/211323/30785/53328/56013/12262/12259/93842/13866/19277/13838/241638/19141/13845/12298/12260/14402/56320/18645/71228/239027/234267/19400/55983/216831/243547/76742/81907/64085/329165/66860/232813/242662/13642/211187/219228/13844/16779/71436/243312/330222/69137/225875/243961/228550/12297/26…	105	constitutive DEGs	0.0454939
BP	GO:0043062	extracellular structure organization	79/2308	303/23328	4.26084e-16	6.24e-13	4.35951e-13	546144/12828/246228/241639/13078/20732/14268/20356/53381/23876/12830/279028/12305/11820/17300/16424/57764/16777/23794/56693/15227/78892/12406/14234/11787/54156/12837/208177/18383/13040/11977/214685/101401/12389/268780/271127/22431/21810/102693/17022/118453/16416/12827/14758/16779/12817/12832/13482/14114/16854/50706/237759/16578/21937/207596/71602/234911/77739/14580/12306/234356/16998/399558/94216…	79	constitutive DEGs	0.0342288
BP	GO:0030198	extracellular matrix organization	79/2308	302/23328	3.48092e-16	6.24e-13	4.35951e-13	546144/12828/246228/241639/13078/20732/14268/20356/53381/23876/12830/279028/12305/11820/17300/16424/57764/16777/23794/56693/15227/78892/12406/14234/11787/54156/12837/208177/18383/13040/11977/214685/101401/12389/268780/271127/22431/21810/102693/17022/118453/16416/12827/14758/16779/12817/12832/13482/14114/16854/50706/237759/16578/21937/207596/71602/234911/77739/14580/12306/234356/16998/399558/94216…	79	constitutive DEGs	0.0342288
BP	GO:0072001	renal system development	85/2308	333/23328	1.29218e-16	3.78479e-13	2.64421e-13	12828/20377/16373/22242/20563/66725/16869/14537/20537/83675/11421/75691/14013/381157/17300/14260/18591/14160/110350/18764/13047/15415/18514/12161/52906/12577/19277/15227/13838/11600/16776/14234/231470/12505/268902/71228/14561/231214/100503085/23967/14462/18552/271127/22431/18131/17075/12159/12043/16568/56753/16371/73692/13642/16416/242022/218476/11826/76260/16779/11847/18596/71785/20677/19378/151…	85	constitutive DEGs	0.0368284
BP	GO:0001655	urogenital system development	95/2308	376/23328	4.29705e-18	2.51721e-14	1.75862e-14	12828/16000/20377/16373/22242/16001/20563/66725/16869/14537/20537/11835/83675/11421/75691/14013/381157/17300/14260/18591/14160/110350/18764/13047/15415/18514/12161/52906/12577/19277/15227/13838/11600/13845/16776/14234/231470/14461/12505/268902/71228/14561/231214/100503085/23967/14462/15904/18552/271127/22431/18131/17075/12159/12043/16568/56753/16371/73692/13642/16416/242022/218476/11826/13844/762…	95	constitutive DEGs	0.0411612
BP	GO:0050863	regulation of T cell activation	59/2052	321/23328	4.27548e-08	2.44002e-05	2.2372e-05	107527/16147/20668/333883/16196/19260/16842/14357/21940/93675/246779/20737/50931/12772/12142/16362/20296/15223/19354/105855/208154/21417/78317/19264/27218/668101/100038947/69769/20423/22778/193385/72049/11596/14991/16952/320404/16002/54215/242122/12578/13643/12775/14714/50930/12511/74131/320832/93695/17973/74048/16186/16963/12151/57438/230738/109880/16453/57765/12703	59	temporal DEGs	0.0287524
BP	GO:0046651	lymphocyte proliferation	59/2052	317/23328	2.68653e-08	1.70356e-05	1.56196e-05	16147/12902/333883/16196/19260/16842/14255/21940/93675/12478/246779/20737/50931/12772/12142/14728/16414/16362/15223/20666/16019/17079/12143/19354/105855/208154/69816/56708/78317/17698/12229/19264/27218/21939/20423/243958/193385/72049/11596/14991/50498/16952/16002/242122/12578/22780/12775/14714/12511/74131/93695/17973/74048/16963/12151/57438/16453/17874/17260	59	temporal DEGs	0.0287524
BP	GO:0032943	mononuclear cell proliferation	60/2052	320/23328	1.55056e-08	1.10613e-05	1.01419e-05	16147/12902/333883/16196/19260/16842/14255/21940/93675/12478/246779/20737/50931/12772/12142/14728/16414/16362/15223/20666/16019/17079/12143/19354/105855/208154/69816/56708/78317/17698/12229/19264/27218/21939/20423/243958/193385/72049/11596/14991/50498/16952/16002/242122/12578/22780/12775/14714/12511/74131/12977/93695/17973/74048/16963/12151/57438/16453/17874/17260	60	temporal DEGs	0.0292398
BP	GO:0070663	regulation of leukocyte proliferation	51/2052	251/23328	1.21394e-08	9.89709e-06	9.07444e-06	16147/333883/16196/19260/93675/246779/20737/50931/12772/12142/16362/15223/20666/16019/12143/19354/105855/208154/69816/56708/78317/12229/19264/27218/21939/20423/243958/193385/72049/11596/14991/16952/16002/242122/12578/20293/22780/12775/14714/12511/74131/12977/93695/17973/74048/16963/12151/57438/16453/17874/17260	51	temporal DEGs	0.0248538
BP	GO:0050670	regulation of lymphocyte proliferation	49/2052	231/23328	5.38187e-09	5.11906e-06	4.69356e-06	16147/333883/16196/19260/93675/246779/20737/50931/12772/12142/16362/15223/20666/16019/12143/19354/105855/208154/69816/56708/78317/12229/19264/27218/21939/20423/243958/193385/72049/11596/14991/16952/16002/242122/12578/22780/12775/14714/12511/74131/93695/17973/74048/16963/12151/57438/16453/17874/17260	49	temporal DEGs	0.0238791
BP	GO:0022409	positive regulation of cell-cell adhesion	54/2052	265/23328	4.10582e-09	4.68638e-06	4.29685e-06	107527/16147/20668/14347/333883/16196/19260/16842/11689/21940/18793/108797/20737/50931/12772/18119/16414/16362/11687/20296/75019/105855/78317/19264/27218/16401/668101/100038947/20423/22778/72049/11596/14991/16952/20339/320404/18124/16002/54215/242122/13643/12775/50930/12511/74131/320832/17973/74048/16186/16963/12151/19204/16453/12703	54	temporal DEGs	0.0263158
BP	GO:1903037	regulation of leukocyte cell-cell adhesion	60/2052	309/23328	3.99425e-09	4.68638e-06	4.29685e-06	107527/16147/20668/14347/333883/16196/19260/16842/14357/11689/21940/20737/50931/12772/16414/16362/20296/15223/105855/208154/78317/19264/27218/16401/668101/100038947/69769/20423/22778/193385/72049/11596/14991/16952/20339/320404/18124/16002/54215/242122/12578/13643/12775/14714/50930/12511/74131/320832/93695/17973/74048/16186/16963/12151/57438/230738/19204/16453/57765/12703	60	temporal DEGs	0.0292398
BP	GO:0032944	regulation of mononuclear cell proliferation	50/2052	234/23328	2.91161e-09	4.68638e-06	4.29685e-06	16147/333883/16196/19260/93675/246779/20737/50931/12772/12142/16362/15223/20666/16019/12143/19354/105855/208154/69816/56708/78317/12229/19264/27218/21939/20423/243958/193385/72049/11596/14991/16952/16002/242122/12578/22780/12775/14714/12511/74131/12977/93695/17973/74048/16963/12151/57438/16453/17874/17260	50	temporal DEGs	0.0243665
BP	GO:0007159	leukocyte cell-cell adhesion	66/2052	345/23328	1.28368e-09	3.66298e-06	3.35851e-06	107527/16147/20668/14347/333883/16196/20201/20202/19260/16842/14357/11689/21940/20737/50931/26887/12772/16414/16362/20296/15223/19354/105855/208154/78317/17698/19264/27218/16401/668101/100038947/69769/20423/22778/193385/72049/11596/14991/16952/20339/320404/18124/16002/54215/242122/12578/68891/13643/12775/14714/50930/12511/74131/320832/93695/17973/74048/16186/16963/12151/57438/230738/19204/16453/5…	66	temporal DEGs	0.0321637
BP	GO:1903039	positive regulation of leukocyte cell-cell adhesion	49/2052	221/23328	1.13182e-09	3.66298e-06	3.35851e-06	107527/16147/20668/14347/333883/16196/19260/16842/11689/21940/20737/50931/12772/16414/16362/20296/105855/78317/19264/27218/16401/668101/100038947/20423/22778/72049/11596/14991/16952/20339/320404/18124/16002/54215/242122/13643/12775/50930/12511/74131/320832/17973/74048/16186/16963/12151/19204/16453/12703	49	temporal DEGs	0.0238791
BP	GO:0015711	organic anion transport	135/2987	463/23328	4.44402e-21	2.71619e-18	1.95069e-18	381246/13167/11539/11807/98256/27413/14725/72401/20511/26458/108115/20526/229517/17777/74152/11303/11520/20280/76574/14077/18784/18671/18669/18670/330064/117591/12492/75750/19301/50799/58246/58887/14080/21366/19016/14412/14411/28253/28248/26459/20514/11816/30962/101488/18442/54208/11833/68267/11988/11739/14081/26457/104158/11606/16835/11806/11808/66113/330962/64008/18828/24059/76257/11846/69836/6…	135	circadian affected DEGs	0.0451958
BP	GO:0006066	alcohol metabolic process	109/2987	323/23328	1.20809e-22	8.20429e-20	5.8921e-20	104086/72999/15490/11807/64436/12359/12156/15112/18534/18441/110196/68603/14263/15360/17777/11529/11522/11532/11303/69863/100102/74754/20280/100198/242864/231070/110391/56362/11677/208665/11812/11816/12606/67800/244209/101502/14182/244373/66234/71780/104158/16816/234779/16835/13478/11806/11814/11808/66113/14148/67834/13077/13076/76524/15450/235623/52014/13180/16987/16971/28194/103161/20787/11370/…	109	circadian affected DEGs	0.0364915
BP	GO:0016042	lipid catabolic process	112/2987	324/23328	3.28752e-24	2.51167e-21	1.80381e-21	104086/16367/23956/13167/11539/11758/11807/15483/16922/241274/12908/27413/26458/74182/15112/18534/320024/67758/69772/11364/20280/14073/19063/76574/18784/56717/70025/242864/80911/100705/231871/208665/71660/14080/23945/66857/320204/11812/11816/101502/50767/15446/270076/66887/104158/13897/102022/192654/58994/234779/56690/16835/11806/11814/11808/66113/170752/13077/15450/235674/57319/69836/20397/16971…	112	circadian affected DEGs	0.0374958
BP	GO:1901615	organic hydroxy compound metabolic process	149/2987	498/23328	2.23233e-24	1.94915e-21	1.39982e-21	56695/104086/72999/26424/15490/11807/64436/27413/12359/26458/15186/12156/15112/18534/108115/18441/110196/68603/14263/15360/17777/11529/11522/11532/11303/69863/100102/74754/13370/20280/100198/242864/231070/110391/56362/11677/208665/26459/11812/11816/12606/14085/67800/244209/20887/101502/13106/14182/244373/66234/71780/104158/16816/234779/16835/13478/11806/11814/11808/66113/14148/67834/13077/13076/7…	149	circadian affected DEGs	0.0498828
BP	GO:0044242	cellular lipid catabolic process	88/2987	219/23328	1.88889e-24	1.92415e-21	1.38187e-21	16367/23956/13167/11758/11807/16922/241274/12908/27413/26458/74182/15112/18534/67758/69772/11364/20280/14073/76574/18784/56717/70025/242864/80911/100705/231871/14080/23945/66857/320204/15446/270076/66887/104158/192654/58994/234779/56690/16835/11806/11814/11808/66113/170752/15450/235674/57319/20397/16971/11370/11818/11430/14420/14756/66082/93732/56794/18606/53357/26874/224530/13177/106648/18010/66…	88	circadian affected DEGs	0.029461
BP	GO:0006631	fatty acid metabolic process	137/2987	408/23328	6.65232e-28	8.13179e-25	5.84004e-25	241113/16367/13167/72999/212980/16922/67856/12908/27413/228026/22259/26458/215456/15112/228775/407243/18534/68312/14865/170439/71519/69772/11529/11532/11364/209186/13110/20280/100040843/14073/76574/14077/18784/56717/70025/231070/80911/100705/58805/231871/21391/232078/14080/23945/19016/68465/320204/26459/74134/13088/13085/67800/272428/20216/13106/102247/244373/102294/14081/15446/26457/270076/66887…	137	circadian affected DEGs	0.0458654
BP	GO:0008202	steroid metabolic process	117/2987	309/23328	2.7704e-29	4.23318e-26	3.04015e-26	104086/72999/26424/15490/11807/15483/27413/241452/56348/12359/26458/12156/15376/110196/68603/19885/14263/15360/15496/15494/11928/17777/11303/69863/100102/74754/20280/100198/231070/18595/56362/13113/100041449/208665/26459/11812/11816/13088/12606/67800/244209/20887/101502/13106/14182/244373/66234/104158/16816/74032/15486/11606/16835/11806/11814/11808/66113/14148/13077/13076/76524/15450/235623/13982…	117	circadian affected DEGs	0.0391697
BP	GO:0046395	carboxylic acid catabolic process	100/2987	223/23328	2.60895e-32	5.31529e-29	3.8173e-29	76187/16367/13167/266645/98256/16922/192166/12908/27413/26458/15186/15112/269378/18534/56720/229517/69772/11364/20280/14073/76574/15356/56717/70025/80911/110391/67980/100705/208665/232078/14080/66881/243537/107747/320204/56189/12036/14085/67375/209176/15446/270076/66887/104158/14719/234724/56690/12040/15586/235674/11846/14317/216188/15109/71761/216456/20425/11370/18126/11430/171282/93732/56794/11…	100	circadian affected DEGs	0.0334784
BP	GO:0016054	organic acid catabolic process	100/2987	223/23328	2.60895e-32	5.31529e-29	3.8173e-29	76187/16367/13167/266645/98256/16922/192166/12908/27413/26458/15186/15112/269378/18534/56720/229517/69772/11364/20280/14073/76574/15356/56717/70025/80911/110391/67980/100705/208665/232078/14080/66881/243537/107747/320204/56189/12036/14085/67375/209176/15446/270076/66887/104158/14719/234724/56690/12040/15586/235674/11846/14317/216188/15109/71761/216456/20425/11370/18126/11430/171282/93732/56794/11…	100	circadian affected DEGs	0.0334784
BP	GO:0044282	small molecule catabolic process	134/2987	320/23328	6.66762e-39	4.07525e-35	2.92674e-35	76187/56695/104086/16367/13167/266645/98256/16922/64436/192166/12908/76654/27413/26458/15186/15112/269378/18534/56720/229517/99586/69772/11529/11522/11532/22262/11364/14430/20280/14073/76574/15356/74246/72269/56717/70025/80911/110391/67980/56362/100705/208665/232078/14080/66881/243537/107747/320204/11816/56189/12036/14085/67375/101502/209176/15446/270076/66887/104158/14719/234724/56690/13076/1204…	134	circadian affected DEGs	0.0448611

## Sheet: constitutive DEGs BP
S3 Top 10 biological process terms for the three types of DEGs by Gene Ontology (GO) annotation
ONTOLOGY	ID	Description	GeneRatio	BgRatio	pvalue	p.adjust	qvalue	geneID	Count	Gene type
BP	GO:0001655	urogenital system development	95/2308	376/23328	4.29705e-18	2.51721e-14	1.75862e-14	12828/16000/20377/16373/22242/16001/20563/66725/16869/14537/20537/11835/83675/11421/75691/14013/381157/17300/14260/18591/14160/110350/18764/13047/15415/18514/12161/52906/12577/19277/15227/13838/11600/13845/16776/14234/231470/14461/12505/268902/71228/14561/231214/100503085/23967/14462/15904/18552/271127/22431/18131/17075/12159/12043/16568/56753/16371/73692/13642/16416/242022/218476/11826/13844/762…	95	constitutive DEGs
BP	GO:0072001	renal system development	85/2308	333/23328	1.29218e-16	3.78479e-13	2.64421e-13	12828/20377/16373/22242/20563/66725/16869/14537/20537/83675/11421/75691/14013/381157/17300/14260/18591/14160/110350/18764/13047/15415/18514/12161/52906/12577/19277/15227/13838/11600/16776/14234/231470/12505/268902/71228/14561/231214/100503085/23967/14462/18552/271127/22431/18131/17075/12159/12043/16568/56753/16371/73692/13642/16416/242022/218476/11826/76260/16779/11847/18596/71785/20677/19378/151…	85	constitutive DEGs
BP	GO:0030198	extracellular matrix organization	79/2308	302/23328	3.48092e-16	6.24e-13	4.35951e-13	546144/12828/246228/241639/13078/20732/14268/20356/53381/23876/12830/279028/12305/11820/17300/16424/57764/16777/23794/56693/15227/78892/12406/14234/11787/54156/12837/208177/18383/13040/11977/214685/101401/12389/268780/271127/22431/21810/102693/17022/118453/16416/12827/14758/16779/12817/12832/13482/14114/16854/50706/237759/16578/21937/207596/71602/234911/77739/14580/12306/234356/16998/399558/94216…	79	constitutive DEGs
BP	GO:0043062	extracellular structure organization	79/2308	303/23328	4.26084e-16	6.24e-13	4.35951e-13	546144/12828/246228/241639/13078/20732/14268/20356/53381/23876/12830/279028/12305/11820/17300/16424/57764/16777/23794/56693/15227/78892/12406/14234/11787/54156/12837/208177/18383/13040/11977/214685/101401/12389/268780/271127/22431/21810/102693/17022/118453/16416/12827/14758/16779/12817/12832/13482/14114/16854/50706/237759/16578/21937/207596/71602/234911/77739/14580/12306/234356/16998/399558/94216…	79	constitutive DEGs
BP	GO:0050808	synapse organization	105/2308	479/23328	3.11049e-15	3.64424e-12	2.54601e-12	16001/66725/17918/50791/12558/18189/12830/20354/18208/11820/319476/18479/18591/245880/65945/16979/330814/17920/211323/30785/53328/56013/12262/12259/93842/13866/19277/13838/241638/19141/13845/12298/12260/14402/56320/18645/71228/239027/234267/19400/55983/216831/243547/76742/81907/64085/329165/66860/232813/242662/13642/211187/219228/13844/16779/71436/243312/330222/69137/225875/243961/228550/12297/26…	105	constitutive DEGs
BP	GO:0001822	kidney development	79/2308	318/23328	7.72903e-15	7.54611e-12	5.27201e-12	12828/20377/16373/22242/20563/66725/16869/14537/20537/83675/11421/75691/381157/17300/14260/18591/110350/18764/13047/15415/18514/12161/52906/12577/19277/13838/11600/16776/14234/231470/12505/268902/71228/14561/231214/100503085/23967/14462/18552/271127/22431/18131/17075/12159/12043/16568/56753/16371/73692/13642/16416/242022/218476/11826/16779/11847/18596/71785/20677/15139/21412/13617/21821/97064/198…	79	constitutive DEGs
BP	GO:0009611	response to wounding	104/2308	492/23328	5.13951e-14	4.30104e-11	3.00488e-11	14275/16000/217847/14071/16001/19218/13829/20312/233781/14268/12491/26365/279028/12305/18479/18591/14463/22349/12258/15442/21824/13866/15227/13838/105722/17101/14234/18792/14063/14461/13052/12505/18173/208177/11891/14027/17181/11977/14069/12389/223650/216350/67916/12740/17242/18753/244058/63953/12043/20655/11475/16416/11826/78688/13844/16779/14060/71436/22177/11749/67866/14114/381792/101613/22952…	104	constitutive DEGs
BP	GO:0060562	epithelial tube morphogenesis	87/2308	387/23328	1.69055e-13	1.23791e-10	8.6485e-11	14275/16000/20377/16373/20563/13800/16869/20732/22158/11835/20356/21385/381157/18208/19143/12305/12160/20779/18479/14260/14463/14160/18764/22337/15415/73916/15111/207920/18514/16870/52906/252973/15227/13838/11600/21676/15402/16776/14234/12505/14254/71228/231214/100503085/23967/14462/14365/271127/22431/17242/244058/12159/12043/16568/17313/56753/16371/22413/13642/16911/64138/20677/19378/73293/21412…	87	constitutive DEGs
BP	GO:0030048	actin filament-based movement	42/2308	126/23328	5.31416e-13	3.45893e-10	2.41655e-10	17912/17918/17922/19218/140492/13511/77569/14463/17920/22349/208943/16535/56320/11787/319565/12389/16511/20855/11475/56543/18125/57814/245049/338367/71653/12288/71602/16521/109676/72821/12289/12293/20271/12291/22376/16518/12296/14726/24052/109620/58226/216033	42	constitutive DEGs
BP	GO:0050900	leukocyte migration	81/2308	360/23328	1.10428e-12	6.46886e-10	4.5194e-10	63873/22242/15404/20563/13860/19218/14537/378425/20312/27205/11820/18591/13479/53416/109934/19277/19141/230979/105722/17101/13616/14063/13052/14254/20750/117149/232341/26564/14462/17242/28240/217303/118453/171095/16416/57257/114774/56221/13482/71785/16854/15139/20963/257632/13617/14205/55985/14131/66824/19219/14127/12527/12484/11629/70839/83433/20344/22324/13051/12986/20305/14345/13123/100039672/…	81	constitutive DEGs
BP	GO:0007015	actin filament organization	92/2308	437/23328	1.90102e-12	1.01238e-09	7.07289e-10	108897/63873/72088/20563/17912/17918/17996/208431/102502/17922/13800/13860/13829/20312/71774/223864/207495/20356/76566/77569/22350/19130/20779/18479/14260/109624/245880/269233/118449/17920/242553/22349/18003/208943/20742/16800/76932/14063/56320/18645/208177/72042/19201/18753/56699/260409/73121/23912/12043/17974/170643/56753/329165/234857/218194/76260/114774/14745/56221/216961/234094/22138/320472/…	92	constitutive DEGs
BP	GO:0007264	small GTPase mediated signal transduction	91/2308	437/23328	4.7573e-12	2.32235e-09	1.62249e-09	16000/110596/69581/20563/17207/13860/223864/12558/319974/380711/13998/333050/18208/20779/230972/330914/211323/234353/19731/230098/215821/14766/18048/76123/108699/109934/13866/236920/16800/105841/77669/102442/56784/66863/14063/194231/75104/228850/18760/19730/207212/83813/14163/114713/71709/244418/216831/56699/260409/23912/329165/216963/13131/57257/13844/14745/19418/234094/19159/18596/17532/268970/…	91	constitutive DEGs
BP	GO:0007411	axon guidance	62/2308	251/23328	7.79575e-12	3.51289e-09	2.45424e-09	218877/20563/54712/13800/16869/20347/20356/20354/18208/11820/319476/13723/18209/14009/20564/16870/117606/108699/12167/13866/19277/13838/13845/16776/58208/16774/268902/11787/16773/19649/17181/74464/14462/14365/18131/16568/13642/211187/13844/76260/16779/71436/214968/11658/20359/20352/20349/20348/16728/19699/19876/13639/16782/11603/399558/16574/12978/22422/74734/18612/114873/14633	62	constitutive DEGs
BP	GO:0097485	neuron projection guidance	62/2308	252/23328	9.35658e-12	3.63438e-09	2.53912e-09	218877/20563/54712/13800/16869/20347/20356/20354/18208/11820/319476/13723/18209/14009/20564/16870/117606/108699/12167/13866/19277/13838/13845/16776/58208/16774/268902/11787/16773/19649/17181/74464/14462/14365/18131/16568/13642/211187/13844/76260/16779/71436/214968/11658/20359/20352/20349/20348/16728/19699/19876/13639/16782/11603/399558/16574/12978/22422/74734/18612/114873/14633	62	constitutive DEGs
BP	GO:0018108	peptidyl-tyrosine phosphorylation	73/2308	322/23328	9.82503e-12	3.63438e-09	2.53912e-09	16000/20377/16001/13829/121021/21802/11421/12491/20354/12305/11820/20779/18591/106763/211323/80285/56013/18003/98878/12161/547253/13866/13838/16800/11600/230979/18762/12505/14254/107566/15234/83813/15468/12389/67916/15162/18753/15275/29875/242248/217303/329165/106522/16416/13844/208092/18596/71785/14129/17969/20963/257632/64297/19699/232801/19219/12504/15458/21937/12484/11603/13385/83433/243659/1…	73	constitutive DEGs
BP	GO:0051056	regulation of small GTPase mediated signal transduction	65/2308	271/23328	9.92661e-12	3.63438e-09	2.53912e-09	16000/110596/20563/17207/13860/12558/319974/380711/13998/20779/230972/211323/234353/230098/215821/14766/108699/109934/13866/236920/16800/105841/77669/102442/56784/66863/14063/75104/228850/207212/83813/14163/114713/71709/244418/216831/216963/57257/13844/14745/19418/234094/19159/18596/268970/76041/67425/19699/240057/19876/328967/68760/16400/12175/215632/22324/30938/71972/57810/17311/70727/226970/38…	65	constitutive DEGs
BP	GO:0018212	peptidyl-tyrosine modification	73/2308	325/23328	1.56576e-11	5.39544e-09	3.76947e-09	16000/20377/16001/13829/121021/21802/11421/12491/20354/12305/11820/20779/18591/106763/211323/80285/56013/18003/98878/12161/547253/13866/13838/16800/11600/230979/18762/12505/14254/107566/15234/83813/15468/12389/67916/15162/18753/15275/29875/242248/217303/329165/106522/16416/13844/208092/18596/71785/14129/17969/20963/257632/64297/19699/232801/19219/12504/15458/21937/12484/11603/13385/83433/243659/1…	73	constitutive DEGs
BP	GO:0007409	axonogenesis	96/2308	482/23328	1.78733e-11	5.81675e-09	4.06382e-09	110596/218877/16001/20563/54712/13800/16869/20347/65086/12558/432530/14268/20356/319974/20354/18208/11820/319476/13723/18479/18209/211323/77300/14009/20564/16870/117606/108699/12167/13866/19277/13838/13845/16776/58208/56320/68404/16774/268902/11787/16773/22439/19649/17181/22223/74464/14462/14365/18131/244058/12043/16568/74244/13642/13131/211187/13844/76260/16779/71436/17755/214968/11658/56386/203…	96	constitutive DEGs
BP	GO:0060326	cell chemotaxis	69/2308	303/23328	2.91857e-11	8.9984e-09	6.28664e-09	63873/20563/20312/20356/11820/18591/13479/53416/230972/19277/19141/105722/17101/13616/14063/13052/14254/20750/20210/117149/18760/232341/15234/17242/18753/28240/668218/17250/118453/171095/57257/14745/56221/13482/18596/71785/16854/15139/20963/257632/13617/14205/12774/55985/14131/14127/252837/11629/22324/13051/12986/20305/13123/18761/100039672/12978/16948/16176/21825/14172/14289/12182/17965/20343/12…	69	constitutive DEGs
BP	GO:0032102	negative regulation of response to external stimulus	81/2308	384/23328	3.61481e-11	1.02341e-08	7.14993e-09	16000/218877/20563/81799/67389/64339/19218/378425/20347/20312/278180/233781/20356/27052/56213/26365/18189/20354/18591/12258/77772/21824/67378/109934/547253/15227/13838/18792/56320/15040/12505/268902/96935/208177/15234/223650/14462/216350/17242/18753/244058/63953/118453/20655/214968/13482/11847/84506/67866/12297/101613/56496/20359/15139/229521/257632/20352/20349/22174/55985/20348/19876/66824/19219…	81	constitutive DEGs
BP	GO:0001763	morphogenesis of a branching structure	59/2308	241/23328	3.66875e-11	1.02341e-08	7.14993e-09	16000/20377/20563/66725/16869/20732/11835/20356/381157/19143/12305/19130/20779/18479/18591/57764/22337/15415/207920/18514/252973/15227/11600/15402/16776/14234/12505/14254/71228/15234/271127/22431/17242/12159/12043/17313/56753/22413/72780/12817/64138/21412/13617/20349/20348/15245/12876/18132/14734/94109/20681/15375/16176/11535/73181/18612/14633/21923/20292	59	constitutive DEGs
BP	GO:0051271	negative regulation of cellular component movement	72/2308	326/23328	4.92344e-11	1.22318e-08	8.54563e-09	19733/20377/218877/15404/20563/12512/50791/20347/20312/13078/20356/11490/77569/20354/13134/18591/73608/328949/13479/19017/211323/13179/14766/109934/19273/56320/11932/18645/71228/208177/269951/101401/223650/14462/77574/63953/12043/56753/217303/118453/20855/214968/13482/14114/18125/20359/15139/242608/11482/12774/20352/20349/55985/76041/20348/16181/19876/19219/12527/19281/11629/13051/19279/22376/218…	72	constitutive DEGs
BP	GO:0060485	mesenchyme development	65/2308	281/23328	5.33188e-11	1.22318e-08	8.54563e-09	14275/20377/242509/218877/20347/13132/20356/11490/14180/76566/21385/20354/20378/12160/17300/14463/223332/15111/17285/15227/21676/15402/16776/13616/14234/171463/268902/71228/208177/23967/14462/22431/17242/102693/12159/12043/22413/114774/214968/11749/19378/20359/21412/13617/11482/20352/20349/97064/20348/19876/12006/107586/18132/68790/20681/15375/17311/16176/21825/14726/20289/214384/22422/22411/21844	65	constitutive DEGs
BP	GO:0045785	positive regulation of cell adhesion	88/2308	435/23328	5.33333e-11	1.22318e-08	8.54563e-09	16000/12479/12512/241639/13829/20312/13132/14268/27205/12491/26365/20779/14260/18003/14766/19273/13866/15227/11600/230979/14234/18762/56320/15040/12505/83554/16410/20750/54156/12837/12389/268780/14462/16579/18552/50723/67916/17242/63953/29875/17974/13642/16416/57257/114774/381484/13482/19159/14114/234839/20677/20963/16852/12774/54446/55985/16728/11987/12524/66824/19219/12504/12484/16400/11629/708…	88	constitutive DEGs
BP	GO:1901568	fatty acid derivative metabolic process	44/2308	154/23328	5.39108e-11	1.22318e-08	8.54563e-09	67041/116852/64385/14598/233799/13078/13097/13098/380997/56448/13479/13105/67420/76267/72082/170716/66447/13849/105349/404195/13096/100043108/64292/545123/13107/15488/436059/17969/20963/50790/107141/226105/208982/21937/13118/83702/666168/13095/16592/19215/17001/16176/14726/277753	44	constitutive DEGs
BP	GO:0010721	negative regulation of cell development	81/2308	387/23328	5.42894e-11	1.22318e-08	8.54563e-09	63873/16000/16373/218877/20563/66725/19218/13829/20347/121021/13132/12010/233781/20356/380711/76566/20354/18208/20378/11820/18479/211323/20660/18514/14766/16870/13838/16800/12638/14964/11932/14561/170835/76441/269951/12389/244418/15904/18131/244058/69743/73121/12159/63953/12043/56753/13642/13131/13844/14745/214968/14114/64138/12494/20359/16852/18213/12774/50706/20352/20349/17756/20348/240057/2351…	81	constitutive DEGs
BP	GO:0097529	myeloid leukocyte migration	55/2308	219/23328	5.89658e-11	1.27934e-08	8.93797e-09	63873/22242/20563/19218/20312/11820/18591/13479/19277/19141/105722/13616/13052/14254/20750/117149/26564/17242/217303/118453/171095/57257/114774/56221/13482/71785/16854/15139/20963/257632/13617/14205/55985/14131/19219/14127/12527/11629/70839/83433/22324/13051/12986/20305/100039672/12978/16176/21825/14289/12182/17965/74734/20343/12771/20292	55	constitutive DEGs
BP	GO:0061448	connective tissue development	64/2308	276/23328	6.70286e-11	1.40233e-08	9.79726e-09	63873/16000/58250/19228/234199/212712/14180/76566/20378/20678/12160/18591/19017/320910/52028/83925/15111/20660/17132/67378/12161/12167/114679/15402/12406/14234/15410/26564/11977/214685/23967/20340/15904/22431/17242/73121/12159/17313/20855/106522/16416/18933/11749/18596/71785/12163/68259/15400/66175/110075/12006/13038/234356/16998/20681/16948/15375/21827/21825/14172/20289/231991/22422/14633	64	constitutive DEGs
BP	GO:0034765	regulation of ion transmembrane transport	95/2308	489/23328	9.506e-11	1.92021e-08	1.34154e-08	19733/16516/16517/20541/12512/17918/19218/20312/57394/223864/14199/228071/22063/13057/59020/18189/16513/11820/11944/56089/19017/18764/53416/14467/215113/16490/16535/57440/105722/13616/12638/12298/11932/57816/19700/18760/232341/13040/11977/23967/12389/16531/77574/16511/15275/12159/114584/76742/16416/78688/13844/20866/56543/71345/19418/59095/75607/84506/238076/66395/18125/57814/243961/12297/13058/1…	95	constitutive DEGs
BP	GO:0061138	morphogenesis of a branching epithelium	55/2308	222/23328	1.03138e-10	2.01395e-08	1.40702e-08	16000/20377/20563/16869/20732/11835/20356/381157/19143/12305/19130/20779/18479/18591/57764/22337/15415/207920/18514/252973/15227/11600/15402/16776/14234/12505/14254/71228/15234/271127/22431/17242/12159/12043/17313/56753/22413/72780/64138/21412/13617/20349/20348/15245/18132/14734/94109/20681/15375/11535/73181/18612/14633/21923/20292	55	constitutive DEGs
BP	GO:0050727	regulation of inflammatory response	78/2308	372/23328	1.12472e-10	2.12535e-08	1.48485e-08	63873/16000/20563/81799/66725/14598/67389/64339/19218/378425/20312/83490/27052/11421/53416/106763/13032/109934/15227/15040/16956/12505/11669/15234/13040/14000/14462/17242/63953/17250/20655/171095/56221/13421/84506/67866/73845/14129/101613/229521/245126/257632/13617/64297/242202/12774/22174/232801/11770/14131/66824/19219/83382/21937/14127/210808/17855/58992/12484/83433/216799/58203/17171/13051/100…	78	constitutive DEGs
BP	GO:0040013	negative regulation of locomotion	71/2308	326/23328	1.3043e-10	2.38769e-08	1.66813e-08	19733/20377/218877/15404/20563/12512/50791/20347/20312/13078/20356/11490/77569/20354/13134/18591/73608/328949/13479/19017/211323/13179/14766/109934/19273/56320/11932/18645/268902/71228/208177/269951/101401/223650/14462/77574/63953/12043/56753/217303/118453/20855/214968/13482/14114/20359/15139/242608/11482/12774/20352/20349/55985/76041/20348/16181/19876/19219/19281/11629/13051/19279/22376/21825/23…	71	constitutive DEGs
BP	GO:1904062	regulation of cation transmembrane transport	76/2308	361/23328	1.59504e-10	2.83144e-08	1.97816e-08	19733/20541/12512/17918/19218/20312/57394/223864/14199/228071/22063/13057/59020/18189/11820/11944/56089/19017/18764/53416/14467/215113/16535/57440/105722/13616/12298/11932/57816/19700/18760/232341/13040/11977/23967/12389/16511/12159/76742/16416/78688/13844/20866/19418/59095/75607/84506/66395/18125/57814/243961/12297/13617/19699/12288/59091/71111/11603/13385/83433/109676/72821/56461/12289/12295/27…	76	constitutive DEGs
BP	GO:0032970	regulation of actin filament-based process	83/2308	410/23328	1.81043e-10	3.11926e-08	2.17924e-08	20563/17996/13860/19218/13829/20312/223864/13511/207495/20356/77569/19130/18479/14260/14463/245880/118449/242553/22349/20742/18484/76932/14063/56320/18645/208177/72042/12389/15162/17242/216831/18753/56699/28240/260409/23912/29875/17974/170643/56753/329165/234857/20855/11475/16416/14758/76260/14745/56221/234094/320472/18596/18125/243961/21916/268970/18213/20349/29819/12288/66824/19219/68760/93689/…	83	constitutive DEGs
BP	GO:0042060	wound healing	74/2308	349/23328	1.96754e-10	3.2931e-08	2.30069e-08	16000/217847/14071/19218/13829/20312/14268/12491/26365/279028/12305/18479/18591/14463/22349/12258/15442/21824/13866/105722/17101/14234/18792/14063/14461/13052/12505/18173/208177/11891/14027/14069/12389/223650/216350/67916/12740/18753/63953/11475/16416/11826/13844/14060/11749/67866/14114/101613/229521/20963/11482/54525/22174/73379/66175/19219/108101/14127/12527/58992/70839/12306/15160/20344/18761/…	74	constitutive DEGs
BP	GO:0044782	cilium organization	73/2308	343/23328	2.18097e-10	3.54892e-08	2.47942e-08	225631/72507/213575/72844/110350/18764/52028/230872/73916/264134/218232/98878/67378/52906/57440/74682/69672/16776/67286/75564/319713/234915/231214/319565/16579/271127/239273/105000/211535/67946/269209/16568/12589/67590/207686/66573/75533/73692/76260/66910/259300/229776/242584/71820/73293/217705/102747/68259/21821/97064/76670/66061/69707/244585/50525/75050/68708/77832/56526/19725/94187/66994/11008…	73	constitutive DEGs
BP	GO:0007265	Ras protein signal transduction	74/2308	350/23328	2.25775e-10	3.57457e-08	2.49734e-08	16000/110596/69581/17207/13860/223864/12558/319974/13998/333050/18208/230972/330914/211323/234353/230098/215821/14766/76123/109934/13866/236920/16800/105841/77669/102442/66863/14063/194231/75104/228850/18760/207212/83813/14163/114713/71709/244418/216831/56699/260409/329165/216963/57257/13844/14745/19418/234094/19159/18596/17532/13617/71653/76041/67425/240057/19876/328967/68760/16400/11629/215632/…	74	constitutive DEGs
BP	GO:0061337	cardiac conduction	25/2308	62/23328	2.60252e-10	4.01198e-08	2.80293e-08	20541/140492/13511/16535/57440/13052/12389/16511/20536/56543/57814/14615/12288/74868/16521/109676/72821/12289/12293/20271/12291/16518/12296/109620/216033	25	constitutive DEGs
BP	GO:0006690	icosanoid metabolic process	38/2308	129/23328	4.11945e-10	6.13556e-08	4.28655e-08	116852/64385/14598/13078/13097/13098/380997/56448/13479/13105/76267/72082/170716/66447/13849/105349/404195/13096/100043108/64292/545123/13107/436059/17969/20963/107141/226105/21937/13118/83702/666168/13095/16592/19215/17001/16176/14726/277753	38	constitutive DEGs
BP	GO:0014909	smooth muscle cell migration	31/2308	92/23328	4.18953e-10	6.13556e-08	4.28655e-08	16000/20563/17918/13078/223864/11421/14180/12305/20779/18479/18591/19017/20660/18792/11977/18552/17242/12043/29875/16416/14745/214968/18596/71785/18791/50706/19219/11629/234593/214384/16398	31	constitutive DEGs
BP	GO:0032103	positive regulation of response to external stimulus	83/2308	418/23328	4.86223e-10	6.94705e-08	4.85349e-08	63873/16001/20563/66725/19218/20312/14268/20356/11421/13057/11820/18591/53416/106763/13032/80285/12161/56489/19141/105722/13616/14063/15040/16956/117149/18760/232341/13040/17242/67917/17250/171095/14745/56221/13115/18596/71785/73845/14129/170744/245126/257632/15951/13617/14205/18213/64297/242202/12774/55985/232801/11770/14131/66824/19219/15458/21937/14127/58992/12484/11629/70839/12810/83433/22324…	83	constitutive DEGs
BP	GO:0050730	regulation of peptidyl-tyrosine phosphorylation	60/2308	263/23328	5.1917e-10	7.24119e-08	5.05898e-08	16000/20377/13829/121021/21802/11421/12491/20354/11820/20779/18591/211323/80285/56013/18003/98878/12161/547253/13838/16800/11600/230979/18762/12505/107566/15234/15468/12389/67916/18753/29875/242248/217303/16416/208092/18596/71785/14129/17969/20963/257632/64297/19699/232801/19219/12504/15458/21937/12484/11603/13385/83433/12978/231134/17311/12390/16878/232431/16975/12182	60	constitutive DEGs
BP	GO:0010959	regulation of metal ion transport	84/2308	427/23328	6.15336e-10	8.38288e-08	5.85661e-08	19733/16000/20541/12512/17918/19218/20312/65086/223864/14199/12010/228071/11421/22063/13057/18591/56089/18764/22337/53416/14467/16535/12523/57440/105722/13616/12298/11932/57816/19700/18760/232341/11977/23967/12389/16511/12159/12043/80708/76742/20855/16416/78688/114774/20866/59095/75607/84506/18596/66395/14681/18125/57814/12297/16854/20856/13617/12288/232801/59091/13400/12504/71111/18798/11603/708…	84	constitutive DEGs
BP	GO:0086091	regulation of heart rate by cardiac conduction	18/2308	35/23328	6.72319e-10	8.8804e-08	6.2042e-08	13511/16535/12389/16511/56543/57814/12288/16521/109676/72821/12289/12293/20271/12291/16518/12296/109620/216033	18	constitutive DEGs
BP	GO:0050678	regulation of epithelial cell proliferation	76/2308	372/23328	6.82175e-10	8.8804e-08	6.2042e-08	19733/12828/16000/20377/76905/228852/11835/13132/12010/20356/21802/56213/13057/26365/14180/19130/12160/18591/73608/433323/328949/22337/11727/333424/73916/207920/11983/12161/13866/15402/58208/18792/14461/13052/14254/18760/11977/23967/12389/223650/14462/17242/12159/63953/16568/56753/22413/13642/16416/56221/67866/19378/114142/257632/13617/14205/68259/21821/11482/19876/12560/107586/14734/13123/55948/…	76	constitutive DEGs
BP	GO:0070252	actin-mediated cell contraction	31/2308	94/23328	7.69327e-10	9.69693e-08	6.77466e-08	19218/140492/13511/77569/14463/22349/16535/56320/12389/16511/20855/11475/56543/18125/57814/71653/12288/16521/109676/72821/12289/12293/20271/12291/16518/12296/14726/24052/109620/58226/216033	31	constitutive DEGs
BP	GO:0061572	actin filament bundle organization	45/2308	172/23328	7.78006e-10	9.69693e-08	6.77466e-08	108897/72088/17912/102502/13860/13829/20312/71774/223864/207495/76566/77569/22350/20779/18479/109624/269233/118449/242553/22349/56320/18645/208177/73121/56753/234857/218194/76260/114774/14745/234094/320472/243961/268970/71653/102866/19219/68760/50525/11629/80880/18761/22376/229474/22411	45	constitutive DEGs
BP	GO:0014910	regulation of smooth muscle cell migration	29/2308	85/23328	1.09198e-09	1.33266e-07	9.31053e-08	16000/20563/17918/13078/223864/11421/14180/20779/18479/18591/19017/20660/18792/11977/18552/17242/12043/29875/16416/14745/214968/18596/71785/50706/19219/11629/234593/214384/16398	29	constitutive DEGs
BP	GO:0072073	kidney epithelium development	40/2308	145/23328	1.25045e-09	1.49492e-07	1.04441e-07	20377/16373/22242/20563/16869/381157/17300/14260/18591/15415/18514/52906/19277/13838/16776/14234/12505/268902/14561/100503085/23967/14462/271127/22431/17075/12159/12043/56753/16371/13642/11826/16779/11847/21412/97064/71602/14734/20681/16878/22422	40	constitutive DEGs
BP	GO:0050920	regulation of chemotaxis	53/2308	224/23328	1.32993e-09	1.55815e-07	1.08858e-07	63873/218877/20563/20347/20312/14268/20356/20354/11820/18591/53416/19141/105722/13616/14063/268902/117149/18760/232341/74464/17242/118453/13642/14745/214968/13482/18596/71785/20359/15139/257632/13617/14205/18213/20352/20349/55985/20348/19876/11629/11603/70839/83433/12978/16176/21825/14172/14289/12182/17965/20343/16398/21844	53	constitutive DEGs
BP	GO:0060271	cilium assembly	66/2308	310/23328	1.55703e-09	1.75671e-07	1.22731e-07	225631/72507/213575/72844/110350/52028/230872/73916/264134/218232/98878/67378/52906/57440/74682/69672/16776/75564/319713/234915/231214/319565/271127/239273/105000/211535/67946/269209/16568/12589/67590/207686/66573/75533/73692/76260/66910/259300/229776/242584/71820/73293/102747/68259/21821/97064/76670/66061/69707/244585/50525/75050/68708/77832/56526/19725/94187/66994/110082/229474/74354/51938/2277…	66	constitutive DEGs
BP	GO:0035637	multicellular organismal signaling	40/2308	146/23328	1.55939e-09	1.75671e-07	1.22731e-07	20541/140492/13511/18479/16490/16535/94045/57440/20272/12298/13052/12389/16531/16511/20536/20655/114774/56543/57814/18213/19153/14615/12288/74868/16521/109676/72821/12289/12293/20271/12291/12286/16518/12296/16398/109620/64378/14226/58226/216033	40	constitutive DEGs
BP	GO:0055074	calcium ion homeostasis	92/2308	493/23328	1.62762e-09	1.79899e-07	1.25684e-07	19733/63873/16591/22242/20541/17918/68027/19218/20312/65086/15212/19228/22063/12491/64051/13057/11820/72844/56089/18764/22337/65945/13616/12298/14063/14461/16410/22439/18760/12389/19309/28240/269604/12159/12043/20855/14293/16416/78688/114774/76614/20866/14745/13115/11749/19222/18125/12297/12494/20856/13617/12774/14686/55985/19216/12288/59091/13400/19219/12504/71111/12484/252837/11550/13385/18799/…	92	constitutive DEGs
BP	GO:0003014	renal system process	34/2308	113/23328	1.83275e-09	1.9882e-07	1.38903e-07	18399/22242/19218/11828/11421/13057/11832/18591/16535/19277/19141/14063/18162/100503085/16531/12740/12159/12043/20855/11826/13617/12288/19219/53419/16400/11550/71602/57738/11829/11535/232156/319229/227753/20533	34	constitutive DEGs
BP	GO:0050731	positive regulation of peptidyl-tyrosine phosphorylation	48/2308	195/23328	1.96664e-09	2.09465e-07	1.46341e-07	16000/121021/21802/11421/12491/20354/11820/20779/18591/211323/80285/56013/18003/98878/12161/547253/13838/16800/11600/230979/12505/107566/15234/67916/29875/242248/16416/14129/17969/20963/257632/64297/19699/232801/19219/12504/15458/21937/12484/11603/13385/83433/12978/231134/17311/12390/16878/16975	48	constitutive DEGs
BP	GO:0050673	epithelial cell proliferation	84/2308	438/23328	2.19746e-09	2.2987e-07	1.60597e-07	19733/12828/16000/20377/76905/241639/228852/11835/234199/13132/12010/20778/20356/21802/56213/13057/26365/14180/19130/12160/18591/73608/433323/328949/14160/22337/11727/13661/333424/73916/207920/11983/12161/13866/15402/58208/18792/14461/13052/14254/18760/12837/15234/11977/23967/12389/223650/14462/17242/12159/63953/16568/56753/22413/13642/16416/56221/67866/19378/114142/257632/13617/14205/68259/21821…	84	constitutive DEGs
BP	GO:0046578	regulation of Ras protein signal transduction	55/2308	240/23328	2.2665e-09	2.32932e-07	1.62736e-07	16000/110596/17207/13860/12558/319974/13998/230972/211323/234353/230098/215821/14766/109934/13866/236920/16800/105841/77669/102442/66863/14063/75104/207212/83813/14163/114713/71709/244418/216831/216963/57257/13844/14745/19418/234094/19159/18596/76041/67425/240057/19876/328967/68760/16400/215632/22324/30938/71972/17311/70727/226970/381112/21844/320127	55	constitutive DEGs
BP	GO:0002685	regulation of leukocyte migration	51/2308	217/23328	3.45456e-09	3.48911e-07	2.43763e-07	63873/15404/20563/19218/20312/11820/53416/109934/19141/230979/105722/13616/14063/117149/232341/17242/217303/118453/16416/114774/56221/13482/71785/16854/15139/257632/13617/14205/55985/66824/19219/12527/11629/70839/83433/20344/13051/14345/56532/11754/12978/17311/16176/21825/14289/12182/17965/74734/20343/16398/56838	51	constitutive DEGs
BP	GO:0001656	metanephros development	29/2308	89/23328	3.68376e-09	3.62888e-07	2.53528e-07	16373/22242/20563/16869/20537/381157/14260/18591/14234/231470/268902/71228/14561/23967/14462/22431/12159/12043/16371/11826/16779/18596/21412/97064/14734/20671/20681/16878/22422	29	constitutive DEGs
BP	GO:0086065	cell communication involved in cardiac conduction	18/2308	38/23328	3.71685e-09	3.62888e-07	2.53528e-07	20541/140492/13511/16535/13052/12389/56543/14615/12288/16521/109676/12289/12293/20271/12291/12296/109620/216033	18	constitutive DEGs
BP	GO:0031589	cell-substrate adhesion	71/2308	351/23328	3.83315e-09	3.65704e-07	2.55495e-07	30924/20377/15404/12512/241639/225631/13829/13132/14268/12491/11490/77569/12305/20779/14260/105298/57764/320910/16777/56013/18003/15442/23928/15227/11600/13845/16776/18792/18762/56320/11932/16410/20750/54156/12837/208177/101401/268780/18552/329872/17242/12043/29875/56753/16416/14758/16779/12817/14114/192897/16852/11482/50706/20349/22174/16728/108101/16400/50525/170758/21825/14726/57278/407800/741…	71	constitutive DEGs
BP	GO:0051961	negative regulation of nervous system development	73/2308	365/23328	3.87055e-09	3.65704e-07	2.55495e-07	63873/16373/218877/94185/20563/66725/19218/20347/22158/121021/13132/12010/233781/20356/380711/20354/18208/11820/211323/20660/13032/18514/14766/16870/13838/16800/14964/11932/14561/170835/76441/269951/12389/244418/15904/18131/244058/69743/12159/63953/13642/13131/13844/14745/214968/64138/12494/20359/16852/18213/12774/20352/20349/17756/20348/240057/12876/235106/12484/50500/14580/20681/19716/16176/731…	73	constitutive DEGs
BP	GO:0072006	nephron development	40/2308	151/23328	4.52996e-09	4.21214e-07	2.94277e-07	12828/16373/22242/16869/381157/17300/14260/18591/15415/18514/52906/19277/11600/16776/14234/12505/100503085/23967/14462/271127/22431/18131/12159/12043/56753/16371/16416/11826/16779/18596/71785/15139/21412/97064/16400/71602/14734/20681/16878/22422	40	constitutive DEGs
BP	GO:0019932	second-messenger-mediated signaling	84/2308	445/23328	4.77335e-09	4.27473e-07	2.9865e-07	170761/19733/16000/66725/20541/75600/17918/19218/13829/65086/19228/432530/14200/12491/26365/333050/18576/11820/18591/56089/14160/18764/52614/244579/330814/211323/14766/30937/14677/13616/18019/28240/51801/11826/14745/19222/18125/19057/18583/58869/17540/13733/20963/26875/242202/12774/54446/16728/217125/19216/59091/13400/19219/12504/19085/12484/252837/11550/234889/241489/70839/116838/83433/20344/109…	84	constitutive DEGs
BP	GO:0051216	cartilage development	48/2308	200/23328	4.79023e-09	4.27473e-07	2.9865e-07	63873/58250/19228/212712/14180/76566/20378/20678/12160/320910/52028/83925/15111/17132/67378/12161/12167/15402/12406/15410/26564/11977/214685/23967/20340/17242/73121/12159/17313/20855/106522/18933/11749/12163/68259/15400/66175/110075/12006/13038/234356/16998/21827/21825/14172/20289/22422/14633	48	constitutive DEGs
BP	GO:0030595	leukocyte chemotaxis	51/2308	219/23328	4.81619e-09	4.27473e-07	2.9865e-07	63873/20563/20312/11820/18591/13479/53416/19277/19141/105722/17101/13616/14063/13052/14254/20750/117149/232341/17242/28240/118453/171095/57257/56221/13482/16854/15139/20963/257632/13617/14205/55985/14131/14127/11629/22324/13051/12986/20305/13123/100039672/12978/16176/21825/14289/12182/17965/20343/12771/12642/20292	51	constitutive DEGs
BP	GO:0045860	positive regulation of protein kinase activity	83/2308	440/23328	6.08194e-09	5.31761e-07	3.71509e-07	16000/22359/66725/65086/121021/13132/21802/11421/26365/18189/11820/19130/20779/18479/18591/18764/53416/11727/106763/338372/211323/214230/56013/18003/13866/13838/11600/21676/13616/18762/75104/18173/14254/117149/16151/26564/15234/18753/12159/29875/217303/20655/16416/13131/14745/74568/18596/12988/72149/66513/71785/14129/17969/20963/257632/18213/64297/242202/16181/19699/232801/12524/19876/12504/71111…	83	constitutive DEGs
BP	GO:0042445	hormone metabolic process	47/2308	196/23328	7.10432e-09	6.12016e-07	4.27579e-07	116852/16000/11668/16001/13078/13132/20778/11421/56448/12971/12160/19017/52028/79235/50781/15495/12161/12167/72082/114679/13360/68947/20750/26876/101476/20394/105349/218461/16531/14462/18552/218476/19659/15488/19378/20856/19699/12876/53419/83702/13038/15375/12286/11535/30953/394432/58226	47	constitutive DEGs
BP	GO:0007389	pattern specification process	88/2308	478/23328	7.2137e-09	6.12432e-07	4.2787e-07	14275/20377/16373/15404/16869/68151/22158/11835/83675/212712/15414/75691/21385/72507/213575/12160/17300/14463/110350/18764/15415/73916/15111/18514/14766/12259/16870/17285/52906/12167/15227/15402/14234/103889/268902/14561/15410/231214/26564/76441/23967/15412/18552/22431/17536/12159/16568/16371/22413/20855/76260/66910/235542/22138/15413/226049/19378/73293/21821/11482/15400/20348/19699/240057/19876/…	88	constitutive DEGs
BP	GO:0007018	microtubule-based movement	75/2308	385/23328	7.8612e-09	6.5787e-07	4.59614e-07	19733/17918/16552/238055/213575/11820/227058/110350/52028/73916/264134/67378/74682/12121/16558/18762/67286/75564/260305/319565/22223/16579/22431/211535/269209/16568/12589/81907/207686/20655/75533/17755/252967/16594/242584/71820/73293/240641/68259/21821/16570/17756/18830/76670/29819/16578/66061/69707/50525/75050/68708/110083/229841/16574/12217/11829/27356/110082/320662/319991/17760/269701/241950/1…	75	constitutive DEGs
BP	GO:0016485	protein processing	52/2308	229/23328	8.55817e-09	7.06109e-07	4.93316e-07	14071/66725/14598/50528/50909/76884/93757/70574/16612/20779/110350/18048/12369/19141/11801/18792/68947/66686/68817/13040/20394/20340/432478/18552/213539/11796/78688/114774/55987/64138/18791/667277/21821/12367/67759/66824/12876/53419/58992/225908/18132/76976/233744/64058/12362/11568/21825/17389/11798/227753/16619/21922	52	constitutive DEGs
BP	GO:0014911	positive regulation of smooth muscle cell migration	23/2308	62/23328	9.12016e-09	7.41235e-07	5.17856e-07	16000/17918/13078/223864/14180/20779/18479/18591/18792/11977/18552/17242/12043/29875/16416/14745/214968/18596/71785/50706/19219/11629/16398	23	constitutive DEGs
BP	GO:0050919	negative chemotaxis	19/2308	44/23328	9.3635e-09	7.41235e-07	5.17856e-07	218877/20563/20347/20354/18208/319476/211323/20564/268902/16410/19649/16416/211187/214968/20359/20352/20349/20348/19876	19	constitutive DEGs
BP	GO:0086002	cardiac muscle cell action potential involved in contraction	19/2308	44/23328	9.3635e-09	7.41235e-07	5.17856e-07	140492/13511/16535/12389/16511/56543/57814/12288/16521/109676/72821/12289/12293/20271/12291/16518/12296/109620/216033	19	constitutive DEGs
BP	GO:0033559	unsaturated fatty acid metabolic process	34/2308	120/23328	1.01438e-08	7.92295e-07	5.53529e-07	116852/64385/13078/13097/13098/380997/56448/13105/76267/72082/20250/13849/105349/404195/13096/100043108/64292/545123/13107/436059/107141/226105/21937/13118/83702/666168/13095/16592/20249/19215/16176/14726/277753/30049	34	constitutive DEGs
BP	GO:2000146	negative regulation of cell motility	61/2308	291/23328	1.18488e-08	9.13295e-07	6.38064e-07	19733/20377/15404/20563/12512/50791/20312/13078/11490/77569/13134/18591/73608/328949/13479/19017/211323/13179/14766/109934/19273/11932/18645/71228/208177/269951/101401/223650/14462/77574/63953/12043/56753/217303/118453/20855/214968/13482/14114/15139/242608/11482/12774/55985/76041/16181/19876/19219/19281/11629/13051/19279/22376/21825/234593/214384/17965/22411/70771/70415/56838	61	constitutive DEGs
BP	GO:1901615	organic hydroxy compound metabolic process	90/2308	498/23328	1.22887e-08	9.24734e-07	6.46056e-07	56727/16832/116852/56185/30924/16591/12012/22359/11668/64385/17918/68393/13078/238055/14473/19228/234199/13132/20778/235293/109731/22063/109801/28254/56448/12971/235533/11820/19130/12160/53881/433323/67815/22337/79235/50781/15111/65969/327655/12161/73166/233549/13595/12638/13360/26876/13849/170835/15929/52815/11977/269951/105349/16531/14462/67916/12043/58810/20652/20655/380836/218476/19659/227399…	90	constitutive DEGs
BP	GO:0032675	regulation of interleukin-6 production	40/2308	156/23328	1.24048e-08	9.24734e-07	6.46056e-07	63873/81799/378425/12491/13057/11820/26415/12523/16800/14063/16956/117149/15234/242248/171095/17196/217305/22177/12988/229521/170744/20963/257632/14205/12774/232801/66824/21937/14127/12484/11629/83433/67445/11829/16176/268857/21899/239114/18985/21950	40	constitutive DEGs
BP	GO:0006874	cellular calcium ion homeostasis	87/2308	476/23328	1.24708e-08	9.24734e-07	6.46056e-07	19733/63873/20541/17918/68027/19218/20312/65086/15212/19228/22063/12491/64051/13057/11820/72844/56089/18764/22337/65945/13616/12298/14063/14461/16410/22439/18760/12389/19309/28240/269604/12159/12043/20855/14293/16416/78688/114774/76614/20866/14745/11749/19222/18125/12297/12494/20856/13617/12774/14686/55985/19216/12288/59091/13400/19219/12504/71111/12484/252837/11550/13385/18799/57265/53313/109676…	87	constitutive DEGs
BP	GO:0032612	interleukin-1 production	32/2308	110/23328	1.35478e-08	9.92039e-07	6.93078e-07	16000/378425/20312/69146/12491/26365/11820/14063/16956/106869/94092/15275/22177/11847/170744/257632/15951/12774/232801/66824/19219/20196/83433/216799/13051/17951/11829/12362/16176/268857/54483/21899	32	constitutive DEGs
BP	GO:0051017	actin filament bundle assembly	42/2308	169/23328	1.45828e-08	1.05464e-06	7.36816e-07	108897/72088/17912/102502/13860/13829/20312/71774/223864/207495/77569/22350/20779/18479/109624/269233/118449/242553/22349/56320/18645/208177/56753/234857/218194/76260/114774/14745/234094/320472/243961/268970/102866/19219/68760/50525/11629/80880/18761/22376/229474/22411	42	constitutive DEGs
BP	GO:0048705	skeletal system morphogenesis	55/2308	253/23328	1.64018e-08	1.16289e-06	8.12444e-07	63873/58250/20377/15404/16869/22158/212712/15414/76566/20678/17300/14260/15415/12161/12167/252973/15402/12406/14234/103889/101476/15410/26564/23967/20340/15412/329872/73121/12159/20855/12817/18933/11749/15413/18596/68259/15400/15245/12006/23850/234356/16998/79456/11474/15401/20379/14191/21827/21825/14172/20289/17389/30953/622473/114873	55	constitutive DEGs
BP	GO:1990778	protein localization to cell periphery	71/2308	363/23328	1.64767e-08	1.16289e-06	8.12444e-07	170761/546144/93835/17153/17918/102502/50791/11835/13132/56224/12558/59020/83671/18189/22350/56089/65945/52028/13823/230972/22349/53328/11496/56460/332175/98878/67378/76123/74053/14677/57440/20742/16776/18762/57816/53331/19400/216831/78906/243547/76742/216963/106522/51801/13844/76260/259300/242594/12988/217143/12297/16854/104886/56217/21937/14127/16400/23880/13385/12323/83433/12306/109676/56461/2…	71	constitutive DEGs
BP	GO:0072009	nephron epithelium development	32/2308	111/23328	1.72438e-08	1.20255e-06	8.40147e-07	16373/22242/16869/381157/17300/14260/18591/15415/18514/52906/19277/16776/14234/12505/100503085/23967/14462/271127/22431/12159/12043/56753/16371/11826/16779/21412/97064/71602/14734/20681/16878/22422	32	constitutive DEGs
BP	GO:0042391	regulation of membrane potential	83/2308	450/23328	1.75949e-08	1.2126e-06	8.47169e-07	66725/20541/16525/20312/140492/14199/13511/12010/54403/12491/18189/16513/11820/20779/13179/11983/16490/16535/94045/57440/20272/12638/12298/14402/18762/56320/11932/13052/192287/12389/16531/16511/12043/114584/243547/81907/20655/242662/114774/56543/68867/57814/243961/234839/58869/12297/59033/58801/18213/52150/71653/235086/16181/19699/12288/13400/71111/217826/11603/16526/13385/116838/16521/83433/1096…	83	constitutive DEGs
BP	GO:0033627	cell adhesion mediated by integrin	24/2308	69/23328	1.90447e-08	1.29725e-06	9.06314e-07	241639/13078/27205/320910/14234/18792/57816/16410/232341/67916/16416/13482/242594/234839/192897/20963/55985/16728/108101/12484/70839/170758/16878/16398	24	constitutive DEGs
BP	GO:0006022	aminoglycan metabolic process	31/2308	106/23328	1.97925e-08	1.31755e-06	9.20491e-07	58250/93961/16425/15212/233781/114332/17300/18591/16424/78923/13179/60322/11600/76969/26879/12505/268780/71738/74241/227327/18596/26877/212898/15931/19219/234356/232984/16176/15118/109685/80982	31	constitutive DEGs
BP	GO:0014812	muscle cell migration	31/2308	106/23328	1.97925e-08	1.31755e-06	9.20491e-07	16000/20563/17918/13078/223864/11421/14180/12305/20779/18479/18591/19017/20660/18792/11977/18552/17242/12043/29875/16416/14745/214968/18596/71785/18791/50706/19219/11629/234593/214384/16398	31	constitutive DEGs
BP	GO:0003012	muscle system process	77/2308	408/23328	2.09092e-08	1.37625e-06	9.61504e-07	16000/67092/20541/19218/140492/11835/13511/56012/13057/21385/18479/109624/14463/15111/16535/67378/30937/57440/21676/13616/56320/14465/12389/16531/16511/243547/20655/20855/11475/78688/114774/56543/11847/11749/22138/18125/57814/17969/12494/21916/17540/13617/242202/12288/13400/19219/21937/11629/11603/93689/16521/109676/72821/12289/12293/11474/11443/20271/12291/16518/12296/18166/50876/214384/16398/43…	77	constitutive DEGs
BP	GO:0050768	negative regulation of neurogenesis	67/2308	337/23328	2.13229e-08	1.38788e-06	9.69632e-07	63873/16373/218877/20563/66725/19218/20347/121021/13132/12010/233781/20356/380711/20354/18208/11820/211323/20660/18514/14766/16870/13838/16800/14964/11932/14561/170835/76441/269951/12389/244418/15904/18131/244058/69743/12159/63953/13642/13131/13844/14745/214968/64138/12494/20359/16852/18213/12774/20352/20349/17756/20348/240057/235106/12484/14580/20681/19716/16176/73181/22422/70771/270120/259277/2…	67	constitutive DEGs
BP	GO:0007009	plasma membrane organization	32/2308	112/23328	2.18692e-08	1.4078e-06	9.83543e-07	225608/11835/207495/13823/338521/20742/105722/12389/18753/235527/668218/80708/69582/20655/259300/71345/11749/229521/19153/54525/56217/225908/11603/109676/631797/226101/73094/12390/320091/434246/227753/20533	32	constitutive DEGs
BP	GO:0007162	negative regulation of cell adhesion	60/2308	290/23328	2.57295e-08	1.6383e-06	1.14458e-06	63873/94185/15404/54712/19218/13829/13078/278180/234199/93673/20356/27205/11490/26365/18576/20354/20779/16777/56013/75863/12161/13866/68396/11600/230979/53624/12505/71228/208177/232341/17242/18753/17075/12159/56753/217303/13131/17196/269023/114774/11847/14114/16854/245126/16852/11482/242202/50706/20349/12367/16181/12524/12527/12484/18132/21825/76509/114873/56838/21923	60	constitutive DEGs
BP	GO:0048754	branching morphogenesis of an epithelial tube	44/2308	185/23328	2.75302e-08	1.72236e-06	1.20331e-06	16000/20563/16869/11835/20356/381157/12305/20779/18479/22337/15415/207920/18514/15227/11600/15402/16776/14234/12505/14254/71228/271127/22431/17242/12159/12043/17313/56753/22413/64138/21412/13617/20349/15245/18132/14734/94109/20681/15375/73181/18612/14633/21923/20292	44	constitutive DEGs
BP	GO:0050764	regulation of phagocytosis	32/2308	113/23328	2.76378e-08	1.72236e-06	1.20331e-06	20778/12491/13057/109934/105722/14063/14461/18173/16410/17304/11891/15162/74244/217303/20655/381484/12988/14129/229521/20963/257632/54525/14131/66824/83382/14127/83433/14191/246746/16176/14289/16398	32	constitutive DEGs
BP	GO:0050878	regulation of body fluid levels	69/2308	354/23328	3.01352e-08	1.85166e-06	1.29364e-06	63873/217847/14071/22242/19218/13829/12583/20312/14268/11828/22063/12491/13057/26365/83671/279028/12305/11832/18591/22337/53416/338521/12258/15442/21824/19277/105722/17101/12638/18792/14063/18162/11891/232341/14069/12389/16531/216350/12740/18753/74244/16416/11826/13844/14060/14114/101613/20963/22174/19219/108101/14127/12527/58992/70839/12306/15160/20344/279561/20249/18761/55948/11829/11535/232156…	69	constitutive DEGs
BP	GO:0034329	cell junction assembly	79/2308	426/23328	3.03446e-08	1.85166e-06	1.29364e-06	63873/58187/13829/50791/54420/12558/14268/11421/77569/18189/20354/18208/11820/319476/20779/14260/18591/73608/65945/13823/16979/330814/17920/211323/56460/12738/227937/252973/19277/13845/53624/14402/16774/71228/16410/208177/234267/260305/12389/12740/12563/12043/29875/64085/329165/13642/16416/14758/211187/219228/13844/71436/330222/69137/225875/243961/192897/26875/18213/11482/14615/56217/19699/29819/…	79	constitutive DEGs
BP	GO:1903034	regulation of response to wounding	44/2308	186/23328	3.26484e-08	1.9717e-06	1.37751e-06	16001/19218/13829/233781/12491/26365/18591/22349/12258/15442/21824/13838/105722/14234/18792/14063/208177/11977/12389/223650/216350/67916/12740/17242/18753/244058/63953/11475/13844/67866/20963/18213/19219/14127/12527/58992/12484/12306/20344/18761/21825/14726/259277/14226	44	constitutive DEGs
BP	GO:0022407	regulation of cell-cell adhesion	79/2308	427/23328	3.36923e-08	2.01398e-06	1.40704e-06	63873/16000/12479/94185/19218/13829/50791/20312/278180/234199/27205/26365/20779/75863/12161/19273/13866/13845/230979/18762/15040/12505/83554/71228/232341/12389/14462/16579/50723/67916/17242/18753/17075/12159/63953/17974/217303/13642/17196/269023/114774/381484/13482/11847/234839/20677/16854/245126/20963/16852/242202/12774/54446/12367/55985/16728/16181/11987/12524/66824/108101/12504/12527/12484/116…	79	constitutive DEGs
BP	GO:0034767	positive regulation of ion transmembrane transport	44/2308	187/23328	3.86544e-08	2.28725e-06	1.59796e-06	19733/20312/57394/223864/22063/59020/56089/18764/53416/14467/16535/57440/105722/13616/12638/12298/11932/57816/232341/13040/11977/77574/16511/12159/13844/20866/75607/18125/12297/13617/19699/12288/59091/71111/83433/109676/12289/279561/11838/12293/16518/12296/16533/80982	44	constitutive DEGs
BP	GO:0007266	Rho protein signal transduction	43/2308	181/23328	4.08192e-08	2.39119e-06	1.67058e-06	110596/69581/17207/13860/12558/13998/18208/230972/330914/230098/14766/109934/236920/16800/77669/14063/194231/207212/14163/244418/56699/260409/57257/14745/19418/234094/18596/13617/71653/76041/67425/19876/328967/68760/16400/22324/30938/71972/22376/14726/226970/381112/21844	43	constitutive DEGs
BP	GO:0032409	regulation of transporter activity	58/2308	280/23328	4.17943e-08	2.42407e-06	1.69355e-06	19733/17918/57394/223864/14199/59020/18189/11820/19017/18764/53416/14467/16535/57440/12638/12298/11932/57816/19700/232341/13040/11977/23967/12389/77574/18753/15275/12159/12043/76742/13844/20866/71345/19418/59095/75607/66395/57814/243961/12297/19699/59091/11603/13385/83433/18979/109676/72821/12289/12295/279561/56437/11838/12293/12286/12296/20974/14226	58	constitutive DEGs
BP	GO:0072659	protein localization to plasma membrane	60/2308	295/23328	4.91335e-08	2.82181e-06	1.97143e-06	170761/546144/93835/17918/102502/11835/13132/56224/12558/59020/83671/18189/22350/56089/52028/13823/230972/22349/53328/56460/332175/98878/67378/74053/57440/20742/16776/18762/57816/53331/216831/243547/76742/106522/51801/13844/76260/259300/242594/12988/217143/12297/16854/104886/56217/21937/14127/16400/23880/12323/83433/12306/109676/56461/279561/16668/104215/12296/237858/20533	60	constitutive DEGs
BP	GO:0086003	cardiac muscle cell contraction	23/2308	67/23328	4.97004e-08	2.82665e-06	1.97481e-06	140492/13511/14463/16535/12389/16511/20855/56543/57814/12288/16521/109676/72821/12289/12293/20271/12291/16518/12296/24052/109620/58226/216033	23	constitutive DEGs
BP	GO:0051924	regulation of calcium ion transport	57/2308	275/23328	5.32644e-08	2.97922e-06	2.0814e-06	19733/16000/20541/17918/19218/20312/65086/223864/228071/11421/22063/13057/18591/56089/18764/22337/14467/12523/57440/12298/19700/18760/12389/12159/12043/80708/20855/16416/78688/114774/20866/18596/66395/14681/18125/12297/16854/20856/13617/12288/232801/59091/12504/71111/70839/109676/24115/12289/12295/279561/56437/12293/12291/12286/12296/14226/80982	57	constitutive DEGs
BP	GO:1904064	positive regulation of cation transmembrane transport	41/2308	170/23328	5.34001e-08	2.97922e-06	2.0814e-06	19733/20312/57394/223864/22063/59020/56089/18764/14467/16535/57440/105722/13616/12298/11932/57816/232341/13040/11977/16511/12159/13844/20866/75607/18125/12297/13617/19699/12288/59091/71111/83433/109676/12289/279561/11838/12293/16518/12296/16533/80982	41	constitutive DEGs
BP	GO:0070293	renal absorption	11/2308	17/23328	6.10934e-08	3.37627e-06	2.3588e-06	22242/11828/11832/16535/100503085/12740/11826/57738/11829/319229/227753	11	constitutive DEGs
BP	GO:0015711	organic anion transport	83/2308	463/23328	6.49791e-08	3.55745e-06	2.48538e-06	74087/20518/18399/14275/216225/20510/70129/108116/20504/69309/69698/50770/114644/19218/57394/20778/102857/54403/79196/11421/12491/64051/28254/236149/16513/13723/18479/28250/320940/17920/215113/216227/50934/20532/52710/14276/105722/12638/12298/56018/26357/18173/22439/94280/78830/27416/236293/18753/239273/235527/20536/229699/64292/17250/54393/71345/11847/434674/11304/330836/59033/18408/20963/94281/…	83	constitutive DEGs
BP	GO:0006936	muscle contraction	60/2308	298/23328	7.16881e-08	3.88841e-06	2.7166e-06	20541/19218/140492/13511/56012/21385/109624/14463/16535/67378/57440/13616/56320/12389/16531/16511/243547/20655/20855/11475/114774/56543/11847/11749/22138/18125/57814/17969/12494/21916/17540/13617/242202/12288/13400/19219/11603/93689/16521/109676/72821/12289/12293/11474/11443/20271/12291/16518/12296/18166/50876/214384/16398/24052/17880/109620/12062/14226/58226/216033	60	constitutive DEGs
BP	GO:0007229	integrin-mediated signaling pathway	28/2308	95/23328	7.87514e-08	4.22067e-06	2.94873e-06	12512/241639/13829/13132/14268/11490/20779/320910/53618/16776/16774/16410/18552/67916/16416/57257/22177/100038882/242594/192897/20963/108101/14127/16400/23880/22324/14191/16398	28	constitutive DEGs
BP	GO:0007596	blood coagulation	40/2308	166/23328	7.92546e-08	4.22067e-06	2.94873e-06	217847/14071/19218/13829/20312/14268/12491/26365/279028/18591/12258/15442/21824/105722/17101/18792/14063/11891/14069/12389/216350/18753/16416/13844/14060/14114/20963/22174/108101/14127/12527/58992/70839/12306/15160/20344/18761/21825/14726/20533	40	constitutive DEGs
BP	GO:0022612	gland morphogenesis	38/2308	154/23328	8.53169e-08	4.50258e-06	3.14568e-06	16000/20377/16001/20563/11835/234199/21802/26365/21385/18208/12305/19130/20779/18591/57764/22337/207920/16776/18792/12505/15234/12389/15904/17242/12159/12043/20348/19876/13608/13123/94109/15375/14172/14632/18612/14633/21923/20292	38	constitutive DEGs
BP	GO:0060993	kidney morphogenesis	29/2308	101/23328	8.75351e-08	4.5784e-06	3.19865e-06	16373/66725/16869/14537/381157/14260/15415/18514/52906/16776/231470/12505/100503085/23967/14462/271127/22431/12159/12043/56753/16371/218476/20677/21412/97064/14734/20681/16878/22422	29	constitutive DEGs
BP	GO:0032635	interleukin-6 production	40/2308	167/23328	9.4374e-08	4.89242e-06	3.41804e-06	63873/81799/378425/12491/13057/11820/26415/12523/16800/14063/16956/117149/15234/242248/171095/17196/217305/22177/12988/229521/170744/20963/257632/14205/12774/232801/66824/21937/14127/12484/11629/83433/67445/11829/16176/268857/21899/239114/18985/21950	40	constitutive DEGs
BP	GO:0030203	glycosaminoglycan metabolic process	26/2308	85/23328	9.9472e-08	5.11146e-06	3.57107e-06	58250/16425/15212/233781/114332/17300/18591/16424/78923/13179/60322/11600/76969/12505/268780/71738/74241/18596/212898/15931/19219/234356/16176/15118/109685/80982	26	constitutive DEGs
BP	GO:0051604	protein maturation	59/2308	294/23328	1.03545e-07	5.2745e-06	3.68498e-06	14071/66725/14598/50528/50909/50765/56224/76884/53381/93757/70574/16612/20779/110350/20660/18048/12369/19141/12406/11801/18792/68947/57816/66686/68817/13040/20394/20340/432478/18552/213539/11796/78688/114774/55987/64138/20677/18791/667277/21821/12367/67759/66824/12876/53419/58992/225908/18132/76976/233744/64058/12362/11568/21825/17389/11798/227753/16619/21922	59	constitutive DEGs
BP	GO:0043271	negative regulation of ion transport	41/2308	174/23328	1.06316e-07	5.36895e-06	3.75096e-06	19218/228071/109731/11421/18764/53416/215113/16535/19700/232341/11977/23967/12389/16511/12043/80708/76742/217303/20855/54393/14758/13844/114774/71345/75607/84506/14681/18125/57814/12297/229521/16181/50790/18798/11603/279561/56437/20379/16176/21825/14226	41	constitutive DEGs
BP	GO:0010769	regulation of cell morphogenesis involved in differentiation	67/2308	351/23328	1.08897e-07	5.45229e-06	3.80918e-06	218877/20563/66725/54712/13829/20347/65086/13132/12558/14268/20356/20354/18208/18479/13047/211323/56013/18003/108699/13838/241638/13845/56320/268902/22439/74464/17242/216831/244058/56753/15529/329165/16416/13131/13844/17755/214968/14114/228550/20359/18213/12774/50706/20352/20349/241568/17756/71653/20348/16728/19699/29819/240057/19876/11603/12323/11838/170758/381979/12286/17760/14726/73181/29873/1…	67	constitutive DEGs
BP	GO:0042493	response to drug	54/2308	260/23328	1.10235e-07	5.47252e-06	3.82332e-06	20377/11668/22242/13120/13097/13098/380997/28254/56448/11944/13479/14463/17920/13105/331535/16535/14864/72082/18484/17101/14465/22223/404195/13096/18019/239273/16511/100043108/12043/17250/20655/545123/17025/57257/11826/13107/13115/320472/18125/12494/13058/16323/12038/107141/226105/76408/83702/16819/54611/13095/20512/12362/16176/16527	54	constitutive DEGs
BP	GO:0071805	potassium ion transmembrane transport	45/2308	200/23328	1.11586e-07	5.47569e-06	3.82554e-06	16516/16517/12512/16525/19218/223864/140492/14199/16513/11944/18764/53416/16490/16535/331004/105722/13616/11932/77031/232341/12389/16531/16511/76742/56543/75607/238076/57814/52150/217826/11603/16526/70839/16521/83433/109676/56461/12289/94249/279561/20512/16518/16494/16533/16527	45	constitutive DEGs
BP	GO:0007599	hemostasis	40/2308	168/23328	1.12168e-07	5.47569e-06	3.82554e-06	217847/14071/19218/13829/20312/14268/12491/26365/279028/18591/12258/15442/21824/105722/17101/18792/14063/11891/14069/12389/216350/18753/16416/13844/14060/14114/20963/22174/108101/14127/12527/58992/70839/12306/15160/20344/18761/21825/14726/20533	40	constitutive DEGs
BP	GO:0032611	interleukin-1 beta production	27/2308	91/23328	1.14794e-07	5.55643e-06	3.88194e-06	16000/69146/12491/11820/14063/16956/106869/94092/15275/22177/11847/170744/257632/15951/12774/232801/66824/83433/216799/13051/17951/11829/12362/16176/268857/54483/21899	27	constitutive DEGs
BP	GO:0090287	regulation of cellular response to growth factor stimulus	57/2308	281/23328	1.15719e-07	5.55643e-06	3.88194e-06	14275/58250/20377/20563/12512/76905/241639/225631/13132/72789/76884/56213/14180/18189/65112/18591/14463/14783/13179/20660/72183/269831/386655/11600/171463/83554/14465/12389/20340/14462/244058/12159/81907/14314/12509/14205/11482/55985/83453/19876/15245/16400/14734/94187/16948/226101/20379/72514/21825/12390/14172/214384/17965/66695/12683/12579/74499	57	constitutive DEGs
BP	GO:0031345	negative regulation of cell projection organization	46/2308	207/23328	1.19795e-07	5.70534e-06	3.98598e-06	63873/218877/20563/66725/20347/121021/13132/12010/233781/20356/380711/18189/20354/18208/13838/14964/18645/170835/244418/216831/18753/244058/56753/13642/13131/13844/14745/214968/64138/12494/20359/16852/12774/20352/20349/17756/20348/240057/235106/16400/14580/77832/73181/270120/259277/209743	46	constitutive DEGs
BP	GO:0086001	cardiac muscle cell action potential	20/2308	55/23328	1.23608e-07	5.83946e-06	4.07968e-06	140492/13511/16535/13052/12389/16511/56543/57814/12288/16521/109676/72821/12289/12293/20271/12291/16518/12296/109620/216033	20	constitutive DEGs
BP	GO:0050803	regulation of synapse structure or activity	58/2308	289/23328	1.32086e-07	6.13814e-06	4.28835e-06	66725/50791/12558/18189/20354/18208/11820/319476/65945/16979/330814/216227/30785/53328/56013/93842/19277/13838/241638/13845/56320/71228/239027/234267/19400/216831/243547/76742/64085/329165/66860/232813/242662/211187/13844/71436/69137/225875/228550/18213/19699/29819/240057/13429/13400/232370/11603/13385/12323/11838/399558/80749/227580/73181/16975/21844/70530/259277	58	constitutive DEGs
BP	GO:0120254	olefinic compound metabolic process	33/2308	126/23328	1.32187e-07	6.13814e-06	4.28835e-06	116852/64385/13078/13132/13097/13098/380997/56448/12160/19017/50781/13105/12161/76267/72082/13849/105349/16531/404195/13096/100043108/545123/13107/63857/19378/107141/226105/13118/83702/666168/13095/277753/58226	33	constitutive DEGs
BP	GO:0050817	coagulation	40/2308	169/23328	1.33073e-07	6.13814e-06	4.28835e-06	217847/14071/19218/13829/20312/14268/12491/26365/279028/18591/12258/15442/21824/105722/17101/18792/14063/11891/14069/12389/216350/18753/16416/13844/14060/14114/20963/22174/108101/14127/12527/58992/70839/12306/15160/20344/18761/21825/14726/20533	40	constitutive DEGs
BP	GO:0032956	regulation of actin cytoskeleton organization	68/2308	361/23328	1.48241e-07	6.78433e-06	4.7398e-06	20563/17996/13860/13829/20312/223864/207495/20356/77569/19130/18479/14260/245880/118449/242553/22349/20742/18484/76932/14063/56320/18645/208177/72042/15162/17242/216831/18753/56699/28240/260409/23912/29875/17974/170643/56753/329165/234857/16416/14758/76260/14745/56221/234094/320472/18596/243961/21916/268970/18213/20349/29819/66824/19219/68760/93689/80880/18761/170758/12978/22376/14191/50876/12182…	68	constitutive DEGs
BP	GO:0001667	ameboidal-type cell migration	77/2308	427/23328	1.5006e-07	6.81437e-06	4.76079e-06	14275/16000/218877/20563/20541/12512/241639/13829/20347/13078/20778/20356/26365/20354/19130/20779/18479/18591/73608/328949/13179/15111/22349/11881/11600/19141/16776/13616/14234/14461/18645/16410/18760/319565/101401/71709/223650/14462/67916/12159/63953/29875/56753/20855/11475/13642/16416/53868/11826/214968/13482/11749/20359/192897/11482/20352/20349/57260/55985/20348/19876/18710/16400/50525/107586/…	77	constitutive DEGs
BP	GO:0098742	cell-cell adhesion via plasma-membrane adhesion molecules	46/2308	209/23328	1.6166e-07	7.28464e-06	5.08934e-06	22242/50791/20312/13511/12558/26365/18189/13723/268663/65945/330814/12738/94332/93842/13052/268902/232341/16579/12563/17075/64085/13131/17196/219228/71436/330222/225875/279653/11658/16852/241568/235086/16728/16181/19876/19281/12560/12484/71740/232370/20344/192198/93712/20343/270120/114873	46	constitutive DEGs
BP	GO:0022898	regulation of transmembrane transporter activity	55/2308	270/23328	1.65756e-07	7.3594e-06	5.14157e-06	19733/17918/57394/223864/14199/59020/18189/11820/19017/18764/53416/14467/16535/57440/12638/12298/11932/57816/19700/232341/13040/11977/23967/12389/77574/15275/12159/12043/76742/13844/20866/71345/19418/59095/75607/66395/57814/243961/12297/19699/59091/11603/13385/83433/109676/72821/12289/12295/279561/56437/11838/12293/12286/12296/14226	55	constitutive DEGs
BP	GO:0048015	phosphatidylinositol-mediated signaling	39/2308	164/23328	1.66393e-07	7.3594e-06	5.14157e-06	16000/16001/83490/228852/227120/20354/22350/14299/18591/211323/13179/13866/72179/11600/14063/18162/14254/101476/26564/15234/19249/14462/72469/269437/18596/71785/17969/243300/18213/19699/18798/18799/20344/12978/14191/268857/14289/269615/227753	39	constitutive DEGs
BP	GO:0034103	regulation of tissue remodeling	26/2308	87/23328	1.67088e-07	7.3594e-06	5.14157e-06	20377/26365/12349/14463/22337/15111/109934/16410/20750/18383/17242/16416/23854/84506/12988/12494/20963/54525/19219/12484/246256/16998/234515/12978/56492/100201	26	constitutive DEGs
BP	GO:0034764	positive regulation of transmembrane transport	51/2308	243/23328	1.74328e-07	7.62098e-06	5.32432e-06	19733/16000/67389/20312/57394/223864/22063/59020/12349/56089/18764/53416/14467/16535/57440/105722/13616/12638/12298/11932/57816/232341/13040/11977/77574/18753/16511/12159/13844/20866/75607/18125/12297/13617/19699/12288/59091/71111/83433/109676/14734/12289/279561/11838/12293/11754/104215/16518/12296/16533/80982	51	constitutive DEGs
BP	GO:0061326	renal tubule development	29/2308	104/23328	1.75674e-07	7.62293e-06	5.32568e-06	16373/22242/16869/381157/14260/14160/18764/15415/18514/52906/16776/12505/100503085/23967/14462/271127/22431/12159/12043/56753/16371/11826/76260/21412/97064/14734/20681/16878/22422	29	constitutive DEGs
BP	GO:0050729	positive regulation of inflammatory response	37/2308	152/23328	1.82032e-07	7.84075e-06	5.47786e-06	63873/66725/19218/11421/106763/13032/15040/16956/13040/17242/17250/171095/56221/73845/14129/245126/257632/13617/64297/242202/12774/232801/11770/14131/19219/21937/14127/58992/12484/83433/58203/11754/16176/56312/21899/16398/239114	37	constitutive DEGs
BP	GO:0016358	dendrite development	60/2308	306/23328	1.89289e-07	8.05675e-06	5.62877e-06	22359/66725/20354/18208/11820/12160/18479/14260/18209/52028/13047/17920/211323/56013/77480/74053/93842/13838/241638/13845/56320/71228/17181/11977/67102/52463/216831/29875/17974/15529/329165/216963/218194/13131/13844/17755/330222/14745/243961/228550/17756/19699/29819/50790/240057/19876/16782/13385/12323/11838/12286/17760/16988/73181/17754/16975/211134/13175/21844/270120	60	constitutive DEGs
BP	GO:0030336	negative regulation of cell migration	56/2308	278/23328	1.89797e-07	8.05675e-06	5.62877e-06	20377/15404/20563/12512/50791/20312/13078/11490/77569/13134/18591/73608/328949/13479/19017/211323/13179/14766/109934/19273/11932/18645/71228/208177/269951/101401/223650/77574/63953/12043/56753/217303/118453/20855/214968/13482/15139/242608/11482/12774/55985/16181/19876/19219/19281/11629/13051/19279/21825/234593/214384/17965/22411/70771/70415/56838	56	constitutive DEGs
BP	GO:0032412	regulation of ion transmembrane transporter activity	53/2308	259/23328	2.3711e-07	9.9548e-06	6.95482e-06	19733/17918/223864/14199/59020/18189/11820/19017/18764/53416/14467/16535/57440/12638/12298/11932/57816/19700/232341/13040/11977/23967/12389/77574/15275/12159/76742/13844/20866/71345/19418/59095/75607/66395/57814/243961/12297/19699/59091/11603/13385/83433/109676/72821/12289/12295/279561/56437/11838/12293/12286/12296/14226	53	constitutive DEGs
BP	GO:0048762	mesenchymal cell differentiation	48/2308	225/23328	2.37909e-07	9.9548e-06	6.95482e-06	14275/20377/218877/20347/13132/20356/11490/76566/20354/20378/17300/223332/15111/16776/13616/14234/171463/71228/208177/23967/14462/17242/102693/12159/12043/22413/114774/214968/11749/19378/20359/21412/13617/20352/20349/97064/20348/12006/107586/18132/20681/15375/17311/16176/14726/214384/22411/21844	48	constitutive DEGs
BP	GO:0046850	regulation of bone remodeling	21/2308	62/23328	2.44398e-07	1.01538e-05	7.09384e-06	20377/26365/12349/16410/20750/18383/17242/16416/23854/84506/12988/12494/20963/54525/19219/246256/16998/234515/12978/56492/100201	21	constitutive DEGs
BP	GO:0048017	inositol lipid-mediated signaling	39/2308	167/23328	2.76013e-07	1.13865e-05	7.95505e-06	16000/16001/83490/228852/227120/20354/22350/14299/18591/211323/13179/13866/72179/11600/14063/18162/14254/101476/26564/15234/19249/14462/72469/269437/18596/71785/17969/243300/18213/19699/18798/18799/20344/12978/14191/268857/14289/269615/227753	39	constitutive DEGs
BP	GO:0006813	potassium ion transport	50/2308	240/23328	2.90646e-07	1.19063e-05	8.31822e-06	16516/16517/12512/16525/19218/223864/140492/14199/16513/11944/18764/53416/16490/16535/331004/105722/13616/11932/77031/232341/12389/16531/16511/76742/11826/56543/75607/238076/18125/57814/52150/227632/217826/18798/11603/16526/70839/16521/83433/109676/56461/12289/94249/279561/20512/16518/16494/317750/16533/16527	50	constitutive DEGs
BP	GO:0001819	positive regulation of cytokine production	79/2308	449/23328	2.96021e-07	1.19363e-05	8.33917e-06	63873/12479/81799/20312/13078/69146/12010/12491/13057/68075/11820/20779/14463/20660/26415/15442/53791/12523/20742/16800/230979/14063/18762/15040/16956/18173/117149/94092/15234/14462/50723/17242/67917/15275/17022/20655/171095/74039/17196/22177/19696/56620/73845/56496/15139/140497/170744/245126/20963/257632/15951/17085/14205/64297/12774/50706/232801/66824/19219/21937/14127/11629/83433/216799/27278/…	79	constitutive DEGs
BP	GO:0090092	regulation of transmembrane receptor protein serine/threonine kinase signaling pathway	51/2308	247/23328	2.97177e-07	1.19363e-05	8.33917e-06	14275/58250/20377/76905/241639/225631/16326/50791/13132/72789/56213/14180/65112/12160/14463/20660/72183/12161/386655/20742/171463/83554/14561/14465/12389/20340/244058/12159/14314/12163/16323/11482/97064/83453/110075/16400/107586/14734/94187/16948/20379/21825/12390/214384/17965/66695/209268/12683/12579/74499/16322	51	constitutive DEGs
BP	GO:0051146	striated muscle cell differentiation	61/2308	317/23328	2.9749e-07	1.19363e-05	8.33917e-06	16000/20541/17996/12558/14200/19130/18479/18209/14463/211323/13008/11790/12180/12298/13052/22439/14465/22223/22431/18019/12159/12043/74244/66860/13642/259300/20866/13007/12224/22138/18596/21916/74103/21821/13400/12508/68760/12527/24051/12175/93689/79221/11474/11443/22437/226041/68794/57810/12362/16948/226101/12390/56808/50876/214384/434246/24052/227721/17880/74116/74376	61	constitutive DEGs
BP	GO:0001894	tissue homeostasis	53/2308	261/23328	3.06232e-07	1.22034e-05	8.5258e-06	20510/72088/16541/19228/26365/12349/20779/17300/53416/52028/230872/67378/11600/11932/14461/13052/16410/20750/18383/260305/13040/12043/20655/16416/17196/23854/84506/18596/12988/11304/12494/17245/26380/20963/257632/97064/19219/12560/104871/246256/16470/13038/16998/279561/170758/12978/56492/241950/20289/17754/100201/107476/12062	53	constitutive DEGs
BP	GO:0006816	calcium ion transport	75/2308	420/23328	3.2322e-07	1.27934e-05	8.93797e-06	19733/63873/16000/20541/17918/19218/20312/65086/223864/192120/228071/11421/320508/22063/13057/225997/18591/56089/18764/22337/14467/12523/57440/105722/12298/16410/19700/18760/12389/28240/12159/12043/80708/20855/51801/16416/78688/114774/20866/13115/11749/18596/66395/14681/18125/12297/16854/20856/13617/12774/12288/232801/59091/12504/71111/70839/12323/53313/109676/24115/12289/94249/12295/279561/56437…	75	constitutive DEGs
BP	GO:0002687	positive regulation of leukocyte migration	37/2308	156/23328	3.66237e-07	1.43988e-05	1.00596e-05	63873/19218/20312/11820/53416/19141/230979/105722/13616/14063/117149/232341/17242/16416/114774/56221/71785/16854/13617/14205/55985/66824/19219/11629/70839/83433/20344/13051/14345/11754/12978/17311/16176/21825/14289/20343/16398	37	constitutive DEGs
BP	GO:1905475	regulation of protein localization to membrane	43/2308	195/23328	3.82205e-07	1.49264e-05	1.04282e-05	17918/102502/13829/50791/11835/13132/12558/59020/18189/22350/18479/56089/53881/230972/22349/53328/13866/20742/18762/56320/53331/77574/216831/243547/76742/68617/232813/106522/13844/12988/12297/16854/58801/16400/13385/12323/83433/14734/279561/104215/227753/230500/80982	43	constitutive DEGs
BP	GO:0033628	regulation of cell adhesion mediated by integrin	17/2308	44/23328	3.95359e-07	1.52668e-05	1.0666e-05	241639/13078/27205/14234/18792/57816/232341/16416/13482/234839/20963/55985/108101/12484/70839/170758/16878	17	constitutive DEGs
BP	GO:0050807	regulation of synapse organization	55/2308	277/23328	3.96135e-07	1.52668e-05	1.0666e-05	66725/50791/12558/18189/20354/18208/11820/319476/65945/16979/330814/30785/53328/56013/93842/19277/13838/241638/13845/56320/71228/239027/234267/19400/216831/243547/76742/64085/329165/66860/232813/242662/211187/13844/71436/69137/225875/228550/18213/19699/29819/13400/232370/11603/13385/12323/11838/399558/80749/227580/73181/16975/21844/70530/259277	55	constitutive DEGs
BP	GO:0031638	zymogen activation	22/2308	69/23328	4.23008e-07	1.6196e-05	1.13151e-05	14071/14598/50909/76884/16612/18048/19141/11801/18792/66686/432478/114774/64138/18791/667277/67759/66824/58992/64058/21825/16619/21922	22	constitutive DEGs
BP	GO:0048771	tissue remodeling	43/2308	196/23328	4.43363e-07	1.68651e-05	1.17826e-05	16000/20377/22242/19228/121021/26365/12349/20779/17300/14463/22337/15111/109934/14234/16410/20750/18383/13040/11977/12389/17242/72780/16416/78688/23854/84506/12988/12494/20963/11482/54525/15400/20348/19219/12484/246256/13038/16998/234515/12978/56492/16878/100201	43	constitutive DEGs
BP	GO:1903510	mucopolysaccharide metabolic process	21/2308	64/23328	4.49036e-07	1.69707e-05	1.18564e-05	58250/16425/233781/18591/16424/78923/13179/60322/11600/76969/12505/268780/71738/74241/212898/19219/234356/16176/15118/109685/80982	21	constitutive DEGs
BP	GO:0003002	regionalization	69/2308	379/23328	4.544e-07	1.70633e-05	1.19211e-05	20377/16373/15404/16869/68151/22158/11835/15414/72507/17300/14463/110350/15415/73916/18514/14766/12259/16870/17285/12167/15227/15402/14234/103889/268902/14561/15410/26564/23967/15412/18552/22431/12159/16568/16371/22413/66910/235542/22138/15413/226049/19378/21821/11482/15400/20348/19699/19876/15245/244585/12006/107586/70122/14734/20671/11838/66993/57810/15375/15401/59058/240888/14632/17965/22422/2…	69	constitutive DEGs
BP	GO:0098657	import into cell	51/2308	251/23328	4.98215e-07	1.85894e-05	1.29873e-05	20518/16516/14275/63873/20510/16517/20541/57394/20537/72002/12491/16513/11944/56089/240055/17920/215113/65969/50934/331004/14276/11932/232341/18753/16511/28240/17250/13642/16416/14758/114774/56543/75607/72027/18125/11987/12288/13429/16521/83433/14580/57738/279561/11838/13340/20271/20512/16518/21825/20974/269642	51	constitutive DEGs
BP	GO:0006790	sulfur compound metabolic process	55/2308	279/23328	5.0401e-07	1.86867e-05	1.30552e-05	68738/14778/67528/12012/58250/14598/233799/236900/12583/233781/70789/109801/14866/13479/78923/104923/217700/13179/56360/60322/67420/14864/171210/68396/11600/230161/14874/76969/68947/117147/14871/64918/268780/71738/18597/74241/329910/12116/20655/29807/15488/26568/76263/100042314/212898/50790/17855/234356/12286/227231/54200/665563/53315/107476/14104	55	constitutive DEGs
BP	GO:0071692	protein localization to extracellular region	82/2308	478/23328	5.24039e-07	1.9307e-05	1.34887e-05	67041/16000/20377/81799/52055/17918/67389/19218/378425/13829/20312/57394/68151/12491/280662/26365/18576/18189/22350/20779/207227/11727/20660/56013/53791/16535/52906/18484/17101/12638/14063/13650/15040/14661/269951/218461/16822/28240/74244/56620/22138/18125/20677/245049/12494/12163/140497/229521/170744/20963/257632/26875/54525/104886/320051/16181/12288/50790/19219/71111/20618/94353/20196/116838/83…	82	constitutive DEGs
BP	GO:0035592	establishment of protein localization to extracellular region	81/2308	471/23328	5.53297e-07	2.02576e-05	1.41528e-05	67041/16000/20377/81799/52055/17918/67389/19218/378425/13829/20312/57394/68151/12491/280662/26365/18576/18189/22350/20779/207227/11727/20660/56013/53791/16535/52906/18484/17101/12638/14063/13650/15040/14661/269951/218461/16822/28240/74244/56620/22138/18125/20677/245049/12494/12163/140497/229521/170744/20963/257632/26875/54525/104886/320051/16181/12288/50790/19219/71111/20618/94353/20196/116838/83…	81	constitutive DEGs
BP	GO:0045665	negative regulation of neuron differentiation	52/2308	259/23328	5.69288e-07	2.06741e-05	1.44437e-05	63873/16373/218877/20563/66725/19218/20347/121021/13132/12010/233781/20356/380711/20354/18208/11820/18514/13838/14964/14561/170835/12389/244418/15904/18131/244058/69743/13642/13131/13844/14745/214968/64138/12494/20359/16852/12774/20352/20349/17756/20348/240057/235106/12484/14580/20681/19716/16176/73181/270120/259277/209743	52	constitutive DEGs
BP	GO:0048880	sensory system development	75/2308	426/23328	5.71731e-07	2.06741e-05	1.44437e-05	72088/11668/16869/13078/72002/22158/195727/14180/21385/19130/17300/18591/270893/17132/18514/12259/23928/16870/12161/52906/12577/269831/12167/252973/14234/58208/50524/14254/14561/12837/234267/214301/231214/260305/14462/22431/17536/69743/12159/12043/329165/242022/11826/13844/76260/16779/330222/12832/235542/18596/21916/19378/114142/16323/17245/18213/21821/11482/14686/83453/29819/12288/244585/70839/6…	75	constitutive DEGs
BP	GO:0055001	muscle cell development	44/2308	205/23328	6.22562e-07	2.2374e-05	1.56314e-05	16000/20541/17996/14200/19130/18479/14463/13008/11790/12298/13052/22439/22223/18019/12159/12043/74244/13007/22138/18596/21916/74103/68760/24051/93689/109676/79221/11474/11443/22437/226041/68794/16948/226101/11535/12390/73181/56808/50876/214384/24052/17880/74116/74376	44	constitutive DEGs
BP	GO:0050922	negative regulation of chemotaxis	19/2308	55/23328	6.40531e-07	2.28795e-05	1.59845e-05	218877/20563/20347/20356/20354/268902/118453/214968/13482/20359/15139/20352/20349/55985/20348/19876/11629/21825/17965	19	constitutive DEGs
BP	GO:0070371	ERK1 and ERK2 cascade	61/2308	325/23328	7.21318e-07	2.54907e-05	1.78088e-05	63873/16000/81799/378425/20312/13132/14268/12491/18189/22350/11820/20779/18591/56089/14463/15111/13866/11600/14063/18762/12505/16410/109042/117149/319520/12389/12159/63953/11475/16416/67071/13844/56221/75607/18596/14114/12988/71785/101613/20963/257632/13617/16728/66824/19219/12504/83433/20305/217378/12978/19279/16176/72514/234593/14172/16878/14289/12771/21844/20292/20608	61	constitutive DEGs
BP	GO:0002791	regulation of peptide secretion	72/2308	406/23328	7.22338e-07	2.54907e-05	1.78088e-05	67041/16000/20377/81799/52055/67389/19218/378425/20312/57394/68151/106347/50765/12491/26365/18576/18189/22350/20779/207227/11727/20660/56013/53791/16535/52906/18484/12638/14063/13650/15040/14661/269951/218461/28240/74244/54393/56620/22138/18125/20677/58869/245049/12494/12163/140497/229521/170744/20963/54525/320051/50790/19219/71111/94353/83433/12289/79221/14761/18761/12362/78896/14191/16176/16878…	72	constitutive DEGs
BP	GO:0030193	regulation of blood coagulation	24/2308	82/23328	7.53582e-07	2.63429e-05	1.84042e-05	19218/13829/12491/26365/18591/12258/15442/21824/105722/18792/14063/12389/216350/18753/13844/20963/14127/12527/58992/12306/20344/18761/21825/14726	24	constitutive DEGs
BP	GO:0042692	muscle cell differentiation	71/2308	399/23328	7.55481e-07	2.63429e-05	1.84042e-05	16000/20541/17996/207215/12558/14200/14180/21385/19130/18479/18591/18209/14463/211323/13008/11790/15227/12180/12298/13052/22439/14465/22223/22431/18019/12159/12043/74244/66860/13642/259300/20866/13007/12224/22138/18596/21916/74103/21821/13400/12508/68760/12527/24051/12175/93689/109676/66993/79221/11474/11443/22437/226041/68794/57810/12362/16948/226101/11535/12390/73181/56808/50876/214384/22422/43…	71	constitutive DEGs
BP	GO:0008360	regulation of cell shape	36/2308	154/23328	7.6101e-07	2.63787e-05	1.84292e-05	69581/54712/13860/13829/15212/14268/20354/22350/245880/269233/13823/22349/320609/14163/244418/15162/56699/260409/23912/16568/22379/14745/56221/20349/12810/20196/71972/170758/12978/104215/14191/14726/16988/74734/677884/20292	36	constitutive DEGs
BP	GO:0030111	regulation of Wnt signaling pathway	58/2308	304/23328	7.71613e-07	2.65889e-05	1.8576e-05	14275/666048/20377/66725/241639/68151/13132/12558/83675/20356/14180/56811/20378/11820/20779/328949/218581/14160/14783/72114/50781/19273/19277/260305/232341/26564/76441/12389/67916/17242/72780/235542/75607/20677/320343/68259/64297/97064/12560/16400/12006/70122/18230/14734/24117/20671/64929/20379/73181/319998/14632/11798/22411/100201/21844/69217/329252/74499	58	constitutive DEGs
BP	GO:0150063	visual system development	74/2308	422/23328	7.93283e-07	2.71758e-05	1.89861e-05	72088/11668/16869/13078/72002/22158/195727/14180/21385/19130/17300/18591/17132/18514/12259/23928/16870/12161/52906/12577/269831/12167/252973/14234/58208/50524/14254/14561/12837/234267/214301/231214/260305/14462/22431/17536/69743/12159/12043/329165/242022/11826/13844/76260/16779/330222/12832/235542/18596/21916/19378/114142/16323/17245/18213/21821/11482/14686/83453/29819/12288/244585/70839/66993/20…	74	constitutive DEGs
BP	GO:0061098	positive regulation of protein tyrosine kinase activity	17/2308	46/23328	8.30961e-07	2.8301e-05	1.97722e-05	21802/11421/11820/18591/56013/18003/13838/14129/17969/64297/19699/232801/11603/13385/12978/231134/16975	17	constitutive DEGs
BP	GO:0010810	regulation of cell-substrate adhesion	45/2308	214/23328	8.5251e-07	2.88529e-05	2.01578e-05	15404/241639/225631/13829/13132/14268/12491/11490/77569/12305/20779/14260/18003/15227/18792/18762/56320/20750/54156/12837/208177/268780/18552/17242/12043/29875/56753/16416/14758/14114/16852/11482/50706/20349/16728/16400/170758/21825/14726/407800/74199/29873/76509/12182/56838	45	constitutive DEGs
BP	GO:0048844	artery morphogenesis	23/2308	77/23328	8.57016e-07	2.88529e-05	2.01578e-05	14275/30924/238055/21385/19130/17300/15111/15227/14234/101401/18131/17242/12159/13642/18933/18596/20677/11482/19219/18132/14230/214384/22411	23	constitutive DEGs
BP	GO:0097530	granulocyte migration	36/2308	155/23328	8.97922e-07	3.00573e-05	2.09992e-05	63873/22242/20563/19218/20312/13479/13616/13052/20750/117149/17242/217303/171095/57257/114774/56221/13482/16854/20963/257632/13617/55985/14131/19219/14127/22324/12986/20305/12978/16176/21825/12182/74734/20343/12771/20292	36	constitutive DEGs
BP	GO:0032411	positive regulation of transporter activity	31/2308	124/23328	9.44696e-07	3.14433e-05	2.19676e-05	19733/223864/59020/18764/53416/14467/57440/12638/12298/11932/57816/232341/13040/11977/77574/18753/12159/13844/20866/75607/12297/19699/59091/83433/18979/109676/279561/11838/12293/12296/20974	31	constitutive DEGs
BP	GO:0001503	ossification	70/2308	394/23328	9.56537e-07	3.16384e-05	2.21039e-05	140494/16000/16591/20377/20541/19228/233781/212712/14200/230587/14180/76566/20354/12160/17300/223332/15111/18514/11732/12161/12167/105722/14234/83554/20750/18760/23967/15904/17242/73121/12159/12043/114584/17313/20855/106522/54393/14758/12817/13115/100038882/12163/15951/68259/97064/83453/19219/110075/12006/234356/14734/94249/16998/11474/20681/16948/14191/21827/14588/14172/20289/17389/14632/22422/6…	70	constitutive DEGs
BP	GO:1900046	regulation of hemostasis	24/2308	83/23328	9.61359e-07	3.16384e-05	2.21039e-05	19218/13829/12491/26365/18591/12258/15442/21824/105722/18792/14063/12389/216350/18753/13844/20963/14127/12527/58992/12306/20344/18761/21825/14726	24	constitutive DEGs
BP	GO:0009306	protein secretion	80/2308	470/23328	9.88665e-07	3.23553e-05	2.26047e-05	67041/16000/20377/81799/52055/17918/67389/19218/378425/13829/20312/57394/68151/12491/26365/18576/18189/22350/20779/207227/11727/20660/56013/53791/16535/52906/18484/17101/12638/14063/13650/15040/14661/269951/218461/16822/28240/74244/56620/22138/18125/20677/245049/12494/12163/140497/229521/170744/20963/257632/26875/54525/104886/320051/16181/12288/50790/19219/71111/20618/94353/20196/116838/83433/216…	80	constitutive DEGs
BP	GO:0099111	microtubule-based transport	42/2308	195/23328	1.00655e-06	3.27577e-05	2.28859e-05	17918/213575/11820/110350/52028/73916/264134/74682/12121/18762/67286/319565/22223/269209/16568/12589/81907/20655/75533/17755/16594/71820/73293/68259/21821/16570/17756/29819/66061/50525/75050/16574/12217/11829/17760/241950/385668/17754/51938/16559/271639/78801	42	constitutive DEGs
BP	GO:0050708	regulation of protein secretion	66/2308	365/23328	1.02679e-06	3.32315e-05	2.32169e-05	67041/16000/20377/81799/52055/67389/19218/378425/20312/57394/68151/12491/26365/18576/18189/22350/20779/207227/11727/20660/56013/53791/16535/52906/18484/12638/14063/13650/15040/14661/269951/218461/28240/74244/56620/22138/18125/20677/245049/12494/12163/140497/229521/170744/20963/54525/320051/50790/19219/71111/94353/83433/12289/79221/14761/18761/12362/14191/16176/18111/17840/18575/21899/21844/12683/…	66	constitutive DEGs
BP	GO:0032835	glomerulus development	20/2308	62/23328	1.14092e-06	3.66016e-05	2.55713e-05	12828/17300/18591/19277/11600/14234/23967/22431/18131/12159/12043/16416/11826/16779/18596/71785/15139/21412/97064/71602	20	constitutive DEGs
BP	GO:0010977	negative regulation of neuron projection development	39/2308	176/23328	1.14594e-06	3.66016e-05	2.55713e-05	63873/218877/20563/66725/20347/121021/13132/12010/233781/20356/380711/20354/18208/13838/14964/170835/244418/244058/13642/13131/13844/14745/214968/64138/12494/20359/16852/12774/20352/20349/17756/20348/240057/235106/14580/73181/270120/259277/209743	39	constitutive DEGs
BP	GO:0032755	positive regulation of interleukin-6 production	27/2308	101/23328	1.14966e-06	3.66016e-05	2.55713e-05	63873/12491/13057/11820/26415/16800/14063/16956/117149/171095/17196/22177/170744/20963/257632/14205/12774/232801/66824/14127/11629/67445/16176/21899/239114/18985/21950	27	constitutive DEGs
BP	GO:0033630	positive regulation of cell adhesion mediated by integrin	11/2308	21/23328	1.19485e-06	3.77583e-05	2.63794e-05	241639/27205/14234/16416/234839/20963/55985/12484/70839/170758/16878	11	constitutive DEGs
BP	GO:0070372	regulation of ERK1 and ERK2 cascade	58/2308	308/23328	1.19888e-06	3.77583e-05	2.63794e-05	63873/16000/81799/378425/20312/13132/14268/12491/18189/22350/11820/20779/18591/56089/14463/15111/13866/11600/14063/18762/12505/109042/117149/319520/12389/12159/63953/11475/16416/67071/13844/56221/75607/18596/14114/12988/71785/101613/20963/257632/13617/16728/66824/12504/83433/20305/217378/12978/19279/16176/72514/234593/14172/16878/14289/21844/20292/20608	58	constitutive DEGs
BP	GO:2000027	regulation of animal organ morphogenesis	44/2308	210/23328	1.244e-06	3.89698e-05	2.72259e-05	20377/16869/11835/13132/26365/21385/17300/57764/22337/15415/15111/52906/14234/18792/268902/18383/26564/15234/14462/14365/22431/17242/69743/12159/12043/56753/22413/114142/13617/21821/20348/19876/83395/57265/70122/14734/20681/14172/16878/14632/22422/66695/22411/69217	44	constitutive DEGs
BP	GO:0035023	regulation of Rho protein signal transduction	33/2308	138/23328	1.26118e-06	3.91807e-05	2.73732e-05	110596/17207/13860/12558/13998/230972/230098/14766/109934/236920/16800/77669/14063/207212/14163/244418/57257/14745/19418/234094/18596/76041/67425/19876/328967/68760/16400/22324/30938/71972/226970/381112/21844	33	constitutive DEGs
BP	GO:0006066	alcohol metabolic process	60/2308	323/23328	1.26411e-06	3.91807e-05	2.73732e-05	56727/116852/30924/22359/11668/68393/13078/238055/19228/234199/13132/20778/235293/235533/11820/12160/53881/433323/67815/22337/79235/50781/65969/327655/12161/73166/233549/13595/12638/13360/26876/13849/170835/15929/269951/105349/16531/67916/58810/20652/20655/19659/227399/13115/68616/228550/58242/17855/83702/18799/18979/17171/13123/234515/226101/16176/54200/12642/102954/58226	60	constitutive DEGs
BP	GO:0055002	striated muscle cell development	41/2308	190/23328	1.27968e-06	3.94545e-05	2.75645e-05	16000/20541/17996/14200/19130/18479/14463/13008/11790/12298/13052/22439/22223/18019/12159/12043/74244/13007/22138/18596/21916/74103/68760/24051/93689/79221/11474/11443/22437/226041/68794/16948/226101/12390/56808/50876/214384/24052/17880/74116/74376	41	constitutive DEGs
BP	GO:0060560	developmental growth involved in morphogenesis	53/2308	275/23328	1.65312e-06	5.07014e-05	3.5422e-05	20377/218877/20563/16869/20347/65086/76884/14268/20356/319974/21385/20354/18208/12305/11820/18479/14260/110058/211323/77300/214230/20564/16870/18762/56320/68404/244058/12159/29875/81907/16779/71436/17755/214968/235542/20359/18213/12774/50706/20352/20349/17756/71653/20348/16728/19876/116838/22422/22411/13175/21844/21923/20292	53	constitutive DEGs
BP	GO:0061041	regulation of wound healing	34/2308	146/23328	1.67294e-06	5.10422e-05	3.56601e-05	19218/13829/12491/26365/18591/22349/12258/15442/21824/105722/14234/18792/14063/208177/12389/223650/216350/67916/12740/18753/63953/11475/13844/67866/20963/19219/14127/12527/58992/12306/20344/18761/21825/14726	34	constitutive DEGs
BP	GO:1904646	cellular response to amyloid-beta	14/2308	34/23328	1.69892e-06	5.11724e-05	3.57511e-05	16000/16001/12491/11820/72183/13838/19141/17250/83433/12295/12293/12286/14289/21899	14	constitutive DEGs
BP	GO:0060491	regulation of cell projection assembly	41/2308	192/23328	1.69945e-06	5.11724e-05	3.57511e-05	20563/13860/13829/27205/319974/213575/18189/20779/72844/230872/14063/56320/18645/234267/319565/11977/12389/271127/216831/18753/56699/28240/260409/104943/56753/66573/11826/23854/24057/12224/21821/67425/29819/66061/11603/70839/77832/18761/104215/22376/75769	41	constitutive DEGs
BP	GO:0060541	respiratory system development	50/2308	254/23328	1.70342e-06	5.11724e-05	3.57511e-05	16000/22158/11421/14180/14463/13047/207920/11790/76123/252973/15227/15402/16776/12638/13360/71228/14465/11977/22431/12159/17313/22413/106522/18596/64138/66513/19378/114142/21412/21821/15245/244585/16400/171211/68790/14734/16998/16948/15375/17681/14726/14172/16878/51938/14632/214384/22422/68270/14633/21923	50	constitutive DEGs
BP	GO:1901342	regulation of vasculature development	64/2308	356/23328	1.82317e-06	5.44904e-05	3.80692e-05	12828/30924/76905/20312/13078/223864/228852/20356/12491/23876/26365/14180/18576/17300/18591/14463/320910/13179/269831/15402/14234/14461/14254/18760/14465/192187/15234/11489/101401/22431/17242/18019/12159/18746/13642/16416/12827/11826/20866/56221/12224/12509/71785/13058/16854/15139/14205/11482/20349/15245/19219/21937/18132/13051/79221/16176/11535/21825/14172/16878/214384/12771/209743/20292	64	constitutive DEGs
BP	GO:0043270	positive regulation of ion transport	61/2308	334/23328	1.85144e-06	5.50545e-05	3.84632e-05	19733/20312/65086/57394/223864/14199/22063/59020/18591/56089/18764/53416/14467/16535/57440/105722/13616/12638/12298/11932/57816/232341/13040/11977/12389/77574/18753/16511/12159/64292/20855/54393/13844/20866/75607/18596/18125/12297/16854/13617/19699/12288/232801/59091/12504/71111/70839/83433/109676/12289/279561/11838/12293/20271/16176/16518/12296/16533/269642/80982/20608	61	constitutive DEGs
BP	GO:0060828	regulation of canonical Wnt signaling pathway	47/2308	234/23328	1.92524e-06	5.696e-05	3.97945e-05	14275/20377/66725/241639/68151/13132/12558/83675/20356/14180/56811/20378/11820/20779/328949/14160/72114/50781/19273/19277/260305/232341/26564/76441/12389/17242/72780/235542/75607/20677/320343/64297/97064/12560/12006/70122/14734/20671/64929/20379/319998/14632/11798/22411/100201/69217/74499	47	constitutive DEGs
BP	GO:0050818	regulation of coagulation	24/2308	86/23328	1.94025e-06	5.71155e-05	3.99032e-05	19218/13829/12491/26365/18591/12258/15442/21824/105722/18792/14063/12389/216350/18753/13844/20963/14127/12527/58992/12306/20344/18761/21825/14726	24	constitutive DEGs
BP	GO:0034109	homotypic cell-cell adhesion	22/2308	75/23328	2.06713e-06	6.02451e-05	4.20897e-05	19218/13829/13511/14268/26365/19273/13052/67916/18753/16416/20963/16852/22174/16728/108101/12527/12484/70839/18761/14726/109620/216033	22	constitutive DEGs
BP	GO:0048747	muscle fiber development	22/2308	75/23328	2.06713e-06	6.02451e-05	4.20897e-05	20541/17996/12298/13052/22439/22223/12159/12043/22138/74103/24051/79221/11474/11443/68794/16948/226101/12390/56808/24052/17880/74376	22	constitutive DEGs
BP	GO:0032652	regulation of interleukin-1 production	26/2308	98/23328	2.10624e-06	6.07801e-05	4.24634e-05	16000/378425/20312/69146/26365/11820/16956/94092/15275/22177/11847/170744/257632/15951/12774/232801/66824/19219/83433/216799/13051/17951/11829/12362/268857/54483	26	constitutive DEGs
BP	GO:0072080	nephron tubule development	26/2308	98/23328	2.10624e-06	6.07801e-05	4.24634e-05	16373/22242/16869/381157/14260/15415/18514/52906/16776/12505/100503085/23967/14462/271127/22431/12159/12043/56753/16371/11826/21412/97064/14734/20681/16878/22422	26	constitutive DEGs
BP	GO:0048562	embryonic organ morphogenesis	60/2308	328/23328	2.12393e-06	6.099e-05	4.261e-05	14275/58250/72088/11668/15404/16869/22158/212712/15414/14180/21385/18208/20378/19130/14463/18764/15415/73916/17920/15111/52906/109934/252973/15227/21676/15402/14234/103889/14461/15410/26564/23967/15412/14462/14365/12159/16568/20655/13844/18933/15413/19378/73293/21412/15400/16470/107586/57265/20671/100503041/15401/50530/17389/51938/14632/22411/114873/109205/68270/14633	60	constitutive DEGs
BP	GO:0046394	carboxylic acid biosynthetic process	56/2308	299/23328	2.16513e-06	6.187e-05	4.32249e-05	68738/19733/16832/12012/67092/11668/54326/14598/107272/17918/233799/12035/74559/70789/14660/19130/18591/104923/338521/76267/66447/117147/16956/20250/14661/64918/18416/105349/18746/12116/64292/58810/19659/19378/212898/20963/68041/19219/268756/13118/231691/666168/13123/16592/20249/19215/20512/17001/16176/15118/277753/30049/665563/239759/107476/14104	56	constitutive DEGs
BP	GO:0001654	eye development	72/2308	418/23328	2.17956e-06	6.19798e-05	4.33016e-05	72088/11668/16869/13078/72002/22158/195727/14180/21385/19130/17300/18591/17132/18514/23928/16870/12161/52906/12577/269831/12167/252973/14234/58208/50524/14254/14561/12837/234267/214301/231214/260305/14462/22431/17536/69743/12159/12043/329165/242022/11826/13844/76260/16779/330222/12832/235542/18596/21916/19378/114142/16323/17245/18213/21821/11482/14686/83453/29819/12288/244585/66993/20681/57810/14…	72	constitutive DEGs
BP	GO:0072012	glomerulus vasculature development	12/2308	26/23328	2.19206e-06	6.20343e-05	4.33397e-05	18591/11600/14234/23967/22431/18131/12159/16416/11826/18596/71785/21412	12	constitutive DEGs
BP	GO:0031349	positive regulation of defense response	53/2308	278/23328	2.31958e-06	6.53273e-05	4.56403e-05	63873/66725/19218/11421/13057/106763/13032/80285/56489/14063/15040/16956/117149/13040/17242/67917/17250/171095/56221/73845/14129/170744/245126/257632/15951/13617/64297/242202/12774/232801/11770/14131/66824/19219/15458/21937/14127/58992/12484/12810/83433/22324/58203/27278/11754/16176/56312/14289/18619/21899/16398/239114/30925	53	constitutive DEGs
BP	GO:0019369	arachidonic acid metabolic process	21/2308	70/23328	2.34826e-06	6.58188e-05	4.59836e-05	64385/13078/13097/13098/380997/56448/13105/76267/72082/13849/404195/13096/100043108/545123/13107/107141/226105/13118/666168/13095/277753	21	constitutive DEGs
BP	GO:0016053	organic acid biosynthetic process	56/2308	300/23328	2.40986e-06	6.72235e-05	4.6965e-05	68738/19733/16832/12012/67092/11668/54326/14598/107272/17918/233799/12035/74559/70789/14660/19130/18591/104923/338521/76267/66447/117147/16956/20250/14661/64918/18416/105349/18746/12116/64292/58810/19659/19378/212898/20963/68041/19219/268756/13118/231691/666168/13123/16592/20249/19215/20512/17001/16176/15118/277753/30049/665563/239759/107476/14104	56	constitutive DEGs
BP	GO:0001676	long-chain fatty acid metabolic process	28/2308	111/23328	2.57754e-06	7.15602e-05	4.99948e-05	64385/17918/13078/13097/13098/380997/12491/56448/13105/76267/72082/171210/18484/13849/404195/13096/100043108/545123/13107/26568/50790/107141/226105/13118/666168/13095/17001/277753	28	constitutive DEGs
BP	GO:0098840	protein transport along microtubule	20/2308	65/23328	2.62473e-06	7.21861e-05	5.04321e-05	17918/213575/110350/52028/73916/264134/74682/67286/16568/12589/71820/68259/21821/29819/66061/16574/241950/385668/17754/16559	20	constitutive DEGs
BP	GO:0099118	microtubule-based protein transport	20/2308	65/23328	2.62473e-06	7.21861e-05	5.04321e-05	17918/213575/110350/52028/73916/264134/74682/67286/16568/12589/71820/68259/21821/29819/66061/16574/241950/385668/17754/16559	20	constitutive DEGs
BP	GO:0007159	leukocyte cell-cell adhesion	62/2308	345/23328	2.65678e-06	7.27262e-05	5.08094e-05	16000/12479/94185/22242/14537/278180/234199/26365/20354/75863/13866/230979/18762/15040/12505/71228/232341/12389/14462/50723/17242/12159/63953/17974/217303/13642/269023/114774/381484/13482/11847/20677/16854/245126/20963/16852/242202/54446/12367/16728/11987/12524/66824/108101/12504/12484/11629/20344/216799/13051/14345/18761/319655/54167/16176/22361/74734/20343/24099/20533/56838/21950	62	constitutive DEGs
BP	GO:0050921	positive regulation of chemotaxis	34/2308	149/23328	2.72282e-06	7.41873e-05	5.18302e-05	63873/20563/20312/14268/20356/11820/18591/53416/19141/105722/13616/14063/117149/18760/232341/17242/14745/18596/71785/13617/14205/18213/55985/11629/70839/83433/12978/16176/21825/14172/14289/20343/16398/21844	34	constitutive DEGs
BP	GO:0042063	gliogenesis	61/2308	338/23328	2.76627e-06	7.50222e-05	5.24135e-05	16000/94185/225608/20312/15212/20732/121021/12558/14268/16513/11820/20678/18591/245880/16777/211323/338521/11496/14766/12259/23928/13866/13838/11932/26564/76441/319565/17181/269951/15904/67916/17242/269604/12159/63953/20655/13131/16779/234094/20677/56386/192897/18213/19153/56217/19699/12527/225908/70839/83433/14580/13051/12978/20681/16176/29873/16878/16975/14289/21844/12579	61	constitutive DEGs
BP	GO:1990266	neutrophil migration	30/2308	124/23328	2.91777e-06	7.87664e-05	5.50293e-05	22242/20563/19218/20312/13479/13616/13052/20750/117149/17242/57257/114774/56221/13482/16854/20963/257632/13617/55985/14131/19219/14127/22324/12986/20305/16176/12182/74734/20343/20292	30	constitutive DEGs
BP	GO:0007224	smoothened signaling pathway	35/2308	156/23328	2.9483e-06	7.92253e-05	5.535e-05	20377/59056/22158/14180/72507/68525/110350/73916/264134/218232/117606/15227/69672/71228/231214/26564/269209/16568/12589/67590/268935/66573/18933/68259/21821/15245/244585/14734/94187/57810/15375/240888/14632/22422/14633	35	constitutive DEGs
BP	GO:1904645	response to amyloid-beta	15/2308	40/23328	2.96396e-06	7.92827e-05	5.539e-05	16000/16001/12491/11820/56089/72183/13838/19141/17250/83433/12295/12293/12286/14289/21899	15	constitutive DEGs
BP	GO:0072176	nephric duct development	8/2308	12/23328	3.11618e-06	8.29753e-05	5.79698e-05	16869/381157/13838/23967/14462/12159/13642/14734	8	constitutive DEGs
BP	GO:0003015	heart process	46/2308	231/23328	3.14452e-06	8.3351e-05	5.82324e-05	20510/20541/140492/13511/11421/20779/56089/14463/16535/57440/13616/13052/12389/16511/20536/20655/20855/56543/22138/14681/18125/57814/242202/97064/14615/12288/13400/11550/11603/74868/16521/109676/72821/12289/12293/20271/12291/11535/16518/12296/56808/24052/109620/14226/58226/216033	46	constitutive DEGs
BP	GO:0008016	regulation of heart contraction	39/2308	183/23328	3.16809e-06	8.35976e-05	5.84046e-05	20510/20541/140492/13511/14463/16535/57440/13616/13052/12389/16511/20536/20855/56543/14681/18125/57814/242202/14615/12288/13400/11550/11603/74868/16521/109676/72821/12289/12293/20271/12291/11535/16518/12296/56808/109620/14226/58226/216033	39	constitutive DEGs
BP	GO:0010038	response to metal ion	52/2308	274/23328	3.30347e-06	8.67789e-05	6.06272e-05	67092/66725/13829/50765/12010/56012/14268/22063/18189/11820/110058/18764/20657/12161/18484/19141/14661/232341/78830/11977/105349/12389/16531/28240/12043/29875/20655/17025/11826/20866/13115/22138/102278/17969/229521/54525/11770/71111/234577/13385/12323/22784/18799/56461/20271/12291/21825/73181/16533/16661/18575/227753	52	constitutive DEGs
BP	GO:0006631	fatty acid metabolic process	70/2308	408/23328	3.45986e-06	9.04816e-05	6.3214e-05	68738/19733/116852/56185/30924/12012/54326/64385/14598/17918/233799/236900/74559/13078/68631/13097/13098/27052/380997/12491/56448/19017/338521/217700/13105/76267/72082/171210/18484/230161/230784/117147/16956/20250/26876/13849/105349/12389/404195/13096/100043108/329910/64292/545123/13107/15488/26568/436059/50790/107141/226105/68041/11770/21937/13118/83702/666168/13095/16592/20249/19215/19088/17001…	70	constitutive DEGs
BP	GO:0030323	respiratory tube development	45/2308	225/23328	3.54959e-06	9.24157e-05	6.45653e-05	16000/22158/11421/14180/14463/13047/207920/76123/252973/15227/15402/16776/12638/13360/71228/14465/11977/18552/12159/17313/22413/106522/18596/64138/66513/19378/114142/21412/21821/15245/16400/14734/16998/16948/15375/14726/14172/16878/51938/14632/214384/22422/68270/14633/21923	45	constitutive DEGs
BP	GO:0061437	renal system vasculature development	12/2308	27/23328	3.5901e-06	9.26467e-05	6.47267e-05	18591/11600/14234/23967/22431/18131/12159/16416/11826/18596/71785/21412	12	constitutive DEGs
BP	GO:0061440	kidney vasculature development	12/2308	27/23328	3.5901e-06	9.26467e-05	6.47267e-05	18591/11600/14234/23967/22431/18131/12159/16416/11826/18596/71785/21412	12	constitutive DEGs
BP	GO:0001508	action potential	32/2308	138/23328	3.67899e-06	9.45242e-05	6.60384e-05	140492/13511/12491/16490/16535/94045/20272/12298/13052/12389/16531/16511/114774/56543/57814/12297/18213/12288/16521/109676/72821/12289/12293/20271/12291/16518/12296/109620/64378/14226/58226/216033	32	constitutive DEGs
BP	GO:0045606	positive regulation of epidermal cell differentiation	11/2308	23/23328	3.79593e-06	9.71027e-05	6.78398e-05	17300/22337/404634/94092/12159/13115/107586/55948/20379/54200/18612	11	constitutive DEGs
BP	GO:0043406	positive regulation of MAP kinase activity	45/2308	226/23328	4.01363e-06	0.000102225	7.14187e-05	16000/66725/65086/121021/13132/21802/26365/11820/20779/18479/18591/53416/338372/13866/13838/13616/14254/117149/26564/15234/18753/12159/29875/20655/14745/74568/18596/12988/66513/71785/20963/257632/18213/242202/16181/19876/71111/12484/17311/16176/21825/14172/21899/22422/21844	45	constitutive DEGs
BP	GO:0006023	aminoglycan biosynthetic process	18/2308	56/23328	4.11172e-06	0.00010427	7.28474e-05	58250/93961/233781/18591/78923/60322/11600/26879/74241/227327/18596/26877/212898/19219/234356/232984/16176/15118	18	constitutive DEGs
BP	GO:0071621	granulocyte chemotaxis	30/2308	126/23328	4.1395e-06	0.000104522	7.30234e-05	63873/20563/20312/13479/13616/13052/20750/117149/17242/171095/57257/56221/13482/16854/20963/257632/13617/55985/14131/14127/22324/12986/20305/12978/16176/21825/12182/20343/12771/20292	30	constitutive DEGs
BP	GO:1903522	regulation of blood circulation	48/2308	248/23328	4.43382e-06	0.000111473	7.78797e-05	20510/20541/19218/20312/140492/13511/11820/18591/14463/276829/16535/57440/13616/14063/13052/12389/16511/20536/20855/56543/14681/18125/57814/12494/242202/14615/12288/13400/11550/11603/74868/16521/109676/19217/72821/12289/12293/20271/12291/11535/16518/12296/56808/18166/109620/14226/58226/216033	48	constitutive DEGs
BP	GO:0060070	canonical Wnt signaling pathway	53/2308	284/23328	4.46557e-06	0.000111792	7.81023e-05	14275/20377/66725/241639/68151/13132/12558/83675/20356/14180/56811/20378/11820/20779/328949/14160/72114/50781/19273/19277/260305/232341/26564/76441/12389/14462/14365/67916/17242/22413/72780/235542/75607/20677/320343/64297/97064/12560/12006/57265/70122/14734/20671/64929/20379/319998/14632/11798/22422/22411/100201/69217/74499	53	constitutive DEGs
BP	GO:0034754	cellular hormone metabolic process	27/2308	108/23328	4.64076e-06	0.000115043	8.03736e-05	116852/11668/13078/13132/20778/56448/12160/19017/79235/50781/15495/12161/12167/72082/20750/26876/101476/105349/16531/19659/15488/19378/83702/11535/30953/394432/58226	27	constitutive DEGs
BP	GO:0060840	artery development	27/2308	108/23328	4.64076e-06	0.000115043	8.03736e-05	14275/30924/238055/21385/19130/17300/15111/15227/14234/268902/101401/18131/17242/12159/13642/18933/18596/66513/20677/11482/19876/19219/18132/16948/14230/214384/22411	27	constitutive DEGs
BP	GO:0048864	stem cell development	24/2308	90/23328	4.65435e-06	0.000115043	8.03736e-05	14275/218877/20347/20356/20354/17300/15111/16776/13616/14234/12159/214968/11749/19378/20359/76626/13617/20352/20349/20348/107586/20681/17311/22422	24	constitutive DEGs
BP	GO:0098739	import across plasma membrane	36/2308	166/23328	4.90885e-06	0.000120824	8.44123e-05	20518/16516/14275/63873/20510/16517/20541/57394/20537/72002/16513/11944/56089/215113/50934/331004/14276/11932/232341/18753/16511/28240/17250/114774/56543/75607/72027/11987/12288/16521/57738/279561/20271/20512/16518/21825	36	constitutive DEGs
BP	GO:0014068	positive regulation of phosphatidylinositol 3-kinase signaling	21/2308	73/23328	4.9375e-06	0.00012102	8.45497e-05	16000/16001/83490/20354/18591/211323/13179/13866/11600/14063/14254/26564/15234/18596/71785/17969/18213/19699/20344/14191/14289	21	constitutive DEGs
BP	GO:0019722	calcium-mediated signaling	43/2308	214/23328	5.10926e-06	0.000124709	8.71264e-05	19733/16000/66725/20541/75600/17918/13829/14200/26365/333050/11820/18764/244579/330814/211323/30937/18019/28240/19057/20963/12774/54446/16728/217125/59091/13400/12504/12484/252837/70839/83433/20344/109676/13051/12289/11474/73181/14289/12182/12771/76469/24052/14226	43	constitutive DEGs
BP	GO:0051480	regulation of cytosolic calcium ion concentration	65/2308	375/23328	5.39126e-06	0.00013098	9.15075e-05	63873/20541/17918/68027/19218/20312/65086/19228/22063/12491/13057/56089/18764/14063/14461/16410/18760/12389/28240/269604/12159/12043/14293/16416/78688/114774/14745/19222/18125/12297/12494/13617/12774/14686/55985/19216/12288/59091/19219/12504/71111/12484/252837/11550/13385/18799/57265/109676/19217/13051/12293/12291/12286/16176/11535/12390/14289/18166/12771/100201/56838/16527/12062/14226/80982	65	constitutive DEGs
BP	GO:0007204	positive regulation of cytosolic calcium ion concentration	59/2308	330/23328	5.4109e-06	0.00013098	9.15075e-05	63873/20541/17918/19218/20312/65086/19228/22063/12491/13057/56089/18764/14063/14461/16410/18760/12389/28240/269604/12159/12043/14293/16416/78688/114774/14745/19222/12297/12494/13617/12774/14686/55985/19216/12288/59091/19219/12504/71111/12484/252837/11550/13385/18799/57265/109676/19217/13051/12293/12291/12286/16176/11535/14289/12771/56838/12062/14226/80982	59	constitutive DEGs
BP	GO:0045995	regulation of embryonic development	31/2308	134/23328	5.45663e-06	0.000131543	9.19011e-05	16000/20377/16869/22158/11835/21385/18591/22113/16776/14461/16774/16773/208177/232341/23967/14462/14365/102693/12159/22413/67071/17196/12832/235542/226049/16181/57265/20671/240888/20289/14633	31	constitutive DEGs
BP	GO:1905477	positive regulation of protein localization to membrane	27/2308	109/23328	5.59311e-06	0.000134035	9.36421e-05	17918/102502/59020/18189/22350/18479/56089/53881/230972/22349/53328/13866/20742/77574/243547/76742/68617/13844/12297/16854/58801/16400/13385/83433/279561/230500/80982	27	constitutive DEGs
BP	GO:0030705	cytoskeleton-dependent intracellular transport	40/2308	194/23328	5.60576e-06	0.000134035	9.36421e-05	17912/17918/17922/213575/11820/110350/52028/73916/264134/17920/208943/74682/12121/18762/67286/319565/22223/16568/12589/81907/20655/17755/245049/16594/71820/338367/68259/21821/16570/17756/29819/66061/71602/16574/12217/17760/241950/385668/17754/16559	40	constitutive DEGs
BP	GO:0090263	positive regulation of canonical Wnt signaling pathway	26/2308	103/23328	5.72001e-06	0.00013538	9.4582e-05	20377/66725/68151/20356/14180/56811/20779/14160/72114/232341/26564/76441/12389/72780/235542/75607/20677/320343/64297/12560/14734/64929/20379/319998/11798/69217	26	constitutive DEGs
BP	GO:0043405	regulation of MAP kinase activity	55/2308	301/23328	5.73054e-06	0.00013538	9.4582e-05	16000/20377/16001/66725/65086/121021/13132/21802/26365/217410/11820/20779/18479/18591/53416/338372/20660/13866/13838/13616/14254/117149/319520/26564/15234/22223/12389/18753/12159/63953/29875/217303/20655/13844/14745/74568/18596/12988/66513/71785/20963/257632/18213/242202/16181/19876/71111/12484/17311/16176/21825/14172/21899/22422/21844	55	constitutive DEGs
BP	GO:0014033	neural crest cell differentiation	24/2308	91/23328	5.73376e-06	0.00013538	9.4582e-05	14275/20377/218877/20347/20356/20354/20378/17300/15111/16776/13616/14234/12159/214968/11749/19378/20359/13617/20352/20349/20348/107586/20681/17311	24	constitutive DEGs
BP	GO:1904018	positive regulation of vasculature development	42/2308	208/23328	5.75447e-06	0.00013538	9.4582e-05	30924/76905/20312/13078/223864/228852/20356/26365/18591/14463/320910/14234/14461/14254/18760/14465/15234/11489/17242/18746/13642/16416/11826/20866/56221/71785/13058/16854/15139/14205/11482/21937/18132/13051/79221/16176/11535/21825/14172/214384/12771/20292	42	constitutive DEGs
BP	GO:0048839	inner ear development	43/2308	215/23328	5.78421e-06	0.000135536	9.46906e-05	16000/72088/14180/18208/20378/19130/14160/13047/29817/17920/17132/207920/16535/52906/109934/13838/12260/14402/14461/15040/16450/26564/16531/14462/14365/12159/16568/20655/242022/13844/76260/54722/18933/26380/15951/21821/244585/16470/57265/16918/100503041/109205/14633	43	constitutive DEGs
BP	GO:0045124	regulation of bone resorption	17/2308	52/23328	5.84657e-06	0.000136451	9.53301e-05	26365/12349/16410/20750/18383/16416/23854/84506/12988/12494/20963/19219/246256/16998/12978/56492/100201	17	constitutive DEGs
BP	GO:0022409	positive regulation of cell-cell adhesion	50/2308	265/23328	5.98644e-06	0.000139161	9.72234e-05	16000/12479/13829/20312/27205/26365/19273/230979/18762/15040/12505/83554/12389/14462/16579/50723/67916/17242/63953/17974/13642/114774/381484/13482/234839/20677/20963/16852/12774/54446/55985/16728/11987/12524/66824/12504/12484/11629/20344/216799/14345/18761/54167/16176/14726/22361/74734/24099/20533/21950	50	constitutive DEGs
BP	GO:1905153	regulation of membrane invagination	10/2308	20/23328	6.4042e-06	0.000148284	0.000103597	12491/105722/14063/14461/217303/14129/229521/83382/83433/16398	10	constitutive DEGs
BP	GO:0050680	negative regulation of epithelial cell proliferation	33/2308	148/23328	6.42996e-06	0.000148294	0.000103604	19733/12828/20377/11835/13132/12010/26365/73608/328949/22337/333424/73916/11983/14254/12389/223650/14462/12159/63953/13642/67866/68259/21821/11482/19876/14734/55948/21825/12390/268857/56312/18612/12579	33	constitutive DEGs
BP	GO:0032651	regulation of interleukin-1 beta production	22/2308	80/23328	6.66615e-06	0.000153139	0.000106989	16000/69146/11820/16956/94092/15275/22177/11847/170744/257632/15951/12774/232801/66824/83433/216799/13051/17951/11829/12362/268857/54483	22	constitutive DEGs
BP	GO:0031346	positive regulation of cell projection organization	78/2308	478/23328	6.82452e-06	0.000156164	0.000109103	22359/16001/54712/13860/50791/20312/65086/14268/20356/319974/20354/18208/12160/20779/18479/72844/110058/13047/230872/211323/22349/11881/52906/77480/74053/13838/14063/56320/11932/268902/71228/18760/234267/26564/15234/11977/67102/17242/244058/56699/260409/12159/29875/66573/11826/23854/17755/14745/320840/243961/228550/18213/64297/16570/71653/16728/67425/19699/29819/19876/12484/16400/11603/16819/1338…	78	constitutive DEGs
BP	GO:0061333	renal tubule morphogenesis	23/2308	86/23328	6.92179e-06	0.000157162	0.0001098	16373/16869/381157/14260/14160/18764/15415/18514/52906/16776/12505/100503085/23967/14462/271127/22431/12159/12043/56753/16371/21412/14734/20681	23	constitutive DEGs
BP	GO:1901379	regulation of potassium ion transmembrane transport	23/2308	86/23328	6.92179e-06	0.000157162	0.0001098	12512/19218/223864/14199/53416/16535/105722/13616/11932/232341/12389/16511/76742/75607/57814/11603/83433/109676/56461/12289/279561/16518/16533	23	constitutive DEGs
BP	GO:0001755	neural crest cell migration	18/2308	58/23328	7.18438e-06	0.000162495	0.000113525	14275/218877/20347/20356/20354/15111/16776/13616/12159/214968/11749/20359/20352/20349/20348/107586/20681/17311	18	constitutive DEGs
BP	GO:0042326	negative regulation of phosphorylation	77/2308	471/23328	7.28143e-06	0.000163856	0.000114476	19733/16000/20377/16001/20563/66725/20541/378425/13829/13132/26365/14013/20354/22350/65112/69274/73608/19017/14783/53416/72114/20660/56013/12577/547253/19277/11600/14063/18762/319520/170835/232341/15234/22223/19249/12389/67916/18753/12159/63953/17974/170643/217303/67071/11796/13844/75607/320472/208092/14114/18125/12988/66513/101613/18213/97064/12367/11770/66824/19085/19281/17171/11474/19279/20379…	77	constitutive DEGs
BP	GO:0002274	myeloid leukocyte activation	45/2308	231/23328	7.3005e-06	0.000163856	0.000114476	12479/66725/20312/11820/106763/13032/12259/12523/109934/15227/12890/12638/14063/14461/18173/170741/16822/18753/217303/22177/13421/84506/229521/170744/20963/14131/66824/14127/246256/18733/217304/20375/11629/83433/27278/13051/12362/14191/246746/21825/14289/171283/21899/74734/21950	45	constitutive DEGs
BP	GO:0003018	vascular process in circulatory system	44/2308	224/23328	7.35884e-06	0.000164535	0.00011495	20518/63873/20563/20541/19218/20312/11421/12491/26365/17300/18591/276829/67378/12161/109934/74682/11600/13616/12638/14234/26357/14063/12389/16531/243547/20655/11475/74617/18125/12494/17540/13617/242202/12288/11550/54611/16592/12291/11535/227231/72514/16533/18166/12062	44	constitutive DEGs
BP	GO:0032414	positive regulation of ion transmembrane transporter activity	28/2308	117/23328	7.7012e-06	0.000171535	0.000119841	19733/223864/59020/18764/53416/14467/57440/12638/12298/11932/57816/232341/13040/11977/77574/12159/13844/20866/75607/12297/19699/59091/83433/109676/279561/11838/12293/12296	28	constitutive DEGs
BP	GO:0050728	negative regulation of inflammatory response	34/2308	156/23328	7.93375e-06	0.000175907	0.000122895	16000/20563/81799/67389/64339/378425/20312/27052/109934/15227/12505/15234/14462/17242/63953/20655/84506/67866/101613/229521/257632/22174/66824/19219/83382/21937/17855/12484/216799/13051/268857/54483/14289/16365	34	constitutive DEGs
BP	GO:0043583	ear development	47/2308	246/23328	7.95754e-06	0.000175907	0.000122895	16000/72088/14180/18208/12305/20378/19130/12160/14160/13047/29817/17920/17132/207920/16535/52906/109934/13838/12260/14402/14461/15040/16450/26564/23967/16531/14462/14365/12159/12043/16568/20655/242022/13844/76260/54722/18933/26380/15951/21821/244585/16470/57265/16918/100503041/109205/14633	47	constitutive DEGs
BP	GO:0120032	regulation of plasma membrane bounded cell projection assembly	39/2308	190/23328	8.15362e-06	0.000179564	0.00012545	20563/13860/13829/27205/319974/213575/18189/72844/230872/14063/56320/18645/234267/319565/11977/12389/271127/216831/18753/56699/28240/260409/56753/66573/11826/23854/24057/12224/21821/67425/29819/66061/11603/70839/77832/18761/104215/22376/75769	39	constitutive DEGs
BP	GO:1903115	regulation of actin filament-based movement	16/2308	48/23328	8.25615e-06	0.000180695	0.000126241	19218/13511/14463/56320/12389/20855/11475/18125/12288/109676/20271/16518/14726/109620/58226/216033	16	constitutive DEGs
BP	GO:0006941	striated muscle contraction	35/2308	163/23328	8.32311e-06	0.000180695	0.000126241	20541/140492/13511/56012/14463/16535/57440/12389/16511/20855/56543/11847/22138/18125/57814/242202/12288/13400/11603/16521/109676/72821/12289/12293/11474/11443/20271/12291/16518/12296/24052/109620/14226/58226/216033	35	constitutive DEGs
BP	GO:1903169	regulation of calcium ion transmembrane transport	35/2308	163/23328	8.32311e-06	0.000180695	0.000126241	19733/20541/17918/19218/20312/223864/228071/22063/13057/56089/18764/14467/57440/12298/19700/18760/12159/16416/78688/20866/66395/12297/13617/12288/59091/71111/109676/12289/12295/56437/12293/12286/12296/14226/80982	35	constitutive DEGs
BP	GO:0008347	glial cell migration	19/2308	64/23328	8.32838e-06	0.000180695	0.000126241	20312/15212/121021/14268/16777/14766/13838/11932/319565/17181/269951/13131/19699/12527/70839/83433/13051/16975/21844	19	constitutive DEGs
BP	GO:0014066	regulation of phosphatidylinositol 3-kinase signaling	25/2308	99/23328	8.52689e-06	0.000183642	0.000128299	16000/16001/83490/228852/20354/18591/211323/13179/13866/72179/11600/14063/14254/26564/15234/19249/18596/71785/17969/18213/19699/20344/14191/268857/14289	25	constitutive DEGs
BP	GO:0030593	neutrophil chemotaxis	25/2308	99/23328	8.52689e-06	0.000183642	0.000128299	20563/20312/13479/13616/13052/20750/117149/17242/57257/56221/13482/16854/20963/257632/13617/55985/14131/14127/22324/12986/20305/16176/12182/20343/20292	25	constitutive DEGs
BP	GO:0071900	regulation of protein serine/threonine kinase activity	73/2308	442/23328	8.67614e-06	0.000185913	0.000129886	16000/20377/16001/66725/20541/65086/121021/13132/21802/26365/217410/18189/11820/19130/20779/18479/18591/18764/53416/118449/338372/20660/12577/13866/13838/21676/13616/230784/14254/117149/319520/26564/15234/22223/12389/18753/12159/63953/29875/217303/20655/13844/14745/74568/18596/12988/66513/71785/20963/257632/18213/242202/12367/16181/19876/66824/71111/19085/12484/55948/12978/17311/19088/16176/21825…	73	constitutive DEGs
BP	GO:0031099	regeneration	33/2308	150/23328	8.69582e-06	0.000185913	0.000129886	14275/16000/16001/233781/11421/14463/94045/13838/18792/15234/17181/223650/17242/244058/18746/63953/12043/16779/18933/12224/18213/66175/12527/14580/71406/19716/11535/16878/14632/259277/329252/14226/21923	33	constitutive DEGs
BP	GO:0021782	glial cell development	28/2308	118/23328	9.15438e-06	0.000195005	0.000136238	225608/16513/11820/18591/245880/211323/338521/11496/12259/23928/26564/15904/17242/20655/16779/234094/20677/56386/192897/18213/19153/56217/225908/83433/14580/16176/29873/14289	28	constitutive DEGs
BP	GO:0007416	synapse assembly	39/2308	191/23328	9.28148e-06	0.000196285	0.000137132	50791/12558/18189/20354/18208/11820/319476/18591/65945/16979/330814/17920/211323/13845/14402/71228/234267/64085/13642/211187/219228/13844/71436/330222/69137/225875/243961/26875/18213/19699/29819/232370/11603/399558/12217/80749/192198/12286/77596	39	constitutive DEGs
BP	GO:0061351	neural precursor cell proliferation	39/2308	191/23328	9.28148e-06	0.000196285	0.000137132	16000/66725/16869/20312/381530/20732/218820/12558/19130/20678/52028/140486/14766/16870/16800/56320/14461/14365/15904/17242/16568/68519/22413/13190/64138/21821/12774/15245/12484/13051/66993/94187/57810/19716/16176/93761/14632/22422/14633	39	constitutive DEGs
BP	GO:0003007	heart morphogenesis	51/2308	277/23328	9.91251e-06	0.000208876	0.000145929	14275/20563/20541/14200/11490/14180/21385/19130/12160/17300/14463/18764/73916/15111/20564/52906/252973/15227/11600/21676/14234/268902/14465/14462/12159/16568/22413/22138/66513/20677/19378/73293/21821/11482/20348/19876/12876/68760/12006/107586/57265/20671/66993/399558/22437/21825/51938/18166/22411/109620/68270	51	constitutive DEGs
BP	GO:0032535	regulation of cellular component size	69/2308	413/23328	1.02273e-05	0.000214737	0.000150023	72088/218877/71373/20563/17996/102502/13860/13829/20347/65086/223864/207495/14268/20356/380711/20354/18208/22350/18479/14260/268663/245880/211323/242553/22349/20742/76932/105722/14063/56320/18645/22439/72042/11977/16531/18753/244058/56699/260409/17974/170643/329165/234857/11826/17755/56221/214968/21916/20359/268970/18213/12774/20352/20349/17756/71653/20348/16728/66824/93689/80880/279561/11829/223…	69	constitutive DEGs
BP	GO:0072088	nephron epithelium morphogenesis	22/2308	82/23328	1.02971e-05	0.000215429	0.000150507	16373/16869/381157/14260/15415/18514/52906/16776/12505/100503085/23967/14462/271127/22431/12159/12043/56753/16371/21412/14734/20681/16878	22	constitutive DEGs
BP	GO:0086019	cell-cell signaling involved in cardiac conduction	11/2308	25/23328	1.03742e-05	0.000216271	0.000151096	140492/16535/13052/12288/16521/109676/12289/12293/20271/12291/12296	11	constitutive DEGs
BP	GO:0015849	organic acid transport	59/2308	337/23328	1.05107e-05	0.000218339	0.00015254	74087/20518/18399/14275/216225/20510/108116/20504/69309/114644/57394/102857/11421/12491/64051/28254/16513/13723/18479/28250/53416/17920/215113/216227/50934/20532/14276/12298/56018/26357/18173/22439/94280/78830/23967/18753/239273/229699/64292/17250/54393/11847/330836/18408/20963/94281/16181/11987/50790/11770/76408/16592/20512/12286/16176/21825/12062/224661/20608	59	constitutive DEGs
BP	GO:0055067	monovalent inorganic cation homeostasis	34/2308	158/23328	1.05958e-05	0.000219329	0.000153232	140494/22242/66725/20541/23985/54403/11421/12349/16513/11944/242341/331004/20272/12638/11932/57816/18173/77031/18416/16531/16511/20536/12043/72433/59033/19219/71111/210808/53419/50500/270160/232156/109828/20533	34	constitutive DEGs
BP	GO:0007178	transmembrane receptor protein serine/threonine kinase signaling pathway	63/2308	368/23328	1.11934e-05	0.000230884	0.000161305	14275/58250/20377/76905/241639/225631/16326/50791/72002/13132/72789/56213/14180/65112/12160/20779/14463/53618/83925/20660/72183/12161/12167/386655/20742/171463/83554/14561/14465/26564/12389/20340/244058/69640/12159/14314/68799/66513/12163/16323/11482/97064/83453/110075/16400/107586/14734/16998/94187/16948/20379/21825/12390/20289/214384/17965/66695/677884/209268/12683/12579/74499/16322	63	constitutive DEGs
BP	GO:0045926	negative regulation of growth	49/2308	264/23328	1.17185e-05	0.000240623	0.000168109	20377/218877/20563/20347/14199/13132/20356/11490/20354/18208/20378/18479/268663/52357/20564/67378/19141/230784/13052/11787/83813/15929/22431/244058/12159/63953/12043/214968/13115/20359/16323/20856/11482/12774/20352/20349/17756/73379/20348/16526/14734/77832/20671/56437/100042784/12955/22411/74116/209743	49	constitutive DEGs
BP	GO:0031348	negative regulation of defense response	44/2308	228/23328	1.17477e-05	0.000240623	0.000168109	16000/20563/81799/67389/64339/378425/20312/278180/27052/56213/26365/12258/77772/109934/547253/15227/15040/12505/96935/15234/14462/17242/63953/20655/11847/84506/67866/101613/56496/229521/257632/22174/66824/19219/83382/21937/17855/12484/216799/13051/268857/54483/14289/16365	44	constitutive DEGs
BP	GO:0060047	heart contraction	43/2308	221/23328	1.18928e-05	0.000242746	0.000169592	20510/20541/140492/13511/11421/14463/16535/57440/13616/13052/12389/16511/20536/20655/20855/56543/22138/14681/18125/57814/242202/14615/12288/13400/11550/11603/74868/16521/109676/72821/12289/12293/20271/12291/11535/16518/12296/56808/24052/109620/14226/58226/216033	43	constitutive DEGs
BP	GO:0099173	postsynapse organization	40/2308	200/23328	1.20427e-05	0.000244167	0.000170584	16001/66725/50791/12558/18189/11820/56013/13838/241638/19141/13845/56320/239027/19400/216831/243547/76742/81907/329165/66860/232813/13844/225875/243961/228550/18213/19699/29819/240057/16400/11603/13385/12323/11838/11443/80749/192198/16975/21844/70530	40	constitutive DEGs
BP	GO:0031032	actomyosin structure organization	41/2308	207/23328	1.20458e-05	0.000244167	0.000170584	17996/223864/77569/68075/19130/20779/18479/269233/13823/242553/13008/13821/18645/13824/208177/240505/56753/218194/76260/14745/13007/234094/22138/320472/18596/21916/268970/74103/19219/68760/50525/93689/80880/18761/22437/226041/22376/229474/50876/22411/12797	41	constitutive DEGs
BP	GO:0045453	bone resorption	21/2308	77/23328	1.23384e-05	0.000248379	0.000173527	19228/26365/12349/20779/16410/20750/18383/13040/16416/23854/84506/12988/12494/20963/19219/246256/13038/16998/12978/56492/100201	21	constitutive DEGs
BP	GO:0061097	regulation of protein tyrosine kinase activity	21/2308	77/23328	1.23384e-05	0.000248379	0.000173527	21802/11421/11820/18591/56013/18003/13838/12389/16416/208092/14129/17969/64297/19699/232801/11603/13385/12978/231134/232431/16975	21	constitutive DEGs
BP	GO:0008202	steroid metabolic process	55/2308	309/23328	1.266e-05	0.000253981	0.000177441	116852/16000/30924/12012/22359/16001/13078/238055/14473/234199/13132/20778/235293/28254/56448/11820/19130/12160/19017/67815/22337/29817/50781/65969/15495/18514/12161/12167/73166/13595/12638/13360/20750/101476/105349/218461/16531/20652/20655/15488/13115/56388/17855/83702/18979/13112/13123/20249/16176/11535/54200/30953/12642/394432/58226	55	constitutive DEGs
BP	GO:0014031	mesenchymal cell development	23/2308	89/23328	1.28264e-05	0.000256439	0.000179159	14275/218877/20347/20356/20354/17300/15111/16776/13616/14234/12159/12043/214968/11749/19378/20359/13617/20352/20349/20348/107586/20681/17311	23	constitutive DEGs
BP	GO:0030900	forebrain development	66/2308	393/23328	1.33002e-05	0.000263503	0.000184094	20563/66725/16869/19218/12558/12010/212712/20356/14013/11820/19130/20779/18479/110350/52028/16777/211323/15495/140486/14766/16870/67378/13845/58208/11932/14461/268902/16874/319565/11977/15904/18131/67102/17242/12159/16568/74244/81907/218194/13131/11826/13844/76260/22177/13190/19378/16323/21821/22174/19699/19876/244585/70839/13051/170758/269610/12978/57810/110082/59058/16975/14632/22422/13175/2135…	66	constitutive DEGs
BP	GO:1902903	regulation of supramolecular fiber organization	63/2308	370/23328	1.33304e-05	0.000263503	0.000184094	63873/20563/13860/13829/20312/223864/207495/20356/77569/11820/19130/18479/14260/245880/118449/242553/22349/20742/16800/76932/14063/56320/18645/208177/170835/72042/214685/12389/18753/56699/260409/17974/170643/56753/329165/234857/76260/17755/14745/56221/234094/320472/243961/21916/268970/17756/68041/66824/19219/68760/93689/70997/80880/18761/11568/22376/29877/12955/17754/50876/227753/22411/20292	63	constitutive DEGs
BP	GO:0048732	gland development	76/2308	471/23328	1.33545e-05	0.000263503	0.000184094	16000/20377/16001/20563/225631/12583/68151/11835/234199/21802/26365/21385/18208/12305/20378/19130/20779/17300/18591/57764/18764/22337/338521/15111/207920/18514/12577/15227/13845/15402/16776/12298/58208/18792/14461/12505/15410/14465/15234/12389/14462/15904/22431/17242/12159/18746/12043/74244/140740/16911/15377/18596/21412/21821/15400/20348/19876/244585/13608/18132/171211/13123/108961/20249/94109/5…	76	constitutive DEGs
BP	GO:0030324	lung development	43/2308	222/23328	1.33596e-05	0.000263503	0.000184094	16000/11421/14180/14463/13047/207920/76123/252973/15227/15402/16776/12638/13360/71228/14465/11977/12159/17313/22413/106522/18596/64138/66513/19378/114142/21412/21821/15245/16400/14734/16998/16948/15375/14726/14172/16878/51938/14632/214384/22422/68270/14633/21923	43	constitutive DEGs
BP	GO:0050679	positive regulation of epithelial cell proliferation	41/2308	208/23328	1.35903e-05	0.000266262	0.000186021	16000/20377/76905/228852/11835/20356/21802/56213/13057/14180/19130/12160/18591/11727/207920/12161/13866/14461/13052/18760/11977/23967/12389/223650/17242/12159/16568/22413/16416/56221/114142/257632/14205/11482/12560/13123/20271/12390/14172/12771/20292	41	constitutive DEGs
BP	GO:0050770	regulation of axonogenesis	41/2308	208/23328	1.35903e-05	0.000266262	0.000186021	218877/20563/54712/20347/65086/12558/14268/20356/20354/18208/18479/211323/108699/13838/13845/56320/268902/22439/74464/244058/13131/13844/17755/214968/20359/18213/12774/20352/20349/241568/17756/71653/20348/16728/240057/19876/11603/381979/12286/17760/21844	41	constitutive DEGs
BP	GO:0060048	cardiac muscle contraction	29/2308	127/23328	1.41085e-05	0.000275491	0.000192469	20541/140492/13511/14463/16535/57440/12389/16511/20855/56543/22138/57814/242202/12288/11603/16521/109676/72821/12289/12293/20271/12291/16518/12296/24052/109620/14226/58226/216033	29	constitutive DEGs
BP	GO:0001933	negative regulation of protein phosphorylation	70/2308	425/23328	1.44481e-05	0.00028062	0.000196052	19733/16000/20377/16001/20563/66725/20541/378425/13829/13132/26365/14013/20354/22350/65112/69274/73608/19017/53416/72114/20660/56013/12577/547253/19277/11600/14063/18762/319520/170835/15234/22223/19249/12389/67916/18753/12159/63953/17974/170643/217303/67071/13844/75607/320472/208092/14114/18125/12988/66513/101613/18213/97064/12367/11770/66824/19085/19281/17171/19279/20379/19088/16176/18767/16878/…	70	constitutive DEGs
BP	GO:0048863	stem cell differentiation	45/2308	237/23328	1.44669e-05	0.00028062	0.000196052	14275/20377/218877/15404/20347/20356/21385/20354/20378/20678/17300/14463/15111/16776/13616/14234/14465/234267/23967/15412/17075/12159/56753/214968/11749/19378/20359/12038/26380/76626/13617/20352/20349/20348/107586/70122/16998/20671/20681/15375/17311/16878/214384/22422/18612	45	constitutive DEGs
BP	GO:0035418	protein localization to synapse	25/2308	102/23328	1.49328e-05	0.000288701	0.000201698	50791/18189/65945/11496/74053/18762/56320/53331/19400/216831/243547/216963/22177/243961/26875/76380/19699/29819/232370/13385/16574/12217/77531/17754/16559	25	constitutive DEGs
BP	GO:0014032	neural crest cell development	22/2308	84/23328	1.56294e-05	0.000300188	0.000209723	14275/218877/20347/20356/20354/17300/15111/16776/13616/14234/12159/214968/11749/19378/20359/13617/20352/20349/20348/107586/20681/17311	22	constitutive DEGs
BP	GO:0072028	nephron morphogenesis	22/2308	84/23328	1.56294e-05	0.000300188	0.000209723	16373/16869/381157/14260/15415/18514/52906/16776/12505/100503085/23967/14462/271127/22431/12159/12043/56753/16371/21412/14734/20681/16878	22	constitutive DEGs
BP	GO:0085029	extracellular matrix assembly	14/2308	40/23328	1.59934e-05	0.000306173	0.000213905	23876/57764/16777/208177/11977/102693/14758/16779/207596/16998/16948/14230/15118/17880	14	constitutive DEGs
BP	GO:0030178	negative regulation of Wnt signaling pathway	34/2308	161/23328	1.61465e-05	0.000308099	0.00021525	666048/20377/241639/13132/12558/83675/14180/56811/20378/11820/328949/14783/50781/19273/19277/260305/26564/12389/17242/235542/68259/97064/12006/70122/18230/14734/24117/20671/20379/73181/14632/22411/100201/74499	34	constitutive DEGs
BP	GO:0033622	integrin activation	11/2308	26/23328	1.63745e-05	0.000311434	0.00021758	20312/14268/14234/18552/234839/55985/19219/108101/12484/70839/20344	11	constitutive DEGs
BP	GO:0099003	vesicle-mediated transport in synapse	48/2308	260/23328	1.65638e-05	0.000314016	0.000219384	66725/50791/12558/432530/64051/18189/14299/20965/207227/110058/65945/17920/216227/13017/74053/12890/12298/18645/68404/27204/71709/243547/216963/242662/13642/16416/219228/20977/19057/59033/229521/26875/54525/102866/14823/13429/19085/20618/12484/116838/11838/12217/381979/12286/20964/29873/76787/320127	48	constitutive DEGs
BP	GO:0046847	filopodium assembly	19/2308	67/23328	1.72634e-05	0.000326222	0.000227912	13829/18189/22350/56320/234267/14163/216831/18753/28240/69137/192897/29819/50525/11603/30938/18761/104215/226970/75769	19	constitutive DEGs
BP	GO:0030177	positive regulation of Wnt signaling pathway	30/2308	135/23328	1.77892e-05	0.000335079	0.000234099	20377/66725/68151/13132/20356/14180/56811/20779/218581/14160/72114/232341/26564/76441/12389/72780/235542/75607/20677/320343/64297/12560/70122/14734/64929/20379/319998/11798/69217/329252	30	constitutive DEGs
BP	GO:0030004	cellular monovalent inorganic cation homeostasis	25/2308	103/23328	1.78856e-05	0.000335814	0.000234613	140494/66725/20541/54403/12349/11944/242341/331004/12638/11932/57816/18173/77031/16531/20536/12043/72433/59033/71111/210808/50500/270160/232156/109828/20533	25	constitutive DEGs
BP	GO:0008544	epidermis development	55/2308	313/23328	1.85045e-05	0.000345916	0.00024167	72088/15404/16001/17918/241639/71529/19143/17300/270893/14160/22337/13047/17920/83925/338521/207920/15442/404634/16870/252973/16776/58208/16450/94092/14027/11977/16531/14365/12159/12043/16568/20655/15220/13115/16323/21821/320051/12367/12560/13608/107586/171211/16918/64929/100503041/55948/20379/16661/54200/14632/66705/18612/109620/14633/20753	55	constitutive DEGs
BP	GO:0002027	regulation of heart rate	24/2308	97/23328	1.85417e-05	0.000345916	0.00024167	20510/20541/13511/16535/13616/12389/16511/56543/57814/12288/11550/16521/109676/72821/12289/12293/20271/12291/11535/16518/12296/109620/14226/216033	24	constitutive DEGs
BP	GO:0033631	cell-cell adhesion mediated by integrin	9/2308	18/23328	1.89339e-05	0.000350996	0.00024522	27205/232341/67916/13482/234839/55985/16728/108101/12484	9	constitutive DEGs
BP	GO:0086011	membrane repolarization during action potential	9/2308	18/23328	1.89339e-05	0.000350996	0.00024522	140492/16535/12389/16511/57814/12297/16521/12293/16518	9	constitutive DEGs
BP	GO:0009636	response to toxic substance	27/2308	116/23328	1.9076e-05	0.000352514	0.00024628	19733/269823/13078/11864/12491/23876/225997/14866/20657/330260/26357/26876/11669/13849/11977/12043/58810/17250/20655/17196/13107/16819/50500/22784/18979/72821/56312	27	constitutive DEGs
BP	GO:0032330	regulation of chondrocyte differentiation	16/2308	51/23328	1.97065e-05	0.000363022	0.000253621	76566/20678/83925/17132/12161/214685/20340/17242/73121/12159/106522/66175/12006/16998/14172/14633	16	constitutive DEGs
BP	GO:0007611	learning or memory	53/2308	299/23328	2.03101e-05	0.000372968	0.00026057	16000/67092/381530/12010/432530/18189/11820/18479/106763/16777/214230/53328/19141/18762/218461/17536/17242/329165/66860/232813/13844/243961/114142/12038/229521/242202/12367/16181/19699/12288/240057/19085/16400/18733/13051/13123/11838/225870/94109/12362/381979/19088/16176/234593/73181/77596/17754/50876/320127/259277/64378/14266/20292	53	constitutive DEGs
BP	GO:0030856	regulation of epithelial cell differentiation	33/2308	156/23328	2.05928e-05	0.000376977	0.000263371	15404/16869/26365/20378/17300/22337/207920/404634/12161/52906/12577/252973/12638/94092/23967/12389/223650/14462/12159/15377/13115/11482/97064/21937/107586/18132/16918/55948/20379/16176/16878/54200/18612	33	constitutive DEGs
BP	GO:0051928	positive regulation of calcium ion transport	30/2308	136/23328	2.0691e-05	0.000377594	0.000263802	19733/20312/65086/223864/22063/18591/56089/18764/14467/57440/12298/12389/12159/20855/20866/18596/12297/16854/13617/12288/232801/59091/12504/71111/109676/12289/279561/12293/12296/80982	30	constitutive DEGs
BP	GO:0072178	nephric duct morphogenesis	7/2308	11/23328	2.11823e-05	0.000382599	0.000267299	16869/13838/23967/14462/12159/13642/14734	7	constitutive DEGs
BP	GO:0072593	reactive oxygen species metabolic process	52/2308	292/23328	2.12357e-05	0.000382599	0.000267299	19733/14778/16000/66725/236900/269823/13078/53381/12491/13057/23876/93757/11820/18591/53881/18764/11983/20657/53791/74682/230784/18792/14063/11669/11891/11977/105349/12389/18753/12043/20655/11796/22177/11847/18596/18125/17969/13058/20963/93734/19219/11629/22324/13051/56532/16176/227231/21825/12955/14289/16365/21899	52	constitutive DEGs
BP	GO:0001657	ureteric bud development	25/2308	104/23328	2.13571e-05	0.000382599	0.000267299	20377/20563/16869/381157/17300/14260/15415/18514/16776/14234/12505/268902/14561/23967/14462/271127/22431/17075/12159/12043/56753/11847/21412/14734/20681	25	constitutive DEGs
BP	GO:0046849	bone remodeling	25/2308	104/23328	2.13571e-05	0.000382599	0.000267299	20377/19228/26365/12349/20779/16410/20750/18383/13040/17242/16416/23854/84506/12988/12494/20963/54525/19219/246256/13038/16998/234515/12978/56492/100201	25	constitutive DEGs
BP	GO:0072163	mesonephric epithelium development	25/2308	104/23328	2.13571e-05	0.000382599	0.000267299	20377/20563/16869/381157/17300/14260/15415/18514/16776/14234/12505/268902/14561/23967/14462/271127/22431/17075/12159/12043/56753/11847/21412/14734/20681	25	constitutive DEGs
BP	GO:0072164	mesonephric tubule development	25/2308	104/23328	2.13571e-05	0.000382599	0.000267299	20377/20563/16869/381157/17300/14260/15415/18514/16776/14234/12505/268902/14561/23967/14462/271127/22431/17075/12159/12043/56753/11847/21412/14734/20681	25	constitutive DEGs
BP	GO:1990138	neuron projection extension	39/2308	198/23328	2.21702e-05	0.000395955	0.00027663	218877/20563/20347/76884/14268/20356/319974/20354/18208/12305/18479/110058/211323/77300/214230/20564/16870/18762/56320/68404/29875/81907/16779/71436/17755/214968/20359/18213/12774/50706/20352/20349/17756/71653/20348/16728/116838/13175/21844	39	constitutive DEGs
BP	GO:0072078	nephron tubule morphogenesis	21/2308	80/23328	2.33126e-05	0.000415091	0.000289999	16373/16869/381157/14260/15415/18514/52906/16776/12505/100503085/23967/14462/271127/22431/12159/12043/56753/16371/21412/14734/20681	21	constitutive DEGs
BP	GO:0030308	negative regulation of cell growth	39/2308	199/23328	2.49819e-05	0.000443466	0.000309823	20377/218877/20563/20347/14199/13132/20356/11490/20354/18208/20378/18479/268663/20564/230784/11787/83813/22431/244058/12043/214968/13115/20359/16323/11482/12774/20352/20349/17756/73379/20348/77832/20671/56437/100042784/12955/22411/74116/209743	39	constitutive DEGs
BP	GO:1903037	regulation of leukocyte cell-cell adhesion	54/2308	309/23328	2.56752e-05	0.000454396	0.000317459	16000/12479/94185/278180/234199/26365/75863/13866/230979/18762/15040/12505/71228/232341/12389/14462/50723/17242/12159/63953/17974/217303/13642/269023/114774/381484/13482/11847/20677/16854/245126/20963/16852/242202/54446/12367/11987/12524/66824/12504/12484/11629/20344/216799/14345/18761/54167/16176/22361/74734/24099/20533/56838/21950	54	constitutive DEGs
BP	GO:1903829	positive regulation of cellular protein localization	55/2308	317/23328	2.6758e-05	0.000472134	0.000329852	17918/102502/223864/59020/18189/22350/20779/18479/56089/53881/230972/230872/211323/22349/20660/53328/209200/80285/76123/13866/14677/20742/12121/12298/230784/18760/70796/77574/18753/29875/243547/16568/76742/68617/13844/22177/12297/16854/229521/240641/58801/21937/14127/16400/13385/83433/279561/18761/238257/55948/12390/16878/17754/230500/80982	55	constitutive DEGs
BP	GO:0098656	anion transmembrane transport	42/2308	221/23328	2.68498e-05	0.000472331	0.000329989	74087/20518/14275/20510/70129/20504/23985/114644/57394/102857/16513/13723/433926/53416/215113/216227/66950/50934/11732/14276/105722/12638/14402/243755/78830/23967/77574/18753/15275/17250/19775/71345/330836/59033/18408/233246/11987/76408/24115/20512/21825/320091	42	constitutive DEGs
BP	GO:0007160	cell-matrix adhesion	41/2308	214/23328	2.7365e-05	0.000479953	0.000335314	30924/15404/12512/241639/225631/13829/14268/12491/11490/77569/12305/20779/14260/105298/320910/15442/18792/18762/16410/208177/101401/18552/329872/12043/29875/16416/14758/12817/192897/11482/50706/20349/16728/108101/21825/57278/76509/12182/16398/21844/56838	41	constitutive DEGs
BP	GO:2000377	regulation of reactive oxygen species metabolic process	40/2308	207/23328	2.77918e-05	0.000485984	0.000339527	19733/16000/236900/269823/13078/12491/13057/23876/11820/18591/53881/18764/53791/74682/18792/14063/11669/11891/11977/105349/12389/18753/12043/20655/11796/22177/11847/18596/20963/93734/19219/11629/13051/56532/16176/21825/12955/14289/16365/21899	40	constitutive DEGs
BP	GO:0051057	positive regulation of small GTPase mediated signal transduction	20/2308	75/23328	2.82395e-05	0.000491769	0.000343569	16000/17207/319974/20779/211323/14766/13866/14063/75104/244418/14745/18596/19699/19876/68760/12175/57810/17311/70727/320127	20	constitutive DEGs
BP	GO:0009913	epidermal cell differentiation	38/2308	193/23328	2.83235e-05	0.000491769	0.000343569	72088/15404/71529/19143/17300/270893/22337/13047/17920/338521/207920/404634/252973/58208/16450/94092/14027/16531/12159/20655/13115/320051/12367/12560/107586/16918/64929/100503041/55948/20379/16661/54200/14632/66705/18612/109620/14633/20753	38	constitutive DEGs
BP	GO:0042073	intraciliary transport	15/2308	47/23328	2.83745e-05	0.000491769	0.000343569	213575/110350/52028/73916/264134/74682/67286/12589/71820/68259/21821/66061/241950/385668/16559	15	constitutive DEGs
BP	GO:1902414	protein localization to cell junction	28/2308	125/23328	2.86289e-05	0.000494715	0.000345627	50791/18189/73608/65945/11496/74053/18762/56320/71228/53331/19400/216831/243547/16568/216963/22177/243961/26875/76380/19699/29819/232370/13385/16574/12217/77531/17754/16559	28	constitutive DEGs
BP	GO:0046942	carboxylic acid transport	57/2308	333/23328	2.87769e-05	0.000495808	0.000346391	74087/20518/18399/14275/216225/20510/108116/20504/69309/114644/57394/102857/11421/12491/64051/28254/16513/13723/18479/28250/17920/215113/216227/50934/20532/14276/12298/56018/26357/18173/22439/94280/78830/18753/239273/229699/64292/17250/54393/11847/330836/18408/20963/94281/16181/11987/50790/11770/76408/16592/20512/12286/16176/21825/12062/224661/20608	57	constitutive DEGs
BP	GO:0034446	substrate adhesion-dependent cell spreading	25/2308	106/23328	3.01827e-05	0.000518505	0.000362248	20377/13829/13132/14268/20779/57764/16777/56013/18003/23928/13845/16776/56320/16410/17242/56753/16416/16779/14114/50706/22174/108101/170758/14726/29873	25	constitutive DEGs
BP	GO:0009914	hormone transport	62/2308	372/23328	3.02836e-05	0.000518718	0.000362397	67041/63873/20377/81799/52055/17918/67389/19218/57394/106347/50765/13132/18576/18189/12971/207227/50934/331535/16535/12161/114679/13616/12638/20750/14661/20394/218461/14462/28240/74244/54393/11826/18125/20677/58869/245049/12494/12163/16323/26875/54525/16181/12288/50790/19219/12876/71111/94353/116838/12289/14761/78896/16176/11535/16878/18111/17840/18575/18166/21844/14226/16322	62	constitutive DEGs
BP	GO:0030858	positive regulation of epithelial cell differentiation	18/2308	64/23328	3.22614e-05	0.000550984	0.000384939	16869/17300/22337/404634/12161/52906/12638/94092/12159/15377/13115/11482/107586/55948/20379/16878/54200/18612	18	constitutive DEGs
BP	GO:0002793	positive regulation of peptide secretion	43/2308	230/23328	3.26275e-05	0.000555616	0.000388175	67041/16000/81799/67389/57394/68151/106347/50765/12491/26365/22350/20779/207227/11727/20660/12638/14063/15040/14661/28240/74244/54393/56620/22138/20677/58869/245049/12494/140497/20963/320051/50790/19219/71111/83433/12289/14761/18761/12362/78896/14191/16878/18111	43	constitutive DEGs
BP	GO:0060099	regulation of phagocytosis, engulfment	9/2308	19/23328	3.28112e-05	0.000557125	0.00038923	12491/105722/14063/14461/217303/14129/83382/83433/16398	9	constitutive DEGs
BP	GO:0042738	exogenous drug catabolic process	16/2308	53/23328	3.36713e-05	0.000570077	0.000398278	13120/13097/13098/380997/56448/13105/72082/404195/13096/100043108/545123/13107/18125/107141/226105/13095	16	constitutive DEGs
BP	GO:0150076	neuroinflammatory response	19/2308	70/23328	3.39721e-05	0.000572505	0.000399975	16000/66725/20312/432530/11820/106763/13032/12259/22177/229521/170744/11629/83433/13051/12362/16176/56312/14289/21899	19	constitutive DEGs
BP	GO:0070588	calcium ion transmembrane transport	50/2308	282/23328	3.4088e-05	0.000572505	0.000399975	19733/63873/20541/17918/19218/20312/223864/228071/22063/13057/225997/56089/18764/14467/57440/105722/12298/16410/19700/18760/28240/12159/16416/78688/114774/20866/66395/12297/13617/12774/12288/59091/71111/70839/53313/109676/12289/94249/12295/56437/12293/78506/12291/12286/12296/317750/56808/14226/58226/80982	50	constitutive DEGs
BP	GO:0006836	neurotransmitter transport	45/2308	245/23328	3.41079e-05	0.000572505	0.000399975	20518/66725/432530/102857/64051/18189/16513/18479/14299/20965/207227/110058/17920/216227/13017/12890/13616/12298/18645/68404/27204/71709/216963/242662/16416/14758/20977/18125/59033/26875/54525/14823/19219/20618/116838/14580/13340/381979/12286/20964/29873/76787/20974/320127/269642	45	constitutive DEGs
BP	GO:0010876	lipid localization	67/2308	413/23328	3.55839e-05	0.000595573	0.000416091	216225/268379/30924/108116/22359/50770/15212/238055/235283/74596/13132/20778/74486/79196/11421/12491/28254/20288/56356/55938/28250/320940/79235/77577/14421/12161/114679/56489/105722/12638/56018/16956/16410/20750/12389/233806/18753/239273/235527/64292/17250/20652/16416/71345/11304/16323/20963/54525/18830/50790/11770/76408/70676/50500/12306/18979/16592/238257/78896/16176/21825/17840/320091/20533/12…	67	constitutive DEGs
BP	GO:0001823	mesonephros development	25/2308	107/23328	3.57267e-05	0.00059626	0.000416571	20377/20563/16869/381157/17300/14260/15415/18514/16776/14234/12505/268902/14561/23967/14462/271127/22431/17075/12159/12043/56753/11847/21412/14734/20681	25	constitutive DEGs
BP	GO:0045766	positive regulation of angiogenesis	37/2308	188/23328	3.61911e-05	0.000600947	0.000419846	30924/76905/20312/13078/223864/228852/20356/14463/320910/14234/14461/14254/18760/14465/15234/11489/17242/18746/16416/11826/20866/56221/13058/16854/15139/14205/11482/21937/18132/13051/79221/16176/11535/21825/14172/12771/20292	37	constitutive DEGs
BP	GO:0030282	bone mineralization	27/2308	120/23328	3.62997e-05	0.000600947	0.000419846	16000/16591/20541/19228/76566/11732/12161/12167/105722/23967/73121/12159/17313/106522/14758/13115/100038882/12006/14734/94249/16998/11474/16948/14191/66695/22411/21922	27	constitutive DEGs
BP	GO:0050670	regulation of lymphocyte proliferation	43/2308	231/23328	3.63154e-05	0.000600947	0.000419846	16000/12479/94185/278180/26365/75863/13866/230979/15040/12505/71228/117149/50723/18019/12159/12043/17974/217303/57257/114774/22177/11847/12494/16854/245126/20963/242202/12367/11987/12524/66824/12504/12484/11629/18761/56532/109594/16176/170786/12182/24099/20533/21950	43	constitutive DEGs
BP	GO:0001774	microglial cell activation	15/2308	48/23328	3.75192e-05	0.000617381	0.000431327	66725/20312/11820/106763/13032/12259/22177/229521/170744/11629/83433/13051/12362/14289/21899	15	constitutive DEGs
BP	GO:0002269	leukocyte activation involved in inflammatory response	15/2308	48/23328	3.75192e-05	0.000617381	0.000431327	66725/20312/11820/106763/13032/12259/22177/229521/170744/11629/83433/13051/12362/14289/21899	15	constitutive DEGs
BP	GO:0007528	neuromuscular junction development	17/2308	59/23328	3.77355e-05	0.0006192	0.000432598	66725/12830/11820/18479/13866/12298/55983/16779/243961/12297/11603/12295/231134/12296/56808/230157/21923	17	constitutive DEGs
BP	GO:0050863	regulation of T cell activation	55/2308	321/23328	3.82911e-05	0.000626563	0.000437742	16000/12479/94185/278180/234199/26365/75863/13866/230979/18762/15040/12505/71228/12389/14000/14462/50723/17242/12159/63953/17974/217303/13642/269023/114774/381484/13482/11847/12988/20677/16854/245126/20963/16852/242202/12367/11987/12524/66824/12504/12484/11629/216799/18761/56532/109594/54167/16176/170786/22361/74734/24099/227753/20533/21950	55	constitutive DEGs
BP	GO:0045055	regulated exocytosis	47/2308	261/23328	3.87702e-05	0.000632634	0.000441983	66725/52055/13829/57394/432530/64051/14299/20965/207227/110058/17920/13017/12523/109934/15227/12890/12298/14063/14461/18645/68404/11891/71709/217303/216963/242662/20977/58869/59033/229521/20963/26875/54525/12288/14823/14127/116838/27278/12291/12286/14191/29873/76787/109685/20974/320127/58226	47	constitutive DEGs
BP	GO:2000379	positive regulation of reactive oxygen species metabolic process	26/2308	114/23328	3.92541e-05	0.000637422	0.000445329	19733/13078/12491/13057/11820/18591/53881/18764/53791/18792/14063/11891/11977/105349/18753/20655/22177/18596/20963/11629/56532/16176/21825/14289/16365/21899	26	constitutive DEGs
BP	GO:0071902	positive regulation of protein serine/threonine kinase activity	51/2308	291/23328	3.92812e-05	0.000637422	0.000445329	16000/66725/65086/121021/13132/21802/26365/18189/11820/19130/20779/18479/18591/18764/53416/338372/13866/13838/21676/13616/14254/117149/26564/15234/18753/12159/29875/20655/14745/74568/18596/12988/66513/71785/20963/257632/18213/242202/16181/19876/71111/12484/12978/17311/16176/21825/14172/21899/22422/21844/80982	51	constitutive DEGs
BP	GO:0002683	negative regulation of immune system process	73/2308	462/23328	3.98783e-05	0.000645323	0.000450848	16000/20377/94185/15404/20563/68027/20312/278180/234199/56213/26365/22350/12258/77772/12262/75863/12523/109934/547253/13866/15227/11600/15402/230979/14461/15040/12505/83554/71228/96935/170741/100041230/17536/17242/12159/63953/242248/217303/12514/118453/269023/114774/22177/13482/11847/12509/101613/16854/56496/15139/229521/245126/257632/242202/22174/12367/12524/19219/14127/12484/27278/234515/17311/…	73	constitutive DEGs
BP	GO:0006694	steroid biosynthetic process	33/2308	161/23328	4.03105e-05	0.00065052	0.000454479	116852/16000/12012/16001/238055/13132/20778/235293/19130/12160/19017/67815/22337/29817/50781/15495/18514/12161/12167/73166/13595/12638/13360/105349/218461/20655/13115/17855/83702/13123/16176/12642/58226	33	constitutive DEGs
BP	GO:0042129	regulation of T cell proliferation	35/2308	175/23328	4.10116e-05	0.000660017	0.000461114	16000/12479/94185/278180/26365/75863/13866/230979/15040/12505/71228/50723/12159/17974/114774/11847/16854/245126/20963/242202/12367/11987/12524/66824/12504/12484/11629/18761/56532/109594/16176/170786/24099/20533/21950	35	constitutive DEGs
BP	GO:0061035	regulation of cartilage development	19/2308	71/23328	4.21214e-05	0.000667323	0.000466219	76566/20378/20678/83925/17132/12161/214685/20340/17242/73121/12159/106522/66175/12006/13038/16998/14172/20289/14633	19	constitutive DEGs
BP	GO:0043266	regulation of potassium ion transport	25/2308	108/23328	4.21712e-05	0.000667323	0.000466219	12512/19218/223864/14199/53416/16535/105722/13616/11932/232341/12389/16511/76742/75607/18125/57814/18798/11603/83433/109676/56461/12289/279561/16518/16533	25	constitutive DEGs
BP	GO:0045684	positive regulation of epidermis development	13/2308	38/23328	4.22841e-05	0.000667323	0.000466219	17300/22337/15442/404634/94092/12159/13115/107586/55948/20379/16661/54200/18612	13	constitutive DEGs
BP	GO:0072210	metanephric nephron development	13/2308	38/23328	4.22841e-05	0.000667323	0.000466219	16869/14260/18591/23967/22431/12159/16371/11826/16779/18596/21412/20681/16878	13	constitutive DEGs
BP	GO:0090322	regulation of superoxide metabolic process	13/2308	38/23328	4.22841e-05	0.000667323	0.000466219	19733/269823/12491/13057/23876/11820/14063/11977/18753/20655/22177/20963/14289	13	constitutive DEGs
BP	GO:0051899	membrane depolarization	21/2308	83/23328	4.23545e-05	0.000667323	0.000466219	66725/14199/12010/20779/13179/11983/20272/18762/12389/16511/71653/12288/72821/12289/12293/20271/12362/12291/12286/12296/58226	21	constitutive DEGs
BP	GO:1904427	positive regulation of calcium ion transmembrane transport	21/2308	83/23328	4.23545e-05	0.000667323	0.000466219	19733/20312/223864/22063/56089/18764/14467/57440/12298/12159/20866/12297/13617/12288/59091/71111/109676/12289/12293/12296/80982	21	constitutive DEGs
BP	GO:0002688	regulation of leukocyte chemotaxis	27/2308	121/23328	4.2377e-05	0.000667323	0.000466219	63873/20563/20312/11820/53416/19141/105722/13616/14063/117149/232341/17242/118453/13482/15139/257632/13617/14205/55985/11629/12978/16176/21825/14289/12182/17965/20343	27	constitutive DEGs
BP	GO:0006898	receptor-mediated endocytosis	44/2308	240/23328	4.33908e-05	0.00068111	0.00047585	93835/22359/12512/19218/50791/50765/13132/12010/12491/17533/20288/22350/11820/56089/17920/16976/20660/65969/52906/11600/12121/12389/544817/20612/16568/217303/81907/13642/51801/16416/14129/229521/20963/13429/14127/12527/13385/12306/11838/20379/73094/11535/12390/14289	44	constitutive DEGs
BP	GO:0042737	drug catabolic process	16/2308	54/23328	4.3485e-05	0.00068111	0.00047585	13120/13097/13098/380997/56448/13105/72082/404195/13096/100043108/545123/13107/18125/107141/226105/13095	16	constitutive DEGs
BP	GO:0045666	positive regulation of neuron differentiation	74/2308	472/23328	4.60452e-05	0.000719288	0.000502523	22359/16373/16001/54712/50791/20312/65086/14268/20356/20354/18208/11820/19130/12160/18479/110058/13047/211323/11881/12161/52906/77480/74053/13838/16800/50779/56320/11932/14461/75104/268902/71228/18760/26564/15234/67102/17242/244058/12159/12043/29875/243547/13131/17755/14745/320840/243961/228550/18213/64297/16570/12774/71653/16728/19699/29819/19876/12484/16400/12175/13385/12323/116838/57810/15375/…	74	constitutive DEGs
BP	GO:0033632	regulation of cell-cell adhesion mediated by integrin	7/2308	12/23328	4.64749e-05	0.000724069	0.000505863	27205/232341/13482/234839/55985/108101/12484	7	constitutive DEGs
BP	GO:0061512	protein localization to cilium	17/2308	60/23328	4.78392e-05	0.000741729	0.000518202	22158/72507/110350/52028/230872/264134/67378/74682/231214/260305/66573/73692/66910/56734/104871/94187/230500	17	constitutive DEGs
BP	GO:0048638	regulation of developmental growth	66/2308	409/23328	4.78617e-05	0.000741729	0.000518202	16000/20377/218877/16001/20563/102502/20347/65086/11835/14268/20356/14180/21385/20354/18208/22350/11820/19130/18479/17300/14463/110058/52357/211323/22349/67378/94045/22113/19141/14234/56320/13052/14465/223650/22431/244058/12159/63953/12043/22413/20655/17755/214968/235542/20359/20856/18213/12774/20352/20349/17756/71653/20348/16728/12288/19219/11603/16526/116838/11474/71406/73094/56808/18166/14632/…	66	constitutive DEGs
BP	GO:0002062	chondrocyte differentiation	25/2308	109/23328	4.96422e-05	0.000765447	0.000534771	58250/19228/14180/76566/20678/83925/17132/12161/12167/12406/214685/23967/20340/17242/73121/12159/106522/11749/68259/66175/12006/16998/14172/20289/14633	25	constitutive DEGs
BP	GO:1903035	negative regulation of response to wounding	22/2308	90/23328	4.96635e-05	0.000765447	0.000534771	19218/233781/26365/18591/12258/21824/13838/18792/208177/223650/216350/17242/18753/244058/63953/67866/12527/58992/12484/12306/21825/259277	22	constitutive DEGs
BP	GO:0032944	regulation of mononuclear cell proliferation	43/2308	234/23328	4.97841e-05	0.000765447	0.000534771	16000/12479/94185/278180/26365/75863/13866/230979/15040/12505/71228/117149/50723/18019/12159/12043/17974/217303/57257/114774/22177/11847/12494/16854/245126/20963/242202/12367/11987/12524/66824/12504/12484/11629/18761/56532/109594/16176/170786/12182/24099/20533/21950	43	constitutive DEGs
BP	GO:0015850	organic hydroxy compound transport	45/2308	249/23328	5.12342e-05	0.000784067	0.00054778	20518/19218/238055/13132/20778/11828/109731/12491/28254/20288/11832/13723/55938/53881/28250/110058/16490/12161/114679/12638/20750/12389/239606/20652/217303/16416/54393/14758/11826/18125/16854/229521/20963/54525/18830/14131/14127/20618/76408/70839/18799/12306/18979/78896/269642	45	constitutive DEGs
BP	GO:0050766	positive regulation of phagocytosis	21/2308	84/23328	5.12628e-05	0.000784067	0.00054778	12491/13057/109934/105722/14063/14461/18173/17304/11891/20655/381484/14129/257632/14131/66824/14127/83433/246746/16176/14289/16398	21	constitutive DEGs
BP	GO:0006937	regulation of muscle contraction	32/2308	156/23328	5.15247e-05	0.000786019	0.000549144	20541/19218/13511/109624/14463/16535/57440/56320/12389/16531/20655/20855/114774/11847/11749/17969/17540/242202/12288/13400/19219/11603/109676/11474/20271/16518/214384/16398/109620/14226/58226/216033	32	constitutive DEGs
BP	GO:0014065	phosphatidylinositol 3-kinase signaling	28/2308	129/23328	5.22009e-05	0.000794267	0.000554907	16000/16001/83490/228852/20354/18591/211323/13179/13866/72179/11600/14063/14254/101476/26564/15234/19249/14462/18596/71785/17969/243300/18213/19699/20344/14191/268857/14289	28	constitutive DEGs
BP	GO:0072189	ureter development	9/2308	20/23328	5.4417e-05	0.000823395	0.000575256	16869/14013/15227/23967/14462/12159/19378/20671/20681	9	constitutive DEGs
BP	GO:0072243	metanephric nephron epithelium development	9/2308	20/23328	5.4417e-05	0.000823395	0.000575256	22242/18591/23967/11826/16779/97064/20681/16878/22422	9	constitutive DEGs
BP	GO:0055123	digestive system development	29/2308	136/23328	5.45369e-05	0.000823395	0.000575256	16000/20377/16001/68151/14180/21385/20779/14463/52906/12577/15227/13845/15402/14465/18552/12159/12043/106522/12224/19378/73293/21412/107586/20671/56492/51938/214384/68270/14633	29	constitutive DEGs
BP	GO:0051180	vitamin transport	12/2308	34/23328	5.85765e-05	0.000882111	0.000616278	14275/93835/69698/14473/20778/280662/80721/65969/52710/14276/26357/50500	12	constitutive DEGs
BP	GO:0010970	transport along microtubule	33/2308	164/23328	5.91785e-05	0.000888892	0.000621015	17918/213575/11820/110350/52028/73916/264134/74682/12121/18762/67286/319565/22223/16568/12589/81907/20655/17755/16594/71820/68259/21821/16570/17756/29819/66061/16574/12217/17760/241950/385668/17754/16559	33	constitutive DEGs
BP	GO:0001938	positive regulation of endothelial cell proliferation	22/2308	91/23328	5.94468e-05	0.000890637	0.000622235	16000/76905/228852/20356/13057/19130/18591/11727/12161/14461/18760/12389/17242/12159/22413/16416/56221/14205/11482/12390/12771/20292	22	constitutive DEGs
BP	GO:0110053	regulation of actin filament organization	48/2308	273/23328	6.00887e-05	0.000897958	0.000627349	20563/13860/13829/20312/223864/207495/20356/77569/18479/14260/245880/118449/242553/22349/20742/76932/14063/56320/18645/208177/72042/18753/56699/260409/17974/170643/56753/329165/234857/76260/14745/56221/234094/320472/243961/21916/268970/66824/19219/68760/93689/80880/18761/22376/50876/227753/22411/20292	48	constitutive DEGs
BP	GO:0070663	regulation of leukocyte proliferation	45/2308	251/23328	6.2464e-05	0.000931079	0.000650488	16000/12479/94185/278180/26365/75863/13866/230979/15040/12505/71228/117149/50723/18019/12159/12043/17974/217303/57257/114774/22177/11847/12494/16854/245126/20963/242202/12367/11987/12524/66824/12504/12484/11629/18761/56532/12978/109594/17311/16176/170786/12182/24099/20533/21950	45	constitutive DEGs
BP	GO:0035082	axoneme assembly	19/2308	73/23328	6.37957e-05	0.000948515	0.000662671	264134/67378/75564/231214/105000/211535/207686/242584/73293/102747/21821/69707/50525/110082/74354/51938/68270/78801/212517	19	constitutive DEGs
BP	GO:0052547	regulation of peptidase activity	67/2308	421/23328	6.50335e-05	0.000964471	0.000673818	20518/12828/16000/217847/378425/16425/20732/20700/76884/232400/11820/20779/20703/16424/13479/106763/73916/20660/12258/331535/20716/13838/74682/16913/19141/12406/12505/15234/12389/12740/19186/67701/17196/11796/11826/78688/114774/67866/20963/58801/238393/17948/19876/66824/20715/110651/628900/53313/15160/216799/14734/17951/55948/20704/64058/17836/12362/17837/17940/21825/12955/94227/12836/54483/11798…	67	constitutive DEGs
BP	GO:0060348	bone development	41/2308	222/23328	6.54884e-05	0.000968765	0.000676818	19733/63873/16000/22158/233781/76566/20354/20779/17300/223332/12161/105722/12406/20340/15412/329872/73121/12159/20855/22177/12817/11749/68259/102866/19219/12006/23850/12306/234356/16998/11474/16948/69480/20379/21827/56492/21825/14172/20289/17389/622473	41	constitutive DEGs
BP	GO:0045765	regulation of angiogenesis	54/2308	320/23328	6.81959e-05	0.00100628	0.000703024	12828/30924/76905/20312/13078/223864/228852/20356/12491/23876/26365/18576/17300/14463/320910/13179/269831/15402/14234/14461/14254/18760/14465/192187/15234/11489/101401/17242/18746/16416/12827/11826/20866/56221/12509/13058/16854/15139/14205/11482/20349/15245/21937/18132/13051/79221/16176/11535/21825/14172/16878/12771/209743/20292	54	constitutive DEGs
BP	GO:0048588	developmental cell growth	47/2308	267/23328	6.92333e-05	0.00101902	0.000711926	16000/218877/20563/20347/65086/76884/14268/20356/319974/20354/18208/12305/11820/18479/14463/110058/211323/77300/214230/20564/16870/18762/56320/68404/15468/244058/29875/81907/16779/71436/17755/214968/20359/18213/12774/50706/20352/20349/17756/71653/20348/16728/116838/214384/13175/21844/74116	47	constitutive DEGs
BP	GO:0043254	regulation of protein-containing complex assembly	69/2308	438/23328	7.03555e-05	0.00103294	0.000721652	666048/20563/13860/13829/57394/207495/12491/65112/20779/18479/14260/245880/106763/242553/22349/20660/20742/16800/76932/53624/14234/18762/56320/18645/117149/170835/72042/12389/70796/18552/15162/18753/56699/260409/17974/170643/329165/234857/16911/78688/17755/56221/234839/16854/21916/268970/20963/20362/17756/55985/16578/66824/19219/12484/93689/70839/20344/217356/80880/22376/268857/12955/54483/50876/…	69	constitutive DEGs
BP	GO:0061900	glial cell activation	16/2308	56/23328	7.09199e-05	0.00103862	0.000725623	66725/20312/11820/106763/13032/12259/22177/229521/170744/11629/83433/13051/12362/16176/14289/21899	16	constitutive DEGs
BP	GO:0050890	cognition	56/2308	336/23328	7.16152e-05	0.00104619	0.00073091	16000/67092/208431/381530/12010/432530/20443/18189/11820/18479/106763/16777/214230/53328/19141/18762/218461/17536/17242/329165/66860/232813/13844/243961/114142/12038/229521/242202/12367/16181/19699/12288/240057/19085/16400/18733/13051/13123/11838/225870/94109/12362/381979/19088/16176/234593/73181/77596/17754/50876/320127/109205/259277/64378/14266/20292	56	constitutive DEGs
BP	GO:0051048	negative regulation of secretion	41/2308	223/23328	7.26991e-05	0.00105938	0.000740126	20377/52055/19218/378425/20312/109731/11421/18576/207227/53416/56013/16535/12523/109934/15227/13616/13650/232341/269951/218461/217303/54393/18125/12163/229521/16181/50790/19219/21937/71111/70839/279561/79221/16176/16878/17840/18575/18166/12683/14226/16322	41	constitutive DEGs
BP	GO:2000177	regulation of neural precursor cell proliferation	26/2308	118/23328	7.2983e-05	0.00106088	0.000741172	16000/66725/16869/20312/381530/20732/12558/19130/14766/16870/14461/14365/17242/13190/64138/12774/12484/13051/66993/94187/57810/19716/16176/93761/14632/14633	26	constitutive DEGs
BP	GO:0003341	cilium movement	35/2308	180/23328	7.49468e-05	0.00108673	0.000759232	19733/238055/227058/52028/67378/75564/260305/22431/211535/269209/16568/207686/75533/252967/242584/73293/21821/18830/76670/69707/50525/75050/68708/110083/11829/27356/110082/269701/51938/74711/68270/271639/78801/212517/224661	35	constitutive DEGs
BP	GO:0031102	neuron projection regeneration	17/2308	62/23328	7.54401e-05	0.00109118	0.000762342	14275/16001/233781/13838/15234/17181/244058/12043/16779/18933/18213/14580/19716/11535/259277/14226/21923	17	constitutive DEGs
BP	GO:0009952	anterior/posterior pattern specification	42/2308	231/23328	7.77532e-05	0.00111911	0.000781856	20377/15404/16869/68151/22158/15414/17300/14463/15415/18514/17285/15227/15402/14234/103889/14561/15410/26564/23967/15412/18552/22431/12159/16568/22413/235542/22138/15413/226049/19378/21821/15400/20348/12006/70122/14734/20671/11838/57810/15401/622473/14633	42	constitutive DEGs
BP	GO:0099504	synaptic vesicle cycle	42/2308	231/23328	7.77532e-05	0.00111911	0.000781856	66725/50791/12558/432530/64051/18189/14299/20965/207227/110058/17920/216227/13017/12890/12298/18645/68404/27204/71709/216963/242662/219228/20977/19057/59033/229521/26875/54525/102866/14823/13429/19085/20618/12484/116838/12217/381979/12286/20964/29873/76787/320127	42	constitutive DEGs
BP	GO:0006805	xenobiotic metabolic process	23/2308	99/23328	7.92099e-05	0.0011345	0.000792608	269823/13078/13097/13098/380997/28254/56448/394435/14866/394433/13105/72082/404195/13096/100043108/545123/13107/100042314/107141/226105/71773/13095/394432	23	constitutive DEGs
BP	GO:0097061	dendritic spine organization	23/2308	99/23328	7.92099e-05	0.0011345	0.000792608	16001/66725/11820/56013/13838/241638/19141/13845/56320/216831/329165/66860/13844/243961/228550/19699/29819/16400/13385/12323/11838/16975/21844	23	constitutive DEGs
BP	GO:0006929	substrate-dependent cell migration	11/2308	30/23328	7.96673e-05	0.00113827	0.000795241	20563/121021/14268/18208/18591/14114/71653/19876/50525/70839/16398	11	constitutive DEGs
BP	GO:0034763	negative regulation of transmembrane transport	28/2308	132/23328	8.01055e-05	0.00113898	0.000795734	19218/228071/11421/14783/18764/53416/215113/16535/52906/19700/11977/23967/12389/16511/76742/13844/71345/84506/18125/57814/12297/11603/16592/56437/104215/16176/21825/14226	28	constitutive DEGs
BP	GO:0099175	regulation of postsynapse organization	28/2308	132/23328	8.01055e-05	0.00113898	0.000795734	66725/12558/18189/11820/56013/13838/241638/56320/239027/19400/216831/243547/76742/329165/66860/232813/225875/228550/18213/19699/29819/13385/12323/11838/80749/16975/21844/70530	28	constitutive DEGs
BP	GO:0001578	microtubule bundle formation	24/2308	106/23328	8.65501e-05	0.00122466	0.000855598	264134/67378/75564/231214/105000/211535/207686/68617/17755/242584/73293/102747/21821/17756/69707/50525/72972/110082/74354/51938/68270/78801/212517/67971	24	constitutive DEGs
BP	GO:0106027	neuron projection organization	24/2308	106/23328	8.65501e-05	0.00122466	0.000855598	16001/66725/11820/56013/13838/241638/19141/13845/56320/216831/329165/66860/13844/243961/228550/19699/29819/16400/13385/12323/11838/17754/16975/21844	24	constitutive DEGs
BP	GO:0099515	actin filament-based transport	9/2308	21/23328	8.68748e-05	0.00122629	0.000856738	17912/17918/17922/17920/208943/319565/245049/338367/71602	9	constitutive DEGs
BP	GO:1901617	organic hydroxy compound biosynthetic process	41/2308	225/23328	8.93248e-05	0.00125294	0.000875351	16832/16591/12012/17918/238055/19228/13132/235293/22063/56448/19130/12160/67815/22337/50781/15111/327655/12161/73166/13595/12638/13360/13849/11977/105349/14462/20655/227399/13115/13190/228550/18830/17855/12560/18799/17171/13123/16176/317750/12642/58226	41	constitutive DEGs
BP	GO:0002548	monocyte chemotaxis	16/2308	57/23328	8.96177e-05	0.00125294	0.000875351	20563/20312/11820/18591/19277/19141/105722/14254/56221/16854/11629/20305/100039672/14289/17965/20292	16	constitutive DEGs
BP	GO:0035567	non-canonical Wnt signaling pathway	16/2308	57/23328	8.96177e-05	0.00125294	0.000875351	20377/13132/20378/26564/76441/14365/72780/68259/57265/70122/14734/20379/22422/22411/21844/69217	16	constitutive DEGs
BP	GO:0140115	export across plasma membrane	16/2308	57/23328	8.96177e-05	0.00125294	0.000875351	20518/20541/54403/11944/16490/16535/105722/26357/11932/27416/239273/16511/17250/56543/57814/11603	16	constitutive DEGs
BP	GO:0061577	calcium ion transmembrane transport via high voltage-gated calcium channel	7/2308	13/23328	9.20679e-05	0.00128108	0.000895012	228071/12297/12288/12289/12295/12293/12296	7	constitutive DEGs
BP	GO:0086067	AV node cell to bundle of His cell communication	7/2308	13/23328	9.20679e-05	0.00128108	0.000895012	13052/14615/12288/109676/20271/12291/12296	7	constitutive DEGs
BP	GO:0045682	regulation of epidermis development	20/2308	81/23328	9.24664e-05	0.00128357	0.000896756	15404/241639/17300/22337/207920/15442/404634/252973/94092/12159/13115/16323/12560/107586/16918/55948/20379/16661/54200/18612	20	constitutive DEGs
BP	GO:0098659	inorganic cation import across plasma membrane	23/2308	100/23328	9.33583e-05	0.00128984	0.000901135	16516/63873/16517/20541/20537/72002/16513/11944/56089/331004/11932/232341/16511/28240/114774/56543/75607/72027/12288/16521/279561/20271/16518	23	constitutive DEGs
BP	GO:0099587	inorganic ion import across plasma membrane	23/2308	100/23328	9.33583e-05	0.00128984	0.000901135	16516/63873/16517/20541/20537/72002/16513/11944/56089/331004/11932/232341/16511/28240/114774/56543/75607/72027/12288/16521/279561/20271/16518	23	constitutive DEGs
BP	GO:0048678	response to axon injury	18/2308	69/23328	9.54563e-05	0.00131573	0.000919218	14275/16001/233781/13866/13838/17181/244058/12043/20655/16779/71436/22177/18213/70839/19716/259277/14226/21923	18	constitutive DEGs
BP	GO:0015701	bicarbonate transport	8/2308	17/23328	9.70694e-05	0.00132858	0.000928199	19218/54403/12638/20536/59033/232156/20533/269356	8	constitutive DEGs
BP	GO:0033623	regulation of integrin activation	8/2308	17/23328	9.70694e-05	0.00132858	0.000928199	14234/18552/234839/55985/19219/12484/70839/20344	8	constitutive DEGs
BP	GO:0072010	glomerular epithelium development	8/2308	17/23328	9.70694e-05	0.00132858	0.000928199	17300/18591/19277/14234/22431/12159/16779/71602	8	constitutive DEGs
BP	GO:0060996	dendritic spine development	27/2308	127/23328	0.000102309	0.00139378	0.00097375	66725/18479/211323/56013/13838/241638/13845/56320/71228/67102/216831/17974/329165/216963/13844/330222/14745/243961/228550/19699/29819/50790/13385/12323/11838/16975/21844	27	constitutive DEGs
BP	GO:0090090	negative regulation of canonical Wnt signaling pathway	27/2308	127/23328	0.000102309	0.00139378	0.00097375	20377/241639/13132/12558/83675/56811/20378/11820/328949/50781/19273/19277/260305/26564/12389/17242/235542/97064/12006/70122/14734/20671/20379/14632/22411/100201/74499	27	constitutive DEGs
BP	GO:0046879	hormone secretion	59/2308	364/23328	0.000103547	0.00140566	0.000982052	67041/63873/20377/81799/52055/17918/67389/19218/57394/106347/50765/13132/18576/18189/207227/16535/12161/114679/13616/12638/20750/14661/20394/218461/14462/28240/74244/54393/11826/18125/20677/58869/245049/12494/12163/16323/26875/54525/16181/12288/50790/19219/12876/71111/94353/116838/12289/14761/78896/16176/11535/16878/18111/17840/18575/18166/21844/14226/16322	59	constitutive DEGs
BP	GO:0086009	membrane repolarization	13/2308	41/23328	0.000103661	0.00140566	0.000982052	140492/16535/11932/12389/16511/56543/57814/12297/16521/12289/12293/20271/16518	13	constitutive DEGs
BP	GO:0032731	positive regulation of interleukin-1 beta production	15/2308	52/23328	0.000105092	0.00141422	0.000988027	69146/11820/16956/94092/15275/22177/170744/257632/15951/12774/232801/66824/216799/17951/12362	15	constitutive DEGs
BP	GO:0043268	positive regulation of potassium ion transport	15/2308	52/23328	0.000105092	0.00141422	0.000988027	223864/14199/53416/16535/105722/13616/11932/232341/16511/75607/83433/109676/279561/16518/16533	15	constitutive DEGs
BP	GO:0030204	chondroitin sulfate metabolic process	10/2308	26/23328	0.000105499	0.00141422	0.000988027	58250/233781/78923/13179/60322/268780/71738/74241/212898/234356	10	constitutive DEGs
BP	GO:0034104	negative regulation of tissue remodeling	10/2308	26/23328	0.000105499	0.00141422	0.000988027	20377/26365/14463/109934/18383/84506/12988/12494/12484/56492	10	constitutive DEGs
BP	GO:2000050	regulation of non-canonical Wnt signaling pathway	10/2308	26/23328	0.000105499	0.00141422	0.000988027	20377/13132/76441/72780/68259/70122/14734/20379/21844/69217	10	constitutive DEGs
BP	GO:0010001	glial cell differentiation	44/2308	249/23328	0.000105887	0.00141618	0.000989399	16000/94185/225608/20732/12558/16513/11820/20678/18591/245880/211323/338521/11496/12259/23928/13866/13838/26564/76441/15904/67916/17242/269604/12159/63953/20655/13131/16779/234094/20677/56386/192897/18213/19153/56217/19699/225908/83433/14580/20681/16176/29873/16878/14289	44	constitutive DEGs
BP	GO:0006939	smooth muscle contraction	25/2308	114/23328	0.000107914	0.00143673	0.00100376	20541/19218/21385/109624/67378/13616/12389/16531/243547/20655/11475/114774/17969/12494/17540/13617/12288/19219/12291/18166/214384/16398/17880/12062/14226	25	constitutive DEGs
BP	GO:1905330	regulation of morphogenesis of an epithelium	25/2308	114/23328	0.000107914	0.00143673	0.00100376	20377/16869/11835/13132/21385/57764/15415/52906/208177/26564/15234/14462/14365/17242/12159/56753/22413/57265/70122/14734/20681/16878/22422/22411/69217	25	constitutive DEGs
BP	GO:0045216	cell-cell junction organization	38/2308	205/23328	0.000109681	0.00145694	0.00101788	63873/58187/54420/13511/11421/26365/233765/73608/13823/56460/12738/12161/227937/252973/19277/13838/53624/14063/13052/71228/260305/12389/12740/12563/329165/13642/12988/14615/56217/60363/12527/22239/64058/12978/56492/16176/22411/109620	38	constitutive DEGs
BP	GO:0008045	motor neuron axon guidance	12/2308	36/23328	0.000110825	0.00146683	0.00102479	20563/16869/18208/18209/108699/13866/13838/11658/16782/16574/74734/18612	12	constitutive DEGs
BP	GO:0001505	regulation of neurotransmitter levels	45/2308	257/23328	0.000110926	0.00146683	0.00102479	20518/70129/66725/432530/109731/64051/18189/16513/18479/14299/20965/207227/110058/17920/13017/12890/13616/12298/18645/68404/27204/71709/216963/242662/16416/14758/20977/18125/59033/26875/54525/14823/19219/20618/116838/14580/13340/381979/12286/20964/29873/76787/20974/320127/269642	45	constitutive DEGs
BP	GO:0051346	negative regulation of hydrolase activity	64/2308	405/23328	0.000115335	0.0015217	0.00106312	19733/16000/30924/217847/66725/16425/20732/20700/83671/20354/232400/11820/20779/20703/16424/13479/20660/12258/11983/331535/215821/20716/12121/12406/18762/56320/12505/232341/15234/241289/381983/67701/11796/11826/78688/76260/243312/67866/18125/338367/238393/17948/17756/20715/67839/110651/628900/15160/14734/17951/79221/55948/20704/17836/17837/17940/21825/12955/94227/12836/11798/76469/74116/14226	64	constitutive DEGs
BP	GO:0006766	vitamin metabolic process	18/2308	70/23328	0.000116739	0.00152989	0.00106884	19733/14275/64385/14473/71707/22337/79235/65969/105349/58810/29807/19659/13115/18830/268756/50500/16176/22361	18	constitutive DEGs
BP	GO:1903317	regulation of protein maturation	18/2308	70/23328	0.000116739	0.00152989	0.00106884	66725/50765/20779/20340/213539/11796/78688/64138/20677/21821/67759/58992/18132/233744/21825/11798/227753/21922	18	constitutive DEGs
BP	GO:2000179	positive regulation of neural precursor cell proliferation	18/2308	70/23328	0.000116739	0.00152989	0.00106884	16000/16869/20312/381530/19130/14766/16870/14365/17242/13190/64138/13051/66993/94187/57810/19716/14632/14633	18	constitutive DEGs
BP	GO:0010811	positive regulation of cell-substrate adhesion	27/2308	128/23328	0.000117611	0.00153787	0.00107441	241639/13829/13132/14268/12491/14260/18003/15227/18762/56320/20750/54156/12837/268780/18552/17242/29875/16416/14114/16728/16400/170758/21825/407800/74199/29873/56838	27	constitutive DEGs
BP	GO:0001941	postsynaptic membrane organization	14/2308	47/23328	0.000121181	0.00158102	0.00110456	50791/12558/18189/56320/19400/243547/76742/232813/13844/19699/11603/13385/11443/192198	14	constitutive DEGs
BP	GO:0001558	regulation of cell growth	68/2308	438/23328	0.000123595	0.00160893	0.00112406	16000/70129/20377/218877/20563/20347/65086/14199/13132/14268/20356/13057/11490/20354/18208/12305/20378/18479/268663/110058/65945/13823/29817/211323/20564/407786/13866/230784/56320/12505/11787/83813/12983/22431/244058/12043/17755/214968/13115/67866/12494/668303/20359/16323/18213/11482/12774/20352/20349/17756/73379/71653/20348/16728/50790/232370/116838/77832/217356/20671/56437/55948/100042784/12955…	68	constitutive DEGs
BP	GO:0016055	Wnt signaling pathway	67/2308	430/23328	0.000123901	0.00160934	0.00112435	14275/666048/20377/66725/241639/68151/13132/12558/83675/20356/14180/56811/20378/11820/20779/328949/218581/14160/14783/18764/72114/50781/19273/19277/12505/260305/232341/26564/76441/12389/14462/14365/67916/17242/22413/72780/235542/75607/20677/320343/68259/64297/97064/12876/12560/16400/12006/57265/70122/18230/14734/24117/20671/64929/170758/20379/73181/319998/14632/11798/22422/22411/100201/21844/6921…	67	constitutive DEGs
BP	GO:0050714	positive regulation of protein secretion	37/2308	199/23328	0.000125723	0.00162777	0.00113722	67041/16000/81799/67389/57394/68151/12491/26365/22350/20779/207227/11727/20660/12638/14063/15040/14661/28240/74244/56620/22138/20677/245049/12494/140497/20963/320051/50790/19219/71111/83433/12289/14761/18761/12362/14191/18111	37	constitutive DEGs
BP	GO:0071674	mononuclear cell migration	21/2308	89/23328	0.000125876	0.00162777	0.00113722	63873/20563/20312/11820/18591/19277/19141/105722/14254/17242/56221/71785/16854/11629/20305/100039672/12978/21825/14289/17965/20292	21	constitutive DEGs
BP	GO:0045807	positive regulation of endocytosis	26/2308	122/23328	0.000130692	0.00168632	0.00117813	66725/12512/50791/50765/13132/12010/12491/11820/52906/11600/12121/105722/14063/14461/12389/16568/19057/14129/20963/13429/83433/12306/14734/20379/73094/16398	26	constitutive DEGs
BP	GO:0006637	acyl-CoA metabolic process	20/2308	83/23328	0.000132859	0.00170677	0.00119242	68738/67528/12012/233799/236900/70789/217700/56360/67420/171210/230161/117147/18597/329910/15488/26568/50790/17855/107476/14104	20	constitutive DEGs
BP	GO:0035383	thioester metabolic process	20/2308	83/23328	0.000132859	0.00170677	0.00119242	68738/67528/12012/233799/236900/70789/217700/56360/67420/171210/230161/117147/18597/329910/15488/26568/50790/17855/107476/14104	20	constitutive DEGs
BP	GO:0072111	cell proliferation involved in kidney development	9/2308	22/23328	0.000134135	0.00171609	0.00119893	18591/23967/14462/22431/12159/16416/18596/71785/14734	9	constitutive DEGs
BP	GO:0090257	regulation of muscle system process	43/2308	244/23328	0.00013417	0.00171609	0.00119893	16000/20541/19218/13511/18479/109624/14463/15111/16535/30937/57440/21676/56320/12389/16531/20655/20855/78688/114774/11847/11749/22138/17969/17540/242202/12288/13400/19219/21937/11629/11603/109676/11474/20271/16518/214384/16398/76469/74116/109620/14226/58226/216033	43	constitutive DEGs
BP	GO:0048251	elastic fiber assembly	6/2308	10/23328	0.000137632	0.00175271	0.00122451	23876/11977/207596/16998/16948/17880	6	constitutive DEGs
BP	GO:0048739	cardiac muscle fiber development	6/2308	10/23328	0.000137632	0.00175271	0.00122451	13052/12159/22138/24052/17880/74376	6	constitutive DEGs
BP	GO:0060021	roof of mouth development	22/2308	96/23328	0.000138992	0.00176619	0.00123393	242509/212712/21385/15111/13845/231470/14402/16450/14561/101476/23967/73692/106522/13844/18933/16323/21412/21821/57265/17681/30953/22411	22	constitutive DEGs
BP	GO:0051224	negative regulation of protein transport	32/2308	164/23328	0.000139331	0.00176667	0.00123427	20377/66725/52055/241639/19218/378425/13829/20312/12491/18576/207227/56013/16535/11600/13650/269951/218461/106522/78688/18125/12988/12163/229521/19219/75311/79221/16176/18767/17840/18575/12683/14226	32	constitutive DEGs
BP	GO:0198738	cell-cell signaling by wnt	67/2308	432/23328	0.000142312	0.00180057	0.00125795	14275/666048/20377/66725/241639/68151/13132/12558/83675/20356/14180/56811/20378/11820/20779/328949/218581/14160/14783/18764/72114/50781/19273/19277/12505/260305/232341/26564/76441/12389/14462/14365/67916/17242/22413/72780/235542/75607/20677/320343/68259/64297/97064/12876/12560/16400/12006/57265/70122/18230/14734/24117/20671/64929/170758/20379/73181/319998/14632/11798/22422/22411/100201/21844/6921…	67	constitutive DEGs
BP	GO:1903531	negative regulation of secretion by cell	36/2308	193/23328	0.000144063	0.00181879	0.00127068	20377/52055/19218/378425/20312/109731/18576/207227/56013/16535/12523/109934/15227/13616/13650/269951/218461/217303/54393/18125/12163/229521/16181/50790/19219/21937/70839/79221/16176/16878/17840/18575/18166/12683/14226/16322	36	constitutive DEGs
BP	GO:0009595	detection of biotic stimulus	12/2308	37/23328	0.000149344	0.00188141	0.00131443	20778/13134/18479/268663/16410/257632/17948/51795/83433/17951/17940/21899	12	constitutive DEGs
BP	GO:0071560	cellular response to transforming growth factor beta stimulus	38/2308	208/23328	0.00015001	0.00188455	0.00131662	14275/58250/16001/76905/241639/225631/13132/72789/56213/65112/20678/20779/19017/53618/72183/12167/386655/171463/56320/105349/12389/20340/12827/66513/71785/12163/11482/16400/107586/16998/16948/21825/12390/20289/214384/66695/12683/12579	38	constitutive DEGs
BP	GO:0071466	cellular response to xenobiotic stimulus	23/2308	103/23328	0.000150237	0.00188455	0.00131662	269823/13078/13097/13098/380997/28254/56448/394435/14866/394433/13105/72082/404195/13096/100043108/545123/13107/100042314/107141/226105/71773/13095/394432	23	constitutive DEGs
BP	GO:0046885	regulation of hormone biosynthetic process	10/2308	27/23328	0.000152755	0.00190391	0.00133015	16000/16001/13132/12160/19017/50781/12161/218461/20856/12286	10	constitutive DEGs
BP	GO:0048799	animal organ maturation	10/2308	27/23328	0.000152755	0.00190391	0.00133015	16000/233781/76566/20354/105722/14462/73121/19378/11474/21827	10	constitutive DEGs
BP	GO:1900120	regulation of receptor binding	10/2308	27/23328	0.000152755	0.00190391	0.00133015	12010/11490/227120/11820/22113/244058/15400/12306/53313/16948	10	constitutive DEGs
BP	GO:0048010	vascular endothelial growth factor receptor signaling pathway	14/2308	48/23328	0.00015563	0.0019341	0.00135124	14180/17300/18591/14783/11600/14234/14254/18760/12159/12509/14205/66864/226101/14172	14	constitutive DEGs
BP	GO:0090130	tissue migration	50/2308	299/23328	0.000156113	0.0019341	0.00135124	16000/20563/12512/241639/13078/20778/20356/26365/19130/20779/18591/73608/328949/13179/22349/11881/252973/15227/11600/19141/14234/14461/18645/16410/18760/101401/223650/14462/67916/12159/63953/56753/20855/13642/16416/53868/11826/13482/11482/57260/55985/19876/18710/16400/66864/79221/19279/21825/14172/16398	50	constitutive DEGs
BP	GO:0032692	negative regulation of interleukin-1 production	11/2308	32/23328	0.000156167	0.0019341	0.00135124	16000/378425/20312/26365/19219/83433/216799/13051/11829/268857/54483	11	constitutive DEGs
BP	GO:0006942	regulation of striated muscle contraction	20/2308	84/23328	0.000158358	0.00195709	0.0013673	20541/13511/14463/16535/57440/12389/20855/11847/242202/12288/13400/11603/109676/11474/20271/16518/109620/14226/58226/216033	20	constitutive DEGs
BP	GO:0009410	response to xenobiotic stimulus	24/2308	110/23328	0.000159558	0.00195976	0.00136917	269823/13078/11864/13097/13098/380997/28254/56448/394435/14866/394433/13105/72082/404195/13096/100043108/545123/13107/100042314/107141/226105/71773/13095/394432	24	constitutive DEGs
BP	GO:0006833	water transport	8/2308	18/23328	0.000159578	0.00195976	0.00136917	20537/11828/11832/12638/11826/11829/108052/319229	8	constitutive DEGs
BP	GO:0097091	synaptic vesicle clustering	8/2308	18/23328	0.000159578	0.00195976	0.00136917	50791/12558/18189/20965/27204/219228/26875/20964	8	constitutive DEGs
BP	GO:0003205	cardiac chamber development	36/2308	194/23328	0.000160328	0.00196486	0.00137273	20563/14200/14180/21385/381157/19130/12160/17300/14463/15111/20564/252973/15227/14234/268902/14465/14462/18552/12159/22413/73692/16911/66513/20677/21821/20348/19876/12876/107586/74868/57265/66993/20271/214384/22411/109620	36	constitutive DEGs
BP	GO:0060976	coronary vasculature development	19/2308	78/23328	0.000166281	0.00203355	0.00142072	11421/14180/18591/14463/110350/15111/11600/14465/18552/22431/12159/73692/12224/18596/66513/19876/14734/214384/24052	19	constitutive DEGs
BP	GO:0032536	regulation of cell projection size	7/2308	14/23328	0.000168384	0.00204646	0.00142974	72088/102502/22350/268663/22349/22439/22422	7	constitutive DEGs
BP	GO:0038065	collagen-activated signaling pathway	7/2308	14/23328	0.000168384	0.00204646	0.00142974	12828/12830/12305/12827/20963/94216/16398	7	constitutive DEGs
BP	GO:0072224	metanephric glomerulus development	7/2308	14/23328	0.000168384	0.00204646	0.00142974	18591/23967/22431/11826/16779/18596/21412	7	constitutive DEGs
BP	GO:0060349	bone morphogenesis	23/2308	104/23328	0.000175083	0.00212347	0.00148354	63873/17300/12161/12406/20340/329872/12159/20855/12817/11749/68259/12006/23850/234356/16998/11474/20379/21827/21825/14172/20289/17389/622473	23	constitutive DEGs
BP	GO:0030072	peptide hormone secretion	48/2308	285/23328	0.000175854	0.00212842	0.001487	67041/63873/20377/52055/17918/67389/19218/57394/106347/50765/18576/18189/207227/16535/13616/12638/14661/218461/28240/74244/54393/11826/18125/20677/58869/245049/12494/12163/26875/54525/16181/12288/50790/19219/12876/71111/94353/116838/12289/14761/78896/16176/16878/18111/17840/18575/21844/14226	48	constitutive DEGs
BP	GO:1901381	positive regulation of potassium ion transmembrane transport	13/2308	43/23328	0.000178229	0.00215271	0.00150397	223864/16535/105722/13616/11932/232341/16511/75607/83433/109676/279561/16518/16533	13	constitutive DEGs
BP	GO:0051222	positive regulation of protein transport	56/2308	348/23328	0.00018554	0.00223641	0.00156244	67041/16000/81799/67389/57394/68151/223864/12491/59020/26365/22350/11820/20779/18479/207227/11727/20660/13866/12638/14063/18762/15040/14661/18760/77574/18753/28240/16568/74244/68617/56620/22138/20677/245049/12297/12494/140497/20963/240641/58801/320051/50790/19219/21937/71111/83433/12289/14761/18761/238257/55948/12362/14191/18111/230500/80982	56	constitutive DEGs
BP	GO:0051495	positive regulation of cytoskeleton organization	40/2308	225/23328	0.000186542	0.00224387	0.00156766	63873/20312/223864/207495/20356/77569/19130/18479/14260/245880/118449/22349/18008/76123/76932/14063/18645/12389/15162/56699/260409/17974/170643/329165/234857/17755/14745/56221/234094/320472/18213/66824/68760/93689/18761/68053/22376/227753/22411/20292	40	constitutive DEGs
BP	GO:0006869	lipid transport	58/2308	364/23328	0.000188136	0.0022584	0.00157781	216225/268379/108116/22359/50770/238055/235283/13132/20778/74486/79196/11421/12491/28254/20288/56356/55938/28250/320940/79235/77577/12161/114679/105722/12638/56018/16410/20750/12389/18753/239273/235527/64292/17250/20652/16416/71345/11304/16323/20963/54525/18830/50790/11770/76408/70676/50500/12306/18979/16592/238257/78896/16176/21825/320091/20533/12062/20608	58	constitutive DEGs
BP	GO:0072521	purine-containing compound metabolic process	62/2308	396/23328	0.0001899	0.00227492	0.00158935	68738/16000/67528/12012/20504/22242/66725/233799/236900/66355/432530/56012/70789/54403/18573/11820/19017/217700/56360/67420/212032/11717/171210/230161/12298/26357/117147/52815/18597/56421/329910/15275/18746/75533/11565/15488/26568/18125/26380/216019/242202/58242/50790/71724/210808/17855/83433/11474/13807/104215/72899/56312/54200/633979/665563/20533/102954/107476/14104/271639/78801/73707	62	constitutive DEGs
BP	GO:0042552	myelination	32/2308	167/23328	0.00019744	0.00236042	0.00164908	17153/16000/94185/225608/17918/15212/12558/16513/245880/13823/211323/338521/11496/13032/13866/53897/22439/15234/15904/20655/17196/234094/56386/192897/18213/19153/56217/12527/225908/22239/67188/259277	32	constitutive DEGs
BP	GO:0032941	secretion by tissue	14/2308	49/23328	0.000198219	0.0023649	0.00165221	22063/13057/83671/53416/18162/232341/16531/74244/11826/101613/19219/279561/11829/232156	14	constitutive DEGs
BP	GO:0042537	benzene-containing compound metabolic process	9/2308	23/23328	0.000201074	0.00239409	0.00167261	56185/13120/269823/13078/70789/14866/229905/70266/71773	9	constitutive DEGs
BP	GO:0098693	regulation of synaptic vesicle cycle	29/2308	146/23328	0.000203575	0.00241895	0.00168998	66725/50791/12558/432530/18189/14299/207227/17920/12890/12298/18645/68404/216963/242662/219228/20977/19057/59033/229521/54525/102866/14823/13429/19085/116838/12217/20964/29873/320127	29	constitutive DEGs
BP	GO:0060997	dendritic spine morphogenesis	18/2308	73/23328	0.000207572	0.00245648	0.00171619	66725/56013/13838/241638/13845/56320/216831/329165/13844/243961/228550/19699/29819/13385/12323/11838/16975/21844	18	constitutive DEGs
BP	GO:0097120	receptor localization to synapse	18/2308	73/23328	0.000207572	0.00245648	0.00171619	50791/18189/65945/11496/74053/18762/56320/53331/216831/243547/216963/22177/76380/19699/13385/16574/77531/16559	18	constitutive DEGs
BP	GO:0006826	iron ion transport	15/2308	55/23328	0.000209856	0.00247351	0.00172809	17912/50765/12010/59049/117167/65969/71775/15203/18173/11977/67739/84506/18125/15458/16819	15	constitutive DEGs
BP	GO:0045604	regulation of epidermal cell differentiation	15/2308	55/23328	0.000209856	0.00247351	0.00172809	15404/17300/22337/207920/404634/252973/94092/12159/13115/107586/16918/55948/20379/54200/18612	15	constitutive DEGs
BP	GO:0060425	lung morphogenesis	17/2308	67/23328	0.000213136	0.00250058	0.001747	16000/14463/207920/252973/15227/15402/71228/12159/22413/64138/114142/21412/15245/15375/16878/22422/21923	17	constitutive DEGs
BP	GO:0050654	chondroitin sulfate proteoglycan metabolic process	11/2308	33/23328	0.000213433	0.00250058	0.001747	16000/58250/233781/78923/13179/60322/268780/71738/74241/212898/234356	11	constitutive DEGs
BP	GO:0060740	prostate gland epithelium morphogenesis	11/2308	33/23328	0.000213433	0.00250058	0.001747	16000/20377/16001/11835/12505/15904/12159/13123/15375/14633/21923	11	constitutive DEGs
BP	GO:0007188	adenylate cyclase-modulating G protein-coupled receptor signaling pathway	39/2308	219/23328	0.000214901	0.00251276	0.00175551	22354/19218/65086/19228/432530/11820/56089/14160/52614/330814/14766/14677/18162/14687/51801/16416/54393/14745/19222/14681/18125/13733/381413/13617/14686/19216/14823/19219/11550/70839/19217/12289/14685/11535/240888/77596/14289/319229/20608	39	constitutive DEGs
BP	GO:0006837	serotonin transport	10/2308	28/23328	0.000216648	0.00252245	0.00176229	20518/109731/217303/16416/14758/18125/16854/20963/14131/14127	10	constitutive DEGs
BP	GO:1902668	negative regulation of axon guidance	10/2308	28/23328	0.000216648	0.00252245	0.00176229	218877/20563/20347/20356/20354/214968/20359/20352/20349/20348	10	constitutive DEGs
BP	GO:0043087	regulation of GTPase activity	50/2308	303/23328	0.000217022	0.00252245	0.00176229	19733/66725/54712/20312/223864/13998/57915/20354/381085/230972/18003/108699/109934/227937/13866/13838/50779/13845/14063/228850/239027/232341/14163/114713/544817/97761/216831/244058/29875/20655/57257/76260/56221/234094/14681/18213/55985/76041/240057/66824/67839/11603/22324/20305/381605/12390/22411/21844/320127/20292	50	constitutive DEGs
BP	GO:0001952	regulation of cell-matrix adhesion	25/2308	119/23328	0.000220851	0.00256187	0.00178982	15404/241639/225631/13829/12491/11490/77569/12305/20779/14260/18792/18762/208177/18552/12043/29875/16416/14758/11482/50706/20349/21825/76509/12182/56838	25	constitutive DEGs
BP	GO:0031646	positive regulation of nervous system process	20/2308	86/23328	0.000222562	0.00257661	0.00180012	16000/18189/11820/245880/211323/18762/56320/15234/243547/114774/243961/12297/235086/19699/225908/13385/116838/67188/72514/16398	20	constitutive DEGs
BP	GO:0071559	response to transforming growth factor beta	38/2308	212/23328	0.00022442	0.002593	0.00181157	14275/58250/16001/76905/241639/225631/13132/72789/56213/65112/20678/20779/19017/53618/72183/12167/386655/171463/56320/105349/12389/20340/12827/66513/71785/12163/11482/16400/107586/16998/16948/21825/12390/20289/214384/66695/12683/12579	38	constitutive DEGs
BP	GO:0031333	negative regulation of protein-containing complex assembly	29/2308	147/23328	0.000230019	0.00264125	0.00184528	20563/13860/13829/65112/20779/242553/22349/20660/20742/16800/53624/18762/18645/170835/18753/16911/78688/21916/17756/19219/93689/217356/80880/268857/12955/54483/50876/227753/74499	29	constitutive DEGs
BP	GO:0006024	glycosaminoglycan biosynthetic process	13/2308	44/23328	0.000230248	0.00264125	0.00184528	58250/233781/18591/78923/60322/11600/74241/18596/212898/19219/234356/16176/15118	13	constitutive DEGs
BP	GO:0032350	regulation of hormone metabolic process	13/2308	44/23328	0.000230248	0.00264125	0.00184528	16000/16001/13132/12160/19017/50781/12161/105349/218461/16531/14462/20856/12286	13	constitutive DEGs
BP	GO:1904375	regulation of protein localization to cell periphery	28/2308	140/23328	0.000230399	0.00264125	0.00184528	17918/102502/50791/11835/13132/18189/22350/56089/230972/22349/53328/76123/14677/20742/18762/53331/216831/78906/106522/13844/12988/16854/16400/12323/83433/279561/104215/230500	28	constitutive DEGs
BP	GO:0030641	regulation of cellular pH	19/2308	80/23328	0.000236936	0.00271088	0.00189393	140494/66725/54403/12349/242341/331004/12638/18173/77031/20536/12043/72433/59033/71111/210808/50500/270160/232156/20533	19	constitutive DEGs
BP	GO:2001257	regulation of cation channel activity	33/2308	176/23328	0.000241302	0.00275546	0.00192507	17918/18189/11820/19017/18764/14467/16535/57440/12298/19700/13040/12389/12159/76742/13844/20866/19418/66395/57814/243961/12297/19699/59091/13385/83433/109676/12295/56437/11838/12293/12286/12296/14226	33	constitutive DEGs
BP	GO:1904950	negative regulation of establishment of protein localization	32/2308	169/23328	0.000247361	0.00281915	0.00196957	20377/66725/52055/241639/19218/378425/13829/20312/12491/18576/207227/56013/16535/11600/13650/269951/218461/106522/78688/18125/12988/12163/229521/19219/75311/79221/16176/18767/17840/18575/12683/14226	32	constitutive DEGs
BP	GO:0090132	epithelium migration	49/2308	297/23328	0.000250666	0.00285127	0.00199201	16000/20563/12512/241639/13078/20778/20356/26365/19130/20779/18591/73608/328949/13179/22349/11881/252973/11600/19141/14234/14461/18645/16410/18760/101401/223650/14462/67916/12159/63953/56753/20855/13642/16416/53868/11826/13482/11482/57260/55985/19876/18710/16400/66864/79221/19279/21825/14172/16398	49	constitutive DEGs
BP	GO:0030050	vesicle transport along actin filament	8/2308	19/23328	0.000251772	0.00285829	0.00199691	17912/17918/17922/17920/208943/245049/338367/71602	8	constitutive DEGs
BP	GO:0050771	negative regulation of axonogenesis	17/2308	68/23328	0.000258293	0.00292666	0.00204468	218877/20563/20347/20356/20354/18208/244058/13131/13844/214968/20359/12774/20352/20349/17756/20348/240057	17	constitutive DEGs
BP	GO:0010771	negative regulation of cell morphogenesis involved in differentiation	22/2308	100/23328	0.000259537	0.00293109	0.00204778	218877/20563/13829/20347/20356/20354/18208/244058/56753/13131/13844/214968/14114/20359/12774/50706/20352/20349/17756/20348/240057/73181	22	constitutive DEGs
BP	GO:0001936	regulation of endothelial cell proliferation	27/2308	134/23328	0.000260341	0.00293109	0.00204778	12828/16000/76905/228852/20356/13057/19130/18591/11727/11983/12161/14461/14254/18760/12389/17242/12159/22413/16416/56221/19378/14205/11482/21825/12390/12771/20292	27	constitutive DEGs
BP	GO:0001895	retina homeostasis	15/2308	56/23328	0.000260686	0.00293109	0.00204778	72088/52028/230872/67378/11932/260305/20655/11304/17245/26380/12560/104871/16470/241950/17754	15	constitutive DEGs
BP	GO:0030199	collagen fibril organization	15/2308	56/23328	0.000260686	0.00293109	0.00204778	13078/17300/56693/12406/14234/11977/214685/17022/12817/12832/12306/16948/11568/14230/20289	15	constitutive DEGs
BP	GO:0035850	epithelial cell differentiation involved in kidney development	12/2308	39/23328	0.000261443	0.00293398	0.00204979	16869/18591/19277/14234/23967/14462/22431/12159/16779/97064/71602/16878	12	constitutive DEGs
BP	GO:0006081	cellular aldehyde metabolic process	16/2308	62/23328	0.000262674	0.00293653	0.00205158	13078/13132/109801/12160/50781/12161/26876/11669/269951/105349/16531/73458/58810/63857/19378/58226	16	constitutive DEGs
BP	GO:0032613	interleukin-10 production	16/2308	62/23328	0.000262674	0.00293653	0.00205158	94185/217410/12523/14063/18762/15234/18753/22177/100038882/20963/257632/232801/66824/19219/14127/83433	16	constitutive DEGs
BP	GO:0035051	cardiocyte differentiation	33/2308	177/23328	0.000268922	0.00300065	0.00209638	14275/16000/20541/17996/14200/21385/19130/18479/18591/14463/211323/15111/11790/13052/14465/22431/12159/74244/13642/12224/22138/18596/74103/21821/20348/24051/20671/22437/214384/24052/17880/74116/74376	33	constitutive DEGs
BP	GO:0007272	ensheathment of neurons	32/2308	170/23328	0.000276309	0.00305996	0.00213781	17153/16000/94185/225608/17918/15212/12558/16513/245880/13823/211323/338521/11496/13032/13866/53897/22439/15234/15904/20655/17196/234094/56386/192897/18213/19153/56217/12527/225908/22239/67188/259277	32	constitutive DEGs
BP	GO:0008366	axon ensheathment	32/2308	170/23328	0.000276309	0.00305996	0.00213781	17153/16000/94185/225608/17918/15212/12558/16513/245880/13823/211323/338521/11496/13032/13866/53897/22439/15234/15904/20655/17196/234094/56386/192897/18213/19153/56217/12527/225908/22239/67188/259277	32	constitutive DEGs
BP	GO:0033625	positive regulation of integrin activation	6/2308	11/23328	0.000277371	0.00305996	0.00213781	14234/18552/234839/55985/12484/70839	6	constitutive DEGs
BP	GO:0034135	regulation of toll-like receptor 2 signaling pathway	6/2308	11/23328	0.000277371	0.00305996	0.00213781	13057/14063/117149/257632/16365/21899	6	constitutive DEGs
BP	GO:0086016	AV node cell action potential	6/2308	11/23328	0.000277371	0.00305996	0.00213781	13052/12288/109676/20271/12291/12296	6	constitutive DEGs
BP	GO:0086027	AV node cell to bundle of His cell signaling	6/2308	11/23328	0.000277371	0.00305996	0.00213781	13052/12288/109676/20271/12291/12296	6	constitutive DEGs
BP	GO:0030100	regulation of endocytosis	39/2308	222/23328	0.000286417	0.00313828	0.00219253	66725/12512/50791/50765/13132/12010/12491/11820/20779/16976/98878/52906/11600/12121/105722/14063/14461/12389/80708/16568/217303/13642/16416/19057/14129/16854/229521/20963/54525/13429/83382/13385/83433/12306/14734/11838/20379/73094/16398	39	constitutive DEGs
BP	GO:0014044	Schwann cell development	11/2308	34/23328	0.000287495	0.00313828	0.00219253	225608/211323/338521/11496/20655/16779/234094/192897/18213/19153/56217	11	constitutive DEGs
BP	GO:0060512	prostate gland morphogenesis	11/2308	34/23328	0.000287495	0.00313828	0.00219253	16000/20377/16001/11835/12505/15904/12159/13123/15375/14633/21923	11	constitutive DEGs
BP	GO:0032530	regulation of microvillus organization	7/2308	15/23328	0.000288756	0.00313828	0.00219253	72088/102502/27205/22350/268663/22349/12224	7	constitutive DEGs
BP	GO:0045618	positive regulation of keratinocyte differentiation	7/2308	15/23328	0.000288756	0.00313828	0.00219253	17300/22337/404634/94092/13115/107586/18612	7	constitutive DEGs
BP	GO:0086014	atrial cardiac muscle cell action potential	7/2308	15/23328	0.000288756	0.00313828	0.00219253	140492/16535/12288/16521/109676/20271/12296	7	constitutive DEGs
BP	GO:0086026	atrial cardiac muscle cell to AV node cell signaling	7/2308	15/23328	0.000288756	0.00313828	0.00219253	140492/16535/12288/16521/109676/20271/12296	7	constitutive DEGs
BP	GO:0086066	atrial cardiac muscle cell to AV node cell communication	7/2308	15/23328	0.000288756	0.00313828	0.00219253	140492/16535/12288/16521/109676/20271/12296	7	constitutive DEGs
BP	GO:0006163	purine nucleotide metabolic process	56/2308	354/23328	0.000289942	0.00314534	0.00219746	68738/16000/67528/12012/66725/233799/236900/432530/56012/70789/54403/18573/11820/19017/217700/56360/67420/212032/11717/171210/230161/12298/117147/52815/18597/56421/329910/15275/18746/75533/11565/15488/26568/18125/26380/216019/242202/58242/50790/210808/17855/83433/11474/13807/104215/56312/54200/633979/665563/20533/102954/107476/14104/271639/78801/73707	56	constitutive DEGs
BP	GO:0043010	camera-type eye development	58/2308	370/23328	0.000290783	0.00314863	0.00219976	72088/11668/16869/13078/22158/195727/21385/19130/17300/18591/17132/23928/16870/52906/12577/269831/12167/252973/14234/58208/14254/14561/12837/234267/214301/231214/260305/14462/22431/69743/12159/329165/11826/13844/76260/16779/330222/18596/21916/19378/114142/16323/17245/18213/11482/14686/12288/244585/66993/20681/57810/14685/59058/232156/12955/16878/107993/270120	58	constitutive DEGs
BP	GO:0072207	metanephric epithelium development	9/2308	24/23328	0.00029359	0.00316782	0.00221317	22242/18591/23967/11826/16779/97064/20681/16878/22422	9	constitutive DEGs
BP	GO:0051592	response to calcium ion	26/2308	128/23328	0.000293638	0.00316782	0.00221317	13829/22063/18189/11820/110058/18764/19141/232341/78830/105349/12389/16531/28240/29875/20866/22138/102278/229521/54525/234577/18799/20271/21825/16533/16661/18575	26	constitutive DEGs
BP	GO:0045494	photoreceptor cell maintenance	13/2308	45/23328	0.000294724	0.00317371	0.00221728	72088/52028/230872/67378/11932/260305/11304/17245/26380/104871/16470/241950/17754	13	constitutive DEGs
BP	GO:1902905	positive regulation of supramolecular fiber organization	36/2308	200/23328	0.000297489	0.0031976	0.00223397	63873/20312/223864/207495/20356/77569/11820/19130/18479/14260/245880/118449/22349/76932/14063/18645/12389/56699/260409/17974/170643/329165/234857/17755/14745/56221/234094/320472/66824/68760/93689/18761/22376/227753/22411/20292	36	constitutive DEGs
BP	GO:0099622	cardiac muscle cell membrane repolarization	10/2308	29/23328	0.00030152	0.00323498	0.00226009	140492/16535/16511/56543/57814/16521/12289/12293/20271/16518	10	constitutive DEGs
BP	GO:1904063	negative regulation of cation transmembrane transport	20/2308	88/23328	0.000308524	0.00330408	0.00230836	19218/228071/18764/53416/215113/16535/19700/11977/23967/12389/16511/76742/13844/84506/18125/57814/12297/11603/56437/14226	20	constitutive DEGs
BP	GO:1903305	regulation of regulated secretory pathway	35/2308	193/23328	0.000309615	0.00330972	0.0023123	66725/57394/432530/14299/207227/110058/17920/12523/109934/15227/12890/12298/14063/14461/18645/68404/11891/217303/216963/242662/20977/59033/229521/20963/54525/14823/14127/116838/12291/12286/14191/29873/109685/320127/58226	35	constitutive DEGs
BP	GO:0006801	superoxide metabolic process	17/2308	69/23328	0.000311528	0.00331806	0.00231813	19733/269823/12491/13057/23876/93757/11820/20657/14063/11977/18753/20655/22177/17969/13058/20963/14289	17	constitutive DEGs
BP	GO:1904377	positive regulation of protein localization to cell periphery	17/2308	69/23328	0.000311528	0.00331806	0.00231813	17918/102502/18189/22350/56089/230972/22349/53328/76123/14677/20742/13844/16854/16400/83433/279561/230500	17	constitutive DEGs
BP	GO:0019935	cyclic-nucleotide-mediated signaling	39/2308	223/23328	0.000314604	0.00334474	0.00233677	170761/19218/65086/19228/432530/12491/18576/11820/56089/14160/52614/330814/14766/14677/51801/11826/14745/19222/18125/18583/58869/17540/13733/26875/19216/19219/19085/11550/241489/116838/19217/54611/19088/11535/21825/240888/77596/319229/20608	39	constitutive DEGs
BP	GO:0048608	reproductive structure development	71/2308	477/23328	0.000319793	0.00339375	0.00237101	16000/20377/16001/20541/16869/20732/11835/53381/56213/14180/381157/93757/19143/12160/20779/17300/18591/14463/18764/14766/12161/12577/12167/252973/22113/11600/12638/14461/12505/57816/16410/101476/26564/23967/71709/14462/15904/22431/12159/12043/22413/72469/20655/72780/15488/16323/26380/21412/22174/19219/107586/50500/18799/13123/108961/94109/27356/20681/15375/17311/11535/16878/56312/214384/109685/22…	71	constitutive DEGs
BP	GO:0010466	negative regulation of peptidase activity	42/2308	246/23328	0.000321821	0.00340909	0.00238173	16000/217847/16425/20732/20700/232400/11820/20779/20703/16424/13479/20660/12258/331535/20716/12406/12505/15234/67701/11796/11826/78688/67866/238393/17948/20715/110651/628900/15160/14734/17951/55948/20704/17836/17837/17940/21825/12955/94227/12836/11798/74116	42	constitutive DEGs
BP	GO:0043393	regulation of protein binding	40/2308	231/23328	0.000327861	0.00346681	0.00242205	66725/12716/13132/12010/11421/11490/227120/11820/20779/18591/109624/106763/16976/20660/209200/22113/13838/11600/12389/244058/12159/213539/66573/51801/64138/320209/15400/17756/67839/11603/12306/53313/217356/66993/22437/233744/57810/16948/73181/21844	40	constitutive DEGs
BP	GO:0009150	purine ribonucleotide metabolic process	52/2308	324/23328	0.000329316	0.00347592	0.00242841	68738/16000/67528/12012/66725/233799/236900/432530/56012/70789/54403/18573/11820/19017/217700/56360/67420/212032/11717/171210/230161/12298/117147/52815/18597/56421/329910/15275/18746/75533/11565/15488/26568/26380/216019/242202/58242/50790/17855/83433/11474/13807/104215/56312/54200/633979/20533/102954/107476/14104/271639/73707	52	constitutive DEGs
BP	GO:0070374	positive regulation of ERK1 and ERK2 cascade	38/2308	216/23328	0.000330367	0.00348074	0.00243178	63873/81799/20312/12491/18189/11820/20779/18591/56089/14463/15111/11600/14063/18762/12505/109042/117149/12159/11475/16416/56221/18596/71785/257632/13617/66824/12504/83433/20305/217378/12978/16176/72514/234593/14172/14289/20292/20608	38	constitutive DEGs
BP	GO:0055013	cardiac muscle cell development	21/2308	95/23328	0.00033101	0.00348126	0.00243214	16000/20541/17996/14200/19130/18479/14463/11790/13052/12159/74244/22138/18596/74103/24051/22437/214384/24052/17880/74116/74376	21	constitutive DEGs
BP	GO:1901019	regulation of calcium ion transmembrane transporter activity	19/2308	82/23328	0.000332526	0.00348925	0.00243773	19733/17918/18764/14467/57440/12298/19700/12159/20866/66395/12297/59091/109676/12295/56437/12293/12286/12296/14226	19	constitutive DEGs
BP	GO:1903532	positive regulation of secretion by cell	60/2308	388/23328	0.000332962	0.00348925	0.00243773	67041/16000/81799/67389/57394/68151/106347/50765/13132/12491/26365/22350/20779/14299/207227/11727/20660/12161/13616/12638/14063/14461/15040/20750/14661/11891/28240/64292/74244/54393/56620/22138/20677/58869/245049/12494/59033/16854/140497/20963/54525/320051/50790/19219/14127/71111/83433/18799/12289/14761/18761/12362/12291/78896/14191/16176/16878/18111/109685/58226	60	constitutive DEGs
BP	GO:1901021	positive regulation of calcium ion transmembrane transporter activity	12/2308	40/23328	0.00034015	0.00355821	0.00248591	19733/18764/14467/57440/12298/12159/20866/12297/59091/109676/12293/12296	12	constitutive DEGs
BP	GO:0006887	exocytosis	60/2308	389/23328	0.000356503	0.00372263	0.00260078	66725/52055/17918/13829/57394/432530/64051/83671/18189/18479/14299/20965/207227/110058/17920/56013/13017/12523/109934/15227/12890/12638/12298/14063/14461/18645/68404/11891/71709/15162/217303/216963/242662/53868/20977/58869/59033/229521/20963/26875/54525/104886/320051/12288/14823/14127/116838/27278/107371/12291/12286/14191/29873/76787/109685/237858/434246/20974/320127/58226	60	constitutive DEGs
BP	GO:0017144	drug metabolic process	17/2308	70/23328	0.000374008	0.00388464	0.00271397	13120/13097/13098/380997/56448/13479/13105/72082/404195/13096/100043108/545123/13107/18125/107141/226105/13095	17	constitutive DEGs
BP	GO:0050885	neuromuscular process controlling balance	17/2308	70/23328	0.000374008	0.00388464	0.00271397	72088/17918/15212/18189/11820/109934/218461/16531/268859/243961/16470/13385/12323/170758/20512/12286/64378	17	constitutive DEGs
BP	GO:0055117	regulation of cardiac muscle contraction	17/2308	70/23328	0.000374008	0.00388464	0.00271397	20541/13511/14463/16535/57440/12389/20855/242202/12288/11603/109676/20271/16518/109620/14226/58226/216033	17	constitutive DEGs
BP	GO:0048565	digestive tract development	25/2308	123/23328	0.000376459	0.00390318	0.00272691	20377/14180/21385/20779/14463/52906/15227/13845/15402/14465/18552/12159/12043/106522/12224/19378/73293/21412/107586/20671/56492/51938/214384/68270/14633	25	constitutive DEGs
BP	GO:0050866	negative regulation of cell activation	37/2308	210/23328	0.000381079	0.0039441	0.00275551	20377/94185/19218/20312/278180/234199/26365/18591/75863/12523/109934/13866/15227/230979/12505/71228/17242/18753/12159/242248/217303/269023/114774/22177/11847/16854/229521/245126/242202/22174/12367/12524/12527/12484/27278/14191/246746	37	constitutive DEGs
BP	GO:0097106	postsynaptic density organization	11/2308	35/23328	0.000382069	0.00394738	0.00275779	12558/18189/56320/81907/225875/243961/18213/19699/240057/80749/192198	11	constitutive DEGs
BP	GO:0001738	morphogenesis of a polarized epithelium	19/2308	83/23328	0.000391802	0.0040408	0.00282307	20377/13132/52906/15227/16776/16774/71228/26564/14365/73692/76260/244585/57265/70122/14734/381979/22422/22411/69217	19	constitutive DEGs
BP	GO:0010631	epithelial cell migration	48/2308	295/23328	0.000398397	0.0041016	0.00286554	16000/20563/12512/241639/13078/20778/20356/26365/19130/20779/18591/73608/328949/13179/22349/11881/11600/19141/14234/14461/18645/16410/18760/101401/223650/14462/67916/12159/63953/56753/20855/13642/16416/53868/11826/13482/11482/57260/55985/19876/18710/16400/66864/79221/19279/21825/14172/16398	48	constitutive DEGs
BP	GO:0061458	reproductive system development	71/2308	481/23328	0.000407851	0.00419156	0.00292839	16000/20377/16001/20541/16869/20732/11835/53381/56213/14180/381157/93757/19143/12160/20779/17300/18591/14463/18764/14766/12161/12577/12167/252973/22113/11600/12638/14461/12505/57816/16410/101476/26564/23967/71709/14462/15904/22431/12159/12043/22413/72469/20655/72780/15488/16323/26380/21412/22174/19219/107586/50500/18799/13123/108961/94109/27356/20681/15375/17311/11535/16878/56312/214384/109685/22…	71	constitutive DEGs
BP	GO:0043552	positive regulation of phosphatidylinositol 3-kinase activity	10/2308	30/23328	0.000412446	0.00422396	0.00295103	11820/20779/18591/18048/14254/57257/18596/257632/14191/14289	10	constitutive DEGs
BP	GO:0071711	basement membrane organization	10/2308	30/23328	0.000412446	0.00422396	0.00295103	241639/57764/16777/208177/13040/12389/102693/16779/399558/12390	10	constitutive DEGs
BP	GO:0007156	homophilic cell adhesion via plasma membrane adhesion molecules	23/2308	110/23328	0.000415515	0.00424057	0.00296263	13511/12558/26365/13723/268663/65945/94332/93842/268902/12563/64085/330222/279653/235086/16728/19876/19281/12560/71740/232370/93712/270120/114873	23	constitutive DEGs
BP	GO:0032231	regulation of actin filament bundle assembly	23/2308	110/23328	0.000415515	0.00424057	0.00296263	20312/223864/77569/18479/118449/242553/22349/56320/18645/208177/56753/76260/14745/234094/320472/243961/268970/19219/68760/80880/18761/22376/22411	23	constitutive DEGs
BP	GO:0072330	monocarboxylic acid biosynthetic process	35/2308	196/23328	0.000417649	0.00425494	0.00297267	68738/19733/16832/12012/67092/11668/54326/17918/233799/74559/19130/338521/76267/117147/16956/20250/105349/18746/64292/19659/19378/212898/68041/231691/13123/16592/20249/19215/20512/17001/16176/30049/239759/107476/14104	35	constitutive DEGs
BP	GO:0032753	positive regulation of interleukin-4 production	9/2308	25/23328	0.000418673	0.00425796	0.00297478	12479/18762/15040/14462/50723/20963/14127/216799/18761	9	constitutive DEGs
BP	GO:0048675	axon extension	27/2308	138/23328	0.000426016	0.00432514	0.00302171	218877/20563/20347/14268/20356/319974/20354/18208/18479/211323/77300/20564/16870/56320/16779/17755/214968/20359/18213/12774/20352/20349/17756/71653/20348/16728/13175	27	constitutive DEGs
BP	GO:0002064	epithelial cell development	43/2308	257/23328	0.000428586	0.0043437	0.00303468	225631/223864/228852/11835/19143/22350/19130/12160/20779/18591/12161/252973/15402/12638/14234/58208/14063/22431/12159/329165/20655/20855/53868/16779/15488/12224/21916/21821/320051/21937/71602/18132/100503041/55948/20681/15375/16176/232156/16661/107993/22422/66705/100124491	43	constitutive DEGs
BP	GO:0007269	neurotransmitter secretion	34/2308	189/23328	0.00043586	0.00440219	0.00307554	66725/432530/64051/18189/18479/14299/20965/207227/110058/17920/13017/12890/13616/12298/18645/68404/27204/71709/216963/242662/20977/59033/26875/54525/14823/19219/20618/116838/381979/12286/20964/29873/76787/320127	34	constitutive DEGs
BP	GO:0099643	signal release from synapse	34/2308	189/23328	0.00043586	0.00440219	0.00307554	66725/432530/64051/18189/18479/14299/20965/207227/110058/17920/13017/12890/13616/12298/18645/68404/27204/71709/216963/242662/20977/59033/26875/54525/14823/19219/20618/116838/381979/12286/20964/29873/76787/320127	34	constitutive DEGs
BP	GO:0008207	C21-steroid hormone metabolic process	12/2308	41/23328	0.000438007	0.00441626	0.00308537	116852/13132/56448/12160/19017/50781/15495/12161/105349/16531/83702/58226	12	constitutive DEGs
BP	GO:0070661	leukocyte proliferation	54/2308	344/23328	0.000445524	0.00448146	0.00313093	16000/12479/94185/20312/278180/26365/75863/13866/230979/14063/15040/12505/18162/18173/71228/117149/50723/18753/18019/12159/12043/17974/217303/57257/114774/22177/11847/12494/16854/245126/20963/242202/12367/11987/12524/66824/12504/12484/11629/83433/18761/56532/12978/109594/17311/16176/170786/12182/24099/12518/20533/30925/14226/21950	54	constitutive DEGs
BP	GO:0006885	regulation of pH	21/2308	97/23328	0.000446004	0.00448146	0.00313093	140494/66725/23985/54403/12349/11944/242341/331004/12638/18173/77031/20536/12043/72433/59033/71111/210808/50500/270160/232156/20533	21	constitutive DEGs
BP	GO:0048813	dendrite morphogenesis	33/2308	182/23328	0.000453777	0.00455175	0.00318003	22359/66725/20354/14260/13047/56013/77480/13838/241638/13845/56320/11977/52463/216831/15529/329165/218194/13844/243961/228550/19699/29819/19876/13385/12323/11838/12286/17760/73181/16975/211134/13175/21844	33	constitutive DEGs
BP	GO:0034766	negative regulation of ion transmembrane transport	22/2308	104/23328	0.000463729	0.00464363	0.00324422	19218/228071/18764/53416/215113/16535/19700/11977/23967/12389/16511/76742/13844/71345/84506/18125/57814/12297/11603/56437/21825/14226	22	constitutive DEGs
BP	GO:0034121	regulation of toll-like receptor signaling pathway	16/2308	65/23328	0.00046817	0.00464658	0.00324628	83490/12491/13057/11820/53791/224840/14063/117149/12389/217303/101613/257632/22174/246746/16365/21899	16	constitutive DEGs
BP	GO:0034308	primary alcohol metabolic process	16/2308	65/23328	0.00046817	0.00464658	0.00324628	116852/11668/13078/13132/12160/79235/50781/12161/26876/105349/16531/58810/19659/68616/83702/58226	16	constitutive DEGs
BP	GO:0034134	toll-like receptor 2 signaling pathway	7/2308	16/23328	0.000469576	0.00464658	0.00324628	83490/13057/14063/117149/257632/16365/21899	7	constitutive DEGs
BP	GO:0043217	myelin maintenance	7/2308	16/23328	0.000469576	0.00464658	0.00324628	225608/13823/338521/20655/19153/56217/225908	7	constitutive DEGs
BP	GO:0060100	positive regulation of phagocytosis, engulfment	7/2308	16/23328	0.000469576	0.00464658	0.00324628	12491/105722/14063/14461/14129/83433/16398	7	constitutive DEGs
BP	GO:0072109	glomerular mesangium development	7/2308	16/23328	0.000469576	0.00464658	0.00324628	18591/14234/22431/12159/16416/18596/71785	7	constitutive DEGs
BP	GO:1905155	positive regulation of membrane invagination	7/2308	16/23328	0.000469576	0.00464658	0.00324628	12491/105722/14063/14461/14129/83433/16398	7	constitutive DEGs
BP	GO:0030517	negative regulation of axon extension	13/2308	47/23328	0.000470639	0.00464925	0.00324815	218877/20563/20347/20356/20354/18208/214968/20359/12774/20352/20349/17756/20348	13	constitutive DEGs
BP	GO:0007588	excretion	15/2308	59/23328	0.000481543	0.00474896	0.00331781	140494/93835/22242/19218/13132/11421/26357/16531/17242/170643/20855/12288/19219/53419/11550	15	constitutive DEGs
BP	GO:1900407	regulation of cellular response to oxidative stress	20/2308	91/23328	0.000491499	0.004839	0.00338071	19733/66725/12491/23876/11820/14463/211329/53618/212032/15234/11977/28240/74244/20655/75533/78688/114774/22361/21899/70415	20	constitutive DEGs
BP	GO:0050810	regulation of steroid biosynthetic process	18/2308	78/23328	0.000497227	0.00487899	0.00340865	16000/16001/238055/13132/19130/12160/19017/67815/22337/29817/50781/12161/13360/105349/218461/20655/13115/16176	18	constitutive DEGs
BP	GO:1903036	positive regulation of response to wounding	18/2308	78/23328	0.000497227	0.00487899	0.00340865	16001/13829/12491/15442/105722/14234/11977/67916/12740/17242/18213/19219/58992/12484/20344/21825/14726/14226	18	constitutive DEGs
BP	GO:0071604	transforming growth factor beta production	11/2308	36/23328	0.000501417	0.00490946	0.00342995	20312/320910/16410/14465/17022/22177/12560/12484/16998/21825/22411	11	constitutive DEGs
BP	GO:0016331	morphogenesis of embryonic epithelium	33/2308	183/23328	0.000502009	0.00490946	0.00342995	14275/20377/16373/11668/13800/20732/22158/11835/19143/12160/73916/16870/252973/16776/16450/231214/23967/14462/14365/244058/12159/16371/22413/16911/20677/19378/240641/107586/57265/20681/11535/22422/14633	33	constitutive DEGs
BP	GO:0042098	T cell proliferation	37/2308	213/23328	0.000504678	0.00492734	0.00344243	16000/12479/94185/278180/26365/75863/13866/230979/15040/12505/18173/71228/50723/12159/17974/114774/11847/16854/245126/20963/242202/12367/11987/12524/66824/12504/12484/11629/18761/56532/109594/16176/170786/24099/20533/14226/21950	37	constitutive DEGs
BP	GO:0032341	aldosterone metabolic process	6/2308	12/23328	0.000508268	0.00492952	0.00344396	13132/12160/50781/12161/16531/58226	6	constitutive DEGs
BP	GO:0038063	collagen-activated tyrosine kinase receptor signaling pathway	6/2308	12/23328	0.000508268	0.00492952	0.00344396	12828/12830/12305/12827/20963/94216	6	constitutive DEGs
BP	GO:0072393	microtubule anchoring at microtubule organizing center	6/2308	12/23328	0.000508268	0.00492952	0.00344396	78177/12121/16568/381175/54648/66994	6	constitutive DEGs
BP	GO:1902514	regulation of calcium ion transmembrane transport via high voltage-gated calcium channel	6/2308	12/23328	0.000508268	0.00492952	0.00344396	228071/12288/12289/12295/12293/12296	6	constitutive DEGs
BP	GO:0035296	regulation of tube diameter	32/2308	176/23328	0.000522253	0.00504845	0.00352705	20541/19218/20312/11421/17300/18591/276829/67378/74682/13616/12638/14234/14063/12389/16531/243547/20655/11475/74617/18125/12494/17540/13617/242202/12288/11550/12291/11535/227231/16533/18166/12062	32	constitutive DEGs
BP	GO:0097746	blood vessel diameter maintenance	32/2308	176/23328	0.000522253	0.00504845	0.00352705	20541/19218/20312/11421/17300/18591/276829/67378/74682/13616/12638/14234/14063/12389/16531/243547/20655/11475/74617/18125/12494/17540/13617/242202/12288/11550/12291/11535/227231/16533/18166/12062	32	constitutive DEGs
BP	GO:1903039	positive regulation of leukocyte cell-cell adhesion	38/2308	221/23328	0.000524218	0.0050539	0.00353086	16000/12479/26365/230979/18762/15040/12505/12389/14462/50723/17242/63953/17974/13642/114774/381484/13482/20677/20963/16852/54446/11987/12524/66824/12504/12484/11629/20344/216799/14345/18761/54167/16176/22361/74734/24099/20533/21950	38	constitutive DEGs
BP	GO:0043588	skin development	45/2308	275/23328	0.000524543	0.0050539	0.00353086	15404/17918/241639/71529/19143/17300/14160/22337/83925/338521/15442/404634/16870/252973/16776/231470/58208/94092/14027/11977/14365/12740/12043/15220/12832/13115/16323/192897/320051/12367/12560/16400/13608/107586/171211/20249/64929/55948/16661/16398/66705/18612/109620/14633/20753	45	constitutive DEGs
BP	GO:0003206	cardiac chamber morphogenesis	28/2308	147/23328	0.000529489	0.00509318	0.0035583	20563/14200/14180/21385/19130/12160/17300/14463/15111/20564/252973/15227/14234/268902/14465/14462/12159/22413/20677/21821/20348/19876/12876/107586/57265/66993/22411/109620	28	constitutive DEGs
BP	GO:0051453	regulation of intracellular pH	17/2308	72/23328	0.000531992	0.0051005	0.00356341	140494/66725/54403/12349/242341/331004/12638/18173/77031/20536/12043/72433/59033/50500/270160/232156/20533	17	constitutive DEGs
BP	GO:0072171	mesonephric tubule morphogenesis	17/2308	72/23328	0.000531992	0.0051005	0.00356341	16869/381157/14260/15415/18514/16776/12505/23967/14462/271127/22431/12159/12043/56753/21412/14734/20681	17	constitutive DEGs
BP	GO:0021537	telencephalon development	42/2308	252/23328	0.000538677	0.00515616	0.0036023	20563/66725/16869/12558/19130/52028/16777/211323/15495/140486/14766/16870/67378/13845/58208/11932/268902/16874/319565/15904/17242/12159/16568/74244/81907/218194/13131/11826/13844/76260/16323/21821/19699/19876/244585/70839/13051/12978/57810/110082/59058/16975	42	constitutive DEGs
BP	GO:0030038	contractile actin filament bundle assembly	23/2308	112/23328	0.000543649	0.00518681	0.00362371	223864/77569/20779/18479/269233/242553/18645/208177/56753/218194/76260/14745/234094/320472/268970/19219/68760/50525/80880/18761/22376/229474/22411	23	constitutive DEGs
BP	GO:0043149	stress fiber assembly	23/2308	112/23328	0.000543649	0.00518681	0.00362371	223864/77569/20779/18479/269233/242553/18645/208177/56753/218194/76260/14745/234094/320472/268970/19219/68760/50525/80880/18761/22376/229474/22411	23	constitutive DEGs
BP	GO:0042476	odontogenesis	24/2308	119/23328	0.000549082	0.00523012	0.00365397	546144/17918/20779/17300/16777/15111/16776/58208/16450/18383/23967/12159/20866/16323/13617/21821/83395/12006/13608/171211/64058/22422/66695/14633	24	constitutive DEGs
BP	GO:0019373	epoxygenase P450 pathway	10/2308	31/23328	0.000555281	0.00525499	0.00367134	13097/13098/72082/404195/13096/100043108/13107/107141/226105/13095	10	constitutive DEGs
BP	GO:0022011	myelination in peripheral nervous system	10/2308	31/23328	0.000555281	0.00525499	0.00367134	225608/211323/338521/11496/20655/234094/192897/18213/19153/56217	10	constitutive DEGs
BP	GO:0032292	peripheral nervous system axon ensheathment	10/2308	31/23328	0.000555281	0.00525499	0.00367134	225608/211323/338521/11496/20655/234094/192897/18213/19153/56217	10	constitutive DEGs
BP	GO:0086010	membrane depolarization during action potential	10/2308	31/23328	0.000555281	0.00525499	0.00367134	20272/16511/12288/72821/12289/12293/20271/12291/12296/58226	10	constitutive DEGs
BP	GO:0031214	biomineral tissue development	30/2308	162/23328	0.000560268	0.00528511	0.00369239	546144/16000/16591/20541/19228/76566/11732/12161/12167/105722/20750/23967/73121/12159/17313/106522/14758/20866/13115/100038882/12006/14734/94249/16998/11474/16948/14191/66695/22411/21922	30	constitutive DEGs
BP	GO:0110148	biomineralization	30/2308	162/23328	0.000560268	0.00528511	0.00369239	546144/16000/16591/20541/19228/76566/11732/12161/12167/105722/20750/23967/73121/12159/17313/106522/14758/20866/13115/100038882/12006/14734/94249/16998/11474/16948/14191/66695/22411/21922	30	constitutive DEGs
BP	GO:0009110	vitamin biosynthetic process	8/2308	21/23328	0.000565782	0.00531999	0.00371675	19733/71707/22337/58810/13115/18830/268756/16176	8	constitutive DEGs
BP	GO:0043931	ossification involved in bone maturation	8/2308	21/23328	0.000565782	0.00531999	0.00371675	16000/233781/76566/20354/105722/73121/11474/21827	8	constitutive DEGs
BP	GO:0035150	regulation of tube size	32/2308	177/23328	0.000578161	0.00542767	0.00379199	20541/19218/20312/11421/17300/18591/276829/67378/74682/13616/12638/14234/14063/12389/16531/243547/20655/11475/74617/18125/12494/17540/13617/242202/12288/11550/12291/11535/227231/16533/18166/12062	32	constitutive DEGs
BP	GO:0010976	positive regulation of neuron projection development	57/2308	372/23328	0.000581964	0.00544329	0.0038029	22359/16001/54712/50791/20312/65086/14268/20356/20354/18208/12160/18479/110058/13047/211323/11881/52906/77480/74053/13838/56320/11932/268902/71228/18760/26564/15234/67102/17242/244058/12159/29875/17755/14745/320840/243961/228550/18213/64297/16570/71653/16728/19699/29819/19876/12484/16400/13385/12323/116838/17760/234593/16878/16975/21844/75769/14226	57	constitutive DEGs
BP	GO:0090183	regulation of kidney development	15/2308	60/23328	0.000584079	0.00544329	0.0038029	16869/18591/15415/23967/14462/22431/12159/56753/16416/18596/71785/13617/97064/20681/16878	15	constitutive DEGs
BP	GO:0032928	regulation of superoxide anion generation	9/2308	26/23328	0.000584471	0.00544329	0.0038029	269823/13057/11820/14063/18753/20655/22177/20963/14289	9	constitutive DEGs
BP	GO:0097205	renal filtration	9/2308	26/23328	0.000584471	0.00544329	0.0038029	22242/13057/18591/19277/14063/11826/13617/16400/71602	9	constitutive DEGs
BP	GO:2000738	positive regulation of stem cell differentiation	9/2308	26/23328	0.000584471	0.00544329	0.0038029	20678/17300/14463/14465/15412/12159/56753/20348/16998	9	constitutive DEGs
BP	GO:1904951	positive regulation of establishment of protein localization	56/2308	364/23328	0.000585509	0.00544431	0.00380361	67041/16000/81799/67389/57394/68151/223864/12491/59020/26365/22350/11820/20779/18479/207227/11727/20660/13866/12638/14063/18762/15040/14661/18760/77574/18753/28240/16568/74244/68617/56620/22138/20677/245049/12297/12494/140497/20963/240641/58801/320051/50790/19219/21937/71111/83433/12289/14761/18761/238257/55948/12362/14191/18111/230500/80982	56	constitutive DEGs
BP	GO:0070527	platelet aggregation	13/2308	48/23328	0.000587642	0.00544685	0.00380539	19218/13829/14268/26365/18753/16416/20963/22174/108101/12527/70839/18761/14726	13	constitutive DEGs
BP	GO:1902622	regulation of neutrophil migration	13/2308	48/23328	0.000587642	0.00544685	0.00380539	20563/19218/117149/17242/114774/13482/257632/13617/19219/16176/12182/74734/20343	13	constitutive DEGs
BP	GO:1902930	regulation of alcohol biosynthetic process	14/2308	54/23328	0.000594272	0.00547401	0.00382436	238055/19228/13132/12160/67815/22337/50781/12161/13360/20655/13115/18799/17171/16176	14	constitutive DEGs
BP	GO:0033865	nucleoside bisphosphate metabolic process	21/2308	99/23328	0.00059431	0.00547401	0.00382436	68738/67528/12012/233799/236900/70789/217700/56360/67420/171210/230161/117147/18597/329910/15488/26568/50790/17855/54200/107476/14104	21	constitutive DEGs
BP	GO:0033875	ribonucleoside bisphosphate metabolic process	21/2308	99/23328	0.00059431	0.00547401	0.00382436	68738/67528/12012/233799/236900/70789/217700/56360/67420/171210/230161/117147/18597/329910/15488/26568/50790/17855/54200/107476/14104	21	constitutive DEGs
BP	GO:0034032	purine nucleoside bisphosphate metabolic process	21/2308	99/23328	0.00059431	0.00547401	0.00382436	68738/67528/12012/233799/236900/70789/217700/56360/67420/171210/230161/117147/18597/329910/15488/26568/50790/17855/54200/107476/14104	21	constitutive DEGs
BP	GO:0009799	specification of symmetry	27/2308	141/23328	0.000605272	0.00556622	0.00388878	14275/83675/75691/21385/213575/14463/110350/18764/73916/15111/52906/15227/231214/76441/18552/12159/16568/19378/73293/21821/244585/107586/20671/110082/51938/17965/68270	27	constitutive DEGs
BP	GO:0000041	transition metal ion transport	22/2308	106/23328	0.000610441	0.00559619	0.00390972	17912/72002/50765/12010/22063/59049/117167/65969/71775/15203/18173/11977/28240/67739/84506/72027/18125/216829/15458/16819/22784/72160	22	constitutive DEGs
BP	GO:0031532	actin cytoskeleton reorganization	22/2308	106/23328	0.000610441	0.00559619	0.00390972	63873/13860/13829/223864/207495/319974/330267/22350/18479/18003/13052/71709/15162/17242/28240/240505/218194/18213/20349/12978/13644/227753	22	constitutive DEGs
BP	GO:0031644	regulation of nervous system process	33/2308	185/23328	0.00061225	0.005604	0.00391518	16000/94185/66725/18189/16513/11820/20779/245880/211323/13032/18762/56320/15234/13040/243547/81907/232813/114774/18125/243961/12297/235086/19699/13400/246256/225908/13385/116838/67188/16592/72514/16398/259277	33	constitutive DEGs
BP	GO:0048846	axon extension involved in axon guidance	11/2308	37/23328	0.000650371	0.00592516	0.00413955	218877/20563/20347/20356/20354/20564/214968/20359/20352/20349/20348	11	constitutive DEGs
BP	GO:1902284	neuron projection extension involved in neuron projection guidance	11/2308	37/23328	0.000650371	0.00592516	0.00413955	218877/20563/20347/20356/20354/20564/214968/20359/20352/20349/20348	11	constitutive DEGs
BP	GO:1990748	cellular detoxification	11/2308	37/23328	0.000650371	0.00592516	0.00413955	19733/12491/23876/14866/20657/26357/26876/11669/11977/58810/20655	11	constitutive DEGs
BP	GO:0001935	endothelial cell proliferation	28/2308	149/23328	0.000661975	0.00602151	0.00420686	12828/16000/76905/228852/20778/20356/13057/19130/18591/11727/11983/12161/14461/14254/18760/12389/17242/12159/22413/16416/56221/19378/14205/11482/21825/12390/12771/20292	28	constitutive DEGs
BP	GO:0070613	regulation of protein processing	16/2308	67/23328	0.000671425	0.00609799	0.0042603	66725/20779/20340/213539/11796/78688/64138/21821/67759/58992/18132/233744/21825/11798/227753/21922	16	constitutive DEGs
BP	GO:0048706	embryonic skeletal system development	27/2308	142/23328	0.000678195	0.00614994	0.0042966	58250/15404/16869/22158/233781/212712/15414/14180/15415/18514/252973/15402/14234/103889/15410/23967/15412/18552/12159/18933/15413/226049/15400/15401/20289/17389/114873	27	constitutive DEGs
BP	GO:0009259	ribonucleotide metabolic process	52/2308	334/23328	0.000682414	0.00616378	0.00430626	68738/16000/67528/12012/66725/233799/236900/432530/56012/70789/54403/18573/11820/19017/217700/56360/67420/212032/11717/171210/230161/12298/117147/52815/18597/56421/329910/15275/18746/75533/11565/15488/26568/26380/216019/242202/58242/50790/17855/83433/11474/13807/104215/56312/54200/633979/20533/102954/107476/14104/271639/73707	52	constitutive DEGs
BP	GO:0042116	macrophage activation	21/2308	100/23328	0.0006833	0.00616378	0.00430626	12479/66725/20312/11820/106763/13032/12259/12523/18173/22177/84506/229521/170744/20963/11629/83433/13051/12362/21825/14289/21899	21	constitutive DEGs
BP	GO:1902882	regulation of response to oxidative stress	21/2308	100/23328	0.0006833	0.00616378	0.00430626	19733/66725/12491/23876/11820/14463/211329/53618/212032/230784/15234/11977/28240/74244/20655/75533/78688/114774/22361/21899/70415	21	constitutive DEGs
BP	GO:0051047	positive regulation of secretion	65/2308	440/23328	0.000683929	0.00616378	0.00430626	67041/16000/81799/67389/57394/68151/106347/50765/13132/12491/13057/26365/83671/22350/20779/14299/207227/11727/20660/16535/12161/13616/12638/14063/14461/15040/20750/14661/11891/28240/64292/74244/54393/11826/56620/22138/20677/58869/245049/12494/59033/16854/140497/20963/54525/320051/50790/19219/14127/71111/83433/18799/12289/14761/18761/12362/12291/78896/14191/16176/16878/18111/109685/58226/20608	65	constitutive DEGs
BP	GO:0051965	positive regulation of synapse assembly	18/2308	80/23328	0.000686392	0.00617648	0.00431513	18189/20354/319476/65945/16979/330814/13845/71228/64085/211187/13844/71436/69137/18213/29819/232370/11603/399558	18	constitutive DEGs
BP	GO:0050709	negative regulation of protein secretion	22/2308	107/23328	0.000697838	0.00626983	0.00438036	20377/52055/19218/378425/20312/18576/207227/56013/16535/13650/269951/218461/18125/12163/229521/19219/79221/16176/17840/18575/12683/14226	22	constitutive DEGs
BP	GO:0007584	response to nutrient	15/2308	61/23328	0.000704641	0.00627388	0.00438318	14275/67092/70789/22337/65969/11881/331535/16956/20750/17025/19659/13115/12038/50706/12579	15	constitutive DEGs
BP	GO:0032615	interleukin-12 production	15/2308	61/23328	0.000704641	0.00627388	0.00438318	12491/17776/117149/17242/18753/19696/170744/20963/257632/232801/21825/268857/54483/21899/21950	15	constitutive DEGs
BP	GO:0032732	positive regulation of interleukin-1 production	15/2308	61/23328	0.000704641	0.00627388	0.00438318	69146/11820/16956/94092/15275/22177/170744/257632/15951/12774/232801/66824/216799/17951/12362	15	constitutive DEGs
BP	GO:0048286	lung alveolus development	15/2308	61/23328	0.000704641	0.00627388	0.00438318	16000/11421/15227/15402/14465/11977/12159/106522/114142/21412/16998/15375/14726/16878/214384	15	constitutive DEGs
BP	GO:0001892	embryonic placenta development	23/2308	114/23328	0.000704928	0.00627388	0.00438318	20541/20732/19143/12160/18591/18764/12577/252973/22113/14461/16410/71709/22413/72469/72780/26380/107586/50500/18799/108961/11535/16878/22422	23	constitutive DEGs
BP	GO:0010927	cellular component assembly involved in morphogenesis	23/2308	114/23328	0.000704928	0.00627388	0.00438318	17996/19130/13823/13008/208177/102693/13007/22138/18596/21916/74103/192897/19153/56217/68760/12527/93689/22239/19725/22437/226041/53604/50876	23	constitutive DEGs
BP	GO:0045880	positive regulation of smoothened signaling pathway	12/2308	43/23328	0.000705784	0.00627388	0.00438318	20377/59056/14180/110350/69672/71228/269209/268935/18933/14734/15375/14632	12	constitutive DEGs
BP	GO:0060402	calcium ion transport into cytosol	29/2308	157/23328	0.000715895	0.00635411	0.00443923	63873/20541/17918/20312/22063/13057/56089/18764/16410/18760/12389/28240/12159/12043/16416/78688/114774/12297/13617/12774/12288/59091/12504/71111/109676/12293/12291/14226/80982	29	constitutive DEGs
BP	GO:0002720	positive regulation of cytokine production involved in immune response	14/2308	55/23328	0.000725536	0.00641055	0.00447866	12010/12491/230979/14063/18762/15040/14462/15275/257632/64297/14127/216799/27278/16176	14	constitutive DEGs
BP	GO:0031529	ruffle organization	14/2308	55/23328	0.000725536	0.00641055	0.00447866	108897/13860/121021/18645/101476/12389/56753/23854/24057/18596/67425/11629/70839/12978	14	constitutive DEGs
BP	GO:0061001	regulation of dendritic spine morphogenesis	14/2308	55/23328	0.000725536	0.00641055	0.00447866	66725/56013/13838/241638/56320/216831/329165/228550/19699/29819/12323/11838/16975/21844	14	constitutive DEGs
BP	GO:0060973	cell migration involved in heart development	7/2308	17/23328	0.00073033	0.00642383	0.00448794	14275/15111/12159/71436/18596/20348/234593	7	constitutive DEGs
BP	GO:0072234	metanephric nephron tubule development	7/2308	17/23328	0.00073033	0.00642383	0.00448794	22242/23967/11826/97064/20681/16878/22422	7	constitutive DEGs
BP	GO:0086012	membrane depolarization during cardiac muscle cell action potential	7/2308	17/23328	0.00073033	0.00642383	0.00448794	12288/72821/12289/12293/20271/12291/12296	7	constitutive DEGs
BP	GO:0046883	regulation of hormone secretion	48/2308	303/23328	0.000731491	0.0064244	0.00448834	67041/20377/81799/52055/67389/19218/57394/106347/50765/13132/18576/18189/207227/16535/12161/13616/12638/20750/14661/20394/218461/28240/74244/54393/18125/20677/58869/245049/12494/12163/16323/54525/50790/19219/71111/94353/12289/14761/78896/16176/16878/18111/17840/18575/18166/21844/14226/16322	48	constitutive DEGs
BP	GO:1901652	response to peptide	60/2308	400/23328	0.000733715	0.00643429	0.00449525	63873/16000/16591/67092/16001/17918/67389/12583/20700/12491/12349/18576/11820/20779/18479/20703/56089/14783/20660/72183/20716/13838/16800/19141/14234/230784/18762/16956/94092/12389/18753/18746/17250/13115/18125/12988/320209/320528/257632/238393/104886/16369/18710/20715/83433/628900/18799/12295/79221/12293/18761/20704/104215/12286/16176/12390/14289/21899/237858/434246	60	constitutive DEGs
BP	GO:0007422	peripheral nervous system development	17/2308	74/23328	0.000744179	0.0065163	0.00455254	225608/225631/53881/211323/338521/15111/11496/14009/13866/20655/16779/234094/192897/18213/19153/56217/20681	17	constitutive DEGs
BP	GO:0019933	cAMP-mediated signaling	34/2308	195/23328	0.000777608	0.00679885	0.00474994	19218/65086/19228/432530/18576/11820/56089/14160/52614/330814/14766/14677/51801/14745/19222/18125/18583/58869/13733/26875/19216/19219/19085/11550/241489/116838/19217/54611/19088/11535/240888/77596/319229/20608	34	constitutive DEGs
BP	GO:0055006	cardiac cell development	21/2308	101/23328	0.000783586	0.0068409	0.00477933	16000/20541/17996/14200/19130/18479/14463/11790/13052/12159/74244/22138/18596/74103/24051/22437/214384/24052/17880/74116/74376	21	constitutive DEGs
BP	GO:0046579	positive regulation of Ras protein signal transduction	16/2308	68/23328	0.000798542	0.00690475	0.00482394	16000/17207/319974/211323/14766/13866/14063/75104/244418/14745/18596/19876/68760/17311/70727/320127	16	constitutive DEGs
BP	GO:0030212	hyaluronan metabolic process	9/2308	27/23328	0.000800329	0.00690475	0.00482394	16425/18591/16424/12505/19219/16176/15118/109685/80982	9	constitutive DEGs
BP	GO:0033688	regulation of osteoblast proliferation	9/2308	27/23328	0.000800329	0.00690475	0.00482394	20377/16001/23876/15442/18162/16410/12043/16416/20681	9	constitutive DEGs
BP	GO:0042044	fluid transport	9/2308	27/23328	0.000800329	0.00690475	0.00482394	20537/11828/11832/12638/11826/11829/108052/319229/269356	9	constitutive DEGs
BP	GO:0045780	positive regulation of bone resorption	9/2308	27/23328	0.000800329	0.00690475	0.00482394	12349/20750/16416/23854/20963/19219/246256/16998/100201	9	constitutive DEGs
BP	GO:0046852	positive regulation of bone remodeling	9/2308	27/23328	0.000800329	0.00690475	0.00482394	12349/20750/16416/23854/20963/19219/246256/16998/100201	9	constitutive DEGs
BP	GO:0048843	negative regulation of axon extension involved in axon guidance	9/2308	27/23328	0.000800329	0.00690475	0.00482394	218877/20347/20356/20354/214968/20359/20352/20349/20348	9	constitutive DEGs
BP	GO:1903319	positive regulation of protein maturation	9/2308	27/23328	0.000800329	0.00690475	0.00482394	50765/20779/213539/20677/67759/58992/233744/227753/21922	9	constitutive DEGs
BP	GO:0019221	cytokine-mediated signaling pathway	56/2308	369/23328	0.000816809	0.00703657	0.00491603	22242/20563/20312/26365/20779/17300/18591/53416/80285/77772/20564/67378/547253/11600/56489/15976/14063/232341/15468/12389/12983/242700/24058/78688/56221/60440/16155/20963/55985/16181/19876/66824/12504/15458/21937/14127/12484/13349/18733/20375/83433/58203/13051/12986/67445/20305/16668/12978/12362/246746/56492/16176/16192/22029/12984/20292	56	constitutive DEGs
BP	GO:0009101	glycoprotein biosynthetic process	44/2308	273/23328	0.000829246	0.00713322	0.00498355	20449/16000/58250/69352/93961/14537/20700/233781/20443/20446/233733/78923/241230/53618/333424/21664/60322/387314/269181/68947/26879/54613/11977/20444/74241/52463/12043/56219/101351/20652/227327/56175/51801/114774/14425/26877/212898/268880/66175/14423/234356/14345/108760/232984	44	constitutive DEGs
BP	GO:0010543	regulation of platelet activation	11/2308	38/23328	0.000834363	0.00715622	0.00499962	19218/13829/26365/18591/18753/20963/14127/12527/20344/18761/14726	11	constitutive DEGs
BP	GO:0110111	negative regulation of animal organ morphogenesis	11/2308	38/23328	0.000834363	0.00715622	0.00499962	26365/21385/17300/14234/18383/14462/69743/12159/12043/56753/66695	11	constitutive DEGs
BP	GO:0060350	endochondral bone morphogenesis	15/2308	62/23328	0.000845694	0.00722546	0.00504799	63873/17300/12161/12406/12159/20855/12817/11749/12006/234356/21827/21825/14172/20289/17389	15	constitutive DEGs
BP	GO:0046683	response to organophosphorus	19/2308	88/23328	0.000846034	0.00722546	0.00504799	20541/13829/12583/223864/22350/18764/16535/12638/19309/11826/14745/21673/13115/70839/54611/12362/16176/20343/18440	19	constitutive DEGs
BP	GO:0009117	nucleotide metabolic process	63/2308	427/23328	0.000846136	0.00722546	0.00504799	68738/16000/67528/12012/66725/233799/236900/66355/432530/56012/70789/54403/18573/11820/19017/217700/56360/67420/212032/11717/171210/230161/12298/117147/52815/269951/18597/56421/329910/15275/18746/75533/11565/15488/26568/18125/17969/26380/216019/242202/58242/50790/210808/68646/17855/320685/83433/11872/11474/13807/104215/56312/22271/54200/633979/665563/20533/102954/107476/14104/271639/78801/73707	63	constitutive DEGs
BP	GO:0043491	protein kinase B signaling	34/2308	196/23328	0.000853155	0.00727479	0.00508246	16000/16001/81799/67389/50791/20312/20356/18189/20779/56089/14463/211323/15442/11600/230784/109042/101476/105349/14462/242248/104943/239364/18213/22174/18710/70839/27280/13051/234515/16948/16176/21825/17840/14289	34	constitutive DEGs
BP	GO:0003091	renal water homeostasis	6/2308	13/23328	0.00086501	0.00733319	0.00512325	22242/11828/11832/11826/11829/319229	6	constitutive DEGs
BP	GO:0008212	mineralocorticoid metabolic process	6/2308	13/23328	0.00086501	0.00733319	0.00512325	13132/12160/50781/12161/16531/58226	6	constitutive DEGs
BP	GO:0060352	cell adhesion molecule production	6/2308	13/23328	0.00086501	0.00733319	0.00512325	14537/140792/12389/18132/11829/214384	6	constitutive DEGs
BP	GO:0072110	glomerular mesangial cell proliferation	6/2308	13/23328	0.00086501	0.00733319	0.00512325	18591/22431/12159/16416/18596/71785	6	constitutive DEGs
BP	GO:0042446	hormone biosynthetic process	14/2308	56/23328	0.000880487	0.00744284	0.00519987	16000/16001/13132/20778/12160/19017/50781/12161/12167/13360/218461/20856/12286/58226	14	constitutive DEGs
BP	GO:0071675	regulation of mononuclear cell migration	14/2308	56/23328	0.000880487	0.00744284	0.00519987	63873/20563/20312/11820/19141/105722/17242/71785/16854/11629/12978/21825/14289/17965	14	constitutive DEGs
BP	GO:1990845	adaptive thermogenesis	29/2308	159/23328	0.000882753	0.00745125	0.00520574	63873/67092/11668/16001/12491/227120/333050/26381/19017/14783/53422/20660/23794/14234/18162/12389/329910/12163/20963/664883/11770/71111/16819/16592/20249/94187/11474/319229/12683	29	constitutive DEGs
BP	GO:0052548	regulation of endopeptidase activity	53/2308	346/23328	0.000893978	0.0075317	0.00526194	20518/12828/16000/217847/378425/20700/76884/11820/20779/20703/13479/106763/73916/20660/12258/331535/20716/13838/74682/16913/19141/12406/12505/15234/19186/17196/11796/11826/78688/114774/20963/58801/238393/17948/19876/66824/20715/110651/628900/53313/15160/216799/17951/55948/20704/64058/12362/17940/21825/12955/54483/11798/227753	53	constitutive DEGs
BP	GO:0008038	neuron recognition	13/2308	50/23328	0.000896141	0.0075317	0.00526194	94185/20356/11820/13723/13838/13845/268902/19649/13844/12367/16728/19876/114873	13	constitutive DEGs
BP	GO:0061005	cell differentiation involved in kidney development	13/2308	50/23328	0.000896141	0.0075317	0.00526194	16869/18591/19277/14234/23967/14462/22431/12159/16779/21412/97064/71602/16878	13	constitutive DEGs
BP	GO:0002695	negative regulation of leukocyte activation	33/2308	189/23328	0.000898361	0.00753954	0.00526742	20377/94185/20312/278180/234199/26365/75863/12523/109934/13866/15227/230979/12505/71228/17242/12159/242248/217303/269023/114774/22177/11847/16854/229521/245126/242202/22174/12367/12524/12484/27278/14191/246746	33	constitutive DEGs
BP	GO:0001959	regulation of cytokine-mediated signaling pathway	22/2308	109/23328	0.000905586	0.00758353	0.00529816	20563/80285/77772/20564/547253/11600/56489/14063/12389/24058/78688/20963/16181/19876/66824/15458/12484/83433/58203/67445/12362/246746	22	constitutive DEGs
BP	GO:0019882	antigen processing and presentation	23/2308	116/23328	0.000906192	0.00758353	0.00529816	12479/12010/100529082/16913/224840/14964/15040/18173/11891/13040/15006/19186/12514/14129/56325/257632/14131/66824/14127/83433/22376/21825/12480	23	constitutive DEGs
BP	GO:0043112	receptor metabolic process	36/2308	212/23328	0.000914426	0.00764153	0.00533867	12512/19218/50791/13132/12491/22350/11820/56089/53618/17920/211323/16976/20660/209200/52906/57440/11600/19141/15402/16558/16410/12389/216963/13642/51801/16416/20963/13429/14127/12527/11603/13385/12306/11838/20379/11535	36	constitutive DEGs
BP	GO:0060537	muscle tissue development	68/2308	470/23328	0.000920816	0.00768396	0.00536832	16000/20541/17996/13511/14200/14180/21385/19130/12160/18479/17300/19017/14463/211323/13008/11790/117606/12180/11600/14234/13052/22439/14465/23967/101401/12389/22431/12159/12043/268859/74244/22413/14049/13642/13007/12224/22138/18596/19378/114142/74103/21412/21821/14615/20348/59091/24051/16526/22634/79221/11474/22437/226041/20681/57810/16948/17681/12390/20289/56312/14632/214384/30953/24052/17880/74…	68	constitutive DEGs
BP	GO:0019915	lipid storage	18/2308	82/23328	0.000934243	0.00778492	0.00543885	30924/15212/238055/74596/20778/12491/20288/14421/56489/16956/16410/12389/233806/20652/16416/16176/17840/12683	18	constitutive DEGs
BP	GO:0002831	regulation of response to biotic stimulus	46/2308	291/23328	0.000974926	0.00811238	0.00566763	20312/278180/56213/13057/26365/209200/80285/12258/77772/12523/12161/547253/56489/320148/224840/14063/15040/117149/96935/70796/67917/63953/242700/11847/56496/229521/170744/257632/15951/22174/66824/15458/12484/12810/83433/22324/58203/27278/17084/14191/16176/268857/16975/14289/16365/30925	46	constitutive DEGs
BP	GO:0042490	mechanoreceptor differentiation	19/2308	89/23328	0.000977559	0.00812276	0.00567488	72088/270893/13047/17920/207920/14402/16450/16531/12159/16568/20655/76260/54722/18213/21821/16470/57265/16918/100503041	19	constitutive DEGs
BP	GO:0035107	appendage morphogenesis	31/2308	175/23328	0.000990584	0.00820769	0.00573422	58250/22158/14180/21385/14013/14260/110350/15111/18514/12167/252973/231470/26564/11977/23967/18552/12159/73692/106522/242022/66910/18933/20677/19378/21821/20348/12288/74239/244585/14734/14633	31	constitutive DEGs
BP	GO:0035108	limb morphogenesis	31/2308	175/23328	0.000990584	0.00820769	0.00573422	58250/22158/14180/21385/14013/14260/110350/15111/18514/12167/252973/231470/26564/11977/23967/18552/12159/73692/106522/242022/66910/18933/20677/19378/21821/20348/12288/74239/244585/14734/14633	31	constitutive DEGs
BP	GO:0007368	determination of left/right symmetry	25/2308	131/23328	0.000994806	0.00821943	0.00574242	14275/83675/75691/21385/213575/14463/110350/18764/73916/15111/52906/15227/231214/76441/18552/16568/19378/73293/21821/244585/107586/20671/110082/51938/68270	25	constitutive DEGs
BP	GO:0048640	negative regulation of developmental growth	25/2308	131/23328	0.000994806	0.00821943	0.00574242	20377/218877/20563/20347/20356/20354/18208/18479/52357/67378/19141/13052/244058/12159/63953/214968/20359/20856/12774/20352/20349/17756/20348/16526/74116	25	constitutive DEGs
BP	GO:0002690	positive regulation of leukocyte chemotaxis	20/2308	96/23328	0.00100648	0.00828084	0.00578532	63873/20312/11820/53416/19141/105722/13616/14063/117149/232341/17242/13617/14205/55985/11629/12978/16176/21825/14289/20343	20	constitutive DEGs
BP	GO:0031016	pancreas development	20/2308	96/23328	0.00100648	0.00828084	0.00578532	16000/16001/225631/68151/18576/19130/12160/12161/15227/12638/14561/14465/30942/12159/15377/20677/19378/21821/51938/68270	20	constitutive DEGs
BP	GO:0060998	regulation of dendritic spine development	20/2308	96/23328	0.00100648	0.00828084	0.00578532	66725/211323/56013/13838/241638/56320/71228/67102/216831/329165/330222/14745/243961/228550/19699/29819/12323/11838/16975/21844	20	constitutive DEGs
BP	GO:0042310	vasoconstriction	21/2308	103/23328	0.00102274	0.00839976	0.00586841	20541/19218/20312/11421/18591/276829/67378/13616/12389/243547/11475/18125/12494/13617/242202/12288/11550/12291/11535/18166/12062	21	constitutive DEGs
BP	GO:0001818	negative regulation of cytokine production	42/2308	260/23328	0.0010254	0.00839976	0.00586841	16000/94185/81799/378425/20312/278180/26365/217410/22350/12523/11600/18173/14465/15234/14462/242248/22177/19696/11847/12988/12509/229521/170744/257632/232801/66824/19219/21937/12560/12484/83433/216799/13051/79221/11829/21825/268857/54483/16365/21899/22411/12683	42	constitutive DEGs
BP	GO:0002526	acute inflammatory response	22/2308	110/23328	0.0010281	0.00839976	0.00586841	16591/19218/14268/20716/105722/15040/20210/14069/24058/13421/14129/12774/16181/14131/14127/58992/216799/11754/16176/56312/22361/12062	22	constitutive DEGs
BP	GO:0017015	regulation of transforming growth factor beta receptor signaling pathway	22/2308	110/23328	0.0010281	0.00839976	0.00586841	14275/58250/76905/241639/225631/13132/72789/56213/65112/72183/386655/171463/12389/20340/16400/16948/21825/12390/214384/66695/12683/12579	22	constitutive DEGs
BP	GO:0022600	digestive system process	22/2308	110/23328	0.0010281	0.00839976	0.00586841	102502/19218/20537/20778/22063/12491/22350/22337/53416/22349/16535/233549/26357/18162/232341/16531/11826/114774/257632/19216/71111/279561	22	constitutive DEGs
BP	GO:0062197	cellular response to chemical stress	51/2308	332/23328	0.00103616	0.00845383	0.00590618	19733/63873/20510/66725/20541/13078/12491/23876/98363/11820/20779/19017/14463/211329/18764/53416/53618/26415/20657/212032/230784/11669/101476/18760/15234/11977/105349/12389/18753/28240/12159/12043/74244/20655/75533/11826/78688/114774/18596/17969/12367/11629/16819/50500/279561/56532/21825/22361/21899/70415/12062	51	constitutive DEGs
BP	GO:0044262	cellular carbohydrate metabolic process	46/2308	292/23328	0.00104866	0.00854385	0.00596907	56727/19733/16000/30924/81799/68393/93961/67389/236900/19228/234199/27052/235533/20779/53881/19017/14783/327655/233549/22113/230784/26357/26879/170835/269951/19309/15275/227327/27999/227399/228550/26877/26380/110078/18799/234356/17171/234515/11474/226101/232984/15118/56312/17840/20533/228966	46	constitutive DEGs
BP	GO:0042554	superoxide anion generation	11/2308	39/23328	0.00105944	0.00860775	0.00601372	269823/13057/11820/14063/18753/20655/22177/17969/13058/20963/14289	11	constitutive DEGs
BP	GO:1901385	regulation of voltage-gated calcium channel activity	11/2308	39/23328	0.00105944	0.00860775	0.00601372	14467/57440/12298/19700/66395/12297/12295/56437/12293/12286/12296	11	constitutive DEGs
BP	GO:0019748	secondary metabolic process	14/2308	57/23328	0.00106239	0.00861978	0.00602212	116852/17918/269823/13078/22063/18484/105349/12043/58810/13190/12560/83702/317750/394432	14	constitutive DEGs
BP	GO:0086005	ventricular cardiac muscle cell action potential	9/2308	28/23328	0.00107681	0.00872469	0.00609542	13511/16535/12389/16511/57814/12288/20271/109620/216033	9	constitutive DEGs
BP	GO:0030832	regulation of actin filament length	33/2308	191/23328	0.00108106	0.00874704	0.00611103	20563/17996/13860/13829/207495/20356/14260/245880/242553/22349/20742/76932/14063/56320/18645/72042/18753/56699/260409/17974/170643/329165/234857/56221/21916/268970/66824/93689/80880/22376/50876/227753/20292	33	constitutive DEGs
BP	GO:0030168	platelet activation	18/2308	83/23328	0.00108446	0.00875565	0.00611705	19218/13829/20312/14268/26365/18591/14069/18753/16416/20963/22174/108101/14127/12527/70839/20344/18761/14726	18	constitutive DEGs
BP	GO:0055007	cardiac muscle cell differentiation	26/2308	139/23328	0.00108511	0.00875565	0.00611705	16000/20541/17996/14200/19130/18479/14463/211323/11790/13052/14465/22431/12159/74244/13642/22138/18596/74103/21821/24051/22437/214384/24052/17880/74116/74376	26	constitutive DEGs
BP	GO:0098754	detoxification	13/2308	51/23328	0.00109525	0.00882527	0.00616568	19733/12491/23876/14866/20657/26357/26876/11669/11977/58810/17250/20655/22784	13	constitutive DEGs
BP	GO:0090184	positive regulation of kidney development	12/2308	45/23328	0.00109843	0.00882664	0.00616664	16869/18591/15415/14462/22431/12159/16416/18596/71785/13617/20681/16878	12	constitutive DEGs
BP	GO:0097178	ruffle assembly	12/2308	45/23328	0.00109843	0.00882664	0.00616664	108897/13860/121021/18645/12389/56753/23854/24057/18596/67425/11629/70839	12	constitutive DEGs
BP	GO:0070509	calcium ion import	19/2308	90/23328	0.00112619	0.00903729	0.00631381	63873/20541/11421/18591/56089/18764/28240/20855/114774/18596/16854/12288/12289/279561/78506/12291/12286/12296/58226	19	constitutive DEGs
BP	GO:0003176	aortic valve development	8/2308	23/23328	0.0011385	0.00909867	0.00635669	20563/14463/20564/268902/14462/12159/19876/21937	8	constitutive DEGs
BP	GO:0032930	positive regulation of superoxide anion generation	8/2308	23/23328	0.0011385	0.00909867	0.00635669	13057/11820/14063/18753/20655/22177/20963/14289	8	constitutive DEGs
BP	GO:0070977	bone maturation	8/2308	23/23328	0.0011385	0.00909867	0.00635669	16000/233781/76566/20354/105722/73121/11474/21827	8	constitutive DEGs
BP	GO:0003231	cardiac ventricle development	27/2308	147/23328	0.00116977	0.00933586	0.00652241	20563/14180/381157/19130/17300/14463/15111/20564/252973/15227/14234/268902/14462/12159/73692/16911/20677/20348/19876/12876/74868/57265/66993/20271/214384/22411/109620	27	constitutive DEGs
BP	GO:0007187	G protein-coupled receptor signaling pathway, coupled to cyclic nucleotide second messenger	40/2308	246/23328	0.00117235	0.0093437	0.00652788	22354/19218/65086/19228/432530/11820/56089/14160/52614/330814/14766/14677/18162/14687/51801/16416/54393/14745/19222/14681/18125/13733/381413/13617/14686/19216/14823/19219/11550/70839/57265/19217/12289/14685/11535/240888/77596/14289/319229/20608	40	constitutive DEGs
BP	GO:0022408	negative regulation of cell-cell adhesion	33/2308	192/23328	0.00118401	0.00942381	0.00658385	63873/94185/19218/278180/234199/27205/26365/75863/12161/13866/230979/12505/71228/232341/17242/18753/17075/12159/217303/17196/269023/114774/11847/16854/245126/242202/12367/16181/12524/12527/12484/18132/56838	33	constitutive DEGs
BP	GO:0006865	amino acid transport	29/2308	162/23328	0.00119646	0.00950999	0.00664406	74087/20518/20510/114644/57394/64051/16513/18479/17920/215113/216227/50934/20532/12298/18173/22439/94280/78830/18753/54393/11847/330836/18408/94281/16181/11987/20512/12286/16176	29	constitutive DEGs
BP	GO:0060401	cytosolic calcium ion transport	31/2308	177/23328	0.00119954	0.00951455	0.00664724	63873/20541/17918/20312/22063/13057/56089/18764/16410/18760/12389/28240/12159/12043/16416/78688/114774/12297/13617/12774/12288/59091/12504/71111/53313/109676/12293/78506/12291/14226/80982	31	constitutive DEGs
BP	GO:0048008	platelet-derived growth factor receptor signaling pathway	15/2308	64/23328	0.00120028	0.00951455	0.00664724	121021/20779/18591/101476/29875/16416/19222/18596/71785/18791/71602/16948/234593/214384/30953	15	constitutive DEGs
BP	GO:0009855	determination of bilateral symmetry	26/2308	140/23328	0.0012096	0.00957543	0.00668978	14275/83675/75691/21385/213575/14463/110350/18764/73916/15111/52906/15227/231214/76441/18552/16568/19378/73293/21821/244585/107586/20671/110082/51938/17965/68270	26	constitutive DEGs
BP	GO:0048013	ephrin receptor signaling pathway	10/2308	34/23328	0.00124616	0.00982508	0.00686419	108699/13838/13845/17974/216963/13642/13844/13639/77531/21844	10	constitutive DEGs
BP	GO:0071634	regulation of transforming growth factor beta production	10/2308	34/23328	0.00124616	0.00982508	0.00686419	20312/320910/16410/14465/17022/22177/12560/12484/21825/22411	10	constitutive DEGs
BP	GO:0090218	positive regulation of lipid kinase activity	10/2308	34/23328	0.00124616	0.00982508	0.00686419	11820/20779/18591/18048/14254/57257/18596/257632/14191/14289	10	constitutive DEGs
BP	GO:1903509	liposaccharide metabolic process	18/2308	84/23328	0.00125475	0.0098795	0.00690221	15212/67063/27052/20443/320910/241230/338521/14421/109232/53897/54613/14755/20444/320655/18753/56386/26877/22239	18	constitutive DEGs
BP	GO:0001736	establishment of planar polarity	14/2308	58/23328	0.00127481	0.00999871	0.0069855	20377/13132/26564/14365/73692/76260/244585/57265/70122/14734/381979/22422/22411/69217	14	constitutive DEGs
BP	GO:0032655	regulation of interleukin-12 production	14/2308	58/23328	0.00127481	0.00999871	0.0069855	12491/17776/117149/17242/19696/170744/20963/257632/232801/21825/268857/54483/21899/21950	14	constitutive DEGs
BP	GO:0007586	digestion	24/2308	126/23328	0.00127634	0.00999871	0.0069855	102502/19218/20537/20778/22063/12491/22350/22337/53416/22349/16535/233549/26357/18162/232341/170725/16531/11826/114774/257632/19216/71111/13123/279561	24	constitutive DEGs
BP	GO:0021700	developmental maturation	50/2308	327/23328	0.00127672	0.00999871	0.0069855	16000/66725/12512/17918/241639/19228/121021/233781/76566/18189/20354/11820/18591/57764/65945/330814/12259/12577/15402/105722/12638/14461/16874/14561/16531/14462/73121/12043/243547/72433/243961/56386/252967/19378/68955/19699/12560/13385/12323/13051/54611/11474/170758/20681/15375/12286/21827/73181/107993/224661	50	constitutive DEGs
BP	GO:0043113	receptor clustering	16/2308	71/23328	0.00130921	0.0102258	0.00714416	50791/12558/18703/18189/18479/243547/76742/232813/19699/240057/11603/13385/231134/12286/227753/230157	16	constitutive DEGs
BP	GO:0060675	ureteric bud morphogenesis	16/2308	71/23328	0.00130921	0.0102258	0.00714416	16869/381157/14260/15415/18514/16776/12505/14462/271127/22431/12159/12043/56753/21412/14734/20681	16	constitutive DEGs
BP	GO:1903844	regulation of cellular response to transforming growth factor beta stimulus	22/2308	112/23328	0.00131641	0.0102684	0.00717389	14275/58250/76905/241639/225631/13132/72789/56213/65112/72183/386655/171463/12389/20340/16400/16948/21825/12390/214384/66695/12683/12579	22	constitutive DEGs
BP	GO:1902904	negative regulation of supramolecular fiber organization	29/2308	163/23328	0.0013206	0.0102873	0.00718713	20563/13860/13829/242553/22349/20742/16800/56320/18645/208177/170835/214685/18753/56753/17755/243961/21916/268970/17756/68041/93689/70997/80880/22376/29877/12955/17754/50876/227753	29	constitutive DEGs
BP	GO:0040019	positive regulation of embryonic development	11/2308	40/23328	0.00133227	0.010337	0.00722185	16000/16869/11835/18591/208177/23967/14462/102693/22413/226049/20289	11	constitutive DEGs
BP	GO:0043551	regulation of phosphatidylinositol 3-kinase activity	11/2308	40/23328	0.00133227	0.010337	0.00722185	11820/20779/18591/18048/14254/57257/18596/257632/18710/14191/14289	11	constitutive DEGs
BP	GO:0086004	regulation of cardiac muscle cell contraction	11/2308	40/23328	0.00133227	0.010337	0.00722185	13511/14463/12389/20855/12288/109676/20271/16518/109620/58226/216033	11	constitutive DEGs
BP	GO:1902667	regulation of axon guidance	12/2308	46/23328	0.00135412	0.0104927	0.00733059	218877/20563/20347/20356/20354/74464/214968/20359/20352/20349/20348/11603	12	constitutive DEGs
BP	GO:0051235	maintenance of location	49/2308	320/23328	0.00137508	0.0106409	0.00743418	30924/20541/17918/20312/15212/238055/74596/20778/22063/12491/13057/20288/18764/20660/14421/76123/56489/56320/16956/16410/18760/107566/12389/233806/28240/15275/20652/66573/16416/78688/11749/320528/58869/13617/12774/59091/12504/71111/16819/22784/109676/16176/17840/105785/17965/227753/12683/14226/80982	49	constitutive DEGs
BP	GO:0071248	cellular response to metal ion	28/2308	156/23328	0.00138069	0.0106525	0.00744226	66725/13829/50765/12010/14268/18189/110058/18764/12161/19141/232341/11977/105349/28240/29875/11826/102278/17969/229521/54525/11770/71111/234577/13385/20271/73181/16661/227753	28	constitutive DEGs
BP	GO:0030833	regulation of actin filament polymerization	30/2308	171/23328	0.00138642	0.0106525	0.00744226	20563/13860/13829/207495/14260/245880/242553/22349/20742/76932/56320/18645/72042/18753/56699/260409/17974/170643/329165/234857/56221/21916/268970/66824/93689/80880/22376/50876/227753/20292	30	constitutive DEGs
BP	GO:0006857	oligopeptide transport	6/2308	14/23328	0.00138748	0.0106525	0.00744226	108116/114644/12349/65221/17250/57738	6	constitutive DEGs
BP	GO:0030206	chondroitin sulfate biosynthetic process	6/2308	14/23328	0.00138748	0.0106525	0.00744226	58250/233781/78923/60322/74241/234356	6	constitutive DEGs
BP	GO:1901841	regulation of high voltage-gated calcium channel activity	6/2308	14/23328	0.00138748	0.0106525	0.00744226	14467/19700/12297/56437/12293/12296	6	constitutive DEGs
BP	GO:2000052	positive regulation of non-canonical Wnt signaling pathway	6/2308	14/23328	0.00138748	0.0106525	0.00744226	20377/13132/72780/70122/14734/69217	6	constitutive DEGs
BP	GO:0031295	T cell costimulation	9/2308	29/23328	0.00142569	0.0109172	0.00762722	230979/12389/13642/13482/16852/12524/12484/54167/24099	9	constitutive DEGs
BP	GO:0033273	response to vitamin	9/2308	29/23328	0.00142569	0.0109172	0.00762722	14275/70789/22337/331535/20750/19659/13115/12038/50706	9	constitutive DEGs
BP	GO:0019693	ribose phosphate metabolic process	52/2308	345/23328	0.00142947	0.0109319	0.00763748	68738/16000/67528/12012/66725/233799/236900/432530/56012/70789/54403/18573/11820/19017/217700/56360/67420/212032/11717/171210/230161/12298/117147/52815/18597/56421/329910/15275/18746/75533/11565/15488/26568/26380/216019/242202/58242/50790/17855/83433/11474/13807/104215/56312/54200/633979/20533/102954/107476/14104/271639/73707	52	constitutive DEGs
BP	GO:0006753	nucleoside phosphate metabolic process	63/2308	436/23328	0.00143275	0.0109427	0.00764502	68738/16000/67528/12012/66725/233799/236900/66355/432530/56012/70789/54403/18573/11820/19017/217700/56360/67420/212032/11717/171210/230161/12298/117147/52815/269951/18597/56421/329910/15275/18746/75533/11565/15488/26568/18125/17969/26380/216019/242202/58242/50790/210808/68646/17855/320685/83433/11872/11474/13807/104215/56312/22271/54200/633979/665563/20533/102954/107476/14104/271639/78801/73707	63	constitutive DEGs
BP	GO:0000302	response to reactive oxygen species	34/2308	202/23328	0.00145649	0.0111095	0.00776154	19733/66725/20541/13078/12491/23876/20779/26415/20657/212032/230784/16410/101476/15234/11977/105349/18753/28240/12043/74244/20655/75533/11826/78688/114774/18596/17969/12367/16819/56532/21825/12955/70415/20533	34	constitutive DEGs
BP	GO:0030041	actin filament polymerization	32/2308	187/23328	0.00149888	0.011418	0.00797708	20563/13860/13829/207495/14260/245880/242553/22349/20742/76932/56320/18645/72042/19201/18753/56699/260409/17974/170643/329165/234857/56221/21916/268970/66824/11629/93689/80880/22376/50876/227753/20292	32	constitutive DEGs
BP	GO:0007164	establishment of tissue polarity	14/2308	59/23328	0.0015216	0.011561	0.00807699	20377/13132/26564/14365/73692/76260/244585/57265/70122/14734/381979/22422/22411/69217	14	constitutive DEGs
BP	GO:0060443	mammary gland morphogenesis	14/2308	59/23328	0.0015216	0.011561	0.00807699	20563/11835/21385/18208/12305/20779/22337/12389/12159/19876/94109/18612/14633/20292	14	constitutive DEGs
BP	GO:0061045	negative regulation of wound healing	16/2308	72/23328	0.00153127	0.0116194	0.0081178	19218/26365/18591/12258/21824/18792/208177/223650/216350/18753/63953/67866/12527/58992/12306/21825	16	constitutive DEGs
BP	GO:0032351	negative regulation of hormone metabolic process	5/2308	10/23328	0.0015525	0.0116897	0.00816686	12160/50781/105349/218461/12286	5	constitutive DEGs
BP	GO:0034454	microtubule anchoring at centrosome	5/2308	10/23328	0.0015525	0.0116897	0.00816686	78177/16568/381175/54648/66994	5	constitutive DEGs
BP	GO:0072070	loop of Henle development	5/2308	10/23328	0.0015525	0.0116897	0.00816686	16373/22242/16371/11826/22422	5	constitutive DEGs
BP	GO:0072203	cell proliferation involved in metanephros development	5/2308	10/23328	0.0015525	0.0116897	0.00816686	18591/23967/22431/18596/14734	5	constitutive DEGs
BP	GO:0097119	postsynaptic density protein 95 clustering	5/2308	10/23328	0.0015525	0.0116897	0.00816686	12558/18189/56320/19699/192198	5	constitutive DEGs
BP	GO:1900122	positive regulation of receptor binding	5/2308	10/23328	0.0015525	0.0116897	0.00816686	12010/227120/11820/15400/12306	5	constitutive DEGs
BP	GO:0006691	leukotriene metabolic process	8/2308	24/23328	0.00156095	0.0117081	0.00817977	64385/14598/13479/170716/66447/17969/20963/17001	8	constitutive DEGs
BP	GO:0031639	plasminogen activation	8/2308	24/23328	0.00156095	0.0117081	0.00817977	18792/432478/64138/18791/67759/58992/21825/21922	8	constitutive DEGs
BP	GO:0090330	regulation of platelet aggregation	8/2308	24/23328	0.00156095	0.0117081	0.00817977	19218/13829/26365/18753/20963/12527/18761/14726	8	constitutive DEGs
BP	GO:0006814	sodium ion transport	38/2308	234/23328	0.00156854	0.01175	0.00820902	216225/109342/20504/22242/20541/16525/114644/233836/20537/102857/54403/11944/53881/18764/53416/216227/331004/20272/105722/11932/57816/77031/100503085/232341/23967/28240/59095/75607/18125/59033/13400/11603/72821/94249/279561/20271/317750/269356	38	constitutive DEGs
BP	GO:0003180	aortic valve morphogenesis	7/2308	19/23328	0.00158456	0.011784	0.00823279	20563/14463/20564/268902/14462/12159/19876	7	constitutive DEGs
BP	GO:0032656	regulation of interleukin-13 production	7/2308	19/23328	0.00158456	0.011784	0.00823279	94185/18762/15040/14462/11847/232801/216799	7	constitutive DEGs
BP	GO:0071605	monocyte chemotactic protein-1 production	7/2308	19/23328	0.00158456	0.011784	0.00823279	63873/81799/12523/20963/257632/12484/16176	7	constitutive DEGs
BP	GO:0071637	regulation of monocyte chemotactic protein-1 production	7/2308	19/23328	0.00158456	0.011784	0.00823279	63873/81799/12523/20963/257632/12484/16176	7	constitutive DEGs
BP	GO:1904754	positive regulation of vascular associated smooth muscle cell migration	7/2308	19/23328	0.00158456	0.011784	0.00823279	17918/14180/18479/18591/11977/18552/29875	7	constitutive DEGs
BP	GO:0032147	activation of protein kinase activity	39/2308	242/23328	0.00158515	0.011784	0.00823279	16000/66725/65086/121021/13132/21802/11820/20779/18479/18591/53416/11727/338372/211323/214230/11600/18762/18173/117149/16151/15234/18753/12159/217303/20655/16416/14745/74568/72149/66513/20963/18213/12524/71111/17171/56532/16176/21825/22422	39	constitutive DEGs
BP	GO:0034110	regulation of homotypic cell-cell adhesion	10/2308	35/23328	0.0015918	0.0118001	0.00824399	19218/13829/26365/18753/20963/16852/12527/12484/18761/14726	10	constitutive DEGs
BP	GO:0060441	epithelial tube branching involved in lung morphogenesis	10/2308	35/23328	0.0015918	0.0118001	0.00824399	207920/15227/15402/71228/12159/22413/64138/15245/15375/21923	10	constitutive DEGs
BP	GO:0034614	cellular response to reactive oxygen species	27/2308	150/23328	0.00159335	0.0118001	0.00824399	19733/66725/20541/13078/12491/23876/20779/26415/20657/212032/101476/15234/11977/105349/18753/28240/74244/20655/11826/78688/114774/18596/17969/16819/56532/21825/70415	27	constitutive DEGs
BP	GO:0045103	intermediate filament-based process	13/2308	53/23328	0.00160498	0.0118679	0.00829138	110596/99681/18008/14027/223650/20655/19132/14580/16668/16661/107993/68828/109620	13	constitutive DEGs
BP	GO:0048738	cardiac muscle tissue development	41/2308	258/23328	0.00160656	0.0118679	0.00829138	16000/20541/17996/13511/14200/14180/21385/19130/12160/18479/17300/14463/211323/11790/11600/14234/13052/14465/101401/22431/12159/74244/22413/13642/22138/18596/19378/74103/21821/14615/59091/24051/16526/22437/14632/214384/24052/17880/74116/74376/109620	41	constitutive DEGs
BP	GO:0008064	regulation of actin polymerization or depolymerization	32/2308	188/23328	0.00163863	0.0120896	0.00844624	20563/13860/13829/207495/20356/14260/245880/242553/22349/20742/76932/14063/56320/18645/72042/18753/56699/260409/17974/170643/329165/234857/56221/21916/268970/66824/93689/80880/22376/50876/227753/20292	32	constitutive DEGs
BP	GO:0014037	Schwann cell differentiation	11/2308	41/23328	0.00166017	0.0122007	0.00852388	225608/211323/338521/11496/20655/16779/234094/192897/18213/19153/56217	11	constitutive DEGs
BP	GO:0060603	mammary gland duct morphogenesis	11/2308	41/23328	0.00166017	0.0122007	0.00852388	20563/11835/18208/12305/20779/22337/19876/94109/18612/14633/20292	11	constitutive DEGs
BP	GO:0099084	postsynaptic specialization organization	11/2308	41/23328	0.00166017	0.0122007	0.00852388	12558/18189/56320/81907/225875/243961/18213/19699/240057/80749/192198	11	constitutive DEGs
BP	GO:0035050	embryonic heart tube development	18/2308	86/23328	0.00166411	0.0122007	0.00852388	14275/20541/21385/17300/14463/18764/73916/15111/52906/21676/14234/16568/19378/73293/107586/20671/51938/68270	18	constitutive DEGs
BP	GO:0044272	sulfur compound biosynthetic process	18/2308	86/23328	0.00166411	0.0122007	0.00852388	68738/58250/14598/236900/233781/78923/104923/60322/11600/64918/18597/74241/12116/29807/212898/50790/234356/665563	18	constitutive DEGs
BP	GO:1903076	regulation of protein localization to plasma membrane	22/2308	114/23328	0.00167134	0.0122384	0.00855023	17918/102502/11835/13132/18189/22350/56089/230972/22349/53328/20742/53331/216831/106522/13844/12988/16854/16400/12323/83433/279561/104215	22	constitutive DEGs
BP	GO:0032271	regulation of protein polymerization	37/2308	227/23328	0.00167664	0.0122618	0.00856661	20563/13860/13829/207495/18479/14260/245880/106763/242553/22349/20742/76932/56320/18645/170835/72042/12389/18753/56699/260409/17974/170643/329165/234857/17755/56221/21916/268970/17756/66824/93689/80880/22376/50876/227753/20292/67971	37	constitutive DEGs
BP	GO:0008589	regulation of smoothened signaling pathway	19/2308	93/23328	0.00169285	0.0123458	0.00862526	20377/59056/22158/14180/110350/69672/71228/269209/12589/268935/18933/15245/244585/14734/15375/240888/14632/22422/14633	19	constitutive DEGs
BP	GO:0010632	regulation of epithelial cell migration	38/2308	235/23328	0.00169655	0.0123458	0.00862526	16000/20563/12512/20356/26365/19130/20779/18591/73608/328949/13179/22349/11881/11600/19141/14234/14461/18645/18760/101401/223650/14462/67916/12159/63953/56753/20855/16416/53868/11826/11482/55985/16400/79221/19279/21825/14172/16398	38	constitutive DEGs
BP	GO:0031334	positive regulation of protein-containing complex assembly	38/2308	235/23328	0.00169655	0.0123458	0.00862526	666048/57394/207495/12491/20779/18479/14260/245880/106763/22349/76932/14234/18645/117149/12389/70796/18552/56699/260409/17974/170643/329165/234857/17755/56221/234839/16854/20963/55985/66824/12484/93689/70839/22376/21899/227753/20292/67971	38	constitutive DEGs
BP	GO:0090276	regulation of peptide hormone secretion	38/2308	235/23328	0.00169655	0.0123458	0.00862526	67041/20377/67389/19218/57394/106347/50765/18576/18189/207227/16535/12638/14661/218461/28240/74244/54393/18125/20677/58869/245049/12494/12163/54525/50790/19219/71111/94353/12289/14761/78896/16176/16878/18111/17840/18575/21844/14226	38	constitutive DEGs
BP	GO:0031503	protein-containing complex localization	41/2308	259/23328	0.00173031	0.0125759	0.00878602	50791/213575/18189/22350/110350/65945/52028/73916/264134/17920/11496/74053/74682/18762/56320/67286/228850/53331/216831/243547/12589/216963/13642/16416/22177/71820/68259/21821/76380/19699/29819/13429/66061/13385/11838/16574/77531/241950/385668/24052/16559	41	constitutive DEGs
BP	GO:0045088	regulation of innate immune response	31/2308	181/23328	0.00173475	0.0125925	0.00879761	278180/26365/80285/12258/77772/547253/56489/320148/224840/15040/117149/96935/67917/63953/170744/257632/15951/22174/66824/15458/12810/83433/22324/58203/27278/14191/268857/16975/14289/16365/30925	31	constitutive DEGs
BP	GO:0051588	regulation of neurotransmitter transport	27/2308	151/23328	0.00176117	0.0127603	0.00891484	66725/432530/14299/207227/17920/12890/13616/12298/18645/68404/216963/242662/16416/14758/20977/18125/59033/54525/14823/19219/20618/116838/14580/12286/29873/320127/269642	27	constitutive DEGs
BP	GO:0051896	regulation of protein kinase B signaling	29/2308	166/23328	0.00176222	0.0127603	0.00891484	16000/16001/81799/67389/50791/20312/20356/18189/20779/56089/14463/211323/15442/11600/109042/101476/105349/14462/242248/104943/239364/18213/70839/27280/13051/234515/21825/17840/14289	29	constitutive DEGs
BP	GO:0061008	hepaticobiliary system development	24/2308	129/23328	0.00178173	0.0128856	0.00900242	225631/234199/21802/26365/20378/19130/18764/18792/14465/15234/17242/12159/18746/74244/140740/15377/21821/244585/20671/108961/14172/51938/14632/68270	24	constitutive DEGs
BP	GO:0042130	negative regulation of T cell proliferation	16/2308	73/23328	0.00178413	0.0128871	0.00900343	94185/278180/26365/75863/13866/230979/12505/71228/12159/114774/11847/245126/242202/12367/12524/12484	16	constitutive DEGs
BP	GO:0051098	regulation of binding	57/2308	390/23328	0.00180592	0.0130197	0.00909609	16000/66725/223864/12716/13132/12010/11421/11490/227120/11820/20779/17300/18591/109624/53422/106763/16976/15111/20660/209200/80285/13017/16870/242466/22113/13838/11600/12389/14462/244058/12159/213539/66573/51801/64138/320209/268970/15400/17756/67839/11603/12306/53313/18979/217356/66993/12395/22437/233744/67557/57810/16948/73181/16878/214384/16398/21844	57	constitutive DEGs
BP	GO:0070098	chemokine-mediated signaling pathway	14/2308	60/23328	0.00180694	0.0130197	0.00909609	20563/20312/17300/53416/20564/232341/56221/55985/19876/13349/83433/13051/20305/20292	14	constitutive DEGs
BP	GO:0015698	inorganic anion transport	26/2308	144/23328	0.00183881	0.0132331	0.00924516	20510/20504/23985/12728/12349/66950/11732/105722/12638/14402/18173/12740/114584/19775/71345/59033/20856/233246/24115/20512/20379/216441/320091/20533/269356/224661	26	constitutive DEGs
BP	GO:0001945	lymph vessel development	9/2308	30/23328	0.00185994	0.0133505	0.00932717	19130/17300/14234/13642/20963/11482/66864/19250/14726	9	constitutive DEGs
BP	GO:0120178	steroid hormone biosynthetic process	9/2308	30/23328	0.00185994	0.0133505	0.00932717	13132/20778/12160/19017/50781/12161/12167/13360/58226	9	constitutive DEGs
BP	GO:0034599	cellular response to oxidative stress	43/2308	276/23328	0.00186196	0.0133505	0.00932717	19733/20510/66725/20541/13078/12491/23876/11820/20779/19017/14463/211329/53618/26415/20657/212032/230784/11669/101476/18760/15234/11977/105349/18753/28240/12159/12043/74244/20655/75533/11826/78688/114774/18596/17969/11629/16819/50500/56532/21825/22361/21899/70415	43	constitutive DEGs
BP	GO:0030216	keratinocyte differentiation	22/2308	115/23328	0.00187744	0.0134451	0.00939325	15404/71529/19143/17300/22337/404634/252973/58208/94092/14027/13115/320051/12367/12560/107586/64929/55948/16661/66705/18612/109620/20753	22	constitutive DEGs
BP	GO:0002224	toll-like receptor signaling pathway	21/2308	108/23328	0.00190981	0.0136269	0.00952029	83490/12491/13057/11820/53791/140792/224840/14063/117149/12389/217303/101613/170744/257632/22174/12524/110651/100061/246746/16365/21899	21	constitutive DEGs
BP	GO:0032091	negative regulation of protein binding	21/2308	108/23328	0.00190981	0.0136269	0.00952029	66725/12716/13132/12010/11421/11490/18591/106763/16976/20660/12389/244058/213539/64138/320209/17756/67839/53313/217356/22437/73181	21	constitutive DEGs
BP	GO:0048704	embryonic skeletal system morphogenesis	21/2308	108/23328	0.00190981	0.0136269	0.00952029	58250/15404/16869/22158/212712/15414/15415/252973/15402/14234/103889/15410/23967/15412/12159/18933/15413/15400/15401/17389/114873	21	constitutive DEGs
BP	GO:1900271	regulation of long-term synaptic potentiation	13/2308	54/23328	0.00192545	0.0137217	0.00958654	432530/11820/18479/13838/19141/232813/13844/22177/18125/19699/18733/13051/11838	13	constitutive DEGs
BP	GO:1901879	regulation of protein depolymerization	19/2308	94/23328	0.00192866	0.0137279	0.00959087	63873/13860/13829/20356/22349/18008/20742/16800/14063/17755/21916/17756/68041/93689/70997/29877/17754/50876/227753	19	constitutive DEGs
BP	GO:0046651	lymphocyte proliferation	48/2308	317/23328	0.00193248	0.0137384	0.00959823	16000/12479/94185/278180/26365/75863/13866/230979/15040/12505/18173/71228/117149/50723/18753/18019/12159/12043/17974/217303/57257/114774/22177/11847/12494/16854/245126/20963/242202/12367/11987/12524/66824/12504/12484/11629/18761/56532/109594/16176/170786/12182/24099/12518/20533/30925/14226/21950	48	constitutive DEGs
BP	GO:0030073	insulin secretion	37/2308	229/23328	0.00196291	0.0139378	0.00973753	67041/20377/52055/17918/67389/19218/57394/18576/18189/207227/16535/12638/14661/218461/28240/74244/18125/20677/245049/12494/12163/26875/54525/16181/12288/50790/71111/94353/116838/12289/14761/16176/18111/17840/18575/21844/14226	37	constitutive DEGs
BP	GO:0006775	fat-soluble vitamin metabolic process	10/2308	36/23328	0.00201118	0.0142109	0.0099283	64385/14473/71707/22337/79235/19659/13115/18830/50500/16176	10	constitutive DEGs
BP	GO:0034381	plasma lipoprotein particle clearance	10/2308	36/23328	0.00201118	0.0142109	0.0099283	22359/238055/20778/12623/12491/20288/55938/16976/12988/12306	10	constitutive DEGs
BP	GO:0030195	negative regulation of blood coagulation	12/2308	48/23328	0.00201349	0.0142109	0.0099283	19218/26365/18591/12258/21824/18792/216350/18753/12527/58992/12306/21825	12	constitutive DEGs
BP	GO:1903727	positive regulation of phospholipid metabolic process	12/2308	48/23328	0.00201349	0.0142109	0.0099283	11820/20779/18591/18048/14254/18753/57257/18596/72433/257632/14191/14289	12	constitutive DEGs
BP	GO:1990573	potassium ion import across plasma membrane	12/2308	48/23328	0.00201349	0.0142109	0.0099283	16516/16517/16513/11944/11932/232341/16511/56543/75607/16521/279561/16518	12	constitutive DEGs
BP	GO:0030501	positive regulation of bone mineralization	11/2308	42/23328	0.00205106	0.0144586	0.0101014	16591/20541/12161/12167/105722/23967/12159/106522/14758/100038882/11474	11	constitutive DEGs
BP	GO:0003094	glomerular filtration	8/2308	25/23328	0.0020985	0.0147398	0.0102978	22242/13057/18591/19277/14063/11826/13617/71602	8	constitutive DEGs
BP	GO:1904738	vascular associated smooth muscle cell migration	8/2308	25/23328	0.0020985	0.0147398	0.0102978	17918/14180/18479/18591/11977/18552/29875/214384	8	constitutive DEGs
BP	GO:1904752	regulation of vascular associated smooth muscle cell migration	8/2308	25/23328	0.0020985	0.0147398	0.0102978	17918/14180/18479/18591/11977/18552/29875/214384	8	constitutive DEGs
BP	GO:0002792	negative regulation of peptide secretion	22/2308	116/23328	0.00210476	0.0147491	0.0103043	20377/52055/19218/378425/20312/18576/207227/56013/16535/13650/269951/218461/18125/12163/229521/19219/79221/16176/17840/18575/12683/14226	22	constitutive DEGs
BP	GO:0019755	one-carbon compound transport	6/2308	15/23328	0.00211996	0.0147491	0.0103043	11828/12349/11832/11826/11829/108052	6	constitutive DEGs
BP	GO:0030449	regulation of complement activation	6/2308	15/23328	0.00211996	0.0147491	0.0103043	278180/12258/11801/96935/12509/16176	6	constitutive DEGs
BP	GO:0033690	positive regulation of osteoblast proliferation	6/2308	15/23328	0.00211996	0.0147491	0.0103043	16001/23876/15442/16410/16416/20681	6	constitutive DEGs
BP	GO:0061318	renal filtration cell differentiation	6/2308	15/23328	0.00211996	0.0147491	0.0103043	19277/14234/22431/12159/16779/71602	6	constitutive DEGs
BP	GO:0072112	glomerular visceral epithelial cell differentiation	6/2308	15/23328	0.00211996	0.0147491	0.0103043	19277/14234/22431/12159/16779/71602	6	constitutive DEGs
BP	GO:0072311	glomerular epithelial cell differentiation	6/2308	15/23328	0.00211996	0.0147491	0.0103043	19277/14234/22431/12159/16779/71602	6	constitutive DEGs
BP	GO:1901387	positive regulation of voltage-gated calcium channel activity	6/2308	15/23328	0.00211996	0.0147491	0.0103043	14467/57440/12298/12297/12293/12296	6	constitutive DEGs
BP	GO:0051897	positive regulation of protein kinase B signaling	21/2308	109/23328	0.00214946	0.0149356	0.0104346	16000/16001/81799/67389/20312/20356/18189/20779/56089/211323/15442/11600/105349/14462/104943/239364/70839/13051/21825/17840/14289	21	constitutive DEGs
BP	GO:0017157	regulation of exocytosis	40/2308	254/23328	0.00215187	0.0149356	0.0104346	66725/17918/57394/432530/14299/207227/110058/17920/12523/109934/15227/12890/12638/12298/14063/14461/18645/68404/11891/217303/216963/242662/20977/59033/229521/20963/26875/54525/104886/320051/14823/14127/116838/12291/12286/14191/29873/109685/320127/58226	40	constitutive DEGs
BP	GO:0050848	regulation of calcium-mediated signaling	20/2308	102/23328	0.00217967	0.0150829	0.0105375	19733/16000/66725/17918/14200/26365/18764/211323/30937/20963/54446/16728/59091/12504/12484/83433/11474/12182/76469/14226	20	constitutive DEGs
BP	GO:0050672	negative regulation of lymphocyte proliferation	18/2308	88/23328	0.00218082	0.0150829	0.0105375	94185/278180/26365/75863/13866/230979/12505/71228/12159/217303/114774/22177/11847/245126/242202/12367/12524/12484	18	constitutive DEGs
BP	GO:0062207	regulation of pattern recognition receptor signaling pathway	18/2308	88/23328	0.00218082	0.0150829	0.0105375	83490/12491/13057/11820/53791/224840/14063/117149/12389/67917/217303/101613/56496/257632/22174/246746/16365/21899	18	constitutive DEGs
BP	GO:0051341	regulation of oxidoreductase activity	19/2308	95/23328	0.00219158	0.0151395	0.0105771	19733/66725/236900/20778/13057/22337/13616/18162/12041/11977/12389/11847/13115/257632/12560/56532/11754/16176/20533	19	constitutive DEGs
BP	GO:0031623	receptor internalization	24/2308	131/23328	0.00220633	0.0152234	0.0106357	12512/19218/50791/13132/12491/22350/11820/56089/17920/16976/52906/11600/12389/13642/51801/16416/20963/13429/14127/12527/13385/11838/20379/11535	24	constitutive DEGs
BP	GO:0090596	sensory organ morphogenesis	47/2308	311/23328	0.00222457	0.0153061	0.0106935	72088/11668/16869/14180/21385/18208/20378/19130/18591/17920/52906/269831/109934/14461/14254/14561/12837/26564/23967/14462/14365/69743/12159/12043/329165/20655/11826/13844/76260/330222/12832/18933/235542/14686/29819/244585/16470/57265/100503041/20681/57810/14685/50530/59058/270120/109205/14633	47	constitutive DEGs
BP	GO:0001946	lymphangiogenesis	7/2308	20/23328	0.00223138	0.0153061	0.0106935	19130/17300/14234/11482/66864/19250/14726	7	constitutive DEGs
BP	GO:0002577	regulation of antigen processing and presentation	7/2308	20/23328	0.00223138	0.0153061	0.0106935	18173/12514/257632/66824/83433/22376/21825	7	constitutive DEGs
BP	GO:0046851	negative regulation of bone remodeling	7/2308	20/23328	0.00223138	0.0153061	0.0106935	20377/26365/18383/84506/12988/12494/56492	7	constitutive DEGs
BP	GO:0090030	regulation of steroid hormone biosynthetic process	7/2308	20/23328	0.00223138	0.0153061	0.0106935	16000/16001/13132/12160/50781/12161/218461	7	constitutive DEGs
BP	GO:0008154	actin polymerization or depolymerization	35/2308	215/23328	0.00224628	0.0153903	0.0107523	20563/13800/13860/13829/207495/20356/14260/245880/242553/22349/20742/76932/14063/56320/18645/72042/19201/18753/56699/260409/17974/170643/329165/234857/56221/21916/268970/66824/11629/93689/80880/22376/50876/227753/20292	35	constitutive DEGs
BP	GO:0046890	regulation of lipid biosynthetic process	31/2308	184/23328	0.00226115	0.0154741	0.0108108	19733/16000/16001/238055/13132/20778/26365/11820/19130/12160/18591/19017/67815/22337/29817/50781/12161/13360/105349/218461/18753/74244/20655/13115/72433/68041/16592/16176/227102/17840/14289	31	constitutive DEGs
BP	GO:0007179	transforming growth factor beta receptor signaling pathway	29/2308	169/23328	0.00232548	0.0158958	0.0111054	14275/58250/76905/241639/225631/13132/72789/56213/65112/20779/53618/72183/12167/386655/171463/12389/20340/66513/12163/11482/16400/16998/16948/21825/12390/214384/66695/12683/12579	29	constitutive DEGs
BP	GO:0032943	mononuclear cell proliferation	48/2308	320/23328	0.00234594	0.0160169	0.01119	16000/12479/94185/278180/26365/75863/13866/230979/15040/12505/18173/71228/117149/50723/18753/18019/12159/12043/17974/217303/57257/114774/22177/11847/12494/16854/245126/20963/242202/12367/11987/12524/66824/12504/12484/11629/18761/56532/109594/16176/170786/12182/24099/12518/20533/30925/14226/21950	48	constitutive DEGs
BP	GO:1901890	positive regulation of cell junction assembly	22/2308	117/23328	0.00235498	0.0160599	0.0112201	18189/20354/319476/14260/65945/16979/330814/13845/71228/260305/12389/29875/64085/211187/13844/71436/69137/18213/29819/232370/11603/399558	22	constitutive DEGs
BP	GO:0050870	positive regulation of T cell activation	33/2308	200/23328	0.0023627	0.0160938	0.0112438	16000/12479/26365/230979/18762/15040/12389/14462/50723/17242/63953/17974/13642/381484/13482/20677/20963/16852/11987/12524/66824/12504/12484/11629/216799/18761/54167/16176/22361/74734/24099/20533/21950	33	constitutive DEGs
BP	GO:0003351	epithelial cilium movement involved in extracellular fluid movement	9/2308	31/23328	0.00239366	0.0162408	0.0113465	269209/75533/73293/50525/75050/11829/51938/271639/78801	9	constitutive DEGs
BP	GO:0031294	lymphocyte costimulation	9/2308	31/23328	0.00239366	0.0162408	0.0113465	230979/12389/13642/13482/16852/12524/12484/54167/24099	9	constitutive DEGs
BP	GO:0033687	osteoblast proliferation	9/2308	31/23328	0.00239366	0.0162408	0.0113465	20377/16001/23876/15442/18162/16410/12043/16416/20681	9	constitutive DEGs
BP	GO:0032642	regulation of chemokine production	16/2308	75/23328	0.00239537	0.0162408	0.0113465	63873/81799/12523/14063/16956/117149/17196/11847/20963/257632/50706/12484/13349/83433/16176/54483	16	constitutive DEGs
BP	GO:0001666	response to hypoxia	34/2308	208/23328	0.00240089	0.0162594	0.0113595	22359/20541/236900/11864/11828/18479/11727/20657/171210/18792/14254/14465/15468/12389/101543/16531/19309/12043/11826/78688/13482/20677/18791/12494/13058/13617/14205/12484/16526/12362/12955/11656/16527/100124491	34	constitutive DEGs
BP	GO:0038061	NIK/NF-kappaB signaling	21/2308	110/23328	0.00241405	0.0163297	0.0114086	81799/378425/11820/117149/16151/11796/78688/19696/56496/257632/54446/12524/13608/171211/83433/216799/17171/67445/100061/16176/268857	21	constitutive DEGs
BP	GO:0007157	heterophilic cell-cell adhesion via plasma membrane cell adhesion molecules	12/2308	49/23328	0.00243032	0.0164019	0.011459	22242/12558/18189/330814/94332/13052/11658/16852/16728/12484/71740/20344	12	constitutive DEGs
BP	GO:1900047	negative regulation of hemostasis	12/2308	49/23328	0.00243032	0.0164019	0.011459	19218/26365/18591/12258/21824/18792/216350/18753/12527/58992/12306/21825	12	constitutive DEGs
BP	GO:0002456	T cell mediated immunity	24/2308	132/23328	0.00244904	0.0164966	0.0115252	12479/12010/100529082/13032/379043/75863/224840/17101/14964/18762/15040/18173/53331/11891/15006/14462/13482/257632/12484/216799/56532/22376/16176/12480	24	constitutive DEGs
BP	GO:0030500	regulation of bone mineralization	17/2308	82/23328	0.00245842	0.0164966	0.0115252	16591/20541/76566/11732/12161/12167/105722/23967/73121/12159/17313/106522/14758/13115/100038882/16998/11474	17	constitutive DEGs
BP	GO:0044409	entry into host	17/2308	82/23328	0.00245842	0.0164966	0.0115252	66848/50528/20732/26365/16410/12389/20612/16416/209387/16852/12504/71740/434219/17951/12390/227753/244183	17	constitutive DEGs
BP	GO:0060113	inner ear receptor cell differentiation	17/2308	82/23328	0.00245842	0.0164966	0.0115252	72088/13047/17920/207920/14402/16450/16531/12159/16568/20655/76260/54722/21821/16470/57265/16918/100503041	17	constitutive DEGs
BP	GO:0010522	regulation of calcium ion transport into cytosol	20/2308	103/23328	0.00245845	0.0164966	0.0115252	20541/17918/20312/22063/13057/56089/18764/18760/12389/12159/12043/16416/78688/13617/59091/12504/71111/109676/14226/80982	20	constitutive DEGs
BP	GO:0032386	regulation of intracellular transport	49/2308	329/23328	0.00246625	0.0165301	0.0115486	66725/225608/241639/13829/223864/13132/12491/59020/22350/20779/18479/20660/11983/13866/11600/52668/56320/18760/77574/216831/18753/12159/16568/68617/78688/17755/259300/12297/240641/58801/20362/17756/21937/66061/52250/12306/75311/217378/234515/18761/19250/238257/55948/234593/12955/18767/225362/230500/80982	49	constitutive DEGs
BP	GO:0007043	cell-cell junction assembly	26/2308	147/23328	0.00247829	0.0165918	0.0115917	63873/58187/54420/11421/73608/13823/56460/12738/227937/252973/19277/53624/71228/260305/12389/12740/12563/329165/14615/56217/60363/12527/22239/56492/16176/22411	26	constitutive DEGs
BP	GO:0032945	negative regulation of mononuclear cell proliferation	18/2308	89/23328	0.00248587	0.0166235	0.0116139	94185/278180/26365/75863/13866/230979/12505/71228/12159/217303/114774/22177/11847/245126/242202/12367/12524/12484	18	constitutive DEGs
BP	GO:0015695	organic cation transport	14/2308	62/23328	0.00251141	0.0167052	0.0116709	20518/70129/109731/59020/217303/16416/14758/18125/16854/20963/14131/14127/56517/12286	14	constitutive DEGs
BP	GO:0051926	negative regulation of calcium ion transport	14/2308	62/23328	0.00251141	0.0167052	0.0116709	19218/228071/11421/18764/19700/12043/80708/20855/114774/14681/18125/12297/56437/14226	14	constitutive DEGs
BP	GO:1903078	positive regulation of protein localization to plasma membrane	14/2308	62/23328	0.00251141	0.0167052	0.0116709	17918/102502/18189/22350/56089/230972/22349/53328/20742/13844/16854/16400/83433/279561	14	constitutive DEGs
BP	GO:0038083	peptidyl-tyrosine autophosphorylation	11/2308	43/23328	0.0025135	0.0167052	0.0116709	16001/11421/12305/20779/83813/12389/15162/29875/20963/243659/14191	11	constitutive DEGs
BP	GO:0002691	regulation of cellular extravasation	10/2308	37/23328	0.00251519	0.0167052	0.0116709	19218/109934/17242/114774/71785/19219/20344/14345/56532/56838	10	constitutive DEGs
BP	GO:0060071	Wnt signaling pathway, planar cell polarity pathway	10/2308	37/23328	0.00251519	0.0167052	0.0116709	20377/13132/26564/14365/57265/70122/14734/22422/22411/69217	10	constitutive DEGs
BP	GO:0019216	regulation of lipid metabolic process	53/2308	363/23328	0.00260872	0.0172447	0.0120478	19733/16000/30924/16001/236900/238055/13132/20778/12623/12491/26365/18576/11820/19130/12160/20779/18591/19017/67815/22337/29817/50781/20660/18048/12161/58208/13360/14254/105349/12389/218461/16531/18753/74244/20655/57257/13115/18596/72433/257632/50790/68041/18710/71111/16592/20249/14191/16176/227102/17840/14289/319229/12683	53	constitutive DEGs
BP	GO:0021940	positive regulation of cerebellar granule cell precursor proliferation	5/2308	11/23328	0.00261511	0.0172447	0.0120478	16000/16869/94187/14632/14633	5	constitutive DEGs
BP	GO:0032342	aldosterone biosynthetic process	5/2308	11/23328	0.00261511	0.0172447	0.0120478	13132/12160/50781/12161/58226	5	constitutive DEGs
BP	GO:0060353	regulation of cell adhesion molecule production	5/2308	11/23328	0.00261511	0.0172447	0.0120478	140792/12389/18132/11829/214384	5	constitutive DEGs
BP	GO:0072182	regulation of nephron tubule epithelial cell differentiation	5/2308	11/23328	0.00261511	0.0172447	0.0120478	16869/23967/14462/97064/16878	5	constitutive DEGs
BP	GO:0072531	pyrimidine-containing compound transmembrane transport	5/2308	11/23328	0.00261511	0.0172447	0.0120478	70129/80721/434203/192287/13340	5	constitutive DEGs
BP	GO:0014706	striated muscle tissue development	63/2308	447/23328	0.00261702	0.0172447	0.0120478	16000/20541/17996/13511/14200/14180/21385/19130/12160/18479/17300/14463/211323/11790/117606/12180/11600/14234/13052/22439/14465/101401/12389/22431/12159/12043/268859/74244/22413/14049/13642/12224/22138/18596/19378/114142/74103/21412/21821/14615/20348/59091/24051/16526/22634/79221/11474/22437/226041/20681/57810/16948/17681/12390/20289/56312/14632/214384/24052/17880/74116/74376/109620	63	constitutive DEGs
BP	GO:0090150	establishment of protein localization to membrane	37/2308	233/23328	0.00266441	0.0175372	0.0122522	14275/93835/17153/13829/59020/18479/65945/75219/52028/332175/67378/74053/13866/20742/14276/67775/19400/70796/77574/216831/66212/243547/76742/68617/140740/106522/12988/17969/12297/58801/52250/12295/16668/20335/237858/225362/80982	37	constitutive DEGs
BP	GO:0044070	regulation of anion transport	24/2308	133/23328	0.00271404	0.0178438	0.0124664	57394/64051/59020/12349/53416/215113/12638/23967/77574/18753/15275/64292/20855/54393/71345/11847/20963/20856/16181/50790/20379/16176/21825/20608	24	constitutive DEGs
BP	GO:0098815	modulation of excitatory postsynaptic potential	13/2308	56/23328	0.00272505	0.0178961	0.0125029	66725/18189/11820/18762/56320/243547/81907/243961/12297/19699/13400/13385/116838	13	constitutive DEGs
BP	GO:0045576	mast cell activation	16/2308	76/23328	0.00276084	0.0181081	0.012651	12523/15227/12890/12638/14461/16822/217303/20963/14131/14127/217304/27278/14191/246746/171283/74734	16	constitutive DEGs
BP	GO:0015844	monoamine transport	20/2308	104/23328	0.0027666	0.0181081	0.012651	20518/19218/109731/110058/16490/217303/16416/54393/14758/18125/16854/229521/20963/54525/14131/14127/20618/70839/18799/269642	20	constitutive DEGs
BP	GO:1901222	regulation of NIK/NF-kappaB signaling	20/2308	104/23328	0.0027666	0.0181081	0.012651	81799/378425/11820/117149/16151/11796/78688/56496/257632/54446/12524/13608/171211/83433/216799/17171/67445/100061/16176/268857	20	constitutive DEGs
BP	GO:1901380	negative regulation of potassium ion transmembrane transport	8/2308	26/23328	0.0027714	0.0181192	0.0126588	19218/53416/16535/12389/16511/76742/57814/11603	8	constitutive DEGs
BP	GO:0048736	appendage development	33/2308	202/23328	0.0027808	0.0181402	0.0126735	58250/22158/14180/21385/14013/14260/110350/15111/18514/12167/252973/231470/26564/11977/23967/18552/12159/73692/106522/242022/66910/18933/20677/19378/192897/21821/20348/12288/74239/244585/14734/20289/14633	33	constitutive DEGs
BP	GO:0060173	limb development	33/2308	202/23328	0.0027808	0.0181402	0.0126735	58250/22158/14180/21385/14013/14260/110350/15111/18514/12167/252973/231470/26564/11977/23967/18552/12159/73692/106522/242022/66910/18933/20677/19378/192897/21821/20348/12288/74239/244585/14734/20289/14633	33	constitutive DEGs
BP	GO:0006664	glycolipid metabolic process	17/2308	83/23328	0.00281232	0.0183254	0.0128029	15212/67063/20443/320910/241230/338521/14421/109232/53897/54613/14755/20444/320655/18753/56386/26877/22239	17	constitutive DEGs
BP	GO:0001889	liver development	23/2308	126/23328	0.00282629	0.018396	0.0128522	225631/234199/21802/26365/20378/19130/18764/18792/14465/15234/17242/12159/18746/74244/140740/15377/21821/244585/108961/14172/51938/14632/68270	23	constitutive DEGs
BP	GO:0016079	synaptic vesicle exocytosis	25/2308	141/23328	0.00286696	0.01864	0.0130226	66725/432530/64051/14299/207227/110058/17920/13017/12890/12298/18645/68404/71709/216963/242662/20977/59033/26875/54525/14823/116838/12286/29873/76787/320127	25	constitutive DEGs
BP	GO:0050819	negative regulation of coagulation	12/2308	50/23328	0.0029148	0.0189301	0.0132253	19218/26365/18591/12258/21824/18792/216350/18753/12527/58992/12306/21825	12	constitutive DEGs
BP	GO:0060759	regulation of response to cytokine stimulus	22/2308	119/23328	0.00293142	0.0190169	0.013286	20563/80285/77772/20564/547253/11600/56489/14063/12389/24058/78688/20963/16181/19876/66824/15458/12484/83433/58203/67445/12362/246746	22	constitutive DEGs
BP	GO:0001947	heart looping	14/2308	63/23328	0.0029404	0.0190541	0.0133119	14275/21385/14463/18764/73916/15111/52906/16568/19378/73293/107586/20671/51938/68270	14	constitutive DEGs
BP	GO:0007613	memory	26/2308	149/23328	0.00300244	0.0194346	0.0135778	16000/432530/11820/214230/53328/19141/18762/17242/232813/243961/229521/242202/16181/19699/16400/13051/13123/11838/225870/94109/12362/16176/73181/77596/17754/259277	26	constitutive DEGs
BP	GO:0060041	retina development in camera-type eye	29/2308	172/23328	0.00303617	0.0195827	0.0136813	72088/16869/13078/19130/18591/23928/16870/52906/269831/12167/234267/260305/69743/76260/16779/330222/18596/17245/11482/14686/244585/66993/20681/57810/14685/59058/232156/16878/270120	29	constitutive DEGs
BP	GO:0032673	regulation of interleukin-4 production	9/2308	32/23328	0.00304204	0.0195827	0.0136813	12479/18762/15040/14462/50723/20963/14127/216799/18761	9	constitutive DEGs
BP	GO:0060306	regulation of membrane repolarization	9/2308	32/23328	0.00304204	0.0195827	0.0136813	16535/12389/16511/57814/12297/12289/12293/20271/16518	9	constitutive DEGs
BP	GO:0060561	apoptotic process involved in morphogenesis	9/2308	32/23328	0.00304204	0.0195827	0.0136813	17300/22337/15111/14234/16450/21937/20375/12955/22422	9	constitutive DEGs
BP	GO:0090075	relaxation of muscle	9/2308	32/23328	0.00304204	0.0195827	0.0136813	20541/16531/20655/114774/22138/17540/242202/11474/16518	9	constitutive DEGs
BP	GO:0097237	cellular response to toxic substance	11/2308	44/23328	0.00305663	0.0196389	0.0137205	19733/12491/23876/14866/20657/26357/26876/11669/11977/58810/20655	11	constitutive DEGs
BP	GO:0050650	chondroitin sulfate proteoglycan biosynthetic process	7/2308	21/23328	0.00306418	0.0196389	0.0137205	16000/58250/233781/78923/60322/74241/234356	7	constitutive DEGs
BP	GO:0060457	negative regulation of digestive system process	7/2308	21/23328	0.00306418	0.0196389	0.0137205	19218/53416/26357/232341/19216/71111/279561	7	constitutive DEGs
BP	GO:0072170	metanephric tubule development	7/2308	21/23328	0.00306418	0.0196389	0.0137205	22242/23967/11826/97064/20681/16878/22422	7	constitutive DEGs
BP	GO:0003143	embryonic heart tube morphogenesis	15/2308	70/23328	0.00308567	0.0196665	0.0137398	14275/21385/14463/18764/73916/15111/52906/21676/16568/19378/73293/107586/20671/51938/68270	15	constitutive DEGs
BP	GO:1990868	response to chemokine	15/2308	70/23328	0.00308567	0.0196665	0.0137398	20563/20312/17300/53416/20564/232341/56221/55985/19876/13349/83433/13051/20305/16948/20292	15	constitutive DEGs
BP	GO:1990869	cellular response to chemokine	15/2308	70/23328	0.00308567	0.0196665	0.0137398	20563/20312/17300/53416/20564/232341/56221/55985/19876/13349/83433/13051/20305/16948/20292	15	constitutive DEGs
BP	GO:0021953	central nervous system neuron differentiation	37/2308	235/23328	0.00308956	0.0196665	0.0137398	110596/20377/20563/16869/19218/22158/12010/212712/18189/19130/20678/110350/13838/13845/58208/14461/268902/16874/11977/15904/67102/74244/22413/16911/13844/20677/56386/16323/17756/19876/170758/269610/12978/12286/59058/13175/14633	37	constitutive DEGs
BP	GO:0002444	myeloid leukocyte mediated immunity	20/2308	105/23328	0.0031065	0.0196665	0.0137398	11421/12523/109934/15227/12890/17101/14063/14461/15040/217303/22177/13421/14129/17969/20963/14131/14127/217304/27278/14191	20	constitutive DEGs
BP	GO:1905954	positive regulation of lipid localization	20/2308	105/23328	0.0031065	0.0196665	0.0137398	238055/13132/20778/12491/20288/79235/12161/56489/16956/20750/12389/18753/64292/18830/12306/18979/78896/16176/12683/20608	20	constitutive DEGs
BP	GO:0090128	regulation of synapse maturation	6/2308	16/23328	0.00311019	0.0196665	0.0137398	18189/65945/330814/19699/12323/73181	6	constitutive DEGs
BP	GO:1901722	regulation of cell proliferation involved in kidney development	6/2308	16/23328	0.00311019	0.0196665	0.0137398	18591/14462/22431/12159/16416/71785	6	constitutive DEGs
BP	GO:1903978	regulation of microglial cell activation	6/2308	16/23328	0.00311019	0.0196665	0.0137398	66725/20312/106763/13032/229521/83433	6	constitutive DEGs
BP	GO:0007219	Notch signaling pathway	30/2308	180/23328	0.00311039	0.0196665	0.0137398	56224/56012/69638/21385/11820/20779/17300/240055/209200/14234/14461/268902/16450/244418/18131/12563/243547/257632/21821/50706/19876/60345/107586/18132/94187/22437/64058/11537/15375/622473	30	constitutive DEGs
BP	GO:0001706	endoderm formation	10/2308	38/23328	0.00311548	0.0196665	0.0137398	16869/14268/14463/16410/14465/319520/12832/16323/12816/20671	10	constitutive DEGs
BP	GO:0001953	negative regulation of cell-matrix adhesion	10/2308	38/23328	0.00311548	0.0196665	0.0137398	15404/13829/11490/20779/208177/11482/50706/20349/21825/76509	10	constitutive DEGs
BP	GO:0043267	negative regulation of potassium ion transport	10/2308	38/23328	0.00311548	0.0196665	0.0137398	19218/53416/16535/12389/16511/76742/18125/57814/18798/11603	10	constitutive DEGs
BP	GO:2000463	positive regulation of excitatory postsynaptic potential	10/2308	38/23328	0.00311548	0.0196665	0.0137398	18189/11820/18762/56320/243547/243961/12297/19699/13385/116838	10	constitutive DEGs
BP	GO:0036473	cell death in response to oxidative stress	19/2308	98/23328	0.00316758	0.0199738	0.0139545	20510/66725/13078/11820/14463/211329/212032/11669/15234/28240/12043/74244/20655/75533/78688/114774/22361/21899/70415	19	constitutive DEGs
BP	GO:0010770	positive regulation of cell morphogenesis involved in differentiation	31/2308	188/23328	0.00317198	0.0199801	0.0139589	54712/13829/65086/13132/14268/20356/20354/18208/18479/13047/211323/18003/13838/56320/268902/17242/16416/17755/228550/18213/71653/16728/19699/29819/19876/12323/170758/17760/29873/16975/21844	31	constitutive DEGs
BP	GO:0071622	regulation of granulocyte chemotaxis	13/2308	57/23328	0.00321629	0.0202374	0.0141386	63873/20563/20312/117149/17242/13482/257632/13617/12978/16176/21825/12182/20343	13	constitutive DEGs
BP	GO:0002573	myeloid leukocyte differentiation	35/2308	220/23328	0.00330894	0.0207874	0.0145229	20377/15404/68027/26365/109801/12349/11820/20779/12262/14063/14461/57816/83554/26564/170741/14462/12159/16416/19659/22177/12504/14127/18733/20375/83433/12306/14734/234515/12978/17311/246746/56492/16878/100201/21950	35	constitutive DEGs
BP	GO:0043409	negative regulation of MAPK cascade	29/2308	173/23328	0.00331079	0.0207874	0.0145229	16000/20377/16001/378425/13132/26365/14013/22350/73608/20660/14063/319520/22223/12389/18753/12159/63953/217303/67071/13844/75607/14114/12988/101613/19279/20379/16176/16878/244923	29	constitutive DEGs
BP	GO:0033002	muscle cell proliferation	37/2308	236/23328	0.00332309	0.0208423	0.0145612	16000/16001/20312/13057/14180/21385/18573/18479/17300/18591/19017/14463/11727/11600/14234/13052/18162/14465/12389/18131/239273/12159/22413/16416/78688/19222/18596/71785/13617/11629/16526/21825/234593/14632/214384/16398/12797	37	constitutive DEGs
BP	GO:0030516	regulation of axon extension	21/2308	113/23328	0.00337798	0.0211639	0.0147859	218877/20563/20347/14268/20356/20354/18208/18479/211323/56320/17755/214968/20359/18213/12774/20352/20349/17756/71653/20348/16728	21	constitutive DEGs
BP	GO:0001659	temperature homeostasis	30/2308	181/23328	0.0033837	0.021177	0.0147951	67092/11668/16001/19218/12491/227120/333050/26381/19017/14783/53422/23794/14234/18162/12389/28240/329910/20963/12774/664883/16181/11770/16819/16592/20249/94187/11474/16176/17840/12683	30	constitutive DEGs
BP	GO:0051250	negative regulation of lymphocyte activation	27/2308	158/23328	0.00341763	0.0213666	0.0149275	20377/94185/278180/234199/26365/75863/13866/230979/12505/71228/17242/12159/242248/217303/269023/114774/22177/11847/16854/245126/242202/22174/12367/12524/12484/27278/14191	27	constitutive DEGs
BP	GO:0001658	branching involved in ureteric bud morphogenesis	14/2308	64/23328	0.00342764	0.0214063	0.0149553	16869/381157/15415/18514/16776/12505/271127/22431/12159/12043/56753/21412/14734/20681	14	constitutive DEGs
BP	GO:0061387	regulation of extent of cell growth	23/2308	128/23328	0.00347226	0.0216538	0.0151282	218877/20563/20347/65086/14268/20356/20354/18208/18479/211323/56320/244058/17755/214968/20359/18213/12774/20352/20349/17756/71653/20348/16728	23	constitutive DEGs
BP	GO:0051489	regulation of filopodium assembly	12/2308	51/23328	0.00347466	0.0216538	0.0151282	13829/18189/56320/234267/216831/18753/28240/29819/11603/18761/104215/75769	12	constitutive DEGs
BP	GO:0035282	segmentation	20/2308	106/23328	0.0034806	0.0216678	0.015138	20377/16373/16869/17300/17285/15227/14234/26564/23967/22431/12159/16371/235542/22138/226049/19378/20348/12006/70122/622473	20	constitutive DEGs
BP	GO:0008361	regulation of cell size	34/2308	213/23328	0.00355105	0.0220829	0.015428	218877/71373/20563/20347/65086/223864/14268/20356/380711/20354/18208/18479/211323/105722/56320/22439/11977/16531/244058/11826/17755/214968/20359/18213/12774/20352/20349/17756/71653/20348/16728/279561/11829/319229	34	constitutive DEGs
BP	GO:0007492	endoderm development	15/2308	71/23328	0.00356151	0.0221244	0.015457	16869/13132/14268/14463/11600/16558/16410/14465/319520/12159/12832/16323/12816/20671/11838	15	constitutive DEGs
BP	GO:0003338	metanephros morphogenesis	8/2308	27/23328	0.00360132	0.0221835	0.0154983	16869/14260/231470/22431/12159/20681/16878/22422	8	constitutive DEGs
BP	GO:0014829	vascular associated smooth muscle contraction	8/2308	27/23328	0.00360132	0.0221835	0.0154983	20541/67378/13616/243547/11475/12494/13617/12291	8	constitutive DEGs
BP	GO:0018149	peptide cross-linking	8/2308	27/23328	0.00360132	0.0221835	0.0154983	14268/13179/14027/268780/71738/21825/109620/20753	8	constitutive DEGs
BP	GO:0030194	positive regulation of blood coagulation	8/2308	27/23328	0.00360132	0.0221835	0.0154983	13829/12491/15442/105722/58992/20344/21825/14726	8	constitutive DEGs
BP	GO:0032528	microvillus organization	8/2308	27/23328	0.00360132	0.0221835	0.0154983	72088/102502/27205/22350/268663/22349/12224/70415	8	constitutive DEGs
BP	GO:0098581	detection of external biotic stimulus	8/2308	27/23328	0.00360132	0.0221835	0.0154983	20778/16410/257632/17948/83433/17951/17940/21899	8	constitutive DEGs
BP	GO:0150077	regulation of neuroinflammatory response	8/2308	27/23328	0.00360132	0.0221835	0.0154983	16000/66725/20312/106763/13032/229521/83433/56312	8	constitutive DEGs
BP	GO:1900048	positive regulation of hemostasis	8/2308	27/23328	0.00360132	0.0221835	0.0154983	13829/12491/15442/105722/58992/20344/21825/14726	8	constitutive DEGs
BP	GO:0015718	monocarboxylic acid transport	29/2308	174/23328	0.00360619	0.0221902	0.015503	216225/108116/69309/102857/11421/12491/64051/28254/13723/18479/28250/12298/56018/26357/239273/229699/64292/17250/54393/20963/50790/11770/76408/16592/12286/16176/21825/12062/20608	29	constitutive DEGs
BP	GO:0048592	eye morphogenesis	30/2308	182/23328	0.00367712	0.0226029	0.0157913	72088/11668/16869/21385/19130/18591/52906/269831/14254/14561/12837/69743/12159/12043/329165/11826/13844/76260/330222/12832/235542/14686/29819/244585/20681/57810/14685/50530/59058/270120	30	constitutive DEGs
BP	GO:0050918	positive chemotaxis	11/2308	45/23328	0.00369017	0.0226119	0.0157976	20312/20356/11600/14063/19649/16854/14205/18213/14289/22422/16398	11	constitutive DEGs
BP	GO:0071526	semaphorin-plexin signaling pathway	11/2308	45/23328	0.00369017	0.0226119	0.0157976	218877/54712/20347/20356/20354/15111/214968/20359/20352/20349/20348	11	constitutive DEGs
BP	GO:1901031	regulation of response to reactive oxygen species	11/2308	45/23328	0.00369017	0.0226119	0.0157976	19733/66725/12491/23876/212032/230784/15234/11977/78688/114774/70415	11	constitutive DEGs
BP	GO:0050796	regulation of insulin secretion	31/2308	190/23328	0.00373392	0.0228561	0.0159682	67041/20377/67389/19218/57394/18576/18189/207227/16535/12638/14661/218461/28240/74244/18125/20677/245049/12494/12163/54525/50790/71111/94353/12289/14761/16176/18111/17840/18575/21844/14226	31	constitutive DEGs
BP	GO:0032653	regulation of interleukin-10 production	13/2308	58/23328	0.00377716	0.0230726	0.0161194	94185/217410/12523/18762/15234/22177/20963/257632/232801/66824/19219/14127/83433	13	constitutive DEGs
BP	GO:0048016	inositol phosphate-mediated signaling	13/2308	58/23328	0.00377716	0.0230726	0.0161194	16000/14200/26365/18591/211323/30937/13616/18019/19057/54446/11474/73181/76469	13	constitutive DEGs
BP	GO:0042119	neutrophil activation	9/2308	33/23328	0.00382123	0.0231922	0.016203	109934/14063/18753/217303/22177/13421/20963/14127/246256	9	constitutive DEGs
BP	GO:0045616	regulation of keratinocyte differentiation	9/2308	33/23328	0.00382123	0.0231922	0.016203	15404/17300/22337/404634/252973/94092/13115/107586/18612	9	constitutive DEGs
BP	GO:0048566	embryonic digestive tract development	9/2308	33/23328	0.00382123	0.0231922	0.016203	14180/14463/15227/18552/106522/19378/21412/107586/14633	9	constitutive DEGs
BP	GO:0048841	regulation of axon extension involved in axon guidance	9/2308	33/23328	0.00382123	0.0231922	0.016203	218877/20347/20356/20354/214968/20359/20352/20349/20348	9	constitutive DEGs
BP	GO:0060914	heart formation	9/2308	33/23328	0.00382123	0.0231922	0.016203	14275/15111/268902/12159/21821/19876/12006/66993/22411	9	constitutive DEGs
BP	GO:0050892	intestinal absorption	10/2308	39/23328	0.00382446	0.0231922	0.016203	102502/20537/20778/12491/22350/22337/22349/16535/233549/26357	10	constitutive DEGs
BP	GO:0050931	pigment cell differentiation	10/2308	39/23328	0.00382446	0.0231922	0.016203	12512/17918/13616/11891/101401/12043/72433/76633/17311/317750	10	constitutive DEGs
BP	GO:0032273	positive regulation of protein polymerization	23/2308	129/23328	0.00383907	0.0232568	0.0162481	207495/18479/14260/245880/106763/22349/76932/18645/12389/56699/260409/17974/170643/329165/234857/17755/56221/66824/93689/22376/227753/20292/67971	23	constitutive DEGs
BP	GO:0070665	positive regulation of leukocyte proliferation	26/2308	152/23328	0.00396287	0.0239819	0.0167547	16000/12479/26365/15040/117149/50723/18019/12043/17974/57257/12494/20963/11987/12524/66824/12504/12484/11629/18761/12978/17311/16176/12182/24099/20533/21950	26	constitutive DEGs
BP	GO:0034341	response to interferon-gamma	24/2308	137/23328	0.0040295	0.0243504	0.0170121	52055/20312/70789/17533/319278/80285/547253/16558/18173/634650/56699/56221/76074/13115/14468/15458/20305/11829/12362/22376/54483/16365/227753/20292	24	constitutive DEGs
BP	GO:0010633	negative regulation of epithelial cell migration	15/2308	72/23328	0.00409578	0.0243504	0.0170121	20563/12512/73608/328949/13179/18645/101401/223650/63953/56753/20855/11482/55985/19279/21825	15	constitutive DEGs
BP	GO:0045123	cellular extravasation	15/2308	72/23328	0.00409578	0.0243504	0.0170121	19218/14537/20312/109934/17242/114774/71785/19219/20344/13051/14345/319655/56532/20343/56838	15	constitutive DEGs
BP	GO:0032616	interleukin-13 production	7/2308	22/23328	0.00411499	0.0243504	0.0170121	94185/18762/15040/14462/11847/232801/216799	7	constitutive DEGs
BP	GO:1902644	tertiary alcohol metabolic process	7/2308	22/23328	0.00411499	0.0243504	0.0170121	116852/12160/50781/105349/58810/83702/58226	7	constitutive DEGs
BP	GO:1903975	regulation of glial cell migration	7/2308	22/23328	0.00411499	0.0243504	0.0170121	20312/11932/269951/70839/83433/13051/21844	7	constitutive DEGs
BP	GO:2001026	regulation of endothelial cell chemotaxis	7/2308	22/23328	0.00411499	0.0243504	0.0170121	20356/18591/19141/18760/55985/21825/14172	7	constitutive DEGs
BP	GO:0001974	blood vessel remodeling	12/2308	52/23328	0.00411808	0.0243504	0.0170121	16000/26365/17300/109934/14234/11977/72780/78688/11482/15400/20348/16878	12	constitutive DEGs
BP	GO:0045104	intermediate filament cytoskeleton organization	12/2308	52/23328	0.00411808	0.0243504	0.0170121	110596/99681/18008/14027/223650/20655/19132/14580/16668/16661/107993/109620	12	constitutive DEGs
BP	GO:0051353	positive regulation of oxidoreductase activity	12/2308	52/23328	0.00411808	0.0243504	0.0170121	19733/20778/13057/22337/13616/18162/11977/13115/257632/12560/56532/16176	12	constitutive DEGs
BP	GO:0006020	inositol metabolic process	5/2308	12/23328	0.00412	0.0243504	0.0170121	56727/53881/327655/227399/228550	5	constitutive DEGs
BP	GO:0006705	mineralocorticoid biosynthetic process	5/2308	12/23328	0.00412	0.0243504	0.0170121	13132/12160/50781/12161/58226	5	constitutive DEGs
BP	GO:0006957	complement activation, alternative pathway	5/2308	12/23328	0.00412	0.0243504	0.0170121	278180/18636/96935/15139/11537	5	constitutive DEGs
BP	GO:0010755	regulation of plasminogen activation	5/2308	12/23328	0.00412	0.0243504	0.0170121	64138/67759/58992/21825/21922	5	constitutive DEGs
BP	GO:0014824	artery smooth muscle contraction	5/2308	12/23328	0.00412	0.0243504	0.0170121	67378/243547/12494/13617/12291	5	constitutive DEGs
BP	GO:0030309	poly-N-acetyllactosamine metabolic process	5/2308	12/23328	0.00412	0.0243504	0.0170121	93961/26879/227327/26877/232984	5	constitutive DEGs
BP	GO:0030311	poly-N-acetyllactosamine biosynthetic process	5/2308	12/23328	0.00412	0.0243504	0.0170121	93961/26879/227327/26877/232984	5	constitutive DEGs
BP	GO:0030949	positive regulation of vascular endothelial growth factor receptor signaling pathway	5/2308	12/23328	0.00412	0.0243504	0.0170121	14180/14783/11600/12159/14172	5	constitutive DEGs
BP	GO:0032490	detection of molecule of bacterial origin	5/2308	12/23328	0.00412	0.0243504	0.0170121	20778/16410/257632/83433/21899	5	constitutive DEGs
BP	GO:0044557	relaxation of smooth muscle	5/2308	12/23328	0.00412	0.0243504	0.0170121	20541/16531/20655/114774/17540	5	constitutive DEGs
BP	GO:0071639	positive regulation of monocyte chemotactic protein-1 production	5/2308	12/23328	0.00412	0.0243504	0.0170121	63873/12523/20963/257632/16176	5	constitutive DEGs
BP	GO:0072124	regulation of glomerular mesangial cell proliferation	5/2308	12/23328	0.00412	0.0243504	0.0170121	18591/22431/12159/16416/71785	5	constitutive DEGs
BP	GO:0086013	membrane repolarization during cardiac muscle cell action potential	5/2308	12/23328	0.00412	0.0243504	0.0170121	140492/16535/16511/16521/16518	5	constitutive DEGs
BP	GO:0007249	I-kappaB kinase/NF-kappaB signaling	34/2308	215/23328	0.00412767	0.0243504	0.0170121	378425/20312/12491/68075/11600/14063/20210/117149/18760/16151/65099/209387/19696/56620/101613/170744/257632/239319/64297/66824/12504/13608/434219/171211/20196/13051/56532/12362/16176/268857/22029/21899/74734/244183	34	constitutive DEGs
BP	GO:1901888	regulation of cell junction assembly	34/2308	215/23328	0.00412767	0.0243504	0.0170121	13829/11421/77569/18189/20354/18208/11820/319476/20779/14260/65945/16979/330814/13845/71228/208177/260305/12389/29875/64085/14758/211187/13844/71436/69137/225875/18213/11482/29819/232370/11603/399558/80749/16176	34	constitutive DEGs
BP	GO:0097581	lamellipodium organization	17/2308	86/23328	0.00413628	0.0243766	0.0170304	20563/13829/319974/20779/245880/22349/19277/12505/319713/11977/17974/57257/11826/70839/22376/14726/226970	17	constitutive DEGs
BP	GO:0032602	chemokine production	16/2308	79/23328	0.00414368	0.0243956	0.0170438	63873/81799/12523/14063/16956/117149/17196/11847/20963/257632/50706/12484/13349/83433/16176/54483	16	constitutive DEGs
BP	GO:0019751	polyol metabolic process	21/2308	115/23328	0.00418467	0.0245876	0.0171779	56727/30924/68393/19228/235533/53881/433323/327655/233549/13849/170835/67916/227399/13115/228550/58242/18799/17171/234515/226101/102954	21	constitutive DEGs
BP	GO:0090100	positive regulation of transmembrane receptor protein serine/threonine kinase signaling pathway	21/2308	115/23328	0.00418467	0.0245876	0.0171779	76905/241639/16326/13132/14180/12160/14463/12161/14561/14465/12159/12163/16323/11482/110075/14734/94187/21825/214384/12579/16322	21	constitutive DEGs
BP	GO:0009612	response to mechanical stimulus	29/2308	176/23328	0.00426426	0.0250301	0.017487	16000/20541/12491/18189/14463/18764/14009/231503/12389/17242/237253/11826/114774/22138/18125/234839/12297/114142/13617/14823/19219/53871/100503041/20512/21825/20289/16398/22411/723957	29	constitutive DEGs
BP	GO:0021987	cerebral cortex development	20/2308	108/23328	0.00434188	0.0254602	0.0177875	20563/12558/52028/16777/14766/16870/67378/16874/319565/17242/74244/218194/13131/19699/19876/70839/13051/57810/59058/16975	20	constitutive DEGs
BP	GO:0010878	cholesterol storage	6/2308	17/23328	0.0044083	0.0257645	0.0180001	238055/20778/12491/20288/16956/20652	6	constitutive DEGs
BP	GO:0099640	axo-dendritic protein transport	6/2308	17/23328	0.0044083	0.0257645	0.0180001	17918/16568/29819/16574/17754/16559	6	constitutive DEGs
BP	GO:0009247	glycolipid biosynthetic process	13/2308	59/23328	0.0044146	0.0257645	0.0180001	67063/20443/241230/338521/14421/109232/53897/14755/20444/320655/56386/26877/22239	13	constitutive DEGs
BP	GO:0042551	neuron maturation	13/2308	59/23328	0.0044146	0.0257645	0.0180001	66725/121021/18189/11820/18591/57764/12259/12577/12043/243547/56386/68955/170758	13	constitutive DEGs
BP	GO:0043616	keratinocyte proliferation	11/2308	46/23328	0.00442435	0.0257645	0.0180001	241639/22337/58208/18760/223650/17242/13642/12560/107586/55948/259277	11	constitutive DEGs
BP	GO:1905521	regulation of macrophage migration	11/2308	46/23328	0.00442435	0.0257645	0.0180001	63873/20312/17242/118453/15139/12527/70839/83433/13051/12978/21825	11	constitutive DEGs
BP	GO:0046165	alcohol biosynthetic process	24/2308	138/23328	0.00443106	0.0257645	0.0180001	238055/19228/13132/235293/12160/67815/22337/50781/327655/12161/73166/13595/12638/13360/13849/20655/227399/13115/228550/17855/18799/17171/16176/58226	24	constitutive DEGs
BP	GO:0050671	positive regulation of lymphocyte proliferation	24/2308	138/23328	0.00443106	0.0257645	0.0180001	16000/12479/26365/15040/117149/50723/18019/12043/17974/57257/12494/20963/11987/12524/66824/12504/12484/11629/18761/16176/12182/24099/20533/21950	24	constitutive DEGs
BP	GO:0033157	regulation of intracellular protein transport	36/2308	232/23328	0.00443336	0.0257645	0.0180001	66725/225608/241639/13829/223864/12491/59020/18479/20660/11983/13866/11600/52668/18760/77574/216831/18753/12159/16568/68617/78688/12297/240641/58801/20362/21937/66061/75311/217378/18761/19250/238257/55948/18767/230500/80982	36	constitutive DEGs
BP	GO:0071695	anatomical structure maturation	41/2308	273/23328	0.00455392	0.0264389	0.0184713	16000/66725/17918/241639/19228/121021/233781/76566/18189/20354/11820/18591/57764/12259/12577/15402/105722/12638/14461/16874/14561/16531/14462/73121/12043/243547/56386/252967/19378/68955/12560/13051/54611/11474/170758/20681/15375/12286/21827/107993/224661	41	constitutive DEGs
BP	GO:0010717	regulation of epithelial to mesenchymal transition	18/2308	94/23328	0.00459625	0.0266319	0.0186061	20377/13132/17300/171463/208177/14462/17242/102693/12159/114774/97064/12006/107586/15375/16176/14726/214384/21844	18	constitutive DEGs
BP	GO:0070664	negative regulation of leukocyte proliferation	18/2308	94/23328	0.00459625	0.0266319	0.0186061	94185/278180/26365/75863/13866/230979/12505/71228/12159/217303/114774/22177/11847/245126/242202/12367/12524/12484	18	constitutive DEGs
BP	GO:0045992	negative regulation of embryonic development	8/2308	28/23328	0.00461112	0.0266653	0.0186294	22158/21385/14462/14365/12159/67071/12832/240888	8	constitutive DEGs
BP	GO:1904861	excitatory synapse assembly	8/2308	28/23328	0.00461112	0.0266653	0.0186294	18189/69137/225875/243961/18213/19699/80749/192198	8	constitutive DEGs
BP	GO:0034105	positive regulation of tissue remodeling	10/2308	40/23328	0.00465519	0.0268671	0.0187704	12349/22337/20750/16416/23854/20963/19219/246256/16998/100201	10	constitutive DEGs
BP	GO:0090175	regulation of establishment of planar polarity	10/2308	40/23328	0.00465519	0.0268671	0.0187704	20377/13132/26564/14365/57265/70122/14734/22422/22411/69217	10	constitutive DEGs
BP	GO:2001259	positive regulation of cation channel activity	16/2308	80/23328	0.00471431	0.0271815	0.0189901	18764/14467/57440/12298/13040/12159/13844/20866/12297/19699/59091/83433/109676/11838/12293/12296	16	constitutive DEGs
BP	GO:0046777	protein autophosphorylation	37/2308	241/23328	0.00473021	0.0271899	0.0189959	16001/66725/378425/11421/12305/20779/18479/18591/59126/53416/338372/13866/13838/13845/14254/18760/232341/83813/12389/15162/18753/15275/29875/75607/18596/12988/71785/20963/22174/12323/279561/56532/243659/12978/14191/14586/70415	37	constitutive DEGs
BP	GO:0000096	sulfur amino acid metabolic process	9/2308	34/23328	0.00474825	0.0271899	0.0189959	14598/12583/13479/104923/64918/12116/12286/227231/665563	9	constitutive DEGs
BP	GO:0006858	extracellular transport	9/2308	34/23328	0.00474825	0.0271899	0.0189959	269209/75533/73293/50525/75050/11829/51938/271639/78801	9	constitutive DEGs
BP	GO:0019884	antigen processing and presentation of exogenous antigen	9/2308	34/23328	0.00474825	0.0271899	0.0189959	12479/12010/15040/13040/19186/14129/14131/14127/12480	9	constitutive DEGs
BP	GO:0021591	ventricular system development	9/2308	34/23328	0.00474825	0.0271899	0.0189959	52028/11932/75533/11826/214968/22138/244585/75050/110082	9	constitutive DEGs
BP	GO:0090022	regulation of neutrophil chemotaxis	9/2308	34/23328	0.00474825	0.0271899	0.0189959	20563/117149/17242/13482/257632/13617/16176/12182/20343	9	constitutive DEGs
BP	GO:0099068	postsynapse assembly	9/2308	34/23328	0.00474825	0.0271899	0.0189959	50791/12558/18189/13844/225875/243961/18213/19699/80749	9	constitutive DEGs
BP	GO:0008217	regulation of blood pressure	33/2308	209/23328	0.00477842	0.0273285	0.0190928	16591/11835/11421/12491/13057/16612/18591/53416/18048/19277/13616/14063/18162/232341/271127/243547/20655/11475/74617/18125/237553/11482/50706/52150/12288/53419/11550/11754/11535/232156/18166/16619/12062	33	constitutive DEGs
BP	GO:0048639	positive regulation of developmental growth	34/2308	217/23328	0.0047818	0.0273285	0.0190928	16000/16001/102502/65086/14268/20356/14180/21385/20354/18208/22350/19130/18479/14463/110058/211323/22349/67378/56320/14465/22431/12043/22413/17755/18213/71653/16728/19219/11603/116838/11474/73094/56808/14632	34	constitutive DEGs
BP	GO:0018209	peptidyl-serine modification	51/2308	357/23328	0.00481988	0.0275194	0.0192261	66725/236900/13829/223864/227120/18189/11820/20779/18479/18591/56089/59126/53416/106763/13179/26415/17776/11600/56489/18762/18645/12505/18760/170835/232341/15234/12389/268780/71738/328329/18753/15275/12043/17974/14425/18125/57740/20963/18213/13400/12323/14423/56527/108760/18761/381979/16878/14586/83984/13175/12062	51	constitutive DEGs
BP	GO:0031103	axon regeneration	12/2308	53/23328	0.00485362	0.0276581	0.019323	14275/16001/233781/13838/244058/12043/16779/18213/19716/259277/14226/21923	12	constitutive DEGs
BP	GO:0051055	negative regulation of lipid biosynthetic process	12/2308	53/23328	0.00485362	0.0276581	0.019323	26365/19130/12160/18591/50781/105349/218461/74244/20655/13115/227102/17840	12	constitutive DEGs
BP	GO:0009100	glycoprotein metabolic process	48/2308	332/23328	0.00486075	0.0276717	0.0193326	20449/16000/58250/69352/93961/14537/20700/233781/20443/20446/233733/78923/241230/53618/333424/13179/21664/15442/60322/387314/269181/68947/26879/54613/11977/268780/71738/20444/74241/52463/12043/56219/101351/20652/227327/56175/51801/114774/14425/26877/212898/268880/66175/14423/234356/14345/108760/232984	48	constitutive DEGs
BP	GO:1901343	negative regulation of vasculature development	24/2308	139/23328	0.00486546	0.0276717	0.0193326	12828/12491/23876/14180/18576/17300/18591/13179/15402/192187/101401/22431/18019/12159/12827/12224/12509/20349/15245/19219/13051/21825/16878/209743	24	constitutive DEGs
BP	GO:0051963	regulation of synapse assembly	22/2308	124/23328	0.00490966	0.027869	0.0194704	18189/20354/18208/11820/319476/65945/16979/330814/13845/71228/64085/211187/13844/71436/69137/225875/18213/29819/232370/11603/399558/80749	22	constitutive DEGs
BP	GO:0090277	positive regulation of peptide hormone secretion	22/2308	124/23328	0.00490966	0.027869	0.0194704	67041/67389/57394/106347/50765/12638/14661/28240/74244/54393/20677/58869/245049/12494/50790/19219/71111/12289/14761/78896/16878/18111	22	constitutive DEGs
BP	GO:0071772	response to BMP	29/2308	178/23328	0.00502066	0.0284439	0.0198721	20377/72002/56213/12160/14463/20660/12161/12167/83554/14465/26564/12389/14462/244058/69640/12159/14314/56543/68799/12163/11482/83453/16400/14734/94187/20379/20289/17965/74499	29	constitutive DEGs
BP	GO:0071773	cellular response to BMP stimulus	29/2308	178/23328	0.00502066	0.0284439	0.0198721	20377/72002/56213/12160/14463/20660/12161/12167/83554/14465/26564/12389/14462/244058/69640/12159/14314/56543/68799/12163/11482/83453/16400/14734/94187/20379/20289/17965/74499	29	constitutive DEGs
BP	GO:0051092	positive regulation of NF-kappaB transcription factor activity	25/2308	147/23328	0.00503108	0.0284754	0.0198941	108116/20312/11835/12491/11820/12523/16800/18762/117149/18760/16151/12389/209387/73845/257632/66824/434219/216799/13051/18761/56532/16176/22029/21899/244183	25	constitutive DEGs
BP	GO:0046328	regulation of JNK cascade	30/2308	186/23328	0.00507555	0.0286994	0.0200505	63873/20377/16001/13132/26365/14013/11820/18479/73608/338372/13838/14063/117149/26564/63953/74568/17969/20963/257632/16181/66824/13608/20379/16176/244923/22029/21899/22422/21844/237353	30	constitutive DEGs
BP	GO:2000116	regulation of cysteine-type endopeptidase activity	36/2308	234/23328	0.0050996	0.0288076	0.0201261	20518/12828/16000/378425/76884/11820/20779/13479/106763/73916/74682/19141/12505/15234/11796/11826/78688/114774/20963/58801/17948/19876/66824/110651/53313/216799/17951/55948/64058/12362/17940/21825/12955/54483/11798/227753	36	constitutive DEGs
BP	GO:0021915	neural tube development	31/2308	194/23328	0.00511344	0.028858	0.0201613	14275/20377/13800/20732/22158/72507/19143/12160/73916/16870/252973/50524/231214/14365/244058/12159/16568/16911/66910/20677/19378/240641/20348/244585/107586/57265/20671/15375/11535/240888/14633	31	constitutive DEGs
BP	GO:0048260	positive regulation of receptor-mediated endocytosis	13/2308	60/23328	0.00513587	0.028901	0.0201914	12512/50791/13132/12010/11820/52906/11600/12121/16568/20963/12306/20379/73094	13	constitutive DEGs
BP	GO:0098900	regulation of action potential	13/2308	60/23328	0.00513587	0.028901	0.0201914	13511/12491/13052/12389/114774/12297/12288/109676/12293/20271/16518/109620/216033	13	constitutive DEGs
BP	GO:1905517	macrophage migration	13/2308	60/23328	0.00513587	0.028901	0.0201914	63873/20312/26564/17242/118453/16854/15139/12527/70839/83433/13051/12978/21825	13	constitutive DEGs
BP	GO:0051492	regulation of stress fiber assembly	18/2308	95/23328	0.00515839	0.0289998	0.0202604	223864/77569/18479/242553/18645/208177/56753/76260/14745/234094/320472/268970/19219/68760/80880/18761/22376/22411	18	constitutive DEGs
BP	GO:0043277	apoptotic cell clearance	11/2308	47/23328	0.00526992	0.0295701	0.0206589	20778/12491/16410/17304/16416/22177/22174/83433/246746/21825/74734	11	constitutive DEGs
BP	GO:0045332	phospholipid translocation	11/2308	47/23328	0.00526992	0.0295701	0.0206589	50770/320940/105722/18753/235527/17250/71345/11304/238257/320091/20533	11	constitutive DEGs
BP	GO:0060688	regulation of morphogenesis of a branching structure	14/2308	67/23328	0.00529681	0.0296642	0.0207246	20377/66725/16869/11835/57764/15415/15234/17242/12159/56753/22413/12876/20681/16176	14	constitutive DEGs
BP	GO:1901570	fatty acid derivative biosynthetic process	14/2308	67/23328	0.00529681	0.0296642	0.0207246	14598/67420/66447/64292/20963/50790/208982/13118/666168/16592/19215/17001/16176/277753	14	constitutive DEGs
BP	GO:0032946	positive regulation of mononuclear cell proliferation	24/2308	140/23328	0.00533473	0.0298475	0.0208527	16000/12479/26365/15040/117149/50723/18019/12043/17974/57257/12494/20963/11987/12524/66824/12504/12484/11629/18761/16176/12182/24099/20533/21950	24	constitutive DEGs
BP	GO:0045165	cell fate commitment	43/2308	292/23328	0.00533974	0.0298475	0.0208527	20377/225631/11835/212712/230587/21385/19130/20678/14463/211323/207920/16800/14234/58208/14461/16874/16450/14465/26564/14462/22431/18131/69743/12159/12043/22413/16911/18933/17085/18213/12367/83453/20671/269610/20681/57810/15375/14726/21679/22422/22411/30925/14633	43	constitutive DEGs
BP	GO:0051494	negative regulation of cytoskeleton organization	28/2308	171/23328	0.00537121	0.0299948	0.0209556	20563/13860/13829/242553/22349/20742/16800/56320/18645/208177/170835/18753/56753/17755/243961/21916/268970/17245/17756/68041/93689/70997/80880/22376/29877/17754/50876/227753	28	constitutive DEGs
BP	GO:1903409	reactive oxygen species biosynthetic process	22/2308	125/23328	0.00541508	0.0301081	0.0210347	19733/16000/13078/12491/13057/11820/53881/18764/53791/74682/11891/12389/20655/11847/18125/17969/13058/93734/11629/13051/16176/21899	22	constitutive DEGs
BP	GO:0036303	lymph vessel morphogenesis	7/2308	23/23328	0.0054172	0.0301081	0.0210347	19130/17300/14234/11482/66864/19250/14726	7	constitutive DEGs
BP	GO:0070269	pyroptosis	7/2308	23/23328	0.0054172	0.0301081	0.0210347	69146/54722/17948/58203/17951/12362/17940	7	constitutive DEGs
BP	GO:0072202	cell differentiation involved in metanephros development	7/2308	23/23328	0.0054172	0.0301081	0.0210347	18591/23967/12159/16779/21412/97064/16878	7	constitutive DEGs
BP	GO:1901626	regulation of postsynaptic membrane organization	7/2308	23/23328	0.0054172	0.0301081	0.0210347	12558/56320/19400/243547/76742/232813/13385	7	constitutive DEGs
BP	GO:0002686	negative regulation of leukocyte migration	10/2308	41/23328	0.00562132	0.0311834	0.021786	15404/20563/109934/217303/118453/13482/15139/19219/17965/56838	10	constitutive DEGs
BP	GO:1905332	positive regulation of morphogenesis of an epithelium	10/2308	41/23328	0.00562132	0.0311834	0.021786	16869/11835/15415/52906/14462/17242/12159/22413/20681/16878	10	constitutive DEGs
BP	GO:0051091	positive regulation of DNA-binding transcription factor activity	39/2308	260/23328	0.00566609	0.031402	0.0219387	108116/20312/11835/432530/12491/11820/19017/12523/16800/18762/117149/18760/16151/12389/67916/269209/22413/74039/209387/73845/257632/19699/66824/434219/94353/57265/216799/13051/12289/18761/56532/15375/16176/77596/16975/22029/214384/21899/244183	39	constitutive DEGs
BP	GO:0051258	protein polymerization	43/2308	293/23328	0.00567454	0.031417	0.0219492	63873/20563/13860/13829/207495/18479/14260/245880/106763/242553/22349/20742/76932/56320/18645/170835/72042/12389/19201/18753/56699/260409/17974/170643/329165/234857/17755/56221/21916/268970/17756/13429/68041/66824/11629/93689/80880/22376/29877/50876/227753/20292/67971	43	constitutive DEGs
BP	GO:0034113	heterotypic cell-cell adhesion	12/2308	54/23328	0.00569024	0.031417	0.0219492	13511/13052/12505/16410/232341/16416/17196/16181/64058/16176/109620/216033	12	constitutive DEGs
BP	GO:0070542	response to fatty acid	12/2308	54/23328	0.00569024	0.031417	0.0219492	236900/12491/16956/20250/105349/13115/19219/19217/20249/73181/30049/107476	12	constitutive DEGs
BP	GO:1900024	regulation of substrate adhesion-dependent cell spreading	12/2308	54/23328	0.00569024	0.031417	0.0219492	13829/13132/18003/56320/17242/56753/16416/14114/50706/170758/14726/29873	12	constitutive DEGs
BP	GO:0046887	positive regulation of hormone secretion	27/2308	164/23328	0.00574177	0.0316716	0.0221271	67041/81799/67389/57394/106347/50765/13132/12161/13616/12638/20750/14661/28240/74244/54393/20677/58869/245049/12494/50790/19219/71111/12289/14761/78896/16878/18111	27	constitutive DEGs
BP	GO:0030838	positive regulation of actin filament polymerization	18/2308	96/23328	0.00577555	0.031828	0.0222363	207495/14260/245880/22349/76932/18645/56699/260409/17974/170643/329165/234857/56221/66824/93689/22376/227753/20292	18	constitutive DEGs
BP	GO:0030318	melanocyte differentiation	8/2308	29/23328	0.00582462	0.0320081	0.0223621	17918/13616/11891/101401/12043/76633/17311/317750	8	constitutive DEGs
BP	GO:0043032	positive regulation of macrophage activation	8/2308	29/23328	0.00582462	0.0320081	0.0223621	12479/66725/106763/13032/84506/83433/21825/21899	8	constitutive DEGs
BP	GO:1900027	regulation of ruffle assembly	8/2308	29/23328	0.00582462	0.0320081	0.0223621	13860/18645/12389/56753/23854/24057/67425/70839	8	constitutive DEGs
BP	GO:0010837	regulation of keratinocyte proliferation	9/2308	35/23328	0.00584087	0.0320373	0.0223825	22337/58208/18760/223650/17242/13642/12560/107586/55948	9	constitutive DEGs
BP	GO:0034122	negative regulation of toll-like receptor signaling pathway	9/2308	35/23328	0.00584087	0.0320373	0.0223825	83490/14063/217303/101613/257632/22174/246746/16365/21899	9	constitutive DEGs
BP	GO:0010812	negative regulation of cell-substrate adhesion	13/2308	61/23328	0.00594852	0.0325668	0.0227524	15404/13829/11490/20779/208177/56753/14114/16852/11482/50706/20349/21825/76509	13	constitutive DEGs
BP	GO:0060986	endocrine hormone secretion	13/2308	61/23328	0.00594852	0.0325668	0.0227524	81799/52055/13132/12161/114679/14462/11826/58869/16323/78896/16176/16878/16322	13	constitutive DEGs
BP	GO:0019218	regulation of steroid metabolic process	20/2308	111/23328	0.00595857	0.0325913	0.0227696	16000/16001/238055/13132/19130/12160/19017/67815/22337/29817/50781/12161/13360/105349/218461/16531/20655/13115/20249/16176	20	constitutive DEGs
BP	GO:0001820	serotonin secretion	6/2308	18/23328	0.00606569	0.0329618	0.0230284	109731/217303/16854/20963/14131/14127	6	constitutive DEGs
BP	GO:0003128	heart field specification	6/2308	18/23328	0.00606569	0.0329618	0.0230284	268902/12159/19876/12006/66993/22411	6	constitutive DEGs
BP	GO:0006700	C21-steroid hormone biosynthetic process	6/2308	18/23328	0.00606569	0.0329618	0.0230284	13132/12160/19017/50781/12161/58226	6	constitutive DEGs
BP	GO:0032793	positive regulation of CREB transcription factor activity	6/2308	18/23328	0.00606569	0.0329618	0.0230284	432530/18760/19699/12289/77596/16975	6	constitutive DEGs
BP	GO:0045779	negative regulation of bone resorption	6/2308	18/23328	0.00606569	0.0329618	0.0230284	26365/18383/84506/12988/12494/56492	6	constitutive DEGs
BP	GO:0060841	venous blood vessel development	6/2308	18/23328	0.00606569	0.0329618	0.0230284	19130/15227/13642/11482/20348/18132	6	constitutive DEGs
BP	GO:1990000	amyloid fibril formation	6/2308	18/23328	0.00606569	0.0329618	0.0230284	12010/12491/11820/56532/12955/227753	6	constitutive DEGs
BP	GO:0032413	negative regulation of ion transmembrane transporter activity	14/2308	68/23328	0.00607637	0.0329892	0.0230476	18764/53416/16535/19700/23967/12389/76742/13844/71345/57814/12297/11603/56437/14226	14	constitutive DEGs
BP	GO:0048645	animal organ formation	15/2308	75/23328	0.00610164	0.0330452	0.0230867	14275/11835/15111/268902/14465/22431/12159/22413/21821/15400/19876/12006/66993/22411/14633	15	constitutive DEGs
BP	GO:0051145	smooth muscle cell differentiation	15/2308	75/23328	0.00610164	0.0330452	0.0230867	14180/21385/18591/15227/14465/18019/12159/12224/18596/24051/66993/11535/73181/214384/22422	15	constitutive DEGs
BP	GO:0021543	pallium development	26/2308	157/23328	0.00613243	0.0330452	0.0230867	20563/12558/19130/52028/16777/15495/140486/14766/16870/67378/16874/319565/15904/17242/16568/74244/81907/218194/13131/19699/19876/70839/13051/57810/59058/16975	26	constitutive DEGs
BP	GO:0001778	plasma membrane repair	5/2308	13/23328	0.00615436	0.0330452	0.0230867	11749/229521/54525/226101/434246	5	constitutive DEGs
BP	GO:0035630	bone mineralization involved in bone maturation	5/2308	13/23328	0.00615436	0.0330452	0.0230867	16000/76566/105722/73121/11474	5	constitutive DEGs
BP	GO:0035721	intraciliary retrograde transport	5/2308	13/23328	0.00615436	0.0330452	0.0230867	213575/110350/52028/74682/66061	5	constitutive DEGs
BP	GO:0060670	branching involved in labyrinthine layer morphogenesis	5/2308	13/23328	0.00615436	0.0330452	0.0230867	20732/19143/252973/72780/11535	5	constitutive DEGs
BP	GO:0070255	regulation of mucus secretion	5/2308	13/23328	0.00615436	0.0330452	0.0230867	13057/83671/74244/101613/19219	5	constitutive DEGs
BP	GO:0070831	basement membrane assembly	5/2308	13/23328	0.00615436	0.0330452	0.0230867	57764/16777/208177/102693/16779	5	constitutive DEGs
BP	GO:0072160	nephron tubule epithelial cell differentiation	5/2308	13/23328	0.00615436	0.0330452	0.0230867	16869/23967/14462/97064/16878	5	constitutive DEGs
BP	GO:1901678	iron coordination entity transport	5/2308	13/23328	0.00615436	0.0330452	0.0230867	59049/65969/67739/15458/16819	5	constitutive DEGs
BP	GO:1903977	positive regulation of glial cell migration	5/2308	13/23328	0.00615436	0.0330452	0.0230867	20312/70839/83433/13051/21844	5	constitutive DEGs
BP	GO:1903038	negative regulation of leukocyte cell-cell adhesion	23/2308	134/23328	0.00619385	0.0332267	0.0232135	94185/278180/234199/26365/75863/13866/230979/12505/71228/232341/17242/12159/217303/269023/114774/11847/16854/245126/242202/12367/12524/12484/56838	23	constitutive DEGs
BP	GO:0014074	response to purine-containing compound	19/2308	104/23328	0.00621515	0.0333105	0.023272	20541/13829/12583/223864/22350/18764/16535/12638/19309/28240/11826/21673/13115/70839/54611/12362/16176/20343/18440	19	constitutive DEGs
BP	GO:0010862	positive regulation of pathway-restricted SMAD protein phosphorylation	11/2308	48/23328	0.00623805	0.0333721	0.0233151	16326/13132/12160/12161/14561/12159/12163/16323/11482/110075/16322	11	constitutive DEGs
BP	GO:0050850	positive regulation of calcium-mediated signaling	11/2308	48/23328	0.00623805	0.0333721	0.0233151	16000/26365/18764/211323/30937/20963/16728/59091/12504/12484/83433	11	constitutive DEGs
BP	GO:0001764	neuron migration	30/2308	189/23328	0.00639597	0.0341858	0.0238835	16869/212712/319974/18208/52028/211323/14766/16800/14461/16874/11787/19649/234267/17181/14462/14365/17242/218194/13131/240641/18213/71653/19699/16400/12323/399558/11899/13175/70771/270120	30	constitutive DEGs
BP	GO:0001649	osteoblast differentiation	32/2308	205/23328	0.00640556	0.0341941	0.0238894	16000/20377/19228/212712/14200/230587/14180/20354/223332/15111/12161/12167/20750/18760/15904/12159/114584/54393/12163/15951/68259/97064/19219/110075/12006/20681/16948/14632/22422/22411/100201/14633	32	constitutive DEGs
BP	GO:0016051	carbohydrate biosynthetic process	31/2308	197/23328	0.00640921	0.0341941	0.0238894	19733/16000/58250/81799/93961/67389/19228/56012/20443/18591/14783/241230/230784/68947/26879/20444/58810/227327/27999/26877/26380/19219/268756/18799/231691/234356/17171/232984/15118/17840/228966	31	constitutive DEGs
BP	GO:0060249	anatomical structure homeostasis	58/2308	422/23328	0.00642445	0.0342442	0.0239244	20510/72088/16541/20312/19228/26365/12349/20779/17300/53416/52028/230872/67378/11600/11932/14461/13052/16410/20750/18383/260305/13040/12043/20655/16416/17196/23854/84506/18596/12988/11304/12494/17245/26380/20963/257632/22174/97064/19219/12560/104871/246256/16470/13038/16998/279561/79456/18761/170758/12978/16948/56492/241950/20289/17754/100201/107476/12062	58	constitutive DEGs
BP	GO:0002709	regulation of T cell mediated immunity	18/2308	97/23328	0.0064516	0.0343577	0.0240036	12479/12010/100529082/75863/14964/18762/15040/53331/15006/14462/13482/257632/12484/216799/56532/22376/16176/12480	18	constitutive DEGs
BP	GO:0014902	myotube differentiation	22/2308	127/23328	0.00655512	0.0348773	0.0243666	16000/18209/12180/22439/18019/12043/66860/259300/20866/12224/13400/12508/12527/79221/11474/57810/12362/226101/12390/214384/434246/227721	22	constitutive DEGs
BP	GO:0030099	myeloid cell differentiation	57/2308	414/23328	0.0066103	0.035139	0.0245495	20377/15404/68027/68235/13829/13132/12010/26365/109801/12349/11820/20779/15415/56760/11983/12262/12577/15402/15203/14063/14461/57816/83554/117149/26564/170741/100041230/14462/17536/12159/16416/19659/22177/100038882/16323/12367/12504/14127/18733/74443/20375/83433/12306/14734/12986/234515/12978/107371/16948/17311/246746/56492/16878/11656/100201/20533/21950	57	constitutive DEGs
BP	GO:0050891	multicellular organismal water homeostasis	12/2308	55/23328	0.00663724	0.0352502	0.0246272	63873/22242/11828/11832/338521/12638/12740/11826/20249/55948/11829/319229	12	constitutive DEGs
BP	GO:0019226	transmission of nerve impulse	17/2308	90/23328	0.00665769	0.0352948	0.0246583	18479/16490/94045/20272/12298/16531/20655/114774/18213/19153/20271/12291/12286/16398/64378/14226/58226	17	constitutive DEGs
BP	GO:0046888	negative regulation of hormone secretion	17/2308	90/23328	0.00665769	0.0352948	0.0246583	20377/52055/19218/18576/207227/16535/13616/218461/18125/12163/16176/16878/17840/18575/18166/14226/16322	17	constitutive DEGs
BP	GO:0001709	cell fate determination	10/2308	42/23328	0.00673703	0.0356509	0.0249071	21385/19130/14461/16450/14465/14462/12159/18933/83453/20671	10	constitutive DEGs
BP	GO:0021955	central nervous system neuron axonogenesis	10/2308	42/23328	0.00673703	0.0356509	0.0249071	110596/20563/13838/13845/74244/13844/56386/59058/13175/14633	10	constitutive DEGs
BP	GO:0061178	regulation of insulin secretion involved in cellular response to glucose stimulus	16/2308	83/23328	0.00682038	0.0360594	0.0251925	67041/67389/57394/18576/18189/12638/218461/74244/71111/94353/12289/14761/17840/18575/21844/14226	16	constitutive DEGs
BP	GO:0006643	membrane lipid metabolic process	28/2308	174/23328	0.00682949	0.036075	0.0252034	20449/54326/74559/13078/15212/319660/67063/20443/71949/433323/320910/241230/338521/14421/109232/53897/54613/67916/14755/20444/320655/18753/74244/56386/26877/22239/227102/68952	28	constitutive DEGs
BP	GO:0030865	cortical cytoskeleton organization	13/2308	62/23328	0.00686041	0.0362057	0.0252947	63873/102502/22350/13823/22349/13821/109042/23912/22379/259300/170758/104215/74734	13	constitutive DEGs
BP	GO:0010951	negative regulation of endopeptidase activity	29/2308	182/23328	0.00687313	0.0362401	0.0253188	16000/217847/20700/20779/20703/13479/20660/12258/331535/20716/12406/12505/15234/11796/11826/78688/238393/17948/20715/110651/628900/15160/17951/55948/20704/17940/21825/12955/11798	29	constitutive DEGs
BP	GO:0009953	dorsal/ventral pattern formation	19/2308	105/23328	0.00690194	0.0363593	0.0254021	20377/16869/22158/110350/16870/12167/103889/12159/16568/21821/11482/15245/12006/107586/15375/240888/14632/17965/14633	19	constitutive DEGs
BP	GO:0006090	pyruvate metabolic process	21/2308	120/23328	0.00692139	0.036429	0.0254508	16832/16000/109264/236900/56012/54403/11820/19017/212032/18597/56421/15275/18746/70266/26380/216019/231691/11474/13807/56312/20533	21	constitutive DEGs
BP	GO:0061371	determination of heart left/right asymmetry	14/2308	69/23328	0.00694513	0.0365212	0.0255152	14275/21385/14463/18764/73916/15111/52906/16568/19378/73293/107586/20671/51938/68270	14	constitutive DEGs
BP	GO:0035725	sodium ion transmembrane transport	24/2308	143/23328	0.00697283	0.036634	0.0255939	20541/16525/20537/102857/54403/11944/18764/53416/331004/20272/105722/11932/57816/232341/23967/59095/75607/18125/59033/11603/72821/94249/279561/20271	24	constitutive DEGs
BP	GO:0032691	negative regulation of interleukin-1 beta production	7/2308	24/23328	0.00700507	0.0366717	0.0256203	16000/83433/216799/13051/11829/268857/54483	7	constitutive DEGs
BP	GO:0044331	cell-cell adhesion mediated by cadherin	7/2308	24/23328	0.00700507	0.0366717	0.0256203	12558/233765/268663/12161/19273/17075/18132	7	constitutive DEGs
BP	GO:0072677	eosinophil migration	7/2308	24/23328	0.00700507	0.0366717	0.0256203	20312/217303/56221/16854/19219/12771/20292	7	constitutive DEGs
BP	GO:1900409	positive regulation of cellular response to oxidative stress	7/2308	24/23328	0.00700507	0.0366717	0.0256203	19733/11820/11977/28240/20655/114774/21899	7	constitutive DEGs
BP	GO:0071496	cellular response to external stimulus	41/2308	280/23328	0.00705027	0.0368754	0.0257626	14275/66725/69146/72002/11828/52187/22337/12161/231503/76267/230784/16956/18760/12389/12043/74244/19775/12514/11826/15377/77976/13115/84506/72027/18125/234839/668303/13617/50706/245670/19219/229722/381979/20289/17840/214384/22411/70415/723957/12579/100124491	41	constitutive DEGs
BP	GO:1903706	regulation of hemopoiesis	58/2308	424/23328	0.00708213	0.037009	0.025856	20377/12479/15404/68027/68235/12010/11421/26365/12349/17300/320940/12262/13866/15402/18762/14461/12505/57816/83554/14254/26564/170741/100041230/14000/14462/17536/17242/12159/63953/74244/74039/16416/19659/269023/22177/100038882/20677/16323/20963/12504/12484/74443/20375/83433/216799/12986/234515/12978/16948/17311/56492/16176/16878/22361/74734/100201/239114/21950	58	constitutive DEGs
BP	GO:0035886	vascular associated smooth muscle cell differentiation	9/2308	36/23328	0.00711743	0.0371272	0.0259386	14180/18591/14465/18019/12224/18596/24051/11535/214384	9	constitutive DEGs
BP	GO:0035909	aorta morphogenesis	9/2308	36/23328	0.00711743	0.0371272	0.0259386	21385/19130/101401/13642/18596/20677/11482/18132/14230	9	constitutive DEGs
BP	GO:0030510	regulation of BMP signaling pathway	18/2308	98/23328	0.0071905	0.0374417	0.0261583	20377/56213/14463/20660/83554/14465/12389/244058/12159/14314/11482/83453/16400/14734/94187/20379/17965/74499	18	constitutive DEGs
BP	GO:0140029	exocytic process	18/2308	98/23328	0.0071905	0.0374417	0.0261583	13829/64051/83671/18189/13017/12890/12638/71709/217303/20963/26875/54525/104886/14127/116838/107371/76787/237858	18	constitutive DEGs
BP	GO:0030947	regulation of vascular endothelial growth factor receptor signaling pathway	8/2308	30/23328	0.00726632	0.0377359	0.0263638	14180/14783/11600/12159/12509/14205/226101/14172	8	constitutive DEGs
BP	GO:0050820	positive regulation of coagulation	8/2308	30/23328	0.00726632	0.0377359	0.0263638	13829/12491/15442/105722/58992/20344/21825/14726	8	constitutive DEGs
BP	GO:0070286	axonemal dynein complex assembly	8/2308	30/23328	0.00726632	0.0377359	0.0263638	105000/211535/242584/73293/102747/110082/51938/68270	8	constitutive DEGs
BP	GO:0007163	establishment or maintenance of cell polarity	34/2308	223/23328	0.00729082	0.0378296	0.0264293	16000/16001/207792/241639/22350/18479/16870/76123/15227/16800/18762/71228/319565/14462/78906/23912/16568/68617/11826/76260/17755/19159/240641/17756/71653/56217/244585/68053/170758/381979/22422/74734/227753/22411	34	constitutive DEGs
BP	GO:0030509	BMP signaling pathway	27/2308	167/23328	0.00732533	0.0379183	0.0264912	20377/72002/56213/12160/14463/20660/12161/12167/83554/14465/26564/12389/244058/69640/12159/14314/68799/12163/11482/83453/16400/14734/94187/20379/20289/17965/74499	27	constitutive DEGs
BP	GO:0045834	positive regulation of lipid metabolic process	27/2308	167/23328	0.00732533	0.0379183	0.0264912	19733/16000/30924/16001/13132/20778/12491/11820/20779/18591/19017/67815/18048/12161/14254/18753/57257/18596/72433/257632/68041/20249/14191/16176/17840/14289/319229	27	constitutive DEGs
BP	GO:0033173	calcineurin-NFAT signaling cascade	11/2308	49/23328	0.00734028	0.0379183	0.0264912	16000/14200/26365/211323/30937/18019/19057/54446/11474/73181/76469	11	constitutive DEGs
BP	GO:0034204	lipid translocation	11/2308	49/23328	0.00734028	0.0379183	0.0264912	50770/320940/105722/18753/235527/17250/71345/11304/238257/320091/20533	11	constitutive DEGs
BP	GO:0043550	regulation of lipid kinase activity	11/2308	49/23328	0.00734028	0.0379183	0.0264912	11820/20779/18591/18048/14254/57257/18596/257632/18710/14191/14289	11	constitutive DEGs
BP	GO:0072091	regulation of stem cell proliferation	17/2308	91/23328	0.0074512	0.0384574	0.0268679	66725/241639/20312/11421/14365/17075/12159/13190/14114/12484/107586/13051/16998/20671/66993/17311/19716	17	constitutive DEGs
BP	GO:0001837	epithelial to mesenchymal transition	24/2308	144/23328	0.00760299	0.0391374	0.0273429	20377/13132/11490/76566/17300/171463/71228/208177/14462/17242/102693/12159/22413/114774/97064/12006/107586/18132/15375/16176/14726/214384/22411/21844	24	constitutive DEGs
BP	GO:0106106	cold-induced thermogenesis	24/2308	144/23328	0.00760299	0.0391374	0.0273429	67092/11668/16001/12491/227120/333050/26381/19017/14783/53422/23794/14234/18162/12389/329910/20963/664883/11770/16819/16592/20249/94187/11474/12683	24	constitutive DEGs
BP	GO:0120161	regulation of cold-induced thermogenesis	24/2308	144/23328	0.00760299	0.0391374	0.0273429	67092/11668/16001/12491/227120/333050/26381/19017/14783/53422/23794/14234/18162/12389/329910/20963/664883/11770/16819/16592/20249/94187/11474/12683	24	constitutive DEGs
BP	GO:0042542	response to hydrogen peroxide	21/2308	121/23328	0.00761424	0.0391608	0.0273593	66725/13078/20779/26415/212032/101476/15234/18753/28240/12043/20655/11826/78688/114774/18596/12367/16819/56532/12955/70415/20533	21	constitutive DEGs
BP	GO:0110110	positive regulation of animal organ morphogenesis	19/2308	106/23328	0.00764913	0.0393058	0.0274606	16869/11835/22337/15415/15111/268902/14462/22431/17242/12159/22413/114142/13617/20348/19876/20681/14172/16878/22411	19	constitutive DEGs
BP	GO:0003151	outflow tract morphogenesis	16/2308	84/23328	0.00767047	0.0393464	0.027489	14275/21385/17300/14463/15111/14234/268902/14465/12159/20348/19876/57265/20671/21825/18166/22411	16	constitutive DEGs
BP	GO:0043154	negative regulation of cysteine-type endopeptidase activity involved in apoptotic process	16/2308	84/23328	0.00767047	0.0393464	0.027489	16000/20779/13479/12505/15234/11796/11826/78688/17948/110651/17951/55948/17940/21825/12955/11798	16	constitutive DEGs
BP	GO:0050732	negative regulation of peptidyl-tyrosine phosphorylation	12/2308	56/23328	0.0077042	0.0394503	0.0275616	16000/20377/13829/20354/56013/547253/18762/12389/18753/217303/208092/232431	12	constitutive DEGs
BP	GO:1903533	regulation of protein targeting	12/2308	56/23328	0.0077042	0.0394503	0.0275616	66725/13829/59020/18479/11983/13866/77574/68617/78688/12297/75311/80982	12	constitutive DEGs
BP	GO:0090288	negative regulation of cellular response to growth factor stimulus	25/2308	152/23328	0.0077456	0.0396277	0.0276855	58250/20377/20563/225631/72789/56213/65112/13179/20660/72183/386655/171463/83554/12389/20340/14462/12509/55985/83453/21825/12390/17965/66695/12683/74499	25	constitutive DEGs
BP	GO:0071277	cellular response to calcium ion	15/2308	77/23328	0.00783084	0.039994	0.0279414	13829/18189/110058/18764/19141/232341/105349/28240/29875/102278/229521/54525/234577/20271/16661	15	constitutive DEGs
BP	GO:1903201	regulation of oxidative stress-induced cell death	15/2308	77/23328	0.00783084	0.039994	0.0279414	66725/11820/14463/211329/212032/15234/28240/74244/20655/75533/78688/114774/22361/21899/70415	15	constitutive DEGs
BP	GO:0030104	water homeostasis	13/2308	63/23328	0.00787962	0.0401815	0.0280724	63873/16000/22242/11828/11832/338521/12638/12740/11826/20249/55948/11829/319229	13	constitutive DEGs
BP	GO:0006979	response to oxidative stress	56/2308	409/23328	0.00788128	0.0401815	0.0280724	19733/20510/14778/11668/66725/20541/13078/12350/53381/12491/23876/11820/20779/19017/14463/211329/53618/26415/20657/212032/230784/16410/11669/101476/18760/15234/11977/105349/18753/28240/12159/12043/17250/74244/20655/75533/11826/78688/114774/18596/75512/17969/12494/20856/12367/69590/11629/16819/50500/56532/21825/12955/22361/21899/70415/20533	56	constitutive DEGs
BP	GO:1905515	non-motile cilium assembly	14/2308	70/23328	0.00791	0.0402929	0.0281502	110350/52028/73916/67378/52906/234915/231214/16568/76260/66910/68259/21821/244585/50525	14	constitutive DEGs
BP	GO:0007254	JNK cascade	31/2308	200/23328	0.00796775	0.0405231	0.028311	63873/20377/16001/13132/26365/14013/11820/18479/73608/338372/13838/14063/117149/26564/63953/74568/17969/20963/257632/16181/66824/19219/13608/20379/16176/244923/22029/21899/22422/21844/237353	31	constitutive DEGs
BP	GO:0007369	gastrulation	28/2308	176/23328	0.00797303	0.0405231	0.028311	20377/16869/68151/93673/14268/17300/14463/15227/68396/14234/16558/16410/14465/208177/319520/232341/23967/67916/102693/12159/17196/12832/16323/16181/12816/20671/20289/22411	28	constitutive DEGs
BP	GO:0070167	regulation of biomineral tissue development	18/2308	99/23328	0.00799635	0.0405231	0.028311	16591/20541/76566/11732/12161/12167/105722/23967/73121/12159/17313/106522/14758/13115/100038882/16998/11474/66695	18	constitutive DEGs
BP	GO:0110149	regulation of biomineralization	18/2308	99/23328	0.00799635	0.0405231	0.028311	16591/20541/76566/11732/12161/12167/105722/23967/73121/12159/17313/106522/14758/13115/100038882/16998/11474/66695	18	constitutive DEGs
BP	GO:1902742	apoptotic process involved in development	10/2308	43/23328	0.00801689	0.0405231	0.028311	17300/22337/15111/14234/16450/22431/21937/20375/12955/22422	10	constitutive DEGs
BP	GO:1903053	regulation of extracellular matrix organization	10/2308	43/23328	0.00801689	0.0405231	0.028311	20356/12305/208177/214685/102693/16416/13482/21937/11568/14726	10	constitutive DEGs
BP	GO:1903792	negative regulation of anion transport	10/2308	43/23328	0.00801689	0.0405231	0.028311	53416/215113/23967/54393/71345/16181/50790/20379/16176/21825	10	constitutive DEGs
BP	GO:2001258	negative regulation of cation channel activity	10/2308	43/23328	0.00801689	0.0405231	0.028311	18764/16535/19700/12389/76742/13844/57814/12297/56437/14226	10	constitutive DEGs
BP	GO:0006909	phagocytosis	50/2308	358/23328	0.00801746	0.0405231	0.028311	20778/12491/13057/20288/140792/109934/224840/105722/17101/14063/14461/18173/16410/17304/11891/15162/668218/74244/217303/20655/16416/22177/381484/12988/14129/229521/20963/257632/54525/22174/51795/14131/66824/83382/14127/11629/70676/83433/22324/270160/104759/14191/246746/16176/21825/14289/171283/74734/16398/227753	50	constitutive DEGs
BP	GO:1901653	cellular response to peptide	43/2308	299/23328	0.00807834	0.0407599	0.0284765	16000/16591/16001/17918/67389/12491/12349/18576/11820/20779/18479/14783/20660/72183/13838/16800/19141/14234/18762/16956/12389/18753/18746/17250/12988/320209/257632/104886/16369/18710/83433/12295/79221/12293/18761/104215/12286/16176/12390/14289/21899/237858/434246	43	constitutive DEGs
BP	GO:0003215	cardiac right ventricle morphogenesis	6/2308	19/23328	0.0081339	0.0407599	0.0284765	14463/15111/14462/20677/20348/66993	6	constitutive DEGs
BP	GO:0010566	regulation of ketone biosynthetic process	6/2308	19/23328	0.0081339	0.0407599	0.0284765	13132/12160/19017/50781/12161/105349	6	constitutive DEGs
BP	GO:0010766	negative regulation of sodium ion transport	6/2308	19/23328	0.0081339	0.0407599	0.0284765	53416/232341/23967/75607/11603/279561	6	constitutive DEGs
BP	GO:0032352	positive regulation of hormone metabolic process	6/2308	19/23328	0.0081339	0.0407599	0.0284765	16000/16001/13132/19017/12161/14462	6	constitutive DEGs
BP	GO:0036158	outer dynein arm assembly	6/2308	19/23328	0.0081339	0.0407599	0.0284765	105000/211535/73293/102747/110082/68270	6	constitutive DEGs
BP	GO:0060033	anatomical structure regression	6/2308	19/23328	0.0081339	0.0407599	0.0284765	14254/70445/20375/14632/22422/14633	6	constitutive DEGs
BP	GO:0072578	neurotransmitter-gated ion channel clustering	6/2308	19/23328	0.0081339	0.0407599	0.0284765	18189/243547/76742/232813/19699/13385	6	constitutive DEGs
BP	GO:0097623	potassium ion export across plasma membrane	6/2308	19/23328	0.0081339	0.0407599	0.0284765	16490/16535/105722/16511/56543/57814	6	constitutive DEGs
BP	GO:1905874	regulation of postsynaptic density organization	6/2308	19/23328	0.0081339	0.0407599	0.0284765	12558/18189/56320/225875/18213/80749	6	constitutive DEGs
BP	GO:0045861	negative regulation of proteolysis	49/2308	350/23328	0.00823219	0.0412172	0.028796	16000/217847/66725/16425/20732/20700/232400/11820/20779/20703/16424/13479/20660/12258/331535/20716/13838/12406/12505/15234/20340/67701/17025/11796/11826/78688/67866/64138/18791/238393/17948/20715/110651/628900/15160/14734/17951/55948/20704/17836/17837/17940/21825/12955/17754/94227/12836/11798/74116	49	constitutive DEGs
BP	GO:0035773	insulin secretion involved in cellular response to glucose stimulus	17/2308	92/23328	0.00831907	0.0416167	0.0290751	67041/52055/67389/57394/18576/18189/12638/218461/74244/71111/94353/12289/14761/17840/18575/21844/14226	17	constitutive DEGs
BP	GO:0003158	endothelium development	21/2308	122/23328	0.00836248	0.0417269	0.0291521	223864/228852/26365/22350/19130/18591/12161/14234/14063/12159/20855/15413/21821/11482/21937/18132/20671/16176/14726/22422/100124491	21	constitutive DEGs
BP	GO:0050868	negative regulation of T cell activation	21/2308	122/23328	0.00836248	0.0417269	0.0291521	94185/278180/234199/26365/75863/13866/230979/12505/71228/17242/12159/217303/269023/114774/11847/16854/245126/242202/12367/12524/12484	21	constitutive DEGs
BP	GO:0090101	negative regulation of transmembrane receptor protein serine/threonine kinase signaling pathway	21/2308	122/23328	0.00836248	0.0417269	0.0291521	58250/20377/225631/50791/72789/56213/65112/20660/72183/386655/171463/83554/12389/20340/83453/12390/17965/66695/209268/12683/74499	21	constitutive DEGs
BP	GO:0110020	regulation of actomyosin structure organization	19/2308	107/23328	0.00846044	0.0421798	0.0294685	223864/77569/19130/18479/242553/18645/208177/56753/76260/14745/234094/320472/268970/19219/68760/80880/18761/22376/22411	19	constitutive DEGs
BP	GO:0032715	negative regulation of interleukin-6 production	11/2308	50/23328	0.0085885	0.0425301	0.0297132	81799/378425/12523/15234/242248/12988/229521/21937/12484/11829/268857	11	constitutive DEGs
BP	GO:0070169	positive regulation of biomineral tissue development	11/2308	50/23328	0.0085885	0.0425301	0.0297132	16591/20541/12161/12167/105722/23967/12159/106522/14758/100038882/11474	11	constitutive DEGs
BP	GO:0110151	positive regulation of biomineralization	11/2308	50/23328	0.0085885	0.0425301	0.0297132	16591/20541/12161/12167/105722/23967/12159/106522/14758/100038882/11474	11	constitutive DEGs
BP	GO:1902475	L-alpha-amino acid transmembrane transport	11/2308	50/23328	0.0085885	0.0425301	0.0297132	20518/20510/57394/16513/215113/216227/50934/78830/18408/11987/20512	11	constitutive DEGs
BP	GO:0002675	positive regulation of acute inflammatory response	9/2308	37/23328	0.00859672	0.0425301	0.0297132	19218/15040/14129/12774/14131/14127/58992/11754/16176	9	constitutive DEGs
BP	GO:0002920	regulation of humoral immune response	9/2308	37/23328	0.00859672	0.0425301	0.0297132	278180/12258/11801/96935/12509/257632/15458/16176/16365	9	constitutive DEGs
BP	GO:0002931	response to ischemia	9/2308	37/23328	0.00859672	0.0425301	0.0297132	20312/22223/12389/15275/12043/78688/83433/13051/12978	9	constitutive DEGs
BP	GO:0030866	cortical actin cytoskeleton organization	9/2308	37/23328	0.00859672	0.0425301	0.0297132	102502/22350/13823/22349/13821/109042/22379/259300/104215	9	constitutive DEGs
BP	GO:0071709	membrane assembly	9/2308	37/23328	0.00859672	0.0425301	0.0297132	50791/12558/18189/20742/12389/13844/229521/12306/12390	9	constitutive DEGs
BP	GO:0006835	dicarboxylic acid transport	16/2308	85/23328	0.00860331	0.0425301	0.0297132	18399/14275/20510/114644/16513/18479/17920/216227/14276/78830/18753/54393/16181/20512/16176/224661	16	constitutive DEGs
BP	GO:0003334	keratinocyte development	5/2308	14/23328	0.00880263	0.0429357	0.0299966	58208/320051/55948/16661/66705	5	constitutive DEGs
BP	GO:0006063	uronic acid metabolic process	5/2308	14/23328	0.00880263	0.0429357	0.0299966	394435/394433/58810/71773/394432	5	constitutive DEGs
BP	GO:0014820	tonic smooth muscle contraction	5/2308	14/23328	0.00880263	0.0429357	0.0299966	67378/243547/12494/13617/12291	5	constitutive DEGs
BP	GO:0019585	glucuronate metabolic process	5/2308	14/23328	0.00880263	0.0429357	0.0299966	394435/394433/58810/71773/394432	5	constitutive DEGs
BP	GO:0021936	regulation of cerebellar granule cell precursor proliferation	5/2308	14/23328	0.00880263	0.0429357	0.0299966	16000/16869/94187/14632/14633	5	constitutive DEGs
BP	GO:0034309	primary alcohol biosynthetic process	5/2308	14/23328	0.00880263	0.0429357	0.0299966	13132/12160/50781/12161/58226	5	constitutive DEGs
BP	GO:0035791	platelet-derived growth factor receptor-beta signaling pathway	5/2308	14/23328	0.00880263	0.0429357	0.0299966	20779/18591/18596/16948/214384	5	constitutive DEGs
BP	GO:0036376	sodium ion export across plasma membrane	5/2308	14/23328	0.00880263	0.0429357	0.0299966	20541/54403/11944/11932/11603	5	constitutive DEGs
BP	GO:0042362	fat-soluble vitamin biosynthetic process	5/2308	14/23328	0.00880263	0.0429357	0.0299966	71707/22337/13115/18830/16176	5	constitutive DEGs
BP	GO:0046886	positive regulation of hormone biosynthetic process	5/2308	14/23328	0.00880263	0.0429357	0.0299966	16000/16001/13132/19017/12161	5	constitutive DEGs
BP	GO:0070365	hepatocyte differentiation	5/2308	14/23328	0.00880263	0.0429357	0.0299966	20378/19130/12159/15377/108961	5	constitutive DEGs
BP	GO:0071371	cellular response to gonadotropin stimulus	5/2308	14/23328	0.00880263	0.0429357	0.0299966	19017/14463/14465/22431/16323	5	constitutive DEGs
BP	GO:0086069	bundle of His cell to Purkinje myocyte communication	5/2308	14/23328	0.00880263	0.0429357	0.0299966	13511/12293/20271/109620/216033	5	constitutive DEGs
BP	GO:0097202	activation of cysteine-type endopeptidase activity	5/2308	14/23328	0.00880263	0.0429357	0.0299966	76884/19141/114774/66824/64058	5	constitutive DEGs
BP	GO:0098911	regulation of ventricular cardiac muscle cell action potential	5/2308	14/23328	0.00880263	0.0429357	0.0299966	13511/12389/12288/109620/216033	5	constitutive DEGs
BP	GO:1905063	regulation of vascular associated smooth muscle cell differentiation	5/2308	14/23328	0.00880263	0.0429357	0.0299966	14180/18591/18019/12224/214384	5	constitutive DEGs
BP	GO:0046718	viral entry into host cell	15/2308	78/23328	0.00883085	0.0429578	0.030012	50528/20732/26365/16410/12389/20612/16416/209387/16852/12504/71740/434219/12390/227753/244183	15	constitutive DEGs
BP	GO:0070373	negative regulation of ERK1 and ERK2 cascade	15/2308	78/23328	0.00883085	0.0429578	0.030012	16000/378425/13132/22350/319520/12389/63953/67071/13844/75607/14114/12988/101613/19279/16878	15	constitutive DEGs
BP	GO:0042102	positive regulation of T cell proliferation	18/2308	100/23328	0.00887336	0.0429578	0.030012	16000/12479/26365/15040/50723/17974/20963/11987/12524/66824/12504/12484/11629/18761/16176/24099/20533/21950	18	constitutive DEGs
BP	GO:0006749	glutathione metabolic process	12/2308	57/23328	0.00890097	0.0429578	0.030012	14778/14598/109801/14866/13479/14864/68396/14874/14871/20655/76263/100042314	12	constitutive DEGs
BP	GO:0007413	axonal fasciculation	7/2308	25/23328	0.00891318	0.0429578	0.030012	94185/20356/13838/13845/13844/12367/16728	7	constitutive DEGs
BP	GO:0010884	positive regulation of lipid storage	7/2308	25/23328	0.00891318	0.0429578	0.030012	238055/20778/12491/20288/56489/16956/12683	7	constitutive DEGs
BP	GO:0010954	positive regulation of protein processing	7/2308	25/23328	0.00891318	0.0429578	0.030012	20779/213539/67759/58992/233744/227753/21922	7	constitutive DEGs
BP	GO:0070633	transepithelial transport	7/2308	25/23328	0.00891318	0.0429578	0.030012	20537/12638/26357/13052/17250/11826/24115	7	constitutive DEGs
BP	GO:0106030	neuron projection fasciculation	7/2308	25/23328	0.00891318	0.0429578	0.030012	94185/20356/13838/13845/13844/12367/16728	7	constitutive DEGs
BP	GO:0001958	endochondral ossification	8/2308	31/23328	0.00896116	0.0429578	0.030012	17300/12161/12159/12817/234356/14172/20289/17389	8	constitutive DEGs
BP	GO:0002092	positive regulation of receptor internalization	8/2308	31/23328	0.00896116	0.0429578	0.030012	12512/50791/13132/11820/52906/11600/20963/20379	8	constitutive DEGs
BP	GO:0036075	replacement ossification	8/2308	31/23328	0.00896116	0.0429578	0.030012	17300/12161/12159/12817/234356/14172/20289/17389	8	constitutive DEGs
BP	GO:0045932	negative regulation of muscle contraction	8/2308	31/23328	0.00896116	0.0429578	0.030012	56320/16531/20655/11847/17969/17540/242202/19219	8	constitutive DEGs
BP	GO:0050901	leukocyte tethering or rolling	8/2308	31/23328	0.00896116	0.0429578	0.030012	14537/114774/20344/13051/14345/319655/20343/56838	8	constitutive DEGs
BP	GO:0060074	synapse maturation	8/2308	31/23328	0.00896116	0.0429578	0.030012	18189/65945/330814/243961/19699/12323/13051/73181	8	constitutive DEGs
BP	GO:0061036	positive regulation of cartilage development	8/2308	31/23328	0.00896116	0.0429578	0.030012	20678/12161/17242/12159/106522/66175/14172/20289	8	constitutive DEGs
BP	GO:0061037	negative regulation of cartilage development	8/2308	31/23328	0.00896116	0.0429578	0.030012	76566/20378/214685/73121/12159/13038/16998/14633	8	constitutive DEGs
BP	GO:0072574	hepatocyte proliferation	8/2308	31/23328	0.00896116	0.0429578	0.030012	234199/21802/26365/19130/18792/17242/14172/14632	8	constitutive DEGs
BP	GO:0072575	epithelial cell proliferation involved in liver morphogenesis	8/2308	31/23328	0.00896116	0.0429578	0.030012	234199/21802/26365/19130/18792/17242/14172/14632	8	constitutive DEGs
BP	GO:1905314	semi-lunar valve development	8/2308	31/23328	0.00896116	0.0429578	0.030012	20563/14463/20564/268902/14462/12159/19876/21937	8	constitutive DEGs
BP	GO:1905523	positive regulation of macrophage migration	8/2308	31/23328	0.00896116	0.0429578	0.030012	63873/20312/17242/70839/83433/13051/12978/21825	8	constitutive DEGs
BP	GO:0021885	forebrain cell migration	14/2308	71/23328	0.00897805	0.0430036	0.030044	20563/66725/16777/211323/14766/16874/319565/13131/22174/19699/19876/70839/13051/16975	14	constitutive DEGs
BP	GO:0035904	aorta development	13/2308	64/23328	0.00901443	0.0431074	0.0301165	21385/19130/268902/101401/13642/18596/66513/20677/11482/19876/18132/16948/14230	13	constitutive DEGs
BP	GO:0062237	protein localization to postsynapse	13/2308	64/23328	0.00901443	0.0431074	0.0301165	50791/65945/11496/74053/18762/19400/216831/243547/216963/29819/13385/16574/16559	13	constitutive DEGs
BP	GO:0002821	positive regulation of adaptive immune response	25/2308	154/23328	0.00912376	0.0435946	0.0304569	12479/12010/100529082/14964/18762/15040/12505/18173/53331/15006/14462/14129/257632/14131/66824/12504/15458/14127/12484/216799/18761/16176/24099/18861/12480	25	constitutive DEGs
BP	GO:0002040	sprouting angiogenesis	21/2308	123/23328	0.00916924	0.0437762	0.0305838	20563/228852/20356/26365/11600/14234/14461/14254/101401/12159/18746/72780/13642/14205/20349/19876/18710/66864/108961/79221/21825	21	constitutive DEGs
BP	GO:0048659	smooth muscle cell proliferation	27/2308	170/23328	0.00925284	0.0441394	0.0308375	16000/16001/20312/13057/14180/18573/18479/18591/19017/11727/18162/12389/18131/239273/12159/16416/78688/19222/18596/71785/13617/11629/21825/234593/214384/16398/12797	27	constitutive DEGs
BP	GO:0071774	response to fibroblast growth factor	17/2308	93/23328	0.00926607	0.0441665	0.0308565	16591/20377/14180/18189/18591/15936/16558/12505/14462/29875/71436/55985/15245/399558/72514/21825/14172	17	constitutive DEGs
BP	GO:0045446	endothelial cell differentiation	19/2308	108/23328	0.00933969	0.0444812	0.0310763	223864/228852/26365/22350/19130/12161/14063/12159/20855/15413/21821/11482/21937/18132/20671/16176/14726/22422/100124491	19	constitutive DEGs
BP	GO:0002761	regulation of myeloid leukocyte differentiation	22/2308	131/23328	0.00942666	0.044859	0.0313403	20377/15404/68027/26365/12349/12262/14461/57816/83554/26564/170741/16416/19659/22177/12504/83433/234515/12978/17311/56492/16878/100201	22	constitutive DEGs
BP	GO:0048708	astrocyte differentiation	16/2308	86/23328	0.00962434	0.0457625	0.0319715	11820/12259/23928/13838/26564/15904/67916/13131/16779/18213/83433/14580/20681/16176/16878/14289	16	constitutive DEGs
BP	GO:0045444	fat cell differentiation	37/2308	252/23328	0.00966167	0.0459027	0.0320695	63873/16000/67528/20377/76905/74596/230587/217410/14013/20378/19017/52028/117167/13017/67378/16913/14461/16956/14462/15904/66107/63953/76260/12224/21821/97064/11770/24117/76976/20249/12395/20681/246747/241950/231991/68952/100201	37	constitutive DEGs
BP	GO:0001838	embryonic epithelial tube formation	25/2308	155/23328	0.00988426	0.0469222	0.0327817	14275/20377/16373/13800/20732/22158/19143/12160/73916/16870/252973/231214/23967/14462/14365/244058/12159/16371/16911/20677/240641/107586/57265/20681/11535	25	constitutive DEGs
BP	GO:0051279	regulation of release of sequestered calcium ion into cytosol	15/2308	79/23328	0.0099294	0.0470983	0.0329048	20541/17918/20312/22063/13057/18764/18760/16416/78688/13617/59091/71111/109676/14226/80982	15	constitutive DEGs
BP	GO:0001678	cellular glucose homeostasis	26/2308	163/23328	0.00995011	0.0471584	0.0329467	67041/16000/16001/52055/67389/236900/57394/18576/18189/212032/12638/218461/15275/74244/15377/20677/216019/71111/94353/12289/14761/11829/17840/18575/21844/14226	26	constitutive DEGs
BP	GO:1905039	carboxylic acid transmembrane transport	21/2308	124/23328	0.0100377	0.047535	0.0332098	74087/20518/14275/20510/114644/57394/102857/16513/13723/215113/216227/50934/14276/78830/18753/17250/330836/18408/11987/20512/21825	21	constitutive DEGs
BP	GO:0002703	regulation of leukocyte mediated immunity	38/2308	261/23328	0.0100733	0.047665	0.0333007	12479/12010/26365/100529082/75863/12523/109934/15227/14964/14063/18762/14461/15040/96935/53331/15006/14462/217303/22177/13482/13421/14129/20963/257632/14131/15458/14127/12484/22324/216799/27278/56532/22376/14191/16176/18861/30925/12480	38	constitutive DEGs
BP	GO:0010656	negative regulation of muscle cell apoptotic process	12/2308	58/23328	0.0102376	0.0484035	0.0338166	16000/16001/223864/14463/15111/12638/12389/17242/12043/78688/56312/214384	12	constitutive DEGs
BP	GO:0015807	L-amino acid transport	13/2308	65/23328	0.0102733	0.0484145	0.0338243	20518/20510/57394/16513/215113/216227/50934/18173/78830/11847/18408/11987/20512	13	constitutive DEGs
BP	GO:0032233	positive regulation of actin filament bundle assembly	13/2308	65/23328	0.0102733	0.0484145	0.0338243	20312/223864/77569/18479/118449/22349/18645/14745/234094/320472/68760/18761/22411	13	constitutive DEGs
BP	GO:0042246	tissue regeneration	13/2308	65/23328	0.0102733	0.0484145	0.0338243	16000/14463/94045/18792/223650/17242/18746/63953/12224/66175/12527/71406/329252	13	constitutive DEGs
BP	GO:0009311	oligosaccharide metabolic process	9/2308	38/23328	0.0102978	0.0484145	0.0338243	20449/15212/20443/241230/26879/54613/20444/26877/14345	9	constitutive DEGs
BP	GO:0014002	astrocyte development	9/2308	38/23328	0.0102978	0.0484145	0.0338243	11820/12259/23928/26564/16779/83433/14580/16176/14289	9	constitutive DEGs
BP	GO:0032733	positive regulation of interleukin-10 production	9/2308	38/23328	0.0102978	0.0484145	0.0338243	18762/15234/20963/257632/232801/66824/19219/14127/83433	9	constitutive DEGs
BP	GO:0038084	vascular endothelial growth factor signaling pathway	9/2308	38/23328	0.0102978	0.0484145	0.0338243	12512/17300/18591/13179/269831/18760/18596/14205/19876	9	constitutive DEGs
BP	GO:0007189	adenylate cyclase-activating G protein-coupled receptor signaling pathway	23/2308	140/23328	0.0104717	0.049114	0.034313	19218/65086/19228/432530/11820/56089/14160/52614/330814/14766/51801/14745/19222/18125/13733/19216/19219/11550/19217/11535/240888/77596/20608	23	constitutive DEGs
BP	GO:0046330	positive regulation of JNK cascade	23/2308	140/23328	0.0104717	0.049114	0.034313	63873/13132/26365/11820/18479/338372/13838/14063/117149/26564/74568/17969/20963/257632/16181/66824/13608/16176/22029/21899/22422/21844/237353	23	constitutive DEGs
BP	GO:0050905	neuromuscular process	23/2308	140/23328	0.0104717	0.049114	0.034313	72088/17918/15212/18189/11820/211323/231503/109934/56320/22223/218461/16531/268859/243961/16470/13385/12323/94109/170758/20512/12286/18619/64378	23	constitutive DEGs
BP	GO:0010763	positive regulation of fibroblast migration	6/2308	20/23328	0.0106635	0.049803	0.0347944	20541/13829/18479/11475/16416/21825	6	constitutive DEGs
BP	GO:0016137	glycoside metabolic process	6/2308	20/23328	0.0106635	0.049803	0.0347944	116852/66848/26357/105349/58810/83702	6	constitutive DEGs
BP	GO:0030889	negative regulation of B cell proliferation	6/2308	20/23328	0.0106635	0.049803	0.0347944	94185/217303/114774/22177/12367/12484	6	constitutive DEGs
BP	GO:0032695	negative regulation of interleukin-12 production	6/2308	20/23328	0.0106635	0.049803	0.0347944	170744/257632/232801/21825/268857/54483	6	constitutive DEGs
BP	GO:0072087	renal vesicle development	6/2308	20/23328	0.0106635	0.049803	0.0347944	16869/14260/23967/12159/20681/16878	6	constitutive DEGs
BP	GO:0048814	regulation of dendrite morphogenesis	20/2308	117/23328	0.0106696	0.049803	0.0347944	66725/20354/13047/56013/13838/241638/56320/216831/15529/329165/228550/19699/29819/19876/12323/11838/73181/16975/211134/21844	20	constitutive DEGs

## Sheet: temporal DEGs BP
S3 Top 10 biological process terms for the three types of DEGs by Gene Ontology (GO) annotation
ONTOLOGY	ID	Description	GeneRatio	BgRatio	pvalue	p.adjust	qvalue	geneID	Count	Gene type
BP	GO:1903039	positive regulation of leukocyte cell-cell adhesion	49/2052	221/23328	1.13182e-09	3.66298e-06	3.35851e-06	107527/16147/20668/14347/333883/16196/19260/16842/11689/21940/20737/50931/12772/16414/16362/20296/105855/78317/19264/27218/16401/668101/100038947/20423/22778/72049/11596/14991/16952/20339/320404/18124/16002/54215/242122/13643/12775/50930/12511/74131/320832/17973/74048/16186/16963/12151/19204/16453/12703	49	temporal DEGs
BP	GO:0007159	leukocyte cell-cell adhesion	66/2052	345/23328	1.28368e-09	3.66298e-06	3.35851e-06	107527/16147/20668/14347/333883/16196/20201/20202/19260/16842/14357/11689/21940/20737/50931/26887/12772/16414/16362/20296/15223/19354/105855/208154/78317/17698/19264/27218/16401/668101/100038947/69769/20423/22778/193385/72049/11596/14991/16952/20339/320404/18124/16002/54215/242122/12578/68891/13643/12775/14714/50930/12511/74131/320832/93695/17973/74048/16186/16963/12151/57438/230738/19204/16453/5…	66	temporal DEGs
BP	GO:0032944	regulation of mononuclear cell proliferation	50/2052	234/23328	2.91161e-09	4.68638e-06	4.29685e-06	16147/333883/16196/19260/93675/246779/20737/50931/12772/12142/16362/15223/20666/16019/12143/19354/105855/208154/69816/56708/78317/12229/19264/27218/21939/20423/243958/193385/72049/11596/14991/16952/16002/242122/12578/22780/12775/14714/12511/74131/12977/93695/17973/74048/16963/12151/57438/16453/17874/17260	50	temporal DEGs
BP	GO:1903037	regulation of leukocyte cell-cell adhesion	60/2052	309/23328	3.99425e-09	4.68638e-06	4.29685e-06	107527/16147/20668/14347/333883/16196/19260/16842/14357/11689/21940/20737/50931/12772/16414/16362/20296/15223/105855/208154/78317/19264/27218/16401/668101/100038947/69769/20423/22778/193385/72049/11596/14991/16952/20339/320404/18124/16002/54215/242122/12578/13643/12775/14714/50930/12511/74131/320832/93695/17973/74048/16186/16963/12151/57438/230738/19204/16453/57765/12703	60	temporal DEGs
BP	GO:0022409	positive regulation of cell-cell adhesion	54/2052	265/23328	4.10582e-09	4.68638e-06	4.29685e-06	107527/16147/20668/14347/333883/16196/19260/16842/11689/21940/18793/108797/20737/50931/12772/18119/16414/16362/11687/20296/75019/105855/78317/19264/27218/16401/668101/100038947/20423/22778/72049/11596/14991/16952/20339/320404/18124/16002/54215/242122/13643/12775/50930/12511/74131/320832/17973/74048/16186/16963/12151/19204/16453/12703	54	temporal DEGs
BP	GO:0050670	regulation of lymphocyte proliferation	49/2052	231/23328	5.38187e-09	5.11906e-06	4.69356e-06	16147/333883/16196/19260/93675/246779/20737/50931/12772/12142/16362/15223/20666/16019/12143/19354/105855/208154/69816/56708/78317/12229/19264/27218/21939/20423/243958/193385/72049/11596/14991/16952/16002/242122/12578/22780/12775/14714/12511/74131/93695/17973/74048/16963/12151/57438/16453/17874/17260	49	temporal DEGs
BP	GO:0070663	regulation of leukocyte proliferation	51/2052	251/23328	1.21394e-08	9.89709e-06	9.07444e-06	16147/333883/16196/19260/93675/246779/20737/50931/12772/12142/16362/15223/20666/16019/12143/19354/105855/208154/69816/56708/78317/12229/19264/27218/21939/20423/243958/193385/72049/11596/14991/16952/16002/242122/12578/20293/22780/12775/14714/12511/74131/12977/93695/17973/74048/16963/12151/57438/16453/17874/17260	51	temporal DEGs
BP	GO:0032943	mononuclear cell proliferation	60/2052	320/23328	1.55056e-08	1.10613e-05	1.01419e-05	16147/12902/333883/16196/19260/16842/14255/21940/93675/12478/246779/20737/50931/12772/12142/14728/16414/16362/15223/20666/16019/17079/12143/19354/105855/208154/69816/56708/78317/17698/12229/19264/27218/21939/20423/243958/193385/72049/11596/14991/50498/16952/16002/242122/12578/22780/12775/14714/12511/74131/12977/93695/17973/74048/16963/12151/57438/16453/17874/17260	60	temporal DEGs
BP	GO:0046651	lymphocyte proliferation	59/2052	317/23328	2.68653e-08	1.70356e-05	1.56196e-05	16147/12902/333883/16196/19260/16842/14255/21940/93675/12478/246779/20737/50931/12772/12142/14728/16414/16362/15223/20666/16019/17079/12143/19354/105855/208154/69816/56708/78317/17698/12229/19264/27218/21939/20423/243958/193385/72049/11596/14991/50498/16952/16002/242122/12578/22780/12775/14714/12511/74131/93695/17973/74048/16963/12151/57438/16453/17874/17260	59	temporal DEGs
BP	GO:0050863	regulation of T cell activation	59/2052	321/23328	4.27548e-08	2.44002e-05	2.2372e-05	107527/16147/20668/333883/16196/19260/16842/14357/21940/93675/246779/20737/50931/12772/12142/16362/20296/15223/19354/105855/208154/21417/78317/19264/27218/668101/100038947/69769/20423/22778/193385/72049/11596/14991/16952/320404/16002/54215/242122/12578/13643/12775/14714/50930/12511/74131/320832/93695/17973/74048/16186/16963/12151/57438/230738/109880/16453/57765/12703	59	temporal DEGs
BP	GO:0022407	regulation of cell-cell adhesion	72/2052	427/23328	5.87315e-08	3.0471e-05	2.79382e-05	107527/16147/20668/14347/333883/16449/16196/19260/16842/14357/11689/21940/18793/108797/20737/70546/50931/12772/18119/16414/16362/23939/11687/20296/15223/75019/12143/105855/208154/78317/19264/27218/16401/668101/100038947/69769/20423/22778/11684/193385/72049/11596/14991/16952/20339/320404/18124/16002/54215/242122/12578/13643/12775/56745/14714/50930/12511/74131/320832/93695/17973/74048/16186/16963/1…	72	temporal DEGs
BP	GO:0050870	positive regulation of T cell activation	42/2052	200/23328	8.74076e-08	4.03895e-05	3.70323e-05	107527/16147/20668/333883/16196/19260/16842/21940/20737/50931/12772/16362/20296/105855/78317/19264/27218/668101/100038947/20423/22778/72049/11596/14991/16952/320404/16002/54215/242122/13643/12775/50930/12511/74131/320832/17973/74048/16186/16963/12151/16453/12703	42	temporal DEGs
BP	GO:0070661	leukocyte proliferation	61/2052	344/23328	9.71297e-08	4.03895e-05	3.70323e-05	16147/12902/333883/16196/19260/16842/14255/21940/93675/12478/246779/20737/50931/12772/12142/14728/16414/16362/15223/20666/16019/17079/12143/19354/105855/208154/69816/56708/78317/17698/12229/19264/27218/21939/20423/243958/193385/72049/11596/14991/50498/16952/16002/242122/12578/20293/22780/12775/14714/12511/74131/12977/93695/17973/74048/16963/12151/57438/16453/17874/17260	61	temporal DEGs
BP	GO:0050900	leukocyte migration	63/2052	360/23328	9.90807e-08	4.03895e-05	3.70323e-05	12765/14347/20201/20202/19260/68279/11876/56744/17329/54324/11689/12267/68992/233079/20737/102103/50931/26887/12145/104099/12772/16414/66102/20296/15223/57266/18133/19354/105855/14525/27226/17698/27218/16401/13601/57349/20310/26903/84094/193385/11596/16952/20339/18600/245195/22340/74748/24088/68891/20293/12775/50930/12977/64095/16963/14595/19204/56792/56212/75458/17874/57765/12458	63	temporal DEGs
BP	GO:0030098	lymphocyte differentiation	69/2052	409/23328	1.08039e-07	4.11052e-05	3.76885e-05	107527/16182/16147/20668/12902/14347/16196/19260/16842/14357/14255/12525/56619/21940/12611/12478/246779/20737/54672/12500/12769/12772/11793/12142/19156/16362/15985/15223/58185/16019/56233/105855/12393/21417/56708/12482/12229/19264/27218/20423/17474/18987/13813/22778/17068/14991/16952/320404/14025/74748/12578/22780/12775/53314/74131/12047/74048/16186/15064/12151/16847/230738/109880/21946/16453/577…	69	temporal DEGs
BP	GO:0030217	T cell differentiation	52/2052	282/23328	2.38752e-07	8.51597e-05	7.80812e-05	107527/16182/16147/20668/14347/16196/19260/16842/14357/14255/12525/56619/21940/246779/20737/12500/12769/12772/11793/12142/19156/16362/15223/58185/105855/12393/21417/19264/20423/17474/13813/22778/14991/16952/320404/14025/12578/12775/53314/74131/12047/74048/16186/15064/12151/16847/230738/109880/16453/57765/12703/12458	52	temporal DEGs
BP	GO:0045785	positive regulation of cell adhesion	71/2052	435/23328	2.6496e-07	8.89485e-05	8.15551e-05	107527/16147/20668/14347/333883/320664/16196/19260/16842/67694/11689/21940/18793/108797/20737/83436/50931/11906/12554/244667/12772/18119/16414/16362/11687/20296/18073/75019/105855/78317/26921/19264/27218/16401/668101/100038947/20423/26903/22778/72049/67896/64074/11596/14991/16952/20339/320404/18124/16002/54215/242122/13643/12775/50930/12511/74131/320832/12977/16007/21687/17973/74048/16186/16963/1…	71	temporal DEGs
BP	GO:0046631	alpha-beta T cell activation	36/2052	166/23328	3.11307e-07	9.87016e-05	9.04975e-05	16182/16147/14347/19260/16842/26888/246779/20737/12772/12142/14728/19156/16362/58185/105855/208154/19264/20423/13813/22778/11596/14991/16952/320404/54215/12775/53314/74131/74048/16186/16963/230738/109880/16453/57765/12703	36	temporal DEGs
BP	GO:0002697	regulation of immune effector process	71/2052	440/23328	4.13048e-07	0.000124067	0.000113754	16182/26904/383619/14347/333883/19260/243864/233079/54131/12493/246779/20737/27027/50931/12772/77777/11793/16414/16362/327957/20296/69376/15223/18976/58185/16016/16019/12143/19354/69816/56708/12229/19264/27218/21939/66362/243958/113002583/11596/14991/16952/54633/20910/18124/16002/74748/24088/54215/68891/14159/17381/12775/14963/74131/21687/74048/22364/214855/15064/16963/51869/27223/230738/19204/56…	71	temporal DEGs
BP	GO:0042129	regulation of T cell proliferation	36/2052	175/23328	1.19189e-06	0.000340105	0.000311835	16147/333883/19260/93675/246779/20737/50931/12772/16362/15223/19354/105855/208154/78317/19264/27218/20423/193385/72049/11596/14991/16952/16002/242122/12578/12775/14714/12511/74131/93695/17973/74048/16963/12151/57438/16453	36	temporal DEGs
BP	GO:0002683	negative regulation of immune system process	72/2052	462/23328	1.30207e-06	0.000353852	0.00032444	12765/16147/13345/26904/64685/333883/19260/56744/14357/14255/65963/66058/93675/243864/54131/12493/20737/27027/50931/12772/12142/16362/11687/69376/15223/20666/319159/319161/12143/18133/208154/14525/107321/12229/227326/19264/27218/69769/20423/243958/193385/17869/14991/16952/320404/329731/18600/16002/18103/74748/54215/242122/12578/17381/20293/14714/67742/93695/74048/22364/16963/57438/230738/56792/21…	72	temporal DEGs
BP	GO:0002819	regulation of adaptive immune response	41/2052	213/23328	1.39386e-06	0.00036158	0.000331525	16182/12506/14347/246779/20737/50931/12772/16362/11687/15223/58185/16016/56708/12229/19264/27218/21939/66362/113002583/72049/11596/14991/16952/54215/11513/12775/67742/14963/74131/74048/214855/15064/16963/51869/27223/230738/16453/57765/17260/21355/15013	41	temporal DEGs
BP	GO:0002523	leukocyte migration involved in inflammatory response	11/2052	24/23328	2.01129e-06	0.000499063	0.000457581	14347/20201/20202/11689/233079/16414/20296/27218/57349/74748/12458	11	temporal DEGs
BP	GO:0002700	regulation of production of molecular mediator of immune response	33/2052	159/23328	2.66165e-06	0.000632918	0.00058031	16182/19260/233079/12493/50931/12772/11793/327957/69376/58185/16019/69816/56708/19264/27218/21939/66362/243958/113002583/14991/18124/24088/54215/74131/21687/74048/22364/214855/16963/51869/27223/16453/57765	33	temporal DEGs
BP	GO:0030595	leukocyte chemotaxis	41/2052	219/23328	2.90746e-06	0.000663716	0.000608547	12765/20201/20202/56744/17329/54324/11689/12267/68992/233079/102103/12145/104099/12772/16414/66102/20296/57266/18133/19354/105855/27226/27218/57349/20310/26903/193385/16952/18600/245195/22340/74748/20293/12775/50930/12977/64095/16963/56792/75458/12458	41	temporal DEGs
BP	GO:0042098	T cell proliferation	40/2052	213/23328	3.53023e-06	0.000774886	0.000710477	16147/333883/19260/93675/246779/20737/50931/12772/14728/16414/16362/15223/19354/105855/208154/78317/17698/19264/27218/20423/193385/72049/11596/14991/50498/16952/16002/242122/12578/12775/14714/12511/74131/93695/17973/74048/16963/12151/57438/16453	40	temporal DEGs
BP	GO:1902105	regulation of leukocyte differentiation	52/2052	309/23328	4.12958e-06	0.000872871	0.000800318	107527/16147/20668/215653/16196/16842/56744/14357/14255/65963/66058/21940/93675/246779/12772/12142/16362/15223/14281/19645/105855/15163/21417/227326/19264/20423/22778/17869/11596/14991/16952/320404/16476/17342/18103/18996/74748/12578/14159/22780/12775/74131/12977/74048/16186/12151/230738/109880/21946/16453/57765/12703	52	temporal DEGs
BP	GO:0060326	cell chemotaxis	51/2052	303/23328	5.05945e-06	0.00103122	0.000945508	12765/20201/20202/16842/56744/17329/54324/11689/12267/68992/233079/102103/12145/104099/12769/80901/12772/16414/66102/20296/57266/18133/19354/105855/27226/27218/20423/57349/20310/26903/23832/193385/64074/16952/18600/20583/245195/22340/74748/20293/12775/50930/12977/54199/64095/16963/14173/56792/56212/75458/12458	51	temporal DEGs
BP	GO:0002685	regulation of leukocyte migration	40/2052	217/23328	5.65938e-06	0.00111373	0.00102115	12765/14347/19260/12267/68992/20737/102103/50931/12772/20296/57266/18133/19354/105855/14525/27226/17698/27218/16401/13601/26903/84094/193385/11596/16952/20339/18600/22340/74748/24088/20293/12775/50930/12977/16963/19204/56792/56212/17874/12458	40	temporal DEGs
BP	GO:0002703	regulation of leukocyte mediated immunity	45/2052	261/23328	9.45421e-06	0.00177538	0.00162781	16182/26904/14347/20737/50931/12772/77777/16414/327957/20296/15223/18976/58185/16016/12143/19354/56708/12229/19264/27218/21939/66362/113002583/11596/14991/20910/16002/24088/54215/68891/14159/14963/74131/74048/214855/15064/16963/51869/27223/19204/56792/16453/57765/21355/15013	45	temporal DEGs
BP	GO:0046632	alpha-beta T cell differentiation	26/2052	118/23328	9.64374e-06	0.00177538	0.00162781	16182/16147/14347/16842/246779/20737/12772/12142/19156/16362/58185/105855/20423/13813/22778/16952/320404/12775/53314/74131/16186/230738/109880/16453/57765/12703	26	temporal DEGs
BP	GO:0046634	regulation of alpha-beta T cell activation	24/2052	105/23328	1.08717e-05	0.00188484	0.00172817	16147/19260/246779/12772/12142/16362/105855/208154/19264/20423/22778/11596/16952/320404/54215/12775/74131/74048/16186/16963/230738/16453/57765/12703	24	temporal DEGs
BP	GO:0032946	positive regulation of mononuclear cell proliferation	29/2052	140/23328	1.08988e-05	0.00188484	0.00172817	333883/16196/19260/20737/50931/12772/16019/105855/56708/78317/19264/27218/21939/20423/72049/11596/16952/16002/242122/12775/12511/74131/12977/17973/16963/12151/16453/17874/17260	29	temporal DEGs
BP	GO:0035710	CD4-positive, alpha-beta T cell activation	24/2052	106/23328	1.28944e-05	0.00213995	0.00196207	16182/14347/16842/246779/20737/12772/14728/16362/58185/105855/11596/16952/54215/12775/53314/74131/74048/16186/16963/230738/109880/16453/57765/12703	24	temporal DEGs
BP	GO:0001819	positive regulation of cytokine production	67/2052	449/23328	1.31239e-05	0.00213995	0.00196207	107527/16182/383619/381308/226695/72043/16196/19260/68576/68279/56744/57914/14255/12922/12267/56619/21940/68992/233079/12611/54131/246779/50931/17394/12772/77777/18119/16362/327957/20296/58185/16994/225471/78317/240725/19264/19225/27218/21939/18987/72049/11596/14991/16952/54633/17087/75083/18124/170779/24088/54215/242122/23845/17381/12775/12511/74131/12481/21687/71601/12363/214855/16963/19204/178…	67	temporal DEGs
BP	GO:0002699	positive regulation of immune effector process	46/2052	273/23328	1.3976e-05	0.00221559	0.00203143	16182/26904/19260/233079/12493/12772/77777/16414/16362/327957/20296/18976/58185/16016/12143/19354/69816/56708/12229/19264/21939/66362/113002583/14991/16952/20910/18124/24088/54215/68891/14159/12775/14963/74131/21687/214855/15064/16963/51869/27223/19204/56792/57765/80913/21355/15013	46	temporal DEGs
BP	GO:0050866	negative regulation of cell activation	38/2052	210/23328	1.48647e-05	0.00229278	0.0021022	16147/19260/14357/14255/12493/20737/27027/14629/12772/12142/16362/15223/20666/12143/208154/12229/69769/20423/11684/193385/14729/14991/16952/329731/242122/12578/56745/14714/67742/93695/74048/16963/57438/230738/21946/16453/57765/12703	38	temporal DEGs
BP	GO:0002696	positive regulation of leukocyte activation	70/2052	479/23328	1.72439e-05	0.00258976	0.0023745	107527/16147/20668/333883/16196/19260/16842/57914/21940/93675/20737/50931/17394/12772/77777/12142/16414/16362/20296/16016/16019/105855/110787/110786/56708/78317/19264/27218/21939/668101/100038947/66362/20423/17474/22778/113002583/72049/11596/14991/16952/320404/20910/329731/18124/16002/780825/58194/54215/242122/68891/13643/12775/50930/12511/74131/320832/17973/74048/16186/16963/12151/51869/27223/19…	70	temporal DEGs
BP	GO:0044782	cilium organization	54/2052	343/23328	1.97409e-05	0.00275033	0.00252172	78802/16328/380614/67694/15194/231225/80291/75695/71448/104346/244667/319845/102774/67685/382090/212892/213402/11793/11994/73873/108686/380718/217335/15223/207607/76411/217935/320234/13417/72982/56350/19893/75782/380654/71769/103765/432611/286942/69926/54633/246102/226251/320277/22092/70300/19726/226265/320634/67161/52184/68099/236266/22141/544696	54	temporal DEGs
BP	GO:0045580	regulation of T cell differentiation	31/2052	159/23328	1.97562e-05	0.00275033	0.00252172	107527/16147/20668/16196/16842/14357/21940/246779/12772/12142/16362/15223/105855/21417/19264/20423/22778/14991/16952/320404/12578/12775/74131/74048/16186/12151/230738/109880/16453/57765/12703	31	temporal DEGs
BP	GO:0002822	regulation of adaptive immune response based on somatic recombination of immune receptors built from immunoglobulin superfamily domains	36/2052	197/23328	1.97588e-05	0.00275033	0.00252172	16182/14347/246779/20737/50931/12772/16362/15223/58185/16016/56708/12229/19264/27218/21939/66362/113002583/72049/11596/14991/16952/12775/14963/74131/74048/214855/15064/16963/51869/27223/230738/16453/57765/17260/21355/15013	36	temporal DEGs
BP	GO:0050671	positive regulation of lymphocyte proliferation	28/2052	138/23328	2.29252e-05	0.0031151	0.00285617	333883/16196/19260/20737/50931/12772/16019/105855/56708/78317/19264/27218/21939/20423/72049/11596/16952/16002/242122/12775/12511/74131/17973/16963/12151/16453/17874/17260	28	temporal DEGs
BP	GO:0045765	regulation of angiogenesis	51/2052	320/23328	2.37262e-05	0.00314896	0.00288722	12765/226841/277468/15901/56744/12922/11689/12267/18751/17125/13036/12772/18119/16414/23939/20296/17286/56233/19274/240725/19225/319909/11602/21939/13601/20423/70584/112405/24071/64074/14991/16952/381290/230775/16002/78560/17228/22340/54215/73230/18054/21390/69601/69219/21687/12654/114715/14173/230738/18704/19878	51	temporal DEGs
BP	GO:0030888	regulation of B cell proliferation	18/2052	70/23328	2.49782e-05	0.00323979	0.0029705	16196/12142/16019/12143/105855/208154/69816/56708/12229/19264/21939/243958/72049/12578/22780/74131/12151/17260	18	temporal DEGs
BP	GO:0045619	regulation of lymphocyte differentiation	35/2052	192/23328	2.70088e-05	0.0033736	0.00309319	107527/16147/20668/16196/16842/14357/14255/21940/246779/12772/12142/16362/15223/105855/21417/19264/20423/22778/14991/16952/320404/74748/12578/22780/12775/74131/74048/16186/12151/230738/109880/21946/16453/57765/12703	35	temporal DEGs
BP	GO:0007204	positive regulation of cytosolic calcium ion concentration	52/2052	330/23328	2.71922e-05	0.0033736	0.00309319	12765/18049/52076/15194/11517/12267/14812/233081/68039/320360/12478/12145/12769/80901/12772/11793/67168/239556/12482/620592/78134/227326/19264/22065/20310/13857/23832/14813/15558/22068/193034/14652/107221/11554/21390/22368/246788/12775/56745/224129/213438/213439/109552/108837/54199/14064/64095/16963/14173/16453/12458/12018	52	temporal DEGs
BP	GO:0050920	regulation of chemotaxis	39/2052	224/23328	2.87766e-05	0.00349421	0.00320377	12765/11876/12267/68992/269878/102103/12554/12772/20296/57266/18133/19354/105855/27226/18846/27218/84112/20423/20355/26903/193385/64074/11596/18600/78560/20583/22340/74748/20346/20293/12775/50930/20562/12977/16963/14173/56792/68606/12458	39	temporal DEGs
BP	GO:0050867	positive regulation of cell activation	71/2052	496/23328	3.00817e-05	0.00357659	0.0032793	107527/16147/20668/333883/16196/19260/16842/57914/21940/93675/20737/50931/17394/12772/77777/12142/16414/56193/16362/20296/16016/16019/105855/110787/110786/56708/78317/19264/27218/21939/668101/100038947/66362/20423/17474/22778/113002583/72049/11596/14991/16952/320404/20910/329731/18124/16002/780825/58194/54215/242122/68891/13643/12775/50930/12511/74131/320832/17973/74048/16186/16963/12151/51869/27…	71	temporal DEGs
BP	GO:0002820	negative regulation of adaptive immune response	14/2052	47/23328	3.3464e-05	0.00389753	0.00357357	20737/50931/11687/15223/19264/27218/14991/54215/67742/74048/16963/230738/16453/57765	14	temporal DEGs
BP	GO:0045063	T-helper 1 cell differentiation	9/2052	21/23328	3.42033e-05	0.00390396	0.00357946	16182/16842/246779/20737/12772/16362/16952/12775/16453	9	temporal DEGs
BP	GO:0097529	myeloid leukocyte migration	38/2052	219/23328	3.90845e-05	0.00437363	0.00401009	12765/14347/20201/20202/68279/56744/17329/54324/12267/102103/104099/12772/16414/20296/18133/19354/105855/27226/27218/57349/20310/26903/193385/11596/16952/245195/22340/74748/68891/20293/12775/12977/64095/16963/56792/56212/75458/17874	38	temporal DEGs
BP	GO:0001818	negative regulation of cytokine production	43/2052	260/23328	4.13858e-05	0.00454209	0.00416455	13345/26904/64685/26390/170441/19260/16842/14255/26888/269855/233081/54131/20128/50931/17394/73732/15223/18976/56233/105855/225471/12229/19264/27218/66222/114128/11596/16952/26558/107221/24088/11513/12775/93695/74048/16963/230738/21946/16453/57765/59079/12488/11666	43	temporal DEGs
BP	GO:0032609	interferon-gamma production	26/2052	128/23328	4.33516e-05	0.00466807	0.00428005	16182/26904/19260/14255/21940/12611/246779/20737/50931/12772/77777/225471/27218/13813/72049/14991/54215/242122/12775/74131/12481/74048/214855/16963/230738/21946	26	temporal DEGs
BP	GO:0051250	negative regulation of lymphocyte activation	30/2052	158/23328	4.49751e-05	0.00474763	0.00435301	16147/19260/14357/14255/20737/12142/16362/15223/20666/12143/208154/12229/69769/20423/193385/14991/16952/242122/12578/14714/67742/93695/74048/16963/57438/230738/21946/16453/57765/12703	30	temporal DEGs
[truncated: 108 more rows]

## Sheet: circadian affected DEGs BP
S3 Top 10 biological process terms for the three types of DEGs by Gene Ontology (GO) annotation
ONTOLOGY	ID	Description	GeneRatio	BgRatio	pvalue	p.adjust	qvalue	geneID	Count	Gene type
[truncated: 1,168 more rows]
