# Supplementary material for: Circadian-driven tissue specificity is constrained under caloric restricted feeding conditions
Source: Commun Biol. 2024 Jun 20;7:752. doi: 10.1038/s42003-024-06421-0 (PMC11190204; doi:10.1038/s42003-024-06421-0)
Supplement: Supplementary file 6 — Supplementary Data 4 [file 42003_2024_6421_MOESM6_ESM.xlsx]

## Sheet: Sheet1
S4 Metabolism-related disease and cancer gene sets
Category	Disease	Gene.Symbol
Metabolic	Type 2 diabetes	ABCC8
Metabolic	Type 2 diabetes	CAPN10
Metabolic	Type 2 diabetes	CD38
Metabolic	Type 2 diabetes	KCNJ11
Metabolic	Type 2 diabetes	OGG1
Metabolic	Type 2 diabetes	CPE
Metabolic	Type 2 diabetes	PDX1
Metabolic	Type 2 diabetes	APOE
Metabolic	Type 2 diabetes	CAT
Metabolic	Type 2 diabetes	FN3K
Metabolic	Type 2 diabetes	GCK
Metabolic	Type 2 diabetes	GPD2
Metabolic	Type 2 diabetes	HMGA1
Metabolic	Type 2 diabetes	HNF1A
Metabolic	Type 2 diabetes	HNF4A
Metabolic	Type 2 diabetes	IRS1
Metabolic	Type 2 diabetes	KLF11
Metabolic	Type 2 diabetes	NEUROD1
Metabolic	Type 2 diabetes	HNF1B
Metabolic	Type 2 diabetes	ADIPOQ
Metabolic	Type 2 diabetes	CLPS
Metabolic	Type 2 diabetes	KCNJ15
Metabolic	Type 2 diabetes	PTGS2
Metabolic	Type 2 diabetes	ACSL1
Metabolic	Type 2 diabetes	INSR
Metabolic	Type 2 diabetes	TNF
Metabolic	Type 2 diabetes	SREBF1
Metabolic	Type 2 diabetes	FABP2
Metabolic	Type 2 diabetes	RFX6
Metabolic	Type 2 diabetes	WFS1
Metabolic	Type 2 diabetes	ATP2A3
Metabolic	Type 2 diabetes	BBS10
Metabolic	Type 2 diabetes	GLP1R
Metabolic	Type 2 diabetes	IRS2
Metabolic	Type 2 diabetes	ISL1
Metabolic	Type 2 diabetes	MAPK8IP1
Metabolic	Type 2 diabetes	MTNR1B
Metabolic	Type 2 diabetes	PAX4
Metabolic	Type 2 diabetes	INS
Metabolic	Type 2 diabetes	LIPE
Metabolic	Type 2 diabetes	ARHGEF11
Metabolic	Type 2 diabetes	ATF6
Metabolic	Type 2 diabetes	CDK11A
Metabolic	Type 2 diabetes	DBI
Metabolic	Type 2 diabetes	FABP6
Metabolic	Type 2 diabetes	MACF1
Metabolic	Type 2 diabetes	MTTP
Metabolic	Type 2 diabetes	NEUROG3
Metabolic	Type 2 diabetes	PIK3C2G
Metabolic	Type 2 diabetes	PPARGC1A
Metabolic	Type 2 diabetes	SLC2A2
Metabolic	Type 2 diabetes	SLC30A8
Metabolic	Type 2 diabetes	SOD3
Metabolic	Type 2 diabetes	THADA
Metabolic	Type 2 diabetes	UTS2
Metabolic	Type 2 diabetes	ABCC9
Metabolic	Type 2 diabetes	FTO
Metabolic	Type 2 diabetes	KLF7
Metabolic	Type 2 diabetes	LIPC
Metabolic	Type 2 diabetes	OGA
Metabolic	Type 2 diabetes	NOS3
Metabolic	Type 2 diabetes	PIK3R1
Metabolic	Type 2 diabetes	PYY
Metabolic	Type 2 diabetes	SOS1
Metabolic	Type 2 diabetes	TCF7L2
Metabolic	Type 2 diabetes	APOM
Metabolic	Type 2 diabetes	CACNA1E
Metabolic	Type 2 diabetes	GFPT1
Metabolic	Type 2 diabetes	HHEX
Metabolic	Type 2 diabetes	LPIN2
Metabolic	Type 2 diabetes	PCSK2
Metabolic	Type 2 diabetes	PTEN
Metabolic	Type 2 diabetes	RBP4
Metabolic	Type 2 diabetes	RETN
Metabolic	Type 2 diabetes	THEM4
Metabolic	Type 2 diabetes	ZFAND3
Metabolic	Type 2 diabetes	NOS2
Metabolic	Type 2 diabetes	TGM2
Metabolic	Type 2 diabetes	ADRB3
Metabolic	Type 2 diabetes	PAM
Metabolic	Type 2 diabetes	PINK1
Metabolic	Type 2 diabetes	PPARG
Metabolic	Type 2 diabetes	PPIP5K2
Metabolic	Type 2 diabetes	TBC1D4
Metabolic	Type 2 diabetes	ARAP1
Metabolic	Type 2 diabetes	GRK5
Metabolic	Type 2 diabetes	CHRM3
Metabolic	Type 2 diabetes	KCNQ1
Metabolic	Type 2 diabetes	FABP3
Metabolic	Type 2 diabetes	NR1H2
Metabolic	Type 2 diabetes	IGF2R
Metabolic	Type 2 diabetes	LTA
Metabolic	Type 2 diabetes	PTGES2
Metabolic	Type 2 diabetes	CCND2
Metabolic	Type 2 diabetes	EXT2
Metabolic	Type 2 diabetes	MAP4K5
Metabolic	Type 2 diabetes	LARS2
Metabolic	Type 2 diabetes	EEA1
Metabolic	Type 2 diabetes	KCNIP1
Metabolic	Type 2 diabetes	UCP1
Metabolic	Type 2 diabetes	IAPP
Metabolic	Type 2 diabetes	RXRG
Metabolic	Type 2 diabetes	BTC
Metabolic	Type 2 diabetes	NPY
Metabolic	Type 2 diabetes	NPPB
Metabolic	Type 2 diabetes	AGER
Metabolic	Type 2 diabetes	POMC
Metabolic	Type 2 diabetes	ADRB2
Metabolic	Type 2 diabetes	PLIN1
Metabolic	Type 2 diabetes	ACACB
Metabolic	Type 2 diabetes	AKT2
Metabolic	Type 2 diabetes	STX1A
Metabolic	Type 2 diabetes	KCNJ9
Metabolic	DNA repair-deficiency disorder	PCNA
Metabolic	DNA repair-deficiency disorder	XPC
Metabolic	DNA repair-deficiency disorder	RAD50
Metabolic	DNA repair-deficiency disorder	RAD51
Metabolic	DNA repair-deficiency disorder	RAD52
Metabolic	DNA repair-deficiency disorder	MSH6
Metabolic	DNA repair-deficiency disorder	MRE11
Metabolic	DNA repair-deficiency disorder	CDKN2A
Metabolic	Glucose Metabolism Disorders	G6PC2
Metabolic	Glucose Metabolism Disorders	PON2
Metabolic	Glucose Metabolism Disorders	ATF6
Metabolic	Glucose Metabolism Disorders	GLP1R
Metabolic	Glucose Metabolism Disorders	GPSM1
Metabolic	Glucose Metabolism Disorders	RREB1
Metabolic	Glucose Metabolism Disorders	ZHX3
Metabolic	Glucose Metabolism Disorders	SLC5A1
Metabolic	Glucose Metabolism Disorders	TAS2R9
Metabolic	Glucose Metabolism Disorders	SLC2A1
Metabolic	Glucose Metabolism Disorders	PRKAG2
Metabolic	Glucose Metabolism Disorders	FOXA1
Metabolic	Glucose Metabolism Disorders	FOXA2
Metabolic	Glucose Metabolism Disorders	FOXA3
Metabolic	Glucose Metabolism Disorders	STX1A
Metabolic	Glucose Metabolism Disorders	MTNR1B
Metabolic	Glucose Metabolism Disorders	ADRA2A
Metabolic	Glucose Metabolism Disorders	PARD6A
Metabolic	Glucose Metabolism Disorders	CHGA
Metabolic	Glucose Metabolism Disorders	MIR4513
Metabolic	Glucose Metabolism Disorders	TRMT10A
Metabolic	Glucose Metabolism Disorders	SOCS3
Metabolic	Glucose Metabolism Disorders	SCN2A
Metabolic	Glucose Metabolism Disorders	HKDC1
Metabolic	Glucose Metabolism Disorders	ABCC8
Metabolic	Glucose Metabolism Disorders	GCK
Metabolic	Glucose Metabolism Disorders	IFI30
Metabolic	Glucose Metabolism Disorders	CYC1
Metabolic	Glucose Metabolism Disorders	GCKR
Metabolic	Glucose Metabolism Disorders	CP
Metabolic	Glucose Metabolism Disorders	LMNA
Metabolic	Glucose Metabolism Disorders	NOS2
Metabolic	Glucose Metabolism Disorders	HNF1B
Metabolic	Glucose Metabolism Disorders	EIF2AK3
Metabolic	Glucose Metabolism Disorders	FOXP3
Metabolic	Glucose Metabolism Disorders	GATA6
Metabolic	Glucose Metabolism Disorders	HFE
Metabolic	Glucose Metabolism Disorders	HNF1A
Metabolic	Glucose Metabolism Disorders	KCNJ11
Metabolic	Glucose Metabolism Disorders	PPARA
Metabolic	Glucose Metabolism Disorders	WFS1
Metabolic	Glucose Metabolism Disorders	HNF4A
Metabolic	Glucose Metabolism Disorders	CEL
Metabolic	Glucose Metabolism Disorders	IGF1
Metabolic	Glucose Metabolism Disorders	IRS2
Metabolic	Glucose Metabolism Disorders	AVP
Metabolic	Glucose Metabolism Disorders	AVPR2
Metabolic	Glucose Metabolism Disorders	AQP2
Metabolic	Glucose Metabolism Disorders	DNAJC3
Metabolic	Glucose Metabolism Disorders	CAPN10
Metabolic	Glucose Metabolism Disorders	CD38
Metabolic	Glucose Metabolism Disorders	IRS1
Metabolic	Glucose Metabolism Disorders	OGG1
Metabolic	Glucose Metabolism Disorders	CPE
Metabolic	Glucose Metabolism Disorders	PDX1
Metabolic	Glucose Metabolism Disorders	SLC2A2
Metabolic	Glucose Metabolism Disorders	ZFP57
Metabolic	Glucose Metabolism Disorders	GH1
Metabolic	Glucose Metabolism Disorders	NEUROD1
Metabolic	Glucose Metabolism Disorders	APOE
Metabolic	Glucose Metabolism Disorders	CAT
Metabolic	Glucose Metabolism Disorders	FN3K
Metabolic	Glucose Metabolism Disorders	GPD2
Metabolic	Glucose Metabolism Disorders	HMGA1
Metabolic	Glucose Metabolism Disorders	KLF11
Metabolic	Glucose Metabolism Disorders	ADIPOQ
Metabolic	Glucose Metabolism Disorders	CLPS
Metabolic	Glucose Metabolism Disorders	KCNJ15
Metabolic	Glucose Metabolism Disorders	PTGS2
Metabolic	Glucose Metabolism Disorders	ACSL1
Metabolic	Glucose Metabolism Disorders	INSR
Metabolic	Glucose Metabolism Disorders	TNF
Metabolic	Glucose Metabolism Disorders	SREBF1
Metabolic	Glucose Metabolism Disorders	FABP2
Metabolic	Glucose Metabolism Disorders	AKR1B1
Metabolic	Glucose Metabolism Disorders	MT1A
Metabolic	Glucose Metabolism Disorders	INS
Metabolic	Glucose Metabolism Disorders	ACACB
Metabolic	Glucose Metabolism Disorders	ENPP1
Metabolic	Glucose Metabolism Disorders	PCBD1
Metabolic	Glucose Metabolism Disorders	PPARD
Metabolic	Glucose Metabolism Disorders	PAX4
Metabolic	Glucose Metabolism Disorders	BLK
Metabolic	Glucose Metabolism Disorders	KRT17
Metabolic	Glucose Metabolism Disorders	MTTP
Metabolic	Glucose Metabolism Disorders	PASK
Metabolic	Glucose Metabolism Disorders	PTPRD
Metabolic	Glucose Metabolism Disorders	GLIS3
Metabolic	Glucose Metabolism Disorders	RFX6
Metabolic	Glucose Metabolism Disorders	GIPR
Metabolic	Glucose Metabolism Disorders	HK2
Metabolic	Glucose Metabolism Disorders	IAPP
Metabolic	Glucose Metabolism Disorders	SLC2A4
Metabolic	Glucose Metabolism Disorders	GCGR
Metabolic	Glucose Metabolism Disorders	MNX1
Metabolic	Glucose Metabolism Disorders	SLC19A2
Metabolic	Glucose Metabolism Disorders	PTF1A
Metabolic	Glucose Metabolism Disorders	NEUROG3
Metabolic	Glucose Metabolism Disorders	NKX2-2
Metabolic	Glucose Metabolism Disorders	SELL
Metabolic	Glucose Metabolism Disorders	WNT5B
Metabolic	Glucose Metabolism Disorders	CBLB
Metabolic	Glucose Metabolism Disorders	PRF1
Metabolic	Glucose Metabolism Disorders	SIRT1
Metabolic	Glucose Metabolism Disorders	CTLA4
Metabolic	Glucose Metabolism Disorders	IFIH1
Metabolic	Glucose Metabolism Disorders	IL4R
Metabolic	Glucose Metabolism Disorders	SUMO4
Metabolic	Glucose Metabolism Disorders	TAP2
Metabolic	Glucose Metabolism Disorders	TBX21
Metabolic	Glucose Metabolism Disorders	TCF7
Metabolic	Glucose Metabolism Disorders	CLEC2D
Metabolic	Glucose Metabolism Disorders	IL10
Metabolic	Glucose Metabolism Disorders	IL2RA
Metabolic	Glucose Metabolism Disorders	PTPN22
Metabolic	Glucose Metabolism Disorders	OAS1
Metabolic	Glucose Metabolism Disorders	ALMS1
Metabolic	Glucose Metabolism Disorders	BTC
Metabolic	Glucose Metabolism Disorders	XYLT1
Metabolic	Glucose Metabolism Disorders	ATP2A3
Metabolic	Glucose Metabolism Disorders	BBS10
Metabolic	Glucose Metabolism Disorders	ISL1
Metabolic	Glucose Metabolism Disorders	MAPK8IP1
Metabolic	Glucose Metabolism Disorders	LIPE
Metabolic	Glucose Metabolism Disorders	ARHGEF11
Metabolic	Glucose Metabolism Disorders	CDK11A
Metabolic	Glucose Metabolism Disorders	DBI
Metabolic	Glucose Metabolism Disorders	FABP6
Metabolic	Glucose Metabolism Disorders	MACF1
Metabolic	Glucose Metabolism Disorders	PIK3C2G
Metabolic	Glucose Metabolism Disorders	PPARGC1A
Metabolic	Glucose Metabolism Disorders	SLC30A8
Metabolic	Glucose Metabolism Disorders	SOD3
Metabolic	Glucose Metabolism Disorders	THADA
Metabolic	Glucose Metabolism Disorders	UTS2
Metabolic	Glucose Metabolism Disorders	ABCC9
Metabolic	Glucose Metabolism Disorders	FTO
Metabolic	Glucose Metabolism Disorders	KLF7
Metabolic	Glucose Metabolism Disorders	LIPC
Metabolic	Glucose Metabolism Disorders	OGA
Metabolic	Glucose Metabolism Disorders	NOS3
Metabolic	Glucose Metabolism Disorders	PIK3R1
Metabolic	Glucose Metabolism Disorders	PYY
Metabolic	Glucose Metabolism Disorders	SOS1
Metabolic	Glucose Metabolism Disorders	TCF7L2
Metabolic	Glucose Metabolism Disorders	APOM
Metabolic	Glucose Metabolism Disorders	CACNA1E
Metabolic	Glucose Metabolism Disorders	GFPT1
Metabolic	Glucose Metabolism Disorders	HHEX
Metabolic	Glucose Metabolism Disorders	LPIN2
Metabolic	Glucose Metabolism Disorders	PCSK2
Metabolic	Glucose Metabolism Disorders	PTEN
Metabolic	Glucose Metabolism Disorders	RBP4
Metabolic	Glucose Metabolism Disorders	RETN
Metabolic	Glucose Metabolism Disorders	THEM4
Metabolic	Glucose Metabolism Disorders	ZFAND3
Metabolic	Glucose Metabolism Disorders	TGM2
Metabolic	Glucose Metabolism Disorders	ADRB3
Metabolic	Glucose Metabolism Disorders	PAM
Metabolic	Glucose Metabolism Disorders	PINK1
Metabolic	Glucose Metabolism Disorders	PPARG
Metabolic	Glucose Metabolism Disorders	PPIP5K2
Metabolic	Glucose Metabolism Disorders	TBC1D4
Metabolic	Glucose Metabolism Disorders	ARAP1
Metabolic	Glucose Metabolism Disorders	GRK5
Metabolic	Glucose Metabolism Disorders	CHRM3
Metabolic	Glucose Metabolism Disorders	KCNQ1
Metabolic	Glucose Metabolism Disorders	FABP3
Metabolic	Glucose Metabolism Disorders	NR1H2
Metabolic	Glucose Metabolism Disorders	IGF2R
Metabolic	Glucose Metabolism Disorders	LTA
Metabolic	Glucose Metabolism Disorders	PTGES2
Metabolic	Glucose Metabolism Disorders	CCND2
Metabolic	Glucose Metabolism Disorders	EXT2
Metabolic	Glucose Metabolism Disorders	MAP4K5
Metabolic	Glucose Metabolism Disorders	LARS2
Metabolic	Glucose Metabolism Disorders	EEA1
Metabolic	Glucose Metabolism Disorders	KCNIP1
Metabolic	Glucose Metabolism Disorders	UCP1
Metabolic	Glucose Metabolism Disorders	RXRG
Metabolic	Glucose Metabolism Disorders	NPY
Metabolic	Glucose Metabolism Disorders	NPPB
Metabolic	Glucose Metabolism Disorders	MATN4
Metabolic	Glucose Metabolism Disorders	L1CAM
Metabolic	Glucose Metabolism Disorders	CDKN1C
Metabolic	Glucose Metabolism Disorders	IGF2
Metabolic	Glucose Metabolism Disorders	AGER
Metabolic	Glucose Metabolism Disorders	IER3IP1
Metabolic	Glucose Metabolism Disorders	WDR62
Metabolic	Glucose Metabolism Disorders	CCN2
Metabolic	Glucose Metabolism Disorders	POMC
Metabolic	Glucose Metabolism Disorders	ADRB2
Metabolic	Glucose Metabolism Disorders	AGRP
Metabolic	Glucose Metabolism Disorders	SORBS1
Metabolic	Glucose Metabolism Disorders	UCP3
Metabolic	Glucose Metabolism Disorders	OPA1
Metabolic	Glucose Metabolism Disorders	PLIN1
Metabolic	Glucose Metabolism Disorders	SLC29A3
Metabolic	Glucose Metabolism Disorders	PRPS1
Metabolic	Glucose Metabolism Disorders	DCN
Metabolic	Glucose Metabolism Disorders	IGFBP1
Metabolic	Glucose Metabolism Disorders	AKT2
Metabolic	Glucose Metabolism Disorders	KCNJ9
Metabolic	Glucose Metabolism Disorders	SLC16A1
Metabolic	Glucose Metabolism Disorders	CSMD1
Metabolic	Glucose Metabolism Disorders	GLUD1
Metabolic	Glucose Metabolism Disorders	GNAS
Metabolic	Glucose Metabolism Disorders	KCNJ10
Metabolic	Glucose Metabolism Disorders	NOTCH2
Metabolic	Glucose Metabolism Disorders	PC
Metabolic	Glucose Metabolism Disorders	RYR3
Metabolic	Glucose Metabolism Disorders	SCN8A
Metabolic	Glucose Metabolism Disorders	SULF1
Metabolic	Glucose Metabolism Disorders	TLL1
Metabolic	Glucose Metabolism Disorders	TRPC5
Metabolic	Glucose Metabolism Disorders	TRPV3
Metabolic	Glucose Metabolism Disorders	UCP2
Metabolic	Glucose Metabolism Disorders	DMXL2
Metabolic	Glucose Metabolism Disorders	SEL1L
Metabolic	Glucose Metabolism Disorders	G6PC
Metabolic	Glucose Metabolism Disorders	HADH
Metabolic	Glucose Metabolism Disorders	GYS2
Metabolic	Glucose Metabolism Disorders	AKT3
Metabolic	Glucose Metabolism Disorders	NSD1
Metabolic	Hypercholesterolemia	GHR
Metabolic	Hypercholesterolemia	CEL
Metabolic	Hypercholesterolemia	ABCA1
Metabolic	Hypercholesterolemia	ABCG5
Metabolic	Hypercholesterolemia	ABCG8
Metabolic	Hypercholesterolemia	AMPD1
Metabolic	Hypercholesterolemia	APOB
Metabolic	Hypercholesterolemia	CH25H
Metabolic	Hypercholesterolemia	CPT2
Metabolic	Hypercholesterolemia	CYP2D6
Metabolic	Hypercholesterolemia	GCKR
Metabolic	Hypercholesterolemia	HNF1B
Metabolic	Hypercholesterolemia	INSIG2
Metabolic	Hypercholesterolemia	LCAT
Metabolic	Hypercholesterolemia	LDLR
Metabolic	Hypercholesterolemia	LDLRAP1
Metabolic	Hypercholesterolemia	LIPE
Metabolic	Hypercholesterolemia	LIPG
Metabolic	Hypercholesterolemia	LPIN1
Metabolic	Hypercholesterolemia	PCSK9
Metabolic	Hypercholesterolemia	PLIN1
Metabolic	Hypercholesterolemia	SORT1
Metabolic	Hypercholesterolemia	SREBF2
Metabolic	Hypercholesterolemia	STAP1
Metabolic	Hypercholesterolemia	PAX4
Metabolic	Hypercholesterolemia	CYP7A1
Metabolic	Hypercholesterolemia	ZMPSTE24
Metabolic	Hypercholesterolemia	NPC1L1
Metabolic	Iron metabolism disorder	CP
Metabolic	Iron metabolism disorder	HFE
Metabolic	Iron metabolism disorder	TFR2
Metabolic	Iron metabolism disorder	HAMP
Metabolic	Iron metabolism disorder	PLA2G6
Metabolic	Iron metabolism disorder	TMPRSS6
Metabolic	Iron metabolism disorder	TF
Metabolic	Iron metabolism disorder	CYBRD1
Metabolic	Iron metabolism disorder	SLC40A1
Metabolic	Iron metabolism disorder	FTH1
Metabolic	Iron metabolism disorder	TGFBR2
Metabolic	Iron metabolism disorder	GNPAT
Metabolic	Iron metabolism disorder	MTSS2
Metabolic	Iron metabolism disorder	SLC11A2
Metabolic	Iron metabolism disorder	C19orf12
Metabolic	Iron metabolism disorder	COASY
Metabolic	Iron metabolism disorder	FA2H
Metabolic	Iron metabolism disorder	PANK2
Metabolic	Iron metabolism disorder	WDR45
Metabolic	Iron metabolism disorder	ALAS2
Metabolic	Iron metabolism disorder	HJV
Metabolic	Lipid metabolism disorders	GBA
Metabolic	Lipid metabolism disorders	PSAP
Metabolic	Lipid metabolism disorders	HEXA
Metabolic	Lipid metabolism disorders	C5AR2
Metabolic	Lipid metabolism disorders	LRRK2
Metabolic	Lipid metabolism disorders	PPARG
Metabolic	Lipid metabolism disorders	LIPC
Metabolic	Lipid metabolism disorders	LPL
Metabolic	Lipid metabolism disorders	LCAT
Metabolic	Lipid metabolism disorders	PPARA
Metabolic	Lipid metabolism disorders	USF1
Metabolic	Lipid metabolism disorders	MTO1
Metabolic	Lipid metabolism disorders	PRKAG2
Metabolic	Lipid metabolism disorders	APOA4
Metabolic	Lipid metabolism disorders	APOE
Metabolic	Lipid metabolism disorders	APOA1
Metabolic	Lipid metabolism disorders	PCSK9
Metabolic	Lipid metabolism disorders	RXRG
Metabolic	Lipid metabolism disorders	TNF
Metabolic	Lipid metabolism disorders	ANGPTL3
Metabolic	Lipid metabolism disorders	SREBF1
Metabolic	Lipid metabolism disorders	MIR4513
Metabolic	Lipid metabolism disorders	PCDH15
Metabolic	Lipid metabolism disorders	ETFDH
Metabolic	Lipid metabolism disorders	PNPLA2
Metabolic	Lipid metabolism disorders	LRP5
Metabolic	Lipid metabolism disorders	PLIN1
Metabolic	Lipid metabolism disorders	LIPE
Metabolic	Lipid metabolism disorders	SOAT2
Metabolic	Lipid metabolism disorders	APOA5
Metabolic	Lipid metabolism disorders	ASAH1
Metabolic	Lipid metabolism disorders	GALC
Metabolic	Lipid metabolism disorders	SMPD1
Metabolic	Lipid metabolism disorders	NPC1
Metabolic	Lipid metabolism disorders	NPC2
Metabolic	Lipid metabolism disorders	GLA
Metabolic	Lipid metabolism disorders	ARSA
Metabolic	Metabolic syndrome	UCP2
Metabolic	Metabolic syndrome	ADA
Metabolic	Metabolic syndrome	NPC1
Metabolic	Metabolic syndrome	HPRT1
Metabolic	Metabolic syndrome	CFTR
Metabolic	Metabolic syndrome	LMNA
Metabolic	Metabolic syndrome	ZMPSTE24
Metabolic	Metabolic syndrome	DNA2
Metabolic	Metabolic syndrome	ALDOA
Metabolic	Metabolic syndrome	LRP6
Metabolic	Metabolic syndrome	TFR2
Metabolic	Metabolic syndrome	PYY
Metabolic	Metabolic syndrome	DYRK1B
Metabolic	Metabolic syndrome	SLC35D3
Metabolic	Metabolic syndrome	SIRT3
Metabolic	Metabolic syndrome	STEAP4
Metabolic	Metabolic syndrome	FTO
Metabolic	Metabolic syndrome	SCG3
Metabolic	Metabolic syndrome	APOL6
Metabolic	Metabolic syndrome	CD36
Metabolic	Metabolic syndrome	RGS2
Metabolic	Metabolic syndrome	MMAB
Metabolic	Metabolic syndrome	MEF2C
Metabolic	Metabolic syndrome	WWOX
Metabolic	Metabolic syndrome	ADIPOQ
Metabolic	Metabolic syndrome	ADRA2B
Metabolic	Metabolic syndrome	XRCC4
Metabolic	Mitochondrial disease	FARS2
Metabolic	Mitochondrial disease	MFN2
Metabolic	Mitochondrial disease	SCO2
Metabolic	Mitochondrial disease	TMEM70
Metabolic	Mitochondrial disease	LYRM7
Metabolic	Mitochondrial disease	SUCLA2
Metabolic	Mitochondrial disease	SDHD
Metabolic	Mitochondrial disease	EARS2
Metabolic	Mitochondrial disease	SUCLG1
Metabolic	Mitochondrial disease	TACO1
Metabolic	Mitochondrial disease	NFU1
Metabolic	Mitochondrial disease	POLG
Metabolic	Mitochondrial disease	ATP5F1E
Metabolic	Mitochondrial disease	AARS2
Metabolic	Mitochondrial disease	MRPL44
Metabolic	Mitochondrial disease	TSFM
Metabolic	Mitochondrial disease	NDUFA1
Metabolic	Mitochondrial disease	NDUFA2
Metabolic	Mitochondrial disease	NDUFAF5
Metabolic	Mitochondrial disease	NDUFS1
Metabolic	Mitochondrial disease	NDUFAF2
Metabolic	Mitochondrial disease	NDUFS6
Metabolic	Mitochondrial disease	NDUFA11
Metabolic	Mitochondrial disease	NDUFS2
Metabolic	Mitochondrial disease	NFS1
Metabolic	Mitochondrial disease	TTC19
Metabolic	Mitochondrial disease	UQCRC2
Metabolic	Mitochondrial disease	PARL
Metabolic	Mitochondrial disease	TRMU
Metabolic	Mitochondrial disease	POLG2
Metabolic	Mitochondrial disease	GARS1
Metabolic	Mitochondrial disease	TWNK
Metabolic	Mitochondrial disease	DGUOK
Metabolic	Mitochondrial disease	MPV17
Metabolic	Mitochondrial disease	RRM2B
Metabolic	Mitochondrial disease	TK2
Metabolic	Mitochondrial disease	AGK
Metabolic	Mitochondrial disease	DNA2
Metabolic	Mitochondrial disease	MFF
Metabolic	Mitochondrial disease	AIFM1
Metabolic	Mitochondrial disease	TARS2
Metabolic	Mitochondrial disease	VARS2
Metabolic	Mitochondrial disease	FBXL4
Metabolic	Mitochondrial disease	ATP5F1A
Metabolic	Mitochondrial disease	FOXRED1
Metabolic	Mitochondrial disease	HMGCS2
Metabolic	Mitochondrial disease	FDX2
Metabolic	Mitochondrial disease	SLC25A4
Metabolic	Mitochondrial disease	PUS1
Metabolic	Mitochondrial disease	CHCHD10
Metabolic	Mitochondrial disease	TYMP
Metabolic	Mitochondrial disease	SLC25A3
Metabolic	Mitochondrial disease	COA6
Metabolic	Mitochondrial disease	MRPS16
Metabolic	Mitochondrial disease	MRPS22
Metabolic	Mitochondrial disease	NDUFS4
Metabolic	Mitochondrial disease	HADHA
Metabolic	Mitochondrial disease	HADHB
Metabolic	Mitochondrial disease	OPA1
Metabolic	Mitochondrial disease	BOLA3
Metabolic	Mitochondrial disease	MGME1
Metabolic	Mitochondrial disease	PCK2
Cancer	Cancer	ABI1
Cancer	Cancer	ABL1
Cancer	Cancer	ABL2
Cancer	Cancer	ACKR3
Cancer	Cancer	ACSL3
Cancer	Cancer	ACVR1
Cancer	Cancer	ACVR2A
Cancer	Cancer	AFDN
Cancer	Cancer	AFF1
Cancer	Cancer	AFF3
Cancer	Cancer	AFF4
Cancer	Cancer	AKT1
Cancer	Cancer	AKT2
Cancer	Cancer	ALK
Cancer	Cancer	AMER1
Cancer	Cancer	APC
Cancer	Cancer	APOBEC3B
Cancer	Cancer	AR
Cancer	Cancer	ARHGAP26
Cancer	Cancer	ARHGEF12
Cancer	Cancer	ARID1A
Cancer	Cancer	ARID1B
Cancer	Cancer	ARID2
Cancer	Cancer	ARNT
Cancer	Cancer	ASPSCR1
Cancer	Cancer	ASXL1
Cancer	Cancer	ATF1
Cancer	Cancer	ATIC
Cancer	Cancer	ATM
Cancer	Cancer	ATP1A1
Cancer	Cancer	ATP2B3
Cancer	Cancer	ATR
Cancer	Cancer	ATRX
Cancer	Cancer	AXIN1
Cancer	Cancer	AXIN2
Cancer	Cancer	B2M
Cancer	Cancer	BAP1
Cancer	Cancer	BARD1
Cancer	Cancer	BAX
Cancer	Cancer	BCL10
Cancer	Cancer	BCL11A
Cancer	Cancer	BCL11B
Cancer	Cancer	BCL2
Cancer	Cancer	BCL3
Cancer	Cancer	BCL6
Cancer	Cancer	BCL7A
Cancer	Cancer	BCL9
Cancer	Cancer	BCL9L
Cancer	Cancer	BCOR
Cancer	Cancer	BCORL1
Cancer	Cancer	BCR
Cancer	Cancer	BIRC3
Cancer	Cancer	BLM
Cancer	Cancer	BMPR1A
Cancer	Cancer	BRAF
Cancer	Cancer	BRCA1
Cancer	Cancer	BRCA2
Cancer	Cancer	BRD3
Cancer	Cancer	BRD4
Cancer	Cancer	BRIP1
Cancer	Cancer	BTG1
Cancer	Cancer	BTK
Cancer	Cancer	BUB1B
Cancer	Cancer	CACNA1D
Cancer	Cancer	CALR
Cancer	Cancer	CAMTA1
Cancer	Cancer	CANT1
Cancer	Cancer	CARD11
Cancer	Cancer	CARS1
Cancer	Cancer	CASP8
Cancer	Cancer	CBFA2T3
Cancer	Cancer	CBFB
Cancer	Cancer	CBL
Cancer	Cancer	CBLB
Cancer	Cancer	CBLC
Cancer	Cancer	CCDC6
Cancer	Cancer	CCNB1IP1
Cancer	Cancer	CCND1
Cancer	Cancer	CCND2
Cancer	Cancer	CCND3
Cancer	Cancer	CCNE1
Cancer	Cancer	CD274
Cancer	Cancer	CD74
Cancer	Cancer	CD79A
Cancer	Cancer	CD79B
Cancer	Cancer	CDC73
Cancer	Cancer	CDH1
Cancer	Cancer	CDH11
Cancer	Cancer	CDK12
Cancer	Cancer	CDK4
Cancer	Cancer	CDK6
Cancer	Cancer	CDKN1B
Cancer	Cancer	CDKN2A
Cancer	Cancer	CDKN2C
Cancer	Cancer	CDX2
Cancer	Cancer	CEBPA
Cancer	Cancer	CHCHD7
Cancer	Cancer	CHD4
Cancer	Cancer	CHEK2
Cancer	Cancer	CIC
Cancer	Cancer	CIITA
Cancer	Cancer	CLIP1
Cancer	Cancer	CLTC
Cancer	Cancer	CLTCL1
Cancer	Cancer	CNBP
Cancer	Cancer	CNOT3
Cancer	Cancer	CNTRL
Cancer	Cancer	COL1A1
Cancer	Cancer	COL2A1
Cancer	Cancer	CREB1
Cancer	Cancer	CREB3L1
Cancer	Cancer	CREB3L2
Cancer	Cancer	CREBBP
Cancer	Cancer	CRLF2
Cancer	Cancer	CRTC1
Cancer	Cancer	CRTC3
Cancer	Cancer	CSF3R
Cancer	Cancer	CTCF
Cancer	Cancer	CTNNB1
Cancer	Cancer	CUX1
Cancer	Cancer	CXCR4
Cancer	Cancer	CYLD
Cancer	Cancer	DAXX
Cancer	Cancer	DCTN1
Cancer	Cancer	DDB2
Cancer	Cancer	DDIT3
Cancer	Cancer	DDR2
Cancer	Cancer	DDX10
Cancer	Cancer	DDX3X
Cancer	Cancer	DDX5
Cancer	Cancer	DDX6
Cancer	Cancer	DEK
Cancer	Cancer	DICER1
Cancer	Cancer	DNAJB1
Cancer	Cancer	DNM2
Cancer	Cancer	DNMT3A
Cancer	Cancer	DROSHA
Cancer	Cancer	EBF1
Cancer	Cancer	EGFR
Cancer	Cancer	EIF3E
Cancer	Cancer	EIF4A2
Cancer	Cancer	ELF4
Cancer	Cancer	ELK4
Cancer	Cancer	ELL
Cancer	Cancer	EML4
Cancer	Cancer	EP300
Cancer	Cancer	EPAS1
Cancer	Cancer	EPS15
Cancer	Cancer	ERBB2
Cancer	Cancer	ERBB3
Cancer	Cancer	ERBB4
Cancer	Cancer	ERC1
Cancer	Cancer	ERCC2
Cancer	Cancer	ERCC3
Cancer	Cancer	ERCC4
Cancer	Cancer	ERCC5
Cancer	Cancer	ERG
Cancer	Cancer	ESR1
Cancer	Cancer	ETNK1
Cancer	Cancer	ETV1
Cancer	Cancer	ETV4
Cancer	Cancer	ETV5
Cancer	Cancer	ETV6
Cancer	Cancer	EWSR1
Cancer	Cancer	EXT1
Cancer	Cancer	EXT2
Cancer	Cancer	EZH2
Cancer	Cancer	EZR
Cancer	Cancer	FANCA
Cancer	Cancer	FANCC
Cancer	Cancer	FANCD2
Cancer	Cancer	FANCE
Cancer	Cancer	FANCF
Cancer	Cancer	FANCG
Cancer	Cancer	FAS
Cancer	Cancer	FAT1
Cancer	Cancer	FAT4
Cancer	Cancer	FBXO11
Cancer	Cancer	FBXW7
Cancer	Cancer	FCGR2B
Cancer	Cancer	FCRL4
Cancer	Cancer	FES
Cancer	Cancer	FEV
Cancer	Cancer	FGFR1
Cancer	Cancer	CEP43
Cancer	Cancer	FGFR2
Cancer	Cancer	FGFR3
Cancer	Cancer	FGFR4
Cancer	Cancer	FH
Cancer	Cancer	FHIT
Cancer	Cancer	FIP1L1
Cancer	Cancer	FLCN
Cancer	Cancer	FLI1
Cancer	Cancer	FLT3
Cancer	Cancer	FLT4
Cancer	Cancer	FOXA1
Cancer	Cancer	FOXL2
Cancer	Cancer	FOXO1
Cancer	Cancer	FOXO3
Cancer	Cancer	FOXO4
Cancer	Cancer	FOXP1
Cancer	Cancer	FSTL3
Cancer	Cancer	FUBP1
Cancer	Cancer	FUS
Cancer	Cancer	GAS7
Cancer	Cancer	GATA1
Cancer	Cancer	GATA2
Cancer	Cancer	GATA3
Cancer	Cancer	GNA11
Cancer	Cancer	GNAQ
Cancer	Cancer	GNAS
Cancer	Cancer	GOLGA5
Cancer	Cancer	GOPC
Cancer	Cancer	GPC3
Cancer	Cancer	GPHN
Cancer	Cancer	GRIN2A
Cancer	Cancer	H3-3A
Cancer	Cancer	H3-3B
Cancer	Cancer	HERPUD1
Cancer	Cancer	HEY1
Cancer	Cancer	HIF1A
Cancer	Cancer	HIP1
Cancer	Cancer	H3C2
Cancer	Cancer	H4C9
Cancer	Cancer	HLA-A
Cancer	Cancer	HLF
Cancer	Cancer	HMGA1
Cancer	Cancer	HMGA2
Cancer	Cancer	HNF1A
Cancer	Cancer	HNRNPA2B1
Cancer	Cancer	HOOK3
Cancer	Cancer	HOXA11
Cancer	Cancer	HOXA13
Cancer	Cancer	HOXA9
Cancer	Cancer	HOXC11
Cancer	Cancer	HOXC13
Cancer	Cancer	HOXD11
Cancer	Cancer	HOXD13
Cancer	Cancer	HRAS
Cancer	Cancer	HSP90AA1
Cancer	Cancer	HSP90AB1
Cancer	Cancer	IDH1
Cancer	Cancer	IDH2
Cancer	Cancer	IGH
Cancer	Cancer	IGK
Cancer	Cancer	IGL
Cancer	Cancer	IKBKB
Cancer	Cancer	IKZF1
Cancer	Cancer	IL2
Cancer	Cancer	IL21R
Cancer	Cancer	IL6ST
Cancer	Cancer	IL7R
Cancer	Cancer	IRF4
Cancer	Cancer	IRS4
Cancer	Cancer	ITK
Cancer	Cancer	JAK1
Cancer	Cancer	JAK2
Cancer	Cancer	JAK3
Cancer	Cancer	JUN
Cancer	Cancer	KAT6A
Cancer	Cancer	KAT6B
Cancer	Cancer	KCNJ5
Cancer	Cancer	KDM5A
Cancer	Cancer	KDM5C
Cancer	Cancer	KDM6A
Cancer	Cancer	KDR
Cancer	Cancer	KDSR
Cancer	Cancer	KEAP1
Cancer	Cancer	KIF5B
Cancer	Cancer	KIT
Cancer	Cancer	KLF4
Cancer	Cancer	KLF6
Cancer	Cancer	KLK2
Cancer	Cancer	KMT2A
Cancer	Cancer	KMT2C
Cancer	Cancer	KMT2D
Cancer	Cancer	KNL1
Cancer	Cancer	KRAS
Cancer	Cancer	KTN1
Cancer	Cancer	LASP1
Cancer	Cancer	LATS1
Cancer	Cancer	LATS2
Cancer	Cancer	LCK
Cancer	Cancer	LEF1
Cancer	Cancer	LIFR
Cancer	Cancer	LMNA
Cancer	Cancer	LMO1
Cancer	Cancer	LMO2
Cancer	Cancer	LPP
Cancer	Cancer	LRIG3
Cancer	Cancer	LRP1B
Cancer	Cancer	LYL1
Cancer	Cancer	LZTR1
Cancer	Cancer	MAF
Cancer	Cancer	MAFB
Cancer	Cancer	MALT1
Cancer	Cancer	MAML2
Cancer	Cancer	MAP2K1
Cancer	Cancer	MAP2K2
Cancer	Cancer	MAP2K4
Cancer	Cancer	MAP3K1
Cancer	Cancer	MAP3K13
Cancer	Cancer	MAPK1
Cancer	Cancer	MAX
Cancer	Cancer	MDM2
Cancer	Cancer	MDM4
Cancer	Cancer	MECOM
Cancer	Cancer	MED12
Cancer	Cancer	MEN1
Cancer	Cancer	MET
Cancer	Cancer	MITF
Cancer	Cancer	MLF1
Cancer	Cancer	MLH1
Cancer	Cancer	MLLT1
Cancer	Cancer	MLLT10
Cancer	Cancer	MLLT11
Cancer	Cancer	MLLT3
Cancer	Cancer	MLLT6
Cancer	Cancer	MN1
Cancer	Cancer	MPL
Cancer	Cancer	MRTFA
Cancer	Cancer	MSH2
Cancer	Cancer	MSH6
Cancer	Cancer	MSI2
Cancer	Cancer	MSN
Cancer	Cancer	MTCP1
Cancer	Cancer	MTOR
Cancer	Cancer	MUC1
Cancer	Cancer	MUTYH
Cancer	Cancer	MYB
Cancer	Cancer	MYC
Cancer	Cancer	MYCL
Cancer	Cancer	MYCN
Cancer	Cancer	MYD88
Cancer	Cancer	MYH11
Cancer	Cancer	MYH9
Cancer	Cancer	MYO5A
Cancer	Cancer	MYOD1
Cancer	Cancer	NAB2
Cancer	Cancer	NBN
Cancer	Cancer	NCOA1
Cancer	Cancer	NCOA2
Cancer	Cancer	NCOA4
Cancer	Cancer	NCOR1
Cancer	Cancer	NCOR2
Cancer	Cancer	NDRG1
Cancer	Cancer	NF1
Cancer	Cancer	NF2
Cancer	Cancer	NFATC2
Cancer	Cancer	NFE2L2
Cancer	Cancer	NFIB
Cancer	Cancer	NFKB2
Cancer	Cancer	NFKBIE
Cancer	Cancer	NIN
Cancer	Cancer	NKX2-1
Cancer	Cancer	NONO
Cancer	Cancer	NOTCH1
Cancer	Cancer	NOTCH2
Cancer	Cancer	NPM1
Cancer	Cancer	NR4A3
Cancer	Cancer	NRAS
Cancer	Cancer	NRG1
Cancer	Cancer	NSD1
Cancer	Cancer	NSD2
Cancer	Cancer	NSD3
Cancer	Cancer	NT5C2
Cancer	Cancer	NTRK1
Cancer	Cancer	NTRK3
Cancer	Cancer	NUMA1
Cancer	Cancer	NUP214
Cancer	Cancer	NUP98
Cancer	Cancer	NUTM1
Cancer	Cancer	NUTM2B
Cancer	Cancer	NUTM2D
Cancer	Cancer	OLIG2
Cancer	Cancer	P2RY8
Cancer	Cancer	PAFAH1B2
Cancer	Cancer	PALB2
Cancer	Cancer	PATZ1
Cancer	Cancer	PAX3
Cancer	Cancer	PAX5
Cancer	Cancer	PAX7
Cancer	Cancer	PAX8
Cancer	Cancer	PBRM1
Cancer	Cancer	PBX1
Cancer	Cancer	PCM1
Cancer	Cancer	PDCD1LG2
Cancer	Cancer	PDE4DIP
Cancer	Cancer	PDGFB
Cancer	Cancer	PDGFRA
Cancer	Cancer	PDGFRB
Cancer	Cancer	PER1
Cancer	Cancer	PHF6
Cancer	Cancer	PHOX2B
Cancer	Cancer	PICALM
Cancer	Cancer	PIK3CA
Cancer	Cancer	PIK3CB
Cancer	Cancer	PIK3R1
Cancer	Cancer	PIM1
Cancer	Cancer	PLAG1
Cancer	Cancer	PLCG1
Cancer	Cancer	PML
Cancer	Cancer	PMS2
Cancer	Cancer	POLD1
Cancer	Cancer	POLE
Cancer	Cancer	POLQ
Cancer	Cancer	POT1
Cancer	Cancer	POU2AF1
Cancer	Cancer	POU5F1
Cancer	Cancer	PPARG
Cancer	Cancer	PPFIBP1
Cancer	Cancer	PPM1D
Cancer	Cancer	PPP2R1A
Cancer	Cancer	PPP6C
Cancer	Cancer	PRCC
Cancer	Cancer	PRDM1
Cancer	Cancer	PRDM16
Cancer	Cancer	PREX2
Cancer	Cancer	PRF1
Cancer	Cancer	PRKACA
Cancer	Cancer	PRKAR1A
Cancer	Cancer	PRRX1
Cancer	Cancer	PSIP1
Cancer	Cancer	PTCH1
Cancer	Cancer	PTEN
Cancer	Cancer	PTK6
Cancer	Cancer	PTPN11
Cancer	Cancer	PTPN13
Cancer	Cancer	PTPRB
Cancer	Cancer	PTPRC
Cancer	Cancer	PTPRK
Cancer	Cancer	PTPRT
Cancer	Cancer	QKI
Cancer	Cancer	RABEP1
Cancer	Cancer	RAC1
Cancer	Cancer	RAD21
Cancer	Cancer	RAD51B
Cancer	Cancer	RAF1
Cancer	Cancer	RANBP2
Cancer	Cancer	RAP1GDS1
Cancer	Cancer	RARA
Cancer	Cancer	RB1
Cancer	Cancer	RBM10
Cancer	Cancer	RBM15
Cancer	Cancer	RECQL4
Cancer	Cancer	REL
Cancer	Cancer	RET
Cancer	Cancer	RHOA
Cancer	Cancer	RHOH
Cancer	Cancer	RMI2
Cancer	Cancer	RNF213
Cancer	Cancer	RNF43
Cancer	Cancer	ROS1
Cancer	Cancer	RPL10
Cancer	Cancer	RPL22
Cancer	Cancer	RPL5
Cancer	Cancer	RPN1
Cancer	Cancer	RSPO2
Cancer	Cancer	RSPO3
Cancer	Cancer	RUNX1
Cancer	Cancer	RUNX1T1
Cancer	Cancer	SALL4
Cancer	Cancer	SBDS
Cancer	Cancer	SDC4
Cancer	Cancer	SDHA
Cancer	Cancer	SDHAF2
Cancer	Cancer	SDHB
Cancer	Cancer	SDHC
Cancer	Cancer	SDHD
Cancer	Cancer	SET
Cancer	Cancer	SETBP1
Cancer	Cancer	SETD2
Cancer	Cancer	SF3B1
Cancer	Cancer	SFPQ
Cancer	Cancer	SFRP4
Cancer	Cancer	SH2B3
Cancer	Cancer	SH3GL1
Cancer	Cancer	SIX1
Cancer	Cancer	SLC34A2
Cancer	Cancer	SLC45A3
Cancer	Cancer	SMAD2
Cancer	Cancer	SMAD3
Cancer	Cancer	SMAD4
Cancer	Cancer	SMARCA4
Cancer	Cancer	SMARCB1
Cancer	Cancer	SMARCD1
Cancer	Cancer	SMARCE1
Cancer	Cancer	SMO
Cancer	Cancer	SND1
Cancer	Cancer	SOCS1
Cancer	Cancer	SOX2
Cancer	Cancer	SPEN
Cancer	Cancer	SPOP
Cancer	Cancer	SRC
Cancer	Cancer	SRSF2
Cancer	Cancer	SRSF3
Cancer	Cancer	SS18
Cancer	Cancer	SS18L1
Cancer	Cancer	SSX1
Cancer	Cancer	SSX2
Cancer	Cancer	SSX4
Cancer	Cancer	STAG2
Cancer	Cancer	STAT3
Cancer	Cancer	STAT5B
Cancer	Cancer	STAT6
Cancer	Cancer	STIL
Cancer	Cancer	STK11
Cancer	Cancer	STRN
Cancer	Cancer	SUFU
Cancer	Cancer	SUZ12
Cancer	Cancer	SYK
Cancer	Cancer	TAF15
Cancer	Cancer	TAL1
Cancer	Cancer	TAL2
Cancer	Cancer	TBL1XR1
Cancer	Cancer	TBX3
Cancer	Cancer	TCEA1
Cancer	Cancer	TCF12
Cancer	Cancer	TCF3
Cancer	Cancer	TCF7L2
Cancer	Cancer	TCL1A
Cancer	Cancer	TENT5C
Cancer	Cancer	TERT
Cancer	Cancer	TET1
Cancer	Cancer	TET2
Cancer	Cancer	TFE3
Cancer	Cancer	TFEB
Cancer	Cancer	TFG
Cancer	Cancer	TGFBR2
Cancer	Cancer	TLX1
Cancer	Cancer	TLX3
Cancer	Cancer	TMEM127
Cancer	Cancer	TMPRSS2
Cancer	Cancer	TNFAIP3
Cancer	Cancer	TNFRSF14
Cancer	Cancer	TNFRSF17
Cancer	Cancer	TOP1
Cancer	Cancer	TP53
Cancer	Cancer	TP63
Cancer	Cancer	TPM3
Cancer	Cancer	TPM4
Cancer	Cancer	TPR
Cancer	Cancer	TRA
Cancer	Cancer	TRAF7
Cancer	Cancer	TRB
Cancer	Cancer	TRD
Cancer	Cancer	TRIM24
Cancer	Cancer	TRIM27
Cancer	Cancer	TRIM33
Cancer	Cancer	TRIP11
Cancer	Cancer	TRRAP
Cancer	Cancer	TSC1
Cancer	Cancer	TSC2
Cancer	Cancer	TSHR
Cancer	Cancer	U2AF1
Cancer	Cancer	UBR5
Cancer	Cancer	USP6
Cancer	Cancer	USP8
Cancer	Cancer	VHL
Cancer	Cancer	WAS
Cancer	Cancer	WDCP
Cancer	Cancer	WIF1
Cancer	Cancer	WRN
Cancer	Cancer	WT1
Cancer	Cancer	WWTR1
Cancer	Cancer	XPA
Cancer	Cancer	XPC
Cancer	Cancer	XPO1
Cancer	Cancer	YWHAE
Cancer	Cancer	ZBTB16
Cancer	Cancer	ZFHX3
Cancer	Cancer	ZMYM2
Cancer	Cancer	ZNF331
Cancer	Cancer	ZNF384
Cancer	Cancer	ZNF521
Cancer	Cancer	ZRSR2
Cancer	Cancer	ZNF814
Cancer	Cancer	RPSAP58
Cancer	Cancer	C3orf70
Cancer	Cancer	FOXQ1
Cancer	Cancer	HORMAD1
Cancer	Cancer	SNX25
Cancer	Cancer	CHD9
Cancer	Cancer	CEP290
Cancer	Cancer	AHNAK
Cancer	Cancer	CLSPN
Cancer	Cancer	TAOK1
Cancer	Cancer	NUP107
Cancer	Cancer	ERBIN
Cancer	Cancer	CCAR1
Cancer	Cancer	ARFGAP1
Cancer	Cancer	PCDH18
Cancer	Cancer	LIMA1
Cancer	Cancer	ACSL6
Cancer	Cancer	MGA
Cancer	Cancer	TBC1D12
Cancer	Cancer	ZFR2
Cancer	Cancer	CLASP2
Cancer	Cancer	CNOT1
Cancer	Cancer	CCT5
Cancer	Cancer	DIS3
Cancer	Cancer	SF3A3
Cancer	Cancer	TXNIP
Cancer	Cancer	PAIP1
Cancer	Cancer	ARFGEF2
Cancer	Cancer	CARM1
Cancer	Cancer	STAG1
Cancer	Cancer	RBM5
Cancer	Cancer	PTPRU
Cancer	Cancer	THRAP3
Cancer	Cancer	G3BP2
Cancer	Cancer	SETDB1
Cancer	Cancer	MED24
Cancer	Cancer	BCLAF1
Cancer	Cancer	AQR
Cancer	Cancer	EIF2AK3
Cancer	Cancer	TAOK2
Cancer	Cancer	COPS2
Cancer	Cancer	IRS2
Cancer	Cancer	MAP4K3
Cancer	Cancer	CUL2
Cancer	Cancer	PIP5K1A
Cancer	Cancer	SMC1A
Cancer	Cancer	BTG2
Cancer	Cancer	CSDE1
Cancer	Cancer	TRIO
Cancer	Cancer	TP53BP1
Cancer	Cancer	TAF1
Cancer	Cancer	STK4
Cancer	Cancer	SOS2
Cancer	Cancer	SOS1
Cancer	Cancer	RXRA
Cancer	Cancer	RASA1
Cancer	Cancer	PCSK6
Cancer	Cancer	NCF2
Cancer	Cancer	NAP1L1
Cancer	Cancer	MYH10
Cancer	Cancer	MAP3K4
Cancer	Cancer	TNPO1
Cancer	Cancer	IREB2
Cancer	Cancer	HSPA8
Cancer	Cancer	GPS2
Cancer	Cancer	FN1
Cancer	Cancer	FKBP5
Cancer	Cancer	GPC5
Cancer	Cancer	ELF3
Cancer	Cancer	ELF1
Cancer	Cancer	EIF4G1
Cancer	Cancer	EEF1B2
Cancer	Cancer	DLG1
Cancer	Cancer	CHD3
Cancer	Cancer	CDKN1A
Cancer	Cancer	CAT
Cancer	Cancer	CAST
Cancer	Cancer	CAD
Cancer	Cancer	KLF5
Cancer	Cancer	ZFP36L2
Cancer	Cancer	ZFP36L1
Cancer	Cancer	BMPR2
Cancer	Cancer	RHOB
Cancer	Cancer	ANK3
Cancer	Cancer	AHR
Cancer	Cancer	ADAM10
Cancer	Cancer	ACTG1
Cancer	Cancer	ACTB
Cancer	Cancer	MED23
Cancer	Cancer	CUL4B
Cancer	Cancer	RAB40A
Cancer	Cancer	USH2A
Cancer	Cancer	RPGR
Cancer	Cancer	AFF2
Cancer	Cancer	PTPN22
Cancer	Cancer	RYR2
Cancer	Cancer	PTPRD
Cancer	Cancer	OR6A2
Cancer	Cancer	H2BC4
Cancer	Cancer	GPR32
Cancer	Cancer	DCAF4L2
Cancer	Cancer	FAM47C
Cancer	Cancer	PIWIL1
Cancer	Cancer	ATN1
Cancer	Cancer	TLR4
Cancer	Cancer	DGKG
Cancer	Cancer	WNT7A
Cancer	Cancer	KCNB2
Cancer	Cancer	OR2G3
Cancer	Cancer	SRPRA
Cancer	Cancer	H1-2
Cancer	Cancer	OR2L2
Cancer	Cancer	TPRX1
Cancer	Cancer	ATP2B2
Cancer	Cancer	PNPLA3
Cancer	Cancer	AKAP3
Cancer	Cancer	MICA
Cancer	Cancer	ACO1
Cancer	Cancer	ACVR1B
Cancer	Cancer	AKAP9
Cancer	Cancer	ARID4B
Cancer	Cancer	ARNTL
Cancer	Cancer	ASH1L
Cancer	Cancer	ASPM
Cancer	Cancer	BNC2
Cancer	Cancer	BPTF
Cancer	Cancer	CSNK1G3
Cancer	Cancer	CUL1
Cancer	Cancer	DHX15
Cancer	Cancer	EIF1AX
Cancer	Cancer	FMR1
Cancer	Cancer	HCFC1
Cancer	Cancer	ITSN1
Cancer	Cancer	KALRN
Cancer	Cancer	LCP1
Cancer	Cancer	ADGRL2
Cancer	Cancer	LRP6
Cancer	Cancer	MACF1
Cancer	Cancer	MSR1
Cancer	Cancer	MUC20
Cancer	Cancer	MYH14
Cancer	Cancer	NR4A2
Cancer	Cancer	PIK3R3
Cancer	Cancer	POLR2B
Cancer	Cancer	PRKCZ
Cancer	Cancer	PTGS1
Cancer	Cancer	RBBP7
Cancer	Cancer	RFC4
Cancer	Cancer	RHEB
Cancer	Cancer	SEC24D
Cancer	Cancer	SPTAN1
Cancer	Cancer	SRGAP1
Cancer	Cancer	STIP1
Cancer	Cancer	SVEP1
Cancer	Cancer	TFDP1
Cancer	Cancer	TOM1
Cancer	Cancer	DMD
Cancer	Cancer	MIER3
Cancer	Cancer	ATP6V0D2
Cancer	Cancer	SLC9A9
Cancer	Cancer	PTPN12
Cancer	Cancer	CDC27
Cancer	Cancer	MAP7
Cancer	Cancer	FZD3
Cancer	Cancer	MYO1B
Cancer	Cancer	TCERG1
Cancer	Cancer	TTN
Cancer	Cancer	GRIK3
Cancer	Cancer	GPC6
Cancer	Cancer	EDNRB
Cancer	Cancer	SOX9
Cancer	Cancer	GALNT17
Cancer	Cancer	PCBP1
Cancer	Cancer	TRIM23
Cancer	Cancer	NTN4
Cancer	Cancer	SIRT4
Cancer	Cancer	GOT1
Cancer	Cancer	BRWD1
Cancer	Cancer	FXR1
Cancer	Cancer	NR2F2
Cancer	Cancer	RTN4
Cancer	Cancer	SRGAP3
Cancer	Cancer	SYNCRIP
Cancer	Cancer	WIPF1
Cancer	Cancer	ZC3H11A
Cancer	Cancer	SLC26A3
Cancer	Cancer	CD1D
Cancer	Cancer	CHD8
Cancer	Cancer	KEL
Cancer	Cancer	MUC17
Cancer	Cancer	AZGP1
Cancer	Cancer	NUP210L
Cancer	Cancer	SPTA1
Cancer	Cancer	TCHH
Cancer	Cancer	ABCC9
Cancer	Cancer	COL1A2
Cancer	Cancer	NLRP5
Cancer	Cancer	GABRA6
Cancer	Cancer	SEMA3C
Cancer	Cancer	SCN9A
Cancer	Cancer	CDH18
Cancer	Cancer	ABCB1
Cancer	Cancer	DRD5
Cancer	Cancer	ADAM29
Cancer	Cancer	SEMG1
Cancer	Cancer	TPTE2
Cancer	Cancer	CDH9
Cancer	Cancer	CALCR
Cancer	Cancer	TRPV6
Cancer	Cancer	DCAF12L2
Cancer	Cancer	SEMA3E
Cancer	Cancer	SULT1B1
Cancer	Cancer	DYNC1I1
Cancer	Cancer	ZNF99
Cancer	Cancer	MMP13
Cancer	Cancer	CARD6
Cancer	Cancer	ZNF844
Cancer	Cancer	LRRC55
Cancer	Cancer	IL18RAP
Cancer	Cancer	AFM
Cancer	Cancer	UGT2A3
Cancer	Cancer	GABRB2
Cancer	Cancer	GABRA1
Cancer	Cancer	FGA
Cancer	Cancer	FRMD7
Cancer	Cancer	SIGLEC8
Cancer	Cancer	FOXR2
Cancer	Cancer	ANKRD36
Cancer	Cancer	WNT2
Cancer	Cancer	LUM
Cancer	Cancer	RFX6
Cancer	Cancer	GPX5
Cancer	Cancer	PODNL1
Cancer	Cancer	CD3EAP
Cancer	Cancer	CDHR3
Cancer	Cancer	KRTAP20-2
Cancer	Cancer	ODF4
Cancer	Cancer	LCE4A
Cancer	Cancer	CDX4
Cancer	Cancer	PLCH2
Cancer	Cancer	PARD6B
Cancer	Cancer	TMEM147
Cancer	Cancer	ACAD8
Cancer	Cancer	ARHGEF6
Cancer	Cancer	CASP1
Cancer	Cancer	CLOCK
Cancer	Cancer	HDAC9
Cancer	Cancer	NEDD4L
Cancer	Cancer	NFATC4
Cancer	Cancer	PRPF8
Cancer	Cancer	SIN3A
Cancer	Cancer	TJP1
Cancer	Cancer	EPHA2
Cancer	Cancer	ZNF750
Cancer	Cancer	OTUD7A
Cancer	Cancer	HLA-B
Cancer	Cancer	IPO7
Cancer	Cancer	APAF1
Cancer	Cancer	ATP6AP2
Cancer	Cancer	BAZ2B
Cancer	Cancer	CNOT4
Cancer	Cancer	CSNK2A1
Cancer	Cancer	CUL3
Cancer	Cancer	EEF1A1
Cancer	Cancer	FAT2
Cancer	Cancer	GPSM2
Cancer	Cancer	IRF6
Cancer	Cancer	LAMA2
Cancer	Cancer	MED17
Cancer	Cancer	MEF2C
Cancer	Cancer	MGMT
Cancer	Cancer	NCKAP1
Cancer	Cancer	PABPC3
Cancer	Cancer	PPP2R5C
Cancer	Cancer	RASGRP1
Cancer	Cancer	TCF4
Cancer	Cancer	TFDP2
Cancer	Cancer	TJP2
Cancer	Cancer	TRIP10
Cancer	Cancer	GUSB
Cancer	Cancer	ELOC
Cancer	Cancer	MPO
Cancer	Cancer	CCDC120
Cancer	Cancer	BTNL3
Cancer	Cancer	SLITRK6
Cancer	Cancer	NPNT
Cancer	Cancer	CCNB2
Cancer	Cancer	PABPC1
Cancer	Cancer	PSMA6
Cancer	Cancer	PSME3
Cancer	Cancer	SHMT1
Cancer	Cancer	SMC3
Cancer	Cancer	BRINP3
Cancer	Cancer	HNRNPK
Cancer	Cancer	RIT1
Cancer	Cancer	SLC4A5
Cancer	Cancer	STX2
Cancer	Cancer	ZFHX4
Cancer	Cancer	DACH1
Cancer	Cancer	EPHA3
Cancer	Cancer	RELN
Cancer	Cancer	ABCB5
Cancer	Cancer	ACTG2
Cancer	Cancer	CAPN7
Cancer	Cancer	CHD1L
Cancer	Cancer	CRNKL1
Cancer	Cancer	EFTUD2
Cancer	Cancer	EPHA4
Cancer	Cancer	EPHB2
Cancer	Cancer	G3BP1
Cancer	Cancer	GNAI1
Cancer	Cancer	GNG2
Cancer	Cancer	LDHA
Cancer	Cancer	MAP4K1
Cancer	Cancer	MMP2
Cancer	Cancer	NCK1
Cancer	Cancer	NTRK2
Cancer	Cancer	PPP2R5A
Cancer	Cancer	PSMD11
Cancer	Cancer	RAD23B
Cancer	Cancer	SPRR3
Cancer	Cancer	UPF3B
Cancer	Cancer	CTTN
Cancer	Cancer	DHX9
Cancer	Cancer	RGS3
Cancer	Cancer	CSMD3
Cancer	Cancer	FAT3
Cancer	Cancer	F8
Cancer	Cancer	HDAC3
Cancer	Cancer	HGF
Cancer	Cancer	YBX1
Cancer	Cancer	ADCY1
Cancer	Cancer	ARFGAP3
Cancer	Cancer	CNTNAP1
Cancer	Cancer	FRG1
Cancer	Cancer	NKX3-1
Cancer	Cancer	PLXNA1
Cancer	Cancer	SCAI
Cancer	Cancer	SMARCA1
Cancer	Cancer	WNT5A
Cancer	Cancer	AHCTF1
Cancer	Cancer	ARHGAP29
Cancer	Cancer	ARHGEF2
Cancer	Cancer	CHD6
Cancer	Cancer	CLCC1
Cancer	Cancer	CYTH4
Cancer	Cancer	EIF4G3
Cancer	Cancer	FAF1
Cancer	Cancer	FANCI
Cancer	Cancer	IRF7
Cancer	Cancer	ITGA9
Cancer	Cancer	JMY
Cancer	Cancer	LNPEP
Cancer	Cancer	LRPPRC
Cancer	Cancer	MAGI2
Cancer	Cancer	MAP3K11
Cancer	Cancer	MAT2A
Cancer	Cancer	MCM3
Cancer	Cancer	MCM8
Cancer	Cancer	MFNG
Cancer	Cancer	PIK3C2B
Cancer	Cancer	PLCB1
Cancer	Cancer	POM121
Cancer	Cancer	RASA2
Cancer	Cancer	RHOT1
Cancer	Cancer	SMURF2
Cancer	Cancer	TRERF1
Cancer	Cancer	VIM
Cancer	Cancer	WASF3
Cancer	Cancer	WNK1
Cancer	Cancer	XRN1
Cancer	Cancer	ZNF638
Cancer	Cancer	ING1
Cancer	Cancer	ZNF471
Cancer	Cancer	ARID5B
Cancer	Cancer	ZNF620
Cancer	Cancer	SLC1A3
Cancer	Cancer	EIF2S2
Cancer	Cancer	TCP11L2
Cancer	Cancer	SGK1
Cancer	Cancer	DIAPH1
Cancer	Cancer	KLHL8
Cancer	Cancer	SOX17
Cancer	Cancer	GNPTAB
Cancer	Cancer	SLC44A3
Cancer	Cancer	ADNP
Cancer	Cancer	SELP
Cancer	Cancer	TTLL9
Cancer	Cancer	RSBN1L
Cancer	Cancer	MICALCL
Cancer	Cancer	SACS
Cancer	Cancer	DNER
Cancer	Cancer	MORC4
Cancer	Cancer	INPPL1
Cancer	Cancer	TXNDC8
Cancer	Cancer	ZRANB3
Cancer	Cancer	TAP1
Cancer	Cancer	CAP2
Cancer	Cancer	TPX2
Cancer	Cancer	ALKBH6
Cancer	Cancer	MKI67
Cancer	Cancer	FAM135B
Cancer	Cancer	GIGYF2
Cancer	Cancer	LIMCH1
Cancer	Cancer	CDH19
Cancer	Cancer	USP9X
Cancer	Cancer	COL11A1
Cancer	Cancer	ZNF770
Cancer	Cancer	PNN
Cancer	Cancer	INPP4A
Cancer	Cancer	AMY2B
Cancer	Cancer	RBMX
Cancer	Cancer	TNFAIP6
Cancer	Cancer	HOXA7
Cancer	Cancer	METTL14
Cancer	Cancer	HPD
Cancer	Cancer	ACACA
Cancer	Cancer	ARAP3
Cancer	Cancer	CTNND1
Cancer	Cancer	DEPDC1B
Cancer	Cancer	DHX35
Cancer	Cancer	FOXA2
Cancer	Cancer	MLH3
Cancer	Cancer	NUP93
Cancer	Cancer	PGR
Cancer	Cancer	PLXNB2
Cancer	Cancer	ROBO2
Cancer	Cancer	SEC31A
