# Supplementary material for: Circadian-driven tissue specificity is constrained under caloric restricted feeding conditions
Source: Commun Biol. 2024 Jun 20;7:752. doi: 10.1038/s42003-024-06421-0 (PMC11190204; doi:10.1038/s42003-024-06421-0)
Supplement: Supplementary file 7 — Supplementary Data 5 [file 42003_2024_6421_MOESM7_ESM.xlsx]

## Sheet: Sheet1
S5 Aging & longevity gene set
Gene id	Gene Symbol	database
ENSMUSG00000000001.4	Gnai3	Gobal Aging Genes FACS
ENSMUSG00000000420.15	Galnt1	Gobal Aging Genes FACS
ENSMUSG00000000740.12	Rpl13	Gobal Aging Genes FACS
ENSMUSG00000000787.12	Ddx3x	Gobal Aging Genes FACS
ENSMUSG00000001847.14	Rac1	Gobal Aging Genes FACS
ENSMUSG00000001924.15	Uba1	Gobal Aging Genes FACS
ENSMUSG00000002233.13	Rhoc	Gobal Aging Genes FACS
ENSMUSG00000002985.16	Apoe	Gobal Aging Genes FACS
ENSMUSG00000002996.17	Hbp1	Gobal Aging Genes FACS
ENSMUSG00000003316.14	Glg1	Gobal Aging Genes FACS
ENSMUSG00000003380.11	Rabac1	Gobal Aging Genes FACS
ENSMUSG00000003814.8	Calr	Gobal Aging Genes FACS
ENSMUSG00000004207.14	Psap	Gobal Aging Genes FACS
ENSMUSG00000004535.12	Tax1bp1	Gobal Aging Genes FACS
ENSMUSG00000004980.16	Hnrnpa2b1	Gobal Aging Genes FACS
ENSMUSG00000005103.12	Wdr1	Gobal Aging Genes FACS
ENSMUSG00000005575.16	Ube2m	Gobal Aging Genes FACS
ENSMUSG00000005610.17	Eif4g2	Gobal Aging Genes FACS
ENSMUSG00000005625.15	Psmd4	Gobal Aging Genes FACS
ENSMUSG00000005873.6	Reep5	Gobal Aging Genes FACS
ENSMUSG00000006519.11	Cyba	Gobal Aging Genes FACS
ENSMUSG00000006699.17	Cdc42	Gobal Aging Genes FACS
ENSMUSG00000006932.17	Ctnnb1	Gobal Aging Genes FACS
ENSMUSG00000006998.16	Psmd2	Gobal Aging Genes FACS
ENSMUSG00000007041.9	Clic1	Gobal Aging Genes FACS
ENSMUSG00000007458.14	M6pr	Gobal Aging Genes FACS
ENSMUSG00000007476.18	Lrrc8a	Gobal Aging Genes FACS
ENSMUSG00000007564.15	Ppp2r1a	Gobal Aging Genes FACS
ENSMUSG00000007815.13	Rhoa	Gobal Aging Genes FACS
ENSMUSG00000007850.16	Hnrnph1	Gobal Aging Genes FACS
ENSMUSG00000007891.16	Ctsd	Gobal Aging Genes FACS
ENSMUSG00000007892.8	Rplp1	Gobal Aging Genes FACS
ENSMUSG00000008036.11	Ap2s1	Gobal Aging Genes FACS
ENSMUSG00000008348.9	Ubc	Gobal Aging Genes FACS
ENSMUSG00000008668.15	Rps18	Gobal Aging Genes FACS
ENSMUSG00000009291.13	Pttg1ip	Gobal Aging Genes FACS
ENSMUSG00000009927.9	Rps25	Gobal Aging Genes FACS
ENSMUSG00000012848.15	Rps5	Gobal Aging Genes FACS
ENSMUSG00000014313.15	Cox6c	Gobal Aging Genes FACS
ENSMUSG00000014748.13	Tex261	Gobal Aging Genes FACS
ENSMUSG00000014867.9	Surf4	Gobal Aging Genes FACS
ENSMUSG00000015656.17	Hspa8	Gobal Aging Genes FACS
ENSMUSG00000015733.13	Capza2	Gobal Aging Genes FACS
ENSMUSG00000016252.7	Atp5e	Gobal Aging Genes FACS
ENSMUSG00000016427.7	Ndufa1	Gobal Aging Genes FACS
ENSMUSG00000016534.15	Lamp2	Gobal Aging Genes FACS
ENSMUSG00000017009.3	Sdc4	Gobal Aging Genes FACS
ENSMUSG00000017291.13	Taok1	Gobal Aging Genes FACS
ENSMUSG00000017421.18	Zfp207	Gobal Aging Genes FACS
ENSMUSG00000017485.11	Top2b	Gobal Aging Genes FACS
ENSMUSG00000017707.9	Serinc3	Gobal Aging Genes FACS
ENSMUSG00000018293.4	Pfn1	Gobal Aging Genes FACS
ENSMUSG00000018339.11	Gpx3	Gobal Aging Genes FACS
ENSMUSG00000018476.7	Kdm6b	Gobal Aging Genes FACS
ENSMUSG00000018593.13	Sparc	Gobal Aging Genes FACS
ENSMUSG00000019158.9	Tmem160	Gobal Aging Genes FACS
ENSMUSG00000019505.7	Ubb	Gobal Aging Genes FACS
ENSMUSG00000019818.15	Cd164	Gobal Aging Genes FACS
ENSMUSG00000019877.10	Serinc1	Gobal Aging Genes FACS
ENSMUSG00000019929.16	Dcn	Gobal Aging Genes FACS
ENSMUSG00000020349.4	Ppp2ca	Gobal Aging Genes FACS
ENSMUSG00000020368.15	Canx	Gobal Aging Genes FACS
ENSMUSG00000020423.6	Btg2	Gobal Aging Genes FACS
ENSMUSG00000020456.17	Ogdh	Gobal Aging Genes FACS
ENSMUSG00000020570.15	Sypl	Gobal Aging Genes FACS
ENSMUSG00000020585.4	Laptm4a	Gobal Aging Genes FACS
ENSMUSG00000020612.16	Prkar1a	Gobal Aging Genes FACS
ENSMUSG00000020719.14	Ddx5	Gobal Aging Genes FACS
ENSMUSG00000021109.13	Hif1a	Gobal Aging Genes FACS
ENSMUSG00000021134.17	Srsf5	Gobal Aging Genes FACS
ENSMUSG00000021218.10	Gdi2	Gobal Aging Genes FACS
ENSMUSG00000021250.13	Fos	Gobal Aging Genes FACS
ENSMUSG00000021427.10	Ssr1	Gobal Aging Genes FACS
ENSMUSG00000021546.18	Hnrnpk	Gobal Aging Genes FACS
ENSMUSG00000021577.14	Sdha	Gobal Aging Genes FACS
ENSMUSG00000021610.8	Clptm1l	Gobal Aging Genes FACS
ENSMUSG00000021754.17	Map3k1	Gobal Aging Genes FACS
ENSMUSG00000021794.16	Glud1	Gobal Aging Genes FACS
ENSMUSG00000022048.8	Dpysl2	Gobal Aging Genes FACS
ENSMUSG00000022200.8	Golph3	Gobal Aging Genes FACS
ENSMUSG00000022285.17	Ywhaz	Gobal Aging Genes FACS
ENSMUSG00000022477.13	Aco2	Gobal Aging Genes FACS
ENSMUSG00000022812.14	Gsk3b	Gobal Aging Genes FACS
ENSMUSG00000022884.15	Eif4a2	Gobal Aging Genes FACS
ENSMUSG00000022892.11	App	Gobal Aging Genes FACS
ENSMUSG00000022912.8	Pros1	Gobal Aging Genes FACS
ENSMUSG00000022982.10	Sod1	Gobal Aging Genes FACS
ENSMUSG00000023010.15	Tmbim6	Gobal Aging Genes FACS
ENSMUSG00000023048.13	Prr13	Gobal Aging Genes FACS
ENSMUSG00000023150.14	Ivns1abp	Gobal Aging Genes FACS
ENSMUSG00000023175.15	Bsg	Gobal Aging Genes FACS
ENSMUSG00000024190.7	Dusp1	Gobal Aging Genes FACS
ENSMUSG00000024217.10	Snrpc	Gobal Aging Genes FACS
ENSMUSG00000024359.10	Hspa9	Gobal Aging Genes FACS
ENSMUSG00000024507.6	Hsd17b4	Gobal Aging Genes FACS
ENSMUSG00000024608.11	Rps14	Gobal Aging Genes FACS
ENSMUSG00000024610.15	Cd74	Gobal Aging Genes FACS
ENSMUSG00000024661.7	Fth1	Gobal Aging Genes FACS
ENSMUSG00000024811.11	Tnks2	Gobal Aging Genes FACS
ENSMUSG00000024853.10	Sf3b2	Gobal Aging Genes FACS
ENSMUSG00000024914.16	Drap1	Gobal Aging Genes FACS
ENSMUSG00000024975.13	Pdcd4	Gobal Aging Genes FACS
ENSMUSG00000024991.8	Eif3a	Gobal Aging Genes FACS
ENSMUSG00000025016.11	Tm9sf3	Gobal Aging Genes FACS
ENSMUSG00000025130.11	P4hb	Gobal Aging Genes FACS
ENSMUSG00000025132.13	Arhgdia	Gobal Aging Genes FACS
ENSMUSG00000025135.12	Anapc11	Gobal Aging Genes FACS
ENSMUSG00000025351.14	Cd63	Gobal Aging Genes FACS
ENSMUSG00000025362.6	Rps26	Gobal Aging Genes FACS
ENSMUSG00000025393.12	Atp5b	Gobal Aging Genes FACS
ENSMUSG00000025544.13	Tm9sf2	Gobal Aging Genes FACS
ENSMUSG00000025647.16	Shisa5	Gobal Aging Genes FACS
ENSMUSG00000025794.9	Rpl14	Gobal Aging Genes FACS
ENSMUSG00000025809.15	Itgb1	Gobal Aging Genes FACS
ENSMUSG00000025823.9	Pdia4	Gobal Aging Genes FACS
ENSMUSG00000025935.10	Tram1	Gobal Aging Genes FACS
ENSMUSG00000026034.17	Clk1	Gobal Aging Genes FACS
ENSMUSG00000026238.14	Ptma	Gobal Aging Genes FACS
ENSMUSG00000026276.20	Sept2	Gobal Aging Genes FACS
ENSMUSG00000026341.16	Actr3	Gobal Aging Genes FACS
ENSMUSG00000026473.16	Glul	Gobal Aging Genes FACS
ENSMUSG00000026509.15	Capn2	Gobal Aging Genes FACS
ENSMUSG00000026547.15	Tagln2	Gobal Aging Genes FACS
ENSMUSG00000026553.17	Copa	Gobal Aging Genes FACS
ENSMUSG00000026864.13	Hspa5	Gobal Aging Genes FACS
ENSMUSG00000026879.14	Gsn	Gobal Aging Genes FACS
ENSMUSG00000027184.14	Caprin1	Gobal Aging Genes FACS
ENSMUSG00000027187.10	Cat	Gobal Aging Genes FACS
ENSMUSG00000027248.13	Pdia3	Gobal Aging Genes FACS
ENSMUSG00000027288.16	Zfp106	Gobal Aging Genes FACS
ENSMUSG00000027303.18	Ptpra	Gobal Aging Genes FACS
ENSMUSG00000027447.6	Cst3	Gobal Aging Genes FACS
ENSMUSG00000027602.9	Map1lc3a	Gobal Aging Genes FACS
ENSMUSG00000027642.15	Rpn2	Gobal Aging Genes FACS
ENSMUSG00000027763.13	Mbnl1	Gobal Aging Genes FACS
ENSMUSG00000027808.8	Serp1	Gobal Aging Genes FACS
ENSMUSG00000027828.12	Ssr3	Gobal Aging Genes FACS
ENSMUSG00000028234.6	Rps20	Gobal Aging Genes FACS
ENSMUSG00000028249.15	Sdcbp	Gobal Aging Genes FACS
ENSMUSG00000028452.7	Vcp	Gobal Aging Genes FACS
ENSMUSG00000028559.17	Osbpl9	Gobal Aging Genes FACS
ENSMUSG00000028639.14	Ybx1	Gobal Aging Genes FACS
ENSMUSG00000028649.21	Macf1	Gobal Aging Genes FACS
ENSMUSG00000028967.10	Errfi1	Gobal Aging Genes FACS
ENSMUSG00000028998.6	Tomm7	Gobal Aging Genes FACS
ENSMUSG00000029064.15	Gnb1	Gobal Aging Genes FACS
ENSMUSG00000029106.14	Add1	Gobal Aging Genes FACS
ENSMUSG00000029465.14	Arpc3	Gobal Aging Genes FACS
ENSMUSG00000029580.14	Actb	Gobal Aging Genes FACS
ENSMUSG00000029614.13	Rpl6	Gobal Aging Genes FACS
ENSMUSG00000029622.16	Arpc1b	Gobal Aging Genes FACS
ENSMUSG00000029647.15	Pan3	Gobal Aging Genes FACS
ENSMUSG00000029767.16	Calu	Gobal Aging Genes FACS
ENSMUSG00000029840.8	Mtpn	Gobal Aging Genes FACS
ENSMUSG00000030062.7	Rpn1	Gobal Aging Genes FACS
ENSMUSG00000030082.14	Sec61a1	Gobal Aging Genes FACS
ENSMUSG00000030122.12	Ptms	Gobal Aging Genes FACS
ENSMUSG00000030342.8	Cd9	Gobal Aging Genes FACS
ENSMUSG00000030447.15	Cyfip1	Gobal Aging Genes FACS
ENSMUSG00000030536.10	Iqgap1	Gobal Aging Genes FACS
ENSMUSG00000030704.14	Rab6a	Gobal Aging Genes FACS
ENSMUSG00000030744.13	Rps3	Gobal Aging Genes FACS
ENSMUSG00000030754.9	Copb1	Gobal Aging Genes FACS
ENSMUSG00000030824.17	Nucb1	Gobal Aging Genes FACS
ENSMUSG00000030894.5	Tpp1	Gobal Aging Genes FACS
ENSMUSG00000031029.6	Eif3f	Gobal Aging Genes FACS
ENSMUSG00000031207.16	Msn	Gobal Aging Genes FACS
ENSMUSG00000031246.14	Sh3bgrl	Gobal Aging Genes FACS
ENSMUSG00000031311.17	Nono	Gobal Aging Genes FACS
ENSMUSG00000031431.13	Tsc22d3	Gobal Aging Genes FACS
ENSMUSG00000031447.7	Lamp1	Gobal Aging Genes FACS
ENSMUSG00000031451.6	Gas6	Gobal Aging Genes FACS
ENSMUSG00000031591.14	Asah1	Gobal Aging Genes FACS
ENSMUSG00000031696.9	Vps35	Gobal Aging Genes FACS
ENSMUSG00000031701.6	Dnaja2	Gobal Aging Genes FACS
ENSMUSG00000031703.8	Itfg1	Gobal Aging Genes FACS
ENSMUSG00000031751.14	Amfr	Gobal Aging Genes FACS
ENSMUSG00000031799.10	Tpm4	Gobal Aging Genes FACS
ENSMUSG00000031827.13	Cotl1	Gobal Aging Genes FACS
ENSMUSG00000031996.17	Aplp2	Gobal Aging Genes FACS
ENSMUSG00000032096.16	Arcn1	Gobal Aging Genes FACS
ENSMUSG00000032097.10	Ddx6	Gobal Aging Genes FACS
ENSMUSG00000032116.18	Stt3a	Gobal Aging Genes FACS
ENSMUSG00000032216.15	Nedd4	Gobal Aging Genes FACS
ENSMUSG00000032231.14	Anxa2	Gobal Aging Genes FACS
ENSMUSG00000032328.12	Tmem30a	Gobal Aging Genes FACS
ENSMUSG00000032336.17	Nptn	Gobal Aging Genes FACS
ENSMUSG00000032399.8	Rpl4	Gobal Aging Genes FACS
ENSMUSG00000032412.8	Atp1b3	Gobal Aging Genes FACS
ENSMUSG00000032434.9	Cmtm6	Gobal Aging Genes FACS
ENSMUSG00000032504.15	Pdcd6ip	Gobal Aging Genes FACS
ENSMUSG00000032518.6	Rpsa	Gobal Aging Genes FACS
ENSMUSG00000032554.15	Trf	Gobal Aging Genes FACS
ENSMUSG00000032745.18	Gpbp1	Gobal Aging Genes FACS
ENSMUSG00000032959.12	Pebp1	Gobal Aging Genes FACS
ENSMUSG00000033161.10	Atp1a1	Gobal Aging Genes FACS
ENSMUSG00000033335.17	Dnm2	Gobal Aging Genes FACS
ENSMUSG00000033475.15	Tomm6	Gobal Aging Genes FACS
ENSMUSG00000033735.9	Spr	Gobal Aging Genes FACS
ENSMUSG00000033751.5	Gadd45gip1	Gobal Aging Genes FACS
ENSMUSG00000033916.5	Chmp2a	Gobal Aging Genes FACS
ENSMUSG00000034158.9	Lrrc58	Gobal Aging Genes FACS
ENSMUSG00000034341.17	Wbp2	Gobal Aging Genes FACS
ENSMUSG00000034563.16	Ccpg1	Gobal Aging Genes FACS
ENSMUSG00000034708.11	Grn	Gobal Aging Genes FACS
ENSMUSG00000034892.8	Rps29	Gobal Aging Genes FACS
ENSMUSG00000034994.10	Eef2	Gobal Aging Genes FACS
ENSMUSG00000035202.8	Lars2	Gobal Aging Genes FACS
ENSMUSG00000035242.15	Oaz1	Gobal Aging Genes FACS
ENSMUSG00000035885.5	Cox8a	Gobal Aging Genes FACS
ENSMUSG00000036275.13	9530068E07Rik	Gobal Aging Genes FACS
ENSMUSG00000036309.14	Skp1a	Gobal Aging Genes FACS
ENSMUSG00000036371.6	Serbp1	Gobal Aging Genes FACS
ENSMUSG00000036438.14	Calm2	Gobal Aging Genes FACS
ENSMUSG00000036478.8	Btg1	Gobal Aging Genes FACS
ENSMUSG00000036594.15	H2-Aa	Gobal Aging Genes FACS
ENSMUSG00000036707.16	Cab39	Gobal Aging Genes FACS
ENSMUSG00000036751.7	Cox6b1	Gobal Aging Genes FACS
ENSMUSG00000037236.16	Matr3	Gobal Aging Genes FACS
ENSMUSG00000037242.8	Clic4	Gobal Aging Genes FACS
ENSMUSG00000037563.15	Rps16	Gobal Aging Genes FACS
ENSMUSG00000037742.14	Eef1a1	Gobal Aging Genes FACS
ENSMUSG00000037857.16	Nufip2	Gobal Aging Genes FACS
ENSMUSG00000037876.17	Jmjd1c	Gobal Aging Genes FACS
ENSMUSG00000038274.13	Fau	Gobal Aging Genes FACS
ENSMUSG00000038393.14	Txnip	Gobal Aging Genes FACS
ENSMUSG00000038418.7	Egr1	Gobal Aging Genes FACS
ENSMUSG00000038612.16	Mcl1	Gobal Aging Genes FACS
ENSMUSG00000039001.12	Rps21	Gobal Aging Genes FACS
ENSMUSG00000039041.15	Adrm1	Gobal Aging Genes FACS
ENSMUSG00000039630.10	Hnrnpu	Gobal Aging Genes FACS
ENSMUSG00000040225.15	Prrc2c	Gobal Aging Genes FACS
ENSMUSG00000040952.16	Rps19	Gobal Aging Genes FACS
ENSMUSG00000041028.16	Ghitm	Gobal Aging Genes FACS
ENSMUSG00000041697.8	Cox6a1	Gobal Aging Genes FACS
ENSMUSG00000041841.8	Rpl37	Gobal Aging Genes FACS
ENSMUSG00000042079.13	Hnrnpf	Gobal Aging Genes FACS
ENSMUSG00000042323.17	Pbrm1	Gobal Aging Genes FACS
ENSMUSG00000042524.14	Sun2	Gobal Aging Genes FACS
ENSMUSG00000044285.8	Gm1821	Gobal Aging Genes FACS
ENSMUSG00000044627.11	Swi5	Gobal Aging Genes FACS
ENSMUSG00000044786.6	Zfp36	Gobal Aging Genes FACS
ENSMUSG00000045193.13	Cirbp	Gobal Aging Genes FACS
ENSMUSG00000046330.10	Rpl37a	Gobal Aging Genes FACS
ENSMUSG00000047126.17	Cltc	Gobal Aging Genes FACS
ENSMUSG00000047215.14	Rpl9	Gobal Aging Genes FACS
ENSMUSG00000047843.16	Bri3	Gobal Aging Genes FACS
ENSMUSG00000049470.13	Aff4	Gobal Aging Genes FACS
ENSMUSG00000049517.8	Rps23	Gobal Aging Genes FACS
ENSMUSG00000049775.16	Tmsb4x	Gobal Aging Genes FACS
ENSMUSG00000050708.16	Ftl1	Gobal Aging Genes FACS
ENSMUSG00000050912.15	Tmem123	Gobal Aging Genes FACS
ENSMUSG00000051223.14	Bzw1	Gobal Aging Genes FACS
ENSMUSG00000052040.10	Klf13	Gobal Aging Genes FACS
ENSMUSG00000052146.16	Rps10	Gobal Aging Genes FACS
ENSMUSG00000052310.9	Slc39a1	Gobal Aging Genes FACS
ENSMUSG00000052681.8	Rap1b	Gobal Aging Genes FACS
ENSMUSG00000052684.4	Jun	Gobal Aging Genes FACS
ENSMUSG00000052837.6	Junb	Gobal Aging Genes FACS
ENSMUSG00000052997.15	Uba2	Gobal Aging Genes FACS
ENSMUSG00000053560.5	Ier2	Gobal Aging Genes FACS
ENSMUSG00000053907.10	Mat2a	Gobal Aging Genes FACS
ENSMUSG00000054693.14	Adam10	Gobal Aging Genes FACS
ENSMUSG00000055053.18	Nfic	Gobal Aging Genes FACS
ENSMUSG00000056076.13	Eif3b	Gobal Aging Genes FACS
ENSMUSG00000056201.8	Cfl1	Gobal Aging Genes FACS
ENSMUSG00000056537.11	Rlim	Gobal Aging Genes FACS
ENSMUSG00000057113.13	Npm1	Gobal Aging Genes FACS
ENSMUSG00000057193.8	Slc44a2	Gobal Aging Genes FACS
ENSMUSG00000057666.18	Gapdh	Gobal Aging Genes FACS
ENSMUSG00000057841.5	Rpl32	Gobal Aging Genes FACS
ENSMUSG00000057863.6	Rpl36	Gobal Aging Genes FACS
ENSMUSG00000058076.12	Sdhc	Gobal Aging Genes FACS
ENSMUSG00000058135.12	Gstm1	Gobal Aging Genes FACS
ENSMUSG00000058546.8	Rpl23a	Gobal Aging Genes FACS
ENSMUSG00000058569.8	Tmed9	Gobal Aging Genes FACS
ENSMUSG00000060036.14	Rpl3	Gobal Aging Genes FACS
ENSMUSG00000060126.14	Tpt1	Gobal Aging Genes FACS
ENSMUSG00000060591.9	Ifitm2	Gobal Aging Genes FACS
ENSMUSG00000060802.8	B2m	Gobal Aging Genes FACS
ENSMUSG00000061032.9	Rrp1	Gobal Aging Genes FACS
ENSMUSG00000061232.16	H2-K1	Gobal Aging Genes FACS
ENSMUSG00000061477.4	Rps7	Gobal Aging Genes FACS
ENSMUSG00000061787.15	Rps17	Gobal Aging Genes FACS
ENSMUSG00000061983.7	Rps12	Gobal Aging Genes FACS
ENSMUSG00000062328.8	Rpl17	Gobal Aging Genes FACS
ENSMUSG00000062825.15	Actg1	Gobal Aging Genes FACS
ENSMUSG00000063015.12	Ccni	Gobal Aging Genes FACS
ENSMUSG00000063358.17	Mapk1	Gobal Aging Genes FACS
ENSMUSG00000067274.10	Rplp0	Gobal Aging Genes FACS
ENSMUSG00000067288.13	Rps28	Gobal Aging Genes FACS
ENSMUSG00000068566.12	Myadm	Gobal Aging Genes FACS
ENSMUSG00000068823.10	Csde1	Gobal Aging Genes FACS
ENSMUSG00000068856.3	Sf3b4	Gobal Aging Genes FACS
ENSMUSG00000069516.8	Lyz2	Gobal Aging Genes FACS
ENSMUSG00000070003.7	Ssbp4	Gobal Aging Genes FACS
ENSMUSG00000070372.11	Capza1	Gobal Aging Genes FACS
ENSMUSG00000071076.6	Jund	Gobal Aging Genes FACS
ENSMUSG00000071415.6	Rpl23	Gobal Aging Genes FACS
ENSMUSG00000071655.12	Ubxn1	Gobal Aging Genes FACS
ENSMUSG00000071866.12	Ppia	Gobal Aging Genes FACS
ENSMUSG00000073411.12	H2-D1	Gobal Aging Genes FACS
ENSMUSG00000073421.6	H2-Ab1	Gobal Aging Genes FACS
ENSMUSG00000073639.6	Rab18	Gobal Aging Genes FACS
ENSMUSG00000073702.11	Rpl31	Gobal Aging Genes FACS
ENSMUSG00000074129.14	Rpl13a	Gobal Aging Genes FACS
ENSMUSG00000075706.10	Gpx4	Gobal Aging Genes FACS
ENSMUSG00000078812.10	Eif5a	Gobal Aging Genes FACS
ENSMUSG00000079523.8	Tmsb10	Gobal Aging Genes FACS
ENSMUSG00000079641.3	Rpl39	Gobal Aging Genes FACS
ENSMUSG00000090137.8	Uba52	Gobal Aging Genes FACS
ENSMUSG00000090733.6	Rps27	Gobal Aging Genes FACS
ENSMUSG00000092341.3	Malat1	Gobal Aging Genes FACS
ENSMUSG00000093674.7	Rpl41	Gobal Aging Genes FACS
ENSMUSG00000094724.8	Rnaset2b	Gobal Aging Genes FACS
ENSMUSG00000102869.2	2900097C17Rik	Gobal Aging Genes FACS
ENSMUSG00000116048.1	Sept2	Gobal Aging Genes FACS
ENSMUSG00000000078.7	Klf6	Gobal Aging Genes Droplet
ENSMUSG00000001289.12	Pfdn5	Gobal Aging Genes Droplet
ENSMUSG00000002985.16	Apoe	Gobal Aging Genes Droplet
ENSMUSG00000007892.8	Rplp1	Gobal Aging Genes Droplet
ENSMUSG00000009013.5	Dynll1	Gobal Aging Genes Droplet
ENSMUSG00000015656.17	Hspa8	Gobal Aging Genes Droplet
ENSMUSG00000016559.14	H3f3b	Gobal Aging Genes Droplet
ENSMUSG00000018293.4	Pfn1	Gobal Aging Genes Droplet
ENSMUSG00000019505.7	Ubb	Gobal Aging Genes Droplet
ENSMUSG00000021025.8	Nfkbia	Gobal Aging Genes Droplet
ENSMUSG00000021250.13	Fos	Gobal Aging Genes Droplet
ENSMUSG00000022108.8	Itm2b	Gobal Aging Genes Droplet
ENSMUSG00000022283.15	Pabpc1	Gobal Aging Genes Droplet
ENSMUSG00000024190.7	Dusp1	Gobal Aging Genes Droplet
ENSMUSG00000024248.14	Cox7a2l	Gobal Aging Genes Droplet
ENSMUSG00000024661.7	Fth1	Gobal Aging Genes Droplet
ENSMUSG00000025290.17	Rps24	Gobal Aging Genes Droplet
ENSMUSG00000025508.13	Rplp2	Gobal Aging Genes Droplet
ENSMUSG00000025967.16	Eef1b2	Gobal Aging Genes Droplet
ENSMUSG00000026864.13	Hspa5	Gobal Aging Genes Droplet
ENSMUSG00000027248.13	Pdia3	Gobal Aging Genes Droplet
ENSMUSG00000028234.6	Rps20	Gobal Aging Genes Droplet
ENSMUSG00000031167.16	Rbm3	Gobal Aging Genes Droplet
ENSMUSG00000031320.9	Rps4x	Gobal Aging Genes Droplet
ENSMUSG00000032399.8	Rpl4	Gobal Aging Genes Droplet
ENSMUSG00000037742.14	Eef1a1	Gobal Aging Genes Droplet
ENSMUSG00000038418.7	Egr1	Gobal Aging Genes Droplet
ENSMUSG00000038900.17	Rpl12	Gobal Aging Genes Droplet
ENSMUSG00000039001.12	Rps21	Gobal Aging Genes Droplet
ENSMUSG00000039221.10	Rpl22l1	Gobal Aging Genes Droplet
ENSMUSG00000043716.13	Rpl7	Gobal Aging Genes Droplet
ENSMUSG00000044285.8	Gm1821	Gobal Aging Genes Droplet
ENSMUSG00000044533.15	Rps2	Gobal Aging Genes Droplet
ENSMUSG00000052146.16	Rps10	Gobal Aging Genes Droplet
ENSMUSG00000052684.4	Jun	Gobal Aging Genes Droplet
ENSMUSG00000052837.6	Junb	Gobal Aging Genes Droplet
ENSMUSG00000056201.8	Cfl1	Gobal Aging Genes Droplet
ENSMUSG00000057322.12	Rpl38	Gobal Aging Genes Droplet
ENSMUSG00000058558.12	Rpl5	Gobal Aging Genes Droplet
ENSMUSG00000060126.14	Tpt1	Gobal Aging Genes Droplet
ENSMUSG00000060802.8	B2m	Gobal Aging Genes Droplet
ENSMUSG00000061232.16	H2-K1	Gobal Aging Genes Droplet
ENSMUSG00000061983.7	Rps12	Gobal Aging Genes Droplet
ENSMUSG00000067288.13	Rps28	Gobal Aging Genes Droplet
ENSMUSG00000068220.6	Lgals1	Gobal Aging Genes Droplet
ENSMUSG00000071076.6	Jund	Gobal Aging Genes Droplet
ENSMUSG00000071415.6	Rpl23	Gobal Aging Genes Droplet
ENSMUSG00000073411.12	H2-D1	Gobal Aging Genes Droplet
ENSMUSG00000073421.6	H2-Ab1	Gobal Aging Genes Droplet
ENSMUSG00000079017.3	Ifi27l2a	Gobal Aging Genes Droplet
ENSMUSG00000083019.2	Gm6222	Gobal Aging Genes Droplet
ENSMUSG00000083757.2	Rps15a-ps4	Gobal Aging Genes Droplet
ENSMUSG00000090733.6	Rps27	Gobal Aging Genes Droplet
ENSMUSG00000092341.3	Malat1	Gobal Aging Genes Droplet
ENSMUSG00000001270.9	Ckb	Liver Special Aging Genes FACS
ENSMUSG00000001794.13	Capns1	Liver Special Aging Genes FACS
ENSMUSG00000002393.14	Nr2f6	Liver Special Aging Genes FACS
ENSMUSG00000002524.17	Puf60	Liver Special Aging Genes FACS
ENSMUSG00000003444.8	Med29	Liver Special Aging Genes FACS
ENSMUSG00000005320.9	Fgfr4	Liver Special Aging Genes FACS
ENSMUSG00000005373.13	Mlxipl	Liver Special Aging Genes FACS
ENSMUSG00000006315.9	Tmem147	Liver Special Aging Genes FACS
ENSMUSG00000011884.13	Gltp	Liver Special Aging Genes FACS
ENSMUSG00000015013.9	Trappc2l	Liver Special Aging Genes FACS
ENSMUSG00000017221.14	Psmd3	Liver Special Aging Genes FACS
ENSMUSG00000017466.9	Timp2	Liver Special Aging Genes FACS
ENSMUSG00000017493.12	Igfbp4	Liver Special Aging Genes FACS
ENSMUSG00000018442.13	Derl2	Liver Special Aging Genes FACS
ENSMUSG00000020593.16	Lpin1	Liver Special Aging Genes FACS
ENSMUSG00000022347.8	A1bg	Liver Special Aging Genes FACS
ENSMUSG00000022427.4	Tomm22	Liver Special Aging Genes FACS
ENSMUSG00000022868.6	Ahsg	Liver Special Aging Genes FACS
ENSMUSG00000023206.16	Il15ra	Liver Special Aging Genes FACS
ENSMUSG00000024012.18	Mtch1	Liver Special Aging Genes FACS
ENSMUSG00000024516.13	Sec11c	Liver Special Aging Genes FACS
ENSMUSG00000025004.16	Cyp2c40	Liver Special Aging Genes FACS
ENSMUSG00000025271.13	Pfkfb1	Liver Special Aging Genes FACS
ENSMUSG00000026814.16	Eng	Liver Special Aging Genes FACS
ENSMUSG00000026839.17	Upp2	Liver Special Aging Genes FACS
ENSMUSG00000026866.16	Kynu	Liver Special Aging Genes FACS
ENSMUSG00000027249.15	F2	Liver Special Aging Genes FACS
ENSMUSG00000027533.10	Fabp5	Liver Special Aging Genes FACS
ENSMUSG00000027620.16	Rbm39	Liver Special Aging Genes FACS
ENSMUSG00000028102.15	Pex11b	Liver Special Aging Genes FACS
ENSMUSG00000028108.15	Ecm1	Liver Special Aging Genes FACS
ENSMUSG00000028356.4	Ambp	Liver Special Aging Genes FACS
ENSMUSG00000028581.17	Laptm5	Liver Special Aging Genes FACS
ENSMUSG00000028680.14	Plk3	Liver Special Aging Genes FACS
ENSMUSG00000029038.9	Ssu72	Liver Special Aging Genes FACS
ENSMUSG00000029462.18	Vps29	Liver Special Aging Genes FACS
ENSMUSG00000029650.10	Slc46a3	Liver Special Aging Genes FACS
ENSMUSG00000030002.15	Dusp11	Liver Special Aging Genes FACS
ENSMUSG00000030042.15	Pole4	Liver Special Aging Genes FACS
ENSMUSG00000031443.7	F7	Liver Special Aging Genes FACS
ENSMUSG00000031633.4	Slc25a4	Liver Special Aging Genes FACS
ENSMUSG00000032062.2	2310030G06Rik	Liver Special Aging Genes FACS
ENSMUSG00000033688.10	1300017J02Rik	Liver Special Aging Genes FACS
ENSMUSG00000035227.7	Spcs2	Liver Special Aging Genes FACS
ENSMUSG00000036353.13	P2ry12	Liver Special Aging Genes FACS
ENSMUSG00000036892.12	Prodh2	Liver Special Aging Genes FACS
ENSMUSG00000036908.17	Unc93b1	Liver Special Aging Genes FACS
ENSMUSG00000037712.16	Fermt2	Liver Special Aging Genes FACS
ENSMUSG00000040505.13	Abcg5	Liver Special Aging Genes FACS
ENSMUSG00000041660.8	Bbox1	Liver Special Aging Genes FACS
ENSMUSG00000041740.16	Rnf10	Liver Special Aging Genes FACS
ENSMUSG00000042293.8	Gm5617	Liver Special Aging Genes FACS
ENSMUSG00000042670.5	Immp1l	Liver Special Aging Genes FACS
ENSMUSG00000055782.9	Abcd2	Liver Special Aging Genes FACS
ENSMUSG00000058267.13	Mrps14	Liver Special Aging Genes FACS
ENSMUSG00000058709.11	Egln2	Liver Special Aging Genes FACS
ENSMUSG00000062054.7	Iah1	Liver Special Aging Genes FACS
ENSMUSG00000067722.4	BC003965	Liver Special Aging Genes FACS
ENSMUSG00000074254.4	Cyp2a4	Liver Special Aging Genes FACS
ENSMUSG00000075517.4	Cyp2d37-ps	Liver Special Aging Genes FACS
ENSMUSG00000075551.4	Cyp3a41a	Liver Special Aging Genes FACS
ENSMUSG00000079557.11	March2	Liver Special Aging Genes FACS
ENSMUSG00000086628.7	Gm16157	Liver Special Aging Genes FACS
ENSMUSG00000087141.1	Plcxd2	Liver Special Aging Genes FACS
ENSMUSG00000000171.5	Sdhd	Liver Special Aging Genes Droplet
ENSMUSG00000003477.5	Inmt	Liver Special Aging Genes Droplet
ENSMUSG00000004610.4	Etfb	Liver Special Aging Genes Droplet
ENSMUSG00000004707.14	Ly9	Liver Special Aging Genes Droplet
ENSMUSG00000005510.9	Ndufs3	Liver Special Aging Genes Droplet
ENSMUSG00000005687.14	Bcas2	Liver Special Aging Genes Droplet
ENSMUSG00000006219.12	Fblim1	Liver Special Aging Genes Droplet
ENSMUSG00000006717.7	Acot13	Liver Special Aging Genes Droplet
ENSMUSG00000007892.8	Rplp1	Liver Special Aging Genes Droplet
ENSMUSG00000008683.16	Rps15a	Liver Special Aging Genes Droplet
ENSMUSG00000009863.14	Sdhb	Liver Special Aging Genes Droplet
ENSMUSG00000009927.9	Rps25	Liver Special Aging Genes Droplet
ENSMUSG00000015112.15	Slc25a13	Liver Special Aging Genes Droplet
ENSMUSG00000016942.6	Tmprss6	Liver Special Aging Genes Droplet
ENSMUSG00000018042.18	Cyb5r3	Liver Special Aging Genes Droplet
ENSMUSG00000019876.15	Pkib	Liver Special Aging Genes Droplet
ENSMUSG00000020042.15	Btbd11	Liver Special Aging Genes Droplet
ENSMUSG00000020143.15	Dock2	Liver Special Aging Genes Droplet
ENSMUSG00000020733.3	Slc9a3r1	Liver Special Aging Genes Droplet
ENSMUSG00000020743.15	Mif4gd	Liver Special Aging Genes Droplet
ENSMUSG00000021069.17	Pygl	Liver Special Aging Genes Droplet
ENSMUSG00000021135.8	Slc10a1	Liver Special Aging Genes Droplet
ENSMUSG00000021322.8	Aoah	Liver Special Aging Genes Droplet
ENSMUSG00000021496.12	Pcbd2	Liver Special Aging Genes Droplet
ENSMUSG00000021520.4	Uqcrb	Liver Special Aging Genes Droplet
ENSMUSG00000021886.7	Gpr65	Liver Special Aging Genes Droplet
ENSMUSG00000021996.16	Esd	Liver Special Aging Genes Droplet
ENSMUSG00000022057.8	Adamdec1	Liver Special Aging Genes Droplet
ENSMUSG00000022663.3	Atg3	Liver Special Aging Genes Droplet
ENSMUSG00000022769.9	Sdf2l1	Liver Special Aging Genes Droplet
ENSMUSG00000022820.4	Ndufb4	Liver Special Aging Genes Droplet
ENSMUSG00000023089.12	Ndufa5	Liver Special Aging Genes Droplet
ENSMUSG00000023169.15	Slc38a1	Liver Special Aging Genes Droplet
ENSMUSG00000023349.14	Clec4n	Liver Special Aging Genes Droplet
ENSMUSG00000023456.15	Tpi1	Liver Special Aging Genes Droplet
ENSMUSG00000023904.10	Hcfc1r1	Liver Special Aging Genes Droplet
ENSMUSG00000024099.15	Ndufv2	Liver Special Aging Genes Droplet
ENSMUSG00000024292.15	Cyp4f14	Liver Special Aging Genes Droplet
ENSMUSG00000024672.11	Ms4a7	Liver Special Aging Genes Droplet
ENSMUSG00000025190.13	Got1	Liver Special Aging Genes Droplet
ENSMUSG00000025260.10	Hsd17b10	Liver Special Aging Genes Droplet
ENSMUSG00000025464.15	Paox	Liver Special Aging Genes Droplet
ENSMUSG00000025465.13	Echs1	Liver Special Aging Genes Droplet
ENSMUSG00000025492.6	Ifitm3	Liver Special Aging Genes Droplet
ENSMUSG00000025508.13	Rplp2	Liver Special Aging Genes Droplet
ENSMUSG00000026295.12	Spp2	Liver Special Aging Genes Droplet
ENSMUSG00000026368.6	F13b	Liver Special Aging Genes Droplet
ENSMUSG00000026385.16	Dbi	Liver Special Aging Genes Droplet
ENSMUSG00000026405.14	C4bp	Liver Special Aging Genes Droplet
ENSMUSG00000026458.13	Ppfia4	Liver Special Aging Genes Droplet
ENSMUSG00000026483.13	Fam129a	Liver Special Aging Genes Droplet
ENSMUSG00000026548.4	Slamf9	Liver Special Aging Genes Droplet
ENSMUSG00000026786.14	Apbb1ip	Liver Special Aging Genes Droplet
ENSMUSG00000027078.14	Ube2l6	Liver Special Aging Genes Droplet
ENSMUSG00000027679.13	Dnajc19	Liver Special Aging Genes Droplet
ENSMUSG00000028672.13	Hmgcl	Liver Special Aging Genes Droplet
ENSMUSG00000028859.14	Csf3r	Liver Special Aging Genes Droplet
ENSMUSG00000028964.14	Park7	Liver Special Aging Genes Droplet
ENSMUSG00000029260.15	Ugt2b34	Liver Special Aging Genes Droplet
ENSMUSG00000030047.14	Arhgap25	Liver Special Aging Genes Droplet
ENSMUSG00000030108.14	Slc6a13	Liver Special Aging Genes Droplet
ENSMUSG00000030187.15	Klra2	Liver Special Aging Genes Droplet
ENSMUSG00000030236.10	Slco1b2	Liver Special Aging Genes Droplet
ENSMUSG00000031142.17	Cacna1f	Liver Special Aging Genes Droplet
ENSMUSG00000031168.14	Ebp	Liver Special Aging Genes Droplet
ENSMUSG00000031264.13	Btk	Liver Special Aging Genes Droplet
ENSMUSG00000031438.11	Rnf128	Liver Special Aging Genes Droplet
ENSMUSG00000031659.13	Adcy7	Liver Special Aging Genes Droplet
ENSMUSG00000031662.8	Snx20	Liver Special Aging Genes Droplet
ENSMUSG00000031709.15	Tbc1d9	Liver Special Aging Genes Droplet
ENSMUSG00000032080.6	Apoa4	Liver Special Aging Genes Droplet
ENSMUSG00000032249.14	Anp32a	Liver Special Aging Genes Droplet
ENSMUSG00000032418.15	Me1	Liver Special Aging Genes Droplet
ENSMUSG00000033192.5	Lpcat2	Liver Special Aging Genes Droplet
ENSMUSG00000033429.10	Mcee	Liver Special Aging Genes Droplet
ENSMUSG00000033533.14	Acsm1	Liver Special Aging Genes Droplet
ENSMUSG00000033751.5	Gadd45gip1	Liver Special Aging Genes Droplet
ENSMUSG00000034116.17	Vav1	Liver Special Aging Genes Droplet
ENSMUSG00000034528.15	Hsd17b13	Liver Special Aging Genes Droplet
ENSMUSG00000034785.14	Dio1	Liver Special Aging Genes Droplet
ENSMUSG00000034892.8	Rps29	Liver Special Aging Genes Droplet
ENSMUSG00000035004.3	Igsf6	Liver Special Aging Genes Droplet
ENSMUSG00000035283.5	Adrb1	Liver Special Aging Genes Droplet
ENSMUSG00000036353.13	P2ry12	Liver Special Aging Genes Droplet
ENSMUSG00000036469.16	March1	Liver Special Aging Genes Droplet
ENSMUSG00000037710.8	Cisd1	Liver Special Aging Genes Droplet
ENSMUSG00000038623.9	Tm6sf1	Liver Special Aging Genes Droplet
ENSMUSG00000038690.15	Atp5j2	Liver Special Aging Genes Droplet
ENSMUSG00000039001.12	Rps21	Liver Special Aging Genes Droplet
ENSMUSG00000039145.16	Camk1d	Liver Special Aging Genes Droplet
ENSMUSG00000040128.9	Pnrc1	Liver Special Aging Genes Droplet
ENSMUSG00000040713.12	Creg1	Liver Special Aging Genes Droplet
ENSMUSG00000040724.5	Kcna2	Liver Special Aging Genes Droplet
ENSMUSG00000041740.16	Rnf10	Liver Special Aging Genes Droplet
ENSMUSG00000042770.8	Hebp1	Liver Special Aging Genes Droplet
ENSMUSG00000043740.15	B430306N03Rik	Liver Special Aging Genes Droplet
ENSMUSG00000044708.5	Kcnj10	Liver Special Aging Genes Droplet
ENSMUSG00000045294.11	Insig1	Liver Special Aging Genes Droplet
ENSMUSG00000045551.7	Fpr1	Liver Special Aging Genes Droplet
ENSMUSG00000045763.8	Basp1	Liver Special Aging Genes Droplet
ENSMUSG00000046330.10	Rpl37a	Liver Special Aging Genes Droplet
ENSMUSG00000047810.9	Ccdc88b	Liver Special Aging Genes Droplet
ENSMUSG00000048120.16	Entpd1	Liver Special Aging Genes Droplet
ENSMUSG00000048498.7	Cd300e	Liver Special Aging Genes Droplet
ENSMUSG00000049152.11	Ugt3a2	Liver Special Aging Genes Droplet
ENSMUSG00000049580.12	Tsku	Liver Special Aging Genes Droplet
ENSMUSG00000050445.4	Cyp8b1	Liver Special Aging Genes Droplet
ENSMUSG00000050708.16	Ftl1	Liver Special Aging Genes Droplet
ENSMUSG00000051355.18	Commd1	Liver Special Aging Genes Droplet
ENSMUSG00000051682.15	Treml4	Liver Special Aging Genes Droplet
ENSMUSG00000052684.4	Jun	Liver Special Aging Genes Droplet
ENSMUSG00000052738.14	Suclg1	Liver Special Aging Genes Droplet
ENSMUSG00000052974.8	Cyp2f2	Liver Special Aging Genes Droplet
ENSMUSG00000053063.11	Clec12a	Liver Special Aging Genes Droplet
ENSMUSG00000053318.7	Slamf8	Liver Special Aging Genes Droplet
ENSMUSG00000053560.5	Ier2	Liver Special Aging Genes Droplet
ENSMUSG00000053898.12	Ech1	Liver Special Aging Genes Droplet
ENSMUSG00000054630.7	Ugt2b5	Liver Special Aging Genes Droplet
ENSMUSG00000056035.8	Cyp3a11	Liver Special Aging Genes Droplet
ENSMUSG00000056124.5	B4galt6	Liver Special Aging Genes Droplet
ENSMUSG00000058099.16	Nfam1	Liver Special Aging Genes Droplet
ENSMUSG00000058207.6	Serpina3k	Liver Special Aging Genes Droplet
ENSMUSG00000059108.4	Ifitm6	Liver Special Aging Genes Droplet
ENSMUSG00000059772.12	Slx1b	Liver Special Aging Genes Droplet
ENSMUSG00000060636.14	Rpl35a	Liver Special Aging Genes Droplet
ENSMUSG00000060992.9	Copz1	Liver Special Aging Genes Droplet
ENSMUSG00000061758.13	Akr1b10	Liver Special Aging Genes Droplet
ENSMUSG00000063193.9	Cd300lb	Liver Special Aging Genes Droplet
ENSMUSG00000066026.14	Dhrs3	Liver Special Aging Genes Droplet
ENSMUSG00000066072.13	Cyp4a10	Liver Special Aging Genes Droplet
ENSMUSG00000066682.11	Pilrb2	Liver Special Aging Genes Droplet
ENSMUSG00000069922.12	Ces3a	Liver Special Aging Genes Droplet
ENSMUSG00000070407.5	Hs3st3b1	Liver Special Aging Genes Droplet
ENSMUSG00000071014.10	Ndufb6	Liver Special Aging Genes Droplet
ENSMUSG00000072596.4	Ear2	Liver Special Aging Genes Droplet
ENSMUSG00000078780.7	Gm5150	Liver Special Aging Genes Droplet
ENSMUSG00000093674.7	Rpl41	Liver Special Aging Genes Droplet
ENSMUSG00000101585.6	1600010M07Rik	Liver Special Aging Genes Droplet
ENSMUSG00000000120.6	Ngfr	GeneAge
ENSMUSG00000000182.9	Fgf23	GeneAge
ENSMUSG00000000215.11	Ins2	GeneAge
ENSMUSG00000000440.12	Pparg	GeneAge
ENSMUSG00000000489.7	Pdgfb	GeneAge
ENSMUSG00000000751.13	Rpa1	GeneAge
ENSMUSG00000001156.9	Mxd1	GeneAge
ENSMUSG00000001280.13	Sp1	GeneAge
ENSMUSG00000001517.14	Foxm1	GeneAge
ENSMUSG00000001707.8	Eef1e1	GeneAge
ENSMUSG00000001729.14	Akt1	GeneAge
ENSMUSG00000001964.14	Emd	GeneAge
ENSMUSG00000002588.13	Pon1	GeneAge
ENSMUSG00000002603.15	Tgfb1	GeneAge
ENSMUSG00000002985.16	Apoe	GeneAge
ENSMUSG00000002996.17	Hbp1	GeneAge
ENSMUSG00000003068.16	Stk11	GeneAge
ENSMUSG00000003436.11	Dll3	GeneAge
ENSMUSG00000003549.9	Ercc1	GeneAge
ENSMUSG00000003873.11	Bax	GeneAge
ENSMUSG00000003882.5	Il7r	GeneAge
ENSMUSG00000004040.16	Stat3	GeneAge
ENSMUSG00000004043.14	Stat5a	GeneAge
ENSMUSG00000004366.4	Sst	GeneAge
ENSMUSG00000004654.6	Ghrhr	GeneAge
ENSMUSG00000004842.18	Pou1f1	GeneAge
ENSMUSG00000005069.12	Pex5	GeneAge
ENSMUSG00000005533.10	Igf1r	GeneAge
ENSMUSG00000005534.10	Insr	GeneAge
ENSMUSG00000005952.15	Trpv1	GeneAge
ENSMUSG00000005981.11	Trap1	GeneAge
ENSMUSG00000006235.6	Epor	GeneAge
ENSMUSG00000006678.6	Pola1	GeneAge
ENSMUSG00000006699.17	Cdc42	GeneAge
ENSMUSG00000006818.5	Sod2	GeneAge
ENSMUSG00000006932.17	Ctnnb1	GeneAge
ENSMUSG00000013663.7	Pten	GeneAge
ENSMUSG00000014767.17	Tbp	GeneAge
ENSMUSG00000015120.15	Ube2i	GeneAge
ENSMUSG00000015656.17	Hspa8	GeneAge
ENSMUSG00000015766.14	Eps8	GeneAge
ENSMUSG00000015837.15	Sqstm1	GeneAge
ENSMUSG00000015839.6	Nfe2l2	GeneAge
ENSMUSG00000017146.12	Brca1	GeneAge
ENSMUSG00000017485.11	Top2b	GeneAge
ENSMUSG00000018160.15	Med1	GeneAge
ENSMUSG00000018411.17	Mapt	GeneAge
ENSMUSG00000018501.17	Ncor1	GeneAge
ENSMUSG00000019505.7	Ubb	GeneAge
ENSMUSG00000019768.16	Esr1	GeneAge
ENSMUSG00000019777.16	Hdac2	GeneAge
ENSMUSG00000019795.17	Pcmt1	GeneAge
ENSMUSG00000019969.14	Psen1	GeneAge
ENSMUSG00000020027.18	Socs2	GeneAge
ENSMUSG00000020053.18	Igf1	GeneAge
ENSMUSG00000020063.16	Sirt1	GeneAge
ENSMUSG00000020122.16	Egfr	GeneAge
ENSMUSG00000020167.14	Tcf3	GeneAge
ENSMUSG00000020184.15	Mdm2	GeneAge
ENSMUSG00000020366.18	Mapk9	GeneAge
ENSMUSG00000020427.11	Igfbp3	GeneAge
ENSMUSG00000020467.15	Efemp1	GeneAge
ENSMUSG00000020525.17	Ppm1d	GeneAge
ENSMUSG00000020713.6	Gh	GeneAge
ENSMUSG00000020914.17	Top2a	GeneAge
ENSMUSG00000020919.11	Stat5b	GeneAge
ENSMUSG00000021025.8	Nfkbia	GeneAge
ENSMUSG00000021109.13	Hif1a	GeneAge
ENSMUSG00000021250.13	Fos	GeneAge
ENSMUSG00000021359.16	Tfap2a	GeneAge
ENSMUSG00000021611.9	Tert	GeneAge
ENSMUSG00000021639.17	Gtf2h2	GeneAge
ENSMUSG00000021694.18	Ercc8	GeneAge
ENSMUSG00000021822.3	Plau	GeneAge
ENSMUSG00000021936.14	Mapk8	GeneAge
ENSMUSG00000021948.17	Prkcd	GeneAge
ENSMUSG00000022037.15	Clu	GeneAge
ENSMUSG00000022105.6	Rb1	GeneAge
ENSMUSG00000022285.17	Ywhaz	GeneAge
ENSMUSG00000022346.15	Myc	GeneAge
ENSMUSG00000022383.13	Ppara	GeneAge
ENSMUSG00000022433.20	Csnk1e	GeneAge
ENSMUSG00000022471.14	Xrcc6	GeneAge
ENSMUSG00000022510.14	Trp63	GeneAge
ENSMUSG00000022521.10	Crebbp	GeneAge
ENSMUSG00000022545.13	Ercc4	GeneAge
ENSMUSG00000022555.12	Dgat1	GeneAge
ENSMUSG00000022556.11	Hsf1	GeneAge
ENSMUSG00000022607.18	Ptk2	GeneAge
ENSMUSG00000022672.8	Prkdc	GeneAge
ENSMUSG00000022779.16	Top3b	GeneAge
ENSMUSG00000022812.14	Gsk3b	GeneAge
ENSMUSG00000022840.9	Adcy5	GeneAge
ENSMUSG00000022892.11	App	GeneAge
ENSMUSG00000022982.10	Sod1	GeneAge
ENSMUSG00000023064.4	Sncg	GeneAge
ENSMUSG00000023067.14	Cdkn1a	GeneAge
ENSMUSG00000023070.6	Rgn	GeneAge
ENSMUSG00000023951.17	Vegfa	GeneAge
ENSMUSG00000024122.16	Pdpk1	GeneAge
ENSMUSG00000024359.10	Hspa9	GeneAge
ENSMUSG00000024382.13	Ercc3	GeneAge
ENSMUSG00000024401.14	Tnf	GeneAge
ENSMUSG00000024431.15	Nr3c1	GeneAge
ENSMUSG00000024454.16	Hdac3	GeneAge
ENSMUSG00000024590.8	Lmnb1	GeneAge
ENSMUSG00000024620.11	Pdgfrb	GeneAge
ENSMUSG00000024742.15	Fen1	GeneAge
ENSMUSG00000024778.13	Fas	GeneAge
ENSMUSG00000024789.13	Jak2	GeneAge
ENSMUSG00000024927.8	Rela	GeneAge
ENSMUSG00000025001.11	Hells	GeneAge
ENSMUSG00000025025.14	Mxi1	GeneAge
ENSMUSG00000025138.14	Sirt7	GeneAge
ENSMUSG00000025140.15	Pycr1	GeneAge
ENSMUSG00000025225.15	Nfkb2	GeneAge
ENSMUSG00000025408.15	Ddit3	GeneAge
ENSMUSG00000025486.17	Sirt3	GeneAge
ENSMUSG00000025499.18	Hras	GeneAge
ENSMUSG00000025746.11	Il6	GeneAge
ENSMUSG00000025925.14	Terf1	GeneAge
ENSMUSG00000025958.14	Creb1	GeneAge
ENSMUSG00000025980.14	Hspd1	GeneAge
ENSMUSG00000026048.16	Ercc5	GeneAge
ENSMUSG00000026187.9	Xrcc5	GeneAge
ENSMUSG00000026496.11	Parp1	GeneAge
ENSMUSG00000026739.13	Bmi1	GeneAge
ENSMUSG00000026842.16	Abl1	GeneAge
ENSMUSG00000026922.13	Agpat2	GeneAge
ENSMUSG00000027070.14	Lrp2	GeneAge
ENSMUSG00000027104.18	Atf2	GeneAge
ENSMUSG00000027187.10	Cat	GeneAge
ENSMUSG00000027247.16	Arhgap1	GeneAge
ENSMUSG00000027323.10	Rad51	GeneAge
ENSMUSG00000027342.14	Pcna	GeneAge
ENSMUSG00000027490.17	E2f1	GeneAge
ENSMUSG00000027509.11	Rae1	GeneAge
ENSMUSG00000027513.11	Pck1	GeneAge
ENSMUSG00000027540.13	Ptpn1	GeneAge
ENSMUSG00000027610.17	Gss	GeneAge
ENSMUSG00000027643.9	Ghrh	GeneAge
ENSMUSG00000027665.13	Pik3ca	GeneAge
ENSMUSG00000027715.9	Ccna2	GeneAge
ENSMUSG00000027720.7	Il2	GeneAge
ENSMUSG00000027859.10	Ngf	GeneAge
ENSMUSG00000028017.7	Egf	GeneAge
ENSMUSG00000028063.15	Lmna	GeneAge
ENSMUSG00000028124.15	Gclm	GeneAge
ENSMUSG00000028163.17	Nfkb1	GeneAge
ENSMUSG00000028165.9	Cisd2	GeneAge
ENSMUSG00000028224.14	Nbn	GeneAge
ENSMUSG00000028329.13	Xpa	GeneAge
ENSMUSG00000028367.5	Txn1	GeneAge
ENSMUSG00000028370.7	Pappa	GeneAge
ENSMUSG00000028411.15	Aptx	GeneAge
ENSMUSG00000028452.7	Vcp	GeneAge
ENSMUSG00000028691.12	Prdx1	GeneAge
ENSMUSG00000028800.15	Hdac1	GeneAge
ENSMUSG00000028991.15	Mtor	GeneAge
ENSMUSG00000029026.16	Trp73	GeneAge
ENSMUSG00000029104.15	Htt	GeneAge
ENSMUSG00000029167.13	Ppargc1a	GeneAge
ENSMUSG00000029223.12	Uchl1	GeneAge
ENSMUSG00000029231.15	Pdgfra	GeneAge
ENSMUSG00000029238.11	Clock	GeneAge
ENSMUSG00000029478.16	Ncor2	GeneAge
ENSMUSG00000029521.7	Chek2	GeneAge
ENSMUSG00000029648.13	Flt1	GeneAge
ENSMUSG00000029675.12	Eln	GeneAge
ENSMUSG00000029700.11	Slc13a1	GeneAge
ENSMUSG00000030110.13	Ret	GeneAge
ENSMUSG00000030111.9	A2m	GeneAge
ENSMUSG00000030166.14	Rad52	GeneAge
ENSMUSG00000030400.17	Ercc2	GeneAge
ENSMUSG00000030528.12	Blm	GeneAge
ENSMUSG00000030652.11	Coq7	GeneAge
ENSMUSG00000030827.5	Fgf21	GeneAge
ENSMUSG00000031304.18	Il2rg	GeneAge
ENSMUSG00000031314.18	Taf1	GeneAge
ENSMUSG00000031536.6	Polb	GeneAge
ENSMUSG00000031537.15	Ikbkb	GeneAge
ENSMUSG00000031565.18	Fgfr1	GeneAge
ENSMUSG00000031583.13	Wrn	GeneAge
ENSMUSG00000031584.16	Gsr	GeneAge
ENSMUSG00000031710.4	Ucp1	GeneAge
ENSMUSG00000031765.8	Mt1	GeneAge
ENSMUSG00000031921.17	Terf2	GeneAge
ENSMUSG00000031986.6	Sprtn	GeneAge
ENSMUSG00000032081.10	Apoc3	GeneAge
ENSMUSG00000032171.7	Pin1	GeneAge
ENSMUSG00000032350.9	Gclc	GeneAge
ENSMUSG00000032409.15	Atr	GeneAge
ENSMUSG00000032462.14	Pik3cb	GeneAge
ENSMUSG00000032487.8	Ptgs2	GeneAge
ENSMUSG00000032498.9	Mlh1	GeneAge
ENSMUSG00000032942.14	Ucp3	GeneAge
ENSMUSG00000033208.7	S100b	GeneAge
ENSMUSG00000033307.7	Mif	GeneAge
ENSMUSG00000033685.13	Ucp2	GeneAge
ENSMUSG00000033762.8	Recql4	GeneAge
ENSMUSG00000034218.16	Atm	GeneAge
ENSMUSG00000034330.10	Plcg2	GeneAge
ENSMUSG00000034656.18	Cacna1a	GeneAge
ENSMUSG00000034675.17	Dbn1	GeneAge
ENSMUSG00000034708.11	Grn	GeneAge
ENSMUSG00000034748.16	Sirt6	GeneAge
ENSMUSG00000034957.10	Cebpa	GeneAge
ENSMUSG00000034994.10	Eef2	GeneAge
ENSMUSG00000035383.7	Pmch	GeneAge
ENSMUSG00000035804.5	Ins1	GeneAge
ENSMUSG00000035960.14	Apex1	GeneAge
ENSMUSG00000036639.12	Nudt1	GeneAge
ENSMUSG00000036817.14	Sun1	GeneAge
ENSMUSG00000036887.5	C1qa	GeneAge
ENSMUSG00000036932.14	Aifm1	GeneAge
ENSMUSG00000036986.16	Pml	GeneAge
ENSMUSG00000037411.10	Serpine1	GeneAge
ENSMUSG00000038155.11	Gstp2	GeneAge
ENSMUSG00000038418.7	Egr1	GeneAge
ENSMUSG00000038482.11	Tfdp1	GeneAge
ENSMUSG00000038615.17	Nfe2l1	GeneAge
ENSMUSG00000038644.14	Pold1	GeneAge
ENSMUSG00000038721.8	Hoxb7	GeneAge
ENSMUSG00000038894.7	Irs2	GeneAge
ENSMUSG00000039176.17	Polg	GeneAge
ENSMUSG00000039323.18	Igfbp2	GeneAge
ENSMUSG00000039615.9	Stub1	GeneAge
ENSMUSG00000040084.9	Bub1b	GeneAge
ENSMUSG00000040329.14	Il7	GeneAge
ENSMUSG00000040385.7	Ppp1ca	GeneAge
ENSMUSG00000040726.10	Hesx1	GeneAge
ENSMUSG00000041147.10	Brca2	GeneAge
ENSMUSG00000041417.15	Pik3r1	GeneAge
ENSMUSG00000041684.11	Bivm	GeneAge
ENSMUSG00000041763.14	Tpp2	GeneAge
ENSMUSG00000042340.6	Ctf1	GeneAge
ENSMUSG00000042557.14	Sin3a	GeneAge
ENSMUSG00000042626.13	Shc1	GeneAge
ENSMUSG00000042903.8	Foxo4	GeneAge
ENSMUSG00000043099.4	Hic1	GeneAge
ENSMUSG00000043207.10	Zmpste24	GeneAge
ENSMUSG00000043733.14	Ptpn11	GeneAge
ENSMUSG00000043909.16	Trp53bp1	GeneAge
ENSMUSG00000044167.6	Foxo1	GeneAge
ENSMUSG00000044288.6	Cnr1	GeneAge
ENSMUSG00000044542.3	Prop1	GeneAge
ENSMUSG00000044933.3	Sstr3	GeneAge
ENSMUSG00000046532.8	Ar	GeneAge
ENSMUSG00000047959.4	Kcna3	GeneAge
ENSMUSG00000048482.14	Bdnf	GeneAge
ENSMUSG00000048583.16	Igf2	GeneAge
ENSMUSG00000048616.4	Nog	GeneAge
ENSMUSG00000048756.11	Foxo3	GeneAge
ENSMUSG00000048806.4	Ifnb1	GeneAge
ENSMUSG00000049115.15	Agtr1a	GeneAge
ENSMUSG00000050192.8	Eif5a2	GeneAge
ENSMUSG00000050310.9	Rictor	GeneAge
ENSMUSG00000050965.14	Prkca	GeneAge
ENSMUSG00000052684.4	Jun	GeneAge
ENSMUSG00000053436.15	Mapk14	GeneAge
ENSMUSG00000054051.7	Ercc6	GeneAge
ENSMUSG00000054717.7	Hmgb2	GeneAge
ENSMUSG00000054733.9	Msra	GeneAge
ENSMUSG00000054988.9	Agtr1b	GeneAge
ENSMUSG00000055024.12	Ep300	GeneAge
ENSMUSG00000055116.8	Arntl	GeneAge
ENSMUSG00000055737.12	Ghr	GeneAge
ENSMUSG00000055980.2	Irs1	GeneAge
ENSMUSG00000056501.3	Cebpb	GeneAge
ENSMUSG00000057177.12	Gsk3a	GeneAge
ENSMUSG00000057329.7	Bcl2	GeneAge
ENSMUSG00000057722.17	Lepr	GeneAge
ENSMUSG00000057789.14	Bak1	GeneAge
ENSMUSG00000058076.12	Sdhc	GeneAge
ENSMUSG00000058488.7	Kl	GeneAge
ENSMUSG00000059201.12	Lep	GeneAge
ENSMUSG00000059436.13	Max	GeneAge
ENSMUSG00000059456.13	Ptk2b	GeneAge
ENSMUSG00000059552.13	Trp53	GeneAge
ENSMUSG00000059923.13	Grb2	GeneAge
ENSMUSG00000060803.6	Gstp1	GeneAge
ENSMUSG00000062312.5	Erbb2	GeneAge
ENSMUSG00000062991.9	Nrg1	GeneAge
ENSMUSG00000063065.13	Mapk3	GeneAge
ENSMUSG00000063856.7	Gpx1	GeneAge
ENSMUSG00000064351.1	mt-Co1	GeneAge
ENSMUSG00000066551.12	Hmgb1	GeneAge
ENSMUSG00000066979.6	Bub3	GeneAge
ENSMUSG00000068329.12	Htra2	GeneAge
ENSMUSG00000069089.8	Cdk7	GeneAge
ENSMUSG00000070544.6	Top1	GeneAge
ENSMUSG00000071076.6	Jund	GeneAge
ENSMUSG00000071657.12	Bscl2	GeneAge
ENSMUSG00000073802.5	Cdkn2b	GeneAge
ENSMUSG00000074997.3	Pin1rt1	GeneAge
ENSMUSG00000075706.10	Gpx4	GeneAge
ENSMUSG00000090877.3	Hspa1b	GeneAge
ENSMUSG00000091971.3	Hspa1a	GeneAge
ENSMUSG00000092463.1	Gm20489	GeneAge
ENSMUSG00000116429.1	Ddit3	GeneAge
ENSMUSG00000000214.11	Th	LongvityMap
ENSMUSG00000000215.11	Ins2	LongvityMap
ENSMUSG00000000305.12	Cdh4	LongvityMap
ENSMUSG00000000340.10	Dbt	LongvityMap
ENSMUSG00000000440.12	Pparg	LongvityMap
ENSMUSG00000000739.14	Sult5a1	LongvityMap
ENSMUSG00000000817.10	Fasl	LongvityMap
ENSMUSG00000001095.5	Slc13a2	LongvityMap
ENSMUSG00000001729.14	Akt1	LongvityMap
ENSMUSG00000002250.16	Ppard	LongvityMap
ENSMUSG00000002504.15	Slc9a3r2	LongvityMap
ENSMUSG00000002588.13	Pon1	LongvityMap
ENSMUSG00000002603.15	Tgfb1	LongvityMap
ENSMUSG00000002984.17	Tomm40	LongvityMap
ENSMUSG00000002985.16	Apoe	LongvityMap
ENSMUSG00000003923.14	Tfam	LongvityMap
ENSMUSG00000004038.9	Gstm3	LongvityMap
ENSMUSG00000004654.6	Ghrhr	LongvityMap
ENSMUSG00000005413.8	Hmox1	LongvityMap
ENSMUSG00000005533.10	Igf1r	LongvityMap
ENSMUSG00000005534.10	Insr	LongvityMap
ENSMUSG00000006457.4	Actn3	LongvityMap
ENSMUSG00000006611.15	Hfe	LongvityMap
ENSMUSG00000006732.14	Mettl1	LongvityMap
ENSMUSG00000006818.5	Sod2	LongvityMap
ENSMUSG00000006850.8	Tmco6	LongvityMap
ENSMUSG00000007033.4	Hspa1l	LongvityMap
ENSMUSG00000008601.12	Rab25	LongvityMap
ENSMUSG00000014850.15	Msh3	LongvityMap
ENSMUSG00000015243.4	Abca1	LongvityMap
ENSMUSG00000015452.14	Ager	LongvityMap
ENSMUSG00000015533.9	Itga2	LongvityMap
ENSMUSG00000016529.5	Il10	LongvityMap
ENSMUSG00000017009.3	Sdc4	LongvityMap
ENSMUSG00000017146.12	Brca1	LongvityMap
ENSMUSG00000017697.3	Ada	LongvityMap
ENSMUSG00000019768.16	Esr1	LongvityMap
ENSMUSG00000019960.8	Dusp6	LongvityMap
ENSMUSG00000020053.18	Igf1	LongvityMap
ENSMUSG00000020063.16	Sirt1	LongvityMap
ENSMUSG00000020122.16	Egfr	LongvityMap
ENSMUSG00000020250.10	Txnrd1	LongvityMap
ENSMUSG00000020262.15	Adarb1	LongvityMap
ENSMUSG00000020573.17	Pik3cg	LongvityMap
ENSMUSG00000020609.14	Apob	LongvityMap
ENSMUSG00000020681.14	Ace	LongvityMap
ENSMUSG00000020689.4	Itgb3	LongvityMap
ENSMUSG00000020713.6	Gh	LongvityMap
ENSMUSG00000020838.12	Slc6a4	LongvityMap
ENSMUSG00000021033.11	Gstz1	LongvityMap
ENSMUSG00000021287.12	Xrcc3	LongvityMap
ENSMUSG00000021311.9	Mtr	LongvityMap
ENSMUSG00000021587.5	Pcsk1	LongvityMap
ENSMUSG00000021591.8	Glrx	LongvityMap
ENSMUSG00000021611.9	Tert	LongvityMap
ENSMUSG00000021615.13	Xrcc4	LongvityMap
ENSMUSG00000021999.9	Cpb2	LongvityMap
ENSMUSG00000022037.15	Clu	LongvityMap
ENSMUSG00000022412.14	Mief1	LongvityMap
ENSMUSG00000022439.9	Parvg	LongvityMap
ENSMUSG00000022445.7	Cyp2d26	LongvityMap
ENSMUSG00000022471.14	Xrcc6	LongvityMap
ENSMUSG00000022479.15	Vdr	LongvityMap
ENSMUSG00000022534.14	Mefv	LongvityMap
ENSMUSG00000022762.18	Ncam2	LongvityMap
ENSMUSG00000022840.9	Adcy5	LongvityMap
ENSMUSG00000022878.5	Adipoq	LongvityMap
ENSMUSG00000022982.10	Sod1	LongvityMap
ENSMUSG00000023067.14	Cdkn1a	LongvityMap
ENSMUSG00000023083.7	H2-M10.2	LongvityMap
ENSMUSG00000023186.14	Vwa5a	LongvityMap
ENSMUSG00000023826.16	Prkn	LongvityMap
ENSMUSG00000023830.14	Igf2r	LongvityMap
ENSMUSG00000023912.10	Slc25a27	LongvityMap
ENSMUSG00000023951.17	Vegfa	LongvityMap
ENSMUSG00000024066.9	Xdh	LongvityMap
ENSMUSG00000024087.4	Cyp1b1	LongvityMap
ENSMUSG00000024164.15	C3	LongvityMap
ENSMUSG00000024401.14	Tnf	LongvityMap
ENSMUSG00000024402.5	Lta	LongvityMap
ENSMUSG00000024431.15	Nr3c1	LongvityMap
ENSMUSG00000024448.14	H2-M10.1	LongvityMap
ENSMUSG00000024778.13	Fas	LongvityMap
ENSMUSG00000024896.9	Minpp1	LongvityMap
ENSMUSG00000025479.9	Cyp2e1	LongvityMap
ENSMUSG00000025485.13	Ric8a	LongvityMap
ENSMUSG00000025486.17	Sirt3	LongvityMap
ENSMUSG00000025496.5	Drd4	LongvityMap
ENSMUSG00000025583.15	Rptor	LongvityMap
ENSMUSG00000025646.9	Atrip	LongvityMap
ENSMUSG00000025746.11	Il6	LongvityMap
ENSMUSG00000025889.13	Snca	LongvityMap
ENSMUSG00000025968.16	Ndufs1	LongvityMap
ENSMUSG00000026100.6	Mstn	LongvityMap
ENSMUSG00000026187.9	Xrcc5	LongvityMap
ENSMUSG00000026450.14	Chit1	LongvityMap
ENSMUSG00000026494.12	Kif26b	LongvityMap
ENSMUSG00000026496.11	Parp1	LongvityMap
ENSMUSG00000026579.8	F5	LongvityMap
ENSMUSG00000026587.15	Astn1	LongvityMap
ENSMUSG00000026656.15	Fcgr2b	LongvityMap
ENSMUSG00000026981.15	Il1rn	LongvityMap
ENSMUSG00000026986.14	Hnmt	LongvityMap
ENSMUSG00000027187.10	Cat	LongvityMap
ENSMUSG00000027249.15	F2	LongvityMap
ENSMUSG00000027398.13	Il1b	LongvityMap
ENSMUSG00000027399.1	Il1a	LongvityMap
ENSMUSG00000027720.7	Il2	LongvityMap
ENSMUSG00000027776.12	Il12a	LongvityMap
ENSMUSG00000027843.13	Ptpn22	LongvityMap
ENSMUSG00000027857.10	Tshb	LongvityMap
ENSMUSG00000027947.11	Il6ra	LongvityMap
ENSMUSG00000028028.11	Alpk1	LongvityMap
ENSMUSG00000028063.15	Lmna	LongvityMap
ENSMUSG00000028158.14	Mttp	LongvityMap
ENSMUSG00000028161.17	Ppp3ca	LongvityMap
ENSMUSG00000028163.17	Nfkb1	LongvityMap
ENSMUSG00000028284.13	Map3k7	LongvityMap
ENSMUSG00000028369.15	Svep1	LongvityMap
ENSMUSG00000028426.10	Rad23b	LongvityMap
ENSMUSG00000028945.9	Rheb	LongvityMap
ENSMUSG00000028960.20	Ube4b	LongvityMap
ENSMUSG00000029009.17	Mthfr	LongvityMap
ENSMUSG00000029120.10	Ppp2r2c	LongvityMap
ENSMUSG00000029167.13	Ppargc1a	LongvityMap
ENSMUSG00000029361.18	Nos1	LongvityMap
ENSMUSG00000029455.14	Aldh2	LongvityMap
ENSMUSG00000029706.15	Pax4	LongvityMap
ENSMUSG00000029999.14	Tgfa	LongvityMap
ENSMUSG00000030166.14	Rad52	LongvityMap
ENSMUSG00000030400.17	Ercc2	LongvityMap
ENSMUSG00000031105.16	Slc25a14	LongvityMap
ENSMUSG00000031424.16	Kir3dl1	LongvityMap
ENSMUSG00000031443.7	F7	LongvityMap
ENSMUSG00000031536.6	Polb	LongvityMap
ENSMUSG00000031538.6	Plat	LongvityMap
ENSMUSG00000031583.13	Wrn	LongvityMap
ENSMUSG00000031584.16	Gsr	LongvityMap
ENSMUSG00000031586.17	Rbpms	LongvityMap
ENSMUSG00000031710.4	Ucp1	LongvityMap
ENSMUSG00000031722.10	Hp	LongvityMap
ENSMUSG00000031765.8	Mt1	LongvityMap
ENSMUSG00000031980.10	Agt	LongvityMap
ENSMUSG00000032080.6	Apoa4	LongvityMap
ENSMUSG00000032081.10	Apoc3	LongvityMap
ENSMUSG00000032083.8	Apoa1	LongvityMap
ENSMUSG00000032207.10	Lipc	LongvityMap
ENSMUSG00000032274.9	Cyp19a1	LongvityMap
ENSMUSG00000032315.6	Cyp1a1	LongvityMap
ENSMUSG00000032452.12	Clstn2	LongvityMap
ENSMUSG00000032462.14	Pik3cb	LongvityMap
ENSMUSG00000032498.9	Mlh1	LongvityMap
ENSMUSG00000032826.19	Ank2	LongvityMap
ENSMUSG00000032849.14	Abcc4	LongvityMap
ENSMUSG00000032937.5	Fshr	LongvityMap
ENSMUSG00000032942.14	Ucp3	LongvityMap
ENSMUSG00000033685.13	Ucp2	LongvityMap
ENSMUSG00000033831.5	Fgb	LongvityMap
ENSMUSG00000034218.16	Atm	LongvityMap
ENSMUSG00000034748.16	Sirt6	LongvityMap
ENSMUSG00000034958.11	Atcay	LongvityMap
ENSMUSG00000035540.12	Gc	LongvityMap
ENSMUSG00000035804.5	Ins1	LongvityMap
ENSMUSG00000037130.4	H2-M10.6	LongvityMap
ENSMUSG00000037246.6	H2-M10.5	LongvityMap
ENSMUSG00000037334.2	H2-M1	LongvityMap
ENSMUSG00000037411.10	Serpine1	LongvityMap
ENSMUSG00000037537.6	H2-M11	LongvityMap
ENSMUSG00000037730.13	Mynn	LongvityMap
ENSMUSG00000038112.15	AW551984	LongvityMap
ENSMUSG00000038128.7	Camk4	LongvityMap
ENSMUSG00000038155.11	Gstp2	LongvityMap
ENSMUSG00000038302.14	Afg1l	LongvityMap
ENSMUSG00000038894.7	Irs2	LongvityMap
ENSMUSG00000039005.13	Tlr4	LongvityMap
ENSMUSG00000039217.13	Il18	LongvityMap
ENSMUSG00000039239.14	Tgfb2	LongvityMap
ENSMUSG00000039361.11	Picalm	LongvityMap
ENSMUSG00000039748.11	Exo1	LongvityMap
ENSMUSG00000040025.17	Ythdf2	LongvityMap
ENSMUSG00000040562.12	Gstm2	LongvityMap
ENSMUSG00000040564.14	Apoc1	LongvityMap
ENSMUSG00000041620.8	Mmp1b	LongvityMap
ENSMUSG00000042228.14	Lyn	LongvityMap
ENSMUSG00000042626.13	Shc1	LongvityMap
ENSMUSG00000043089.6	Mmp1a	LongvityMap
ENSMUSG00000043613.8	Mmp3	LongvityMap
ENSMUSG00000043865.3	Tas2r118	LongvityMap
ENSMUSG00000044167.6	Foxo1	LongvityMap
ENSMUSG00000044933.3	Sstr3	LongvityMap
ENSMUSG00000045267.3	Tas2r119	LongvityMap
ENSMUSG00000045730.4	Adrb2	LongvityMap
ENSMUSG00000047804.15	Akap10	LongvityMap
ENSMUSG00000048078.16	Tenm4	LongvityMap
ENSMUSG00000048231.14	H2-M10.4	LongvityMap
ENSMUSG00000048583.16	Igf2	LongvityMap
ENSMUSG00000048756.11	Foxo3	LongvityMap
ENSMUSG00000049115.15	Agtr1a	LongvityMap
ENSMUSG00000050675.7	Gp1ba	LongvityMap
ENSMUSG00000050783.5	Htr1f	LongvityMap
ENSMUSG00000051136.1	Ghsr	LongvityMap
ENSMUSG00000051331.16	Cacna1c	LongvityMap
ENSMUSG00000051768.9	Xrcc1	LongvityMap
ENSMUSG00000052551.16	Adarb2	LongvityMap
ENSMUSG00000053553.11	3110082I17Rik	LongvityMap
ENSMUSG00000053835.17	H2-T24	LongvityMap
ENSMUSG00000054988.9	Agtr1b	LongvityMap
ENSMUSG00000055170.4	Ifng	LongvityMap
ENSMUSG00000055737.12	Ghr	LongvityMap
ENSMUSG00000055980.2	Irs1	LongvityMap
ENSMUSG00000056162.14	Cndp1	LongvityMap
ENSMUSG00000057439.12	Kir3dl2	LongvityMap
ENSMUSG00000058124.4	H2-M10.3	LongvityMap
ENSMUSG00000058135.12	Gstm1	LongvityMap
ENSMUSG00000058488.7	Kl	LongvityMap
ENSMUSG00000058886.9	Deaf1	LongvityMap
ENSMUSG00000059498.13	Fcgr3	LongvityMap
ENSMUSG00000059552.13	Trp53	LongvityMap
ENSMUSG00000060803.6	Gstp1	LongvityMap
ENSMUSG00000061533.16	Cep128	LongvityMap
ENSMUSG00000061740.8	Cyp2d22	LongvityMap
ENSMUSG00000062202.14	Btbd9	LongvityMap
ENSMUSG00000063410.8	Stk24	LongvityMap
ENSMUSG00000063856.7	Gpx1	LongvityMap
ENSMUSG00000064177.8	Ghrl	LongvityMap
ENSMUSG00000064308.10	2410137M14Rik	LongvityMap
ENSMUSG00000067201.11	H2-M9	LongvityMap
ENSMUSG00000067341.6	H2-Eb2	LongvityMap
ENSMUSG00000068083.2	Cyp2d40	LongvityMap
ENSMUSG00000068085.6	Cyp2d11	LongvityMap
ENSMUSG00000068086.6	Cyp2d9	LongvityMap
ENSMUSG00000068740.13	Celsr2	LongvityMap
ENSMUSG00000068762.11	Gstm6	LongvityMap
ENSMUSG00000069132.3	Nxph2	LongvityMap
ENSMUSG00000070645.5	Ren1	LongvityMap
ENSMUSG00000070691.10	Runx3	LongvityMap
ENSMUSG00000071379.2	Hpcal1	LongvityMap
ENSMUSG00000072941.5	Sod3	LongvityMap
ENSMUSG00000073418.4	C4b	LongvityMap
ENSMUSG00000073421.6	H2-Ab1	LongvityMap
ENSMUSG00000074151.13	Nlrc5	LongvityMap
ENSMUSG00000079037.9	Prnp	LongvityMap
ENSMUSG00000079109.11	Pms2	LongvityMap
ENSMUSG00000079227.10	Ccr5	LongvityMap
ENSMUSG00000079492.2	Gm11127	LongvityMap
ENSMUSG00000090231.10	Cfb	LongvityMap
ENSMUSG00000090877.3	Hspa1b	LongvityMap
ENSMUSG00000091971.3	Hspa1a	LongvityMap
ENSMUSG00000092243.8	Gm7030	LongvityMap
ENSMUSG00000092511.7	Gm20547	LongvityMap
ENSMUSG00000094559.2	Cyp2d34	LongvityMap
ENSMUSG00000094806.2	Cyp2d10	LongvityMap
ENSMUSG00000096852.2	Cyp2d12	LongvityMap
ENSMUSG00000104633.1	Gm42421	LongvityMap
ENSMUSG00000109865.1	Hspa14	LongvityMap
