# Supplementary material for: Circadian-driven tissue specificity is constrained under caloric restricted feeding conditions
Source: Commun Biol. 2024 Jun 20;7:752. doi: 10.1038/s42003-024-06421-0 (PMC11190204; doi:10.1038/s42003-024-06421-0)
Supplement: Supplementary file 8 — Supplementary Data 6 [file 42003_2024_6421_MOESM8_ESM.xlsx]

## Sheet: Sheet1
S6 Caloric & time restriction related circadian gene set
Gene ID	Gene Symbol	Group
ENSMUSG00000000120.6	Ngfr	06mo_CR.day.12h
ENSMUSG00000000149.10	Gna12	06mo_CR.day.12h
ENSMUSG00000000278.10	Scpep1	06mo_CR.day.12h
ENSMUSG00000000346.8	Dazap2	06mo_CR.day.12h
ENSMUSG00000000439.9	Mkrn2	06mo_CR.day.12h
ENSMUSG00000000532.10	Acvr1b	06mo_CR.day.12h
ENSMUSG00000000568.15	Hnrnpd	06mo_CR.day.12h
ENSMUSG00000000631.20	Myo18a	06mo_CR.day.12h
ENSMUSG00000000743.9	Chmp1a	06mo_CR.day.12h
ENSMUSG00000000811.13	Txnrd3	06mo_CR.day.12h
ENSMUSG00000000823.16	Zfp512b	06mo_CR.day.12h
ENSMUSG00000000881.12	Dlg3	06mo_CR.day.12h
ENSMUSG00000000957.9	Mmp14	06mo_CR.day.12h
ENSMUSG00000000959.6	Oxa1l	06mo_CR.day.12h
ENSMUSG00000001018.15	Snapin	06mo_CR.day.12h
ENSMUSG00000001052.15	Sec24b	06mo_CR.day.12h
ENSMUSG00000001123.15	Lgals9	06mo_CR.day.12h
ENSMUSG00000001138.13	Cnnm3	06mo_CR.day.12h
ENSMUSG00000001143.13	Lman2l	06mo_CR.day.12h
ENSMUSG00000001151.10	Pcnt	06mo_CR.day.12h
ENSMUSG00000001158.13	Snrnp27	06mo_CR.day.12h
ENSMUSG00000001229.7	Dpp9	06mo_CR.day.12h
ENSMUSG00000001435.15	Col18a1	06mo_CR.day.12h
ENSMUSG00000001891.16	Ugp2	06mo_CR.day.12h
ENSMUSG00000002031.12	Ift46	06mo_CR.day.12h
ENSMUSG00000002105.15	Slc39a13	06mo_CR.day.12h
ENSMUSG00000002147.18	Stat6	06mo_CR.day.12h
ENSMUSG00000002265.16	Peg3	06mo_CR.day.12h
ENSMUSG00000002280.10	Narfl	06mo_CR.day.12h
ENSMUSG00000002409.18	Dyrk1b	06mo_CR.day.12h
ENSMUSG00000002477.4	Snrpd1	06mo_CR.day.12h
ENSMUSG00000002546.16	Golga2	06mo_CR.day.12h
ENSMUSG00000002731.6	Prkra	06mo_CR.day.12h
ENSMUSG00000002778.14	Kdelr1	06mo_CR.day.12h
ENSMUSG00000002820.6	Atg4d	06mo_CR.day.12h
ENSMUSG00000002871.14	Tpra1	06mo_CR.day.12h
ENSMUSG00000002963.17	Pnkp	06mo_CR.day.12h
ENSMUSG00000002984.17	Tomm40	06mo_CR.day.12h
ENSMUSG00000003068.16	Stk11	06mo_CR.day.12h
ENSMUSG00000003123.15	Lipe	06mo_CR.day.12h
ENSMUSG00000003344.14	Btbd2	06mo_CR.day.12h
ENSMUSG00000003345.16	Csnk1g2	06mo_CR.day.12h
ENSMUSG00000003378.9	Grik5	06mo_CR.day.12h
ENSMUSG00000003464.13	Pex19	06mo_CR.day.12h
ENSMUSG00000003477.5	Inmt	06mo_CR.day.12h
ENSMUSG00000003575.13	Crtc1	06mo_CR.day.12h
ENSMUSG00000003623.4	Crot	06mo_CR.day.12h
ENSMUSG00000003662.10	Ciao1	06mo_CR.day.12h
ENSMUSG00000003680.15	Taf6l	06mo_CR.day.12h
ENSMUSG00000003721.14	Insig2	06mo_CR.day.12h
ENSMUSG00000003778.14	Brd8	06mo_CR.day.12h
ENSMUSG00000003929.10	Zfp81	06mo_CR.day.12h
ENSMUSG00000003948.17	Mmd	06mo_CR.day.12h
ENSMUSG00000004070.15	Hmox2	06mo_CR.day.12h
ENSMUSG00000004187.10	Kifc2	06mo_CR.day.12h
ENSMUSG00000004266.15	Ptpn6	06mo_CR.day.12h
ENSMUSG00000004446.12	Bid	06mo_CR.day.12h
ENSMUSG00000004455.16	Ppp1cc	06mo_CR.day.12h
ENSMUSG00000004500.9	Zfp324	06mo_CR.day.12h
ENSMUSG00000004558.14	Ndrg2	06mo_CR.day.12h
ENSMUSG00000004562.16	Arhgef40	06mo_CR.day.12h
ENSMUSG00000004633.17	Chn2	06mo_CR.day.12h
ENSMUSG00000004667.18	Polr2e	06mo_CR.day.12h
ENSMUSG00000004748.5	Mtfp1	06mo_CR.day.12h
ENSMUSG00000004771.12	Rab11a	06mo_CR.day.12h
ENSMUSG00000004951.10	Hspb1	06mo_CR.day.12h
ENSMUSG00000005107.13	Slc2a9	06mo_CR.day.12h
ENSMUSG00000005125.12	Ndrg1	06mo_CR.day.12h
ENSMUSG00000005362.14	Crbn	06mo_CR.day.12h
ENSMUSG00000005534.10	Insr	06mo_CR.day.12h
ENSMUSG00000005547.14	Cyp2a5	06mo_CR.day.12h
ENSMUSG00000005580.11	Adcy9	06mo_CR.day.12h
ENSMUSG00000005687.14	Bcas2	06mo_CR.day.12h
ENSMUSG00000005718.7	Tfap4	06mo_CR.day.12h
ENSMUSG00000005774.12	Rfx5	06mo_CR.day.12h
ENSMUSG00000005804.14	Bloc1s6	06mo_CR.day.12h
ENSMUSG00000006019.15	Dhx34	06mo_CR.day.12h
ENSMUSG00000006127.9	Inpp5k	06mo_CR.day.12h
ENSMUSG00000006299.13	Aamp	06mo_CR.day.12h
ENSMUSG00000006301.17	Tmbim1	06mo_CR.day.12h
ENSMUSG00000006456.10	Rbm14	06mo_CR.day.12h
ENSMUSG00000006599.13	Gtf2h1	06mo_CR.day.12h
ENSMUSG00000006728.12	Cdk4	06mo_CR.day.12h
ENSMUSG00000006731.10	B4galnt1	06mo_CR.day.12h
ENSMUSG00000006920.14	Ezh1	06mo_CR.day.12h
ENSMUSG00000007038.5	Neu1	06mo_CR.day.12h
ENSMUSG00000007836.6	Hnrnpa0	06mo_CR.day.12h
ENSMUSG00000007950.9	Abhd8	06mo_CR.day.12h
ENSMUSG00000008035.12	Mid1ip1	06mo_CR.day.12h
ENSMUSG00000008036.11	Ap2s1	06mo_CR.day.12h
ENSMUSG00000008090.14	Fgfrl1	06mo_CR.day.12h
ENSMUSG00000008167.14	Fbxw9	06mo_CR.day.12h
ENSMUSG00000008393.8	Carhsp1	06mo_CR.day.12h
ENSMUSG00000008822.15	Acyp1	06mo_CR.day.12h
ENSMUSG00000008976.16	Gabpa	06mo_CR.day.12h
ENSMUSG00000009079.16	Ewsr1	06mo_CR.day.12h
ENSMUSG00000009145.6	Dqx1	06mo_CR.day.12h
ENSMUSG00000009291.13	Pttg1ip	06mo_CR.day.12h
ENSMUSG00000009378.3	Slc16a12	06mo_CR.day.12h
ENSMUSG00000009633.3	G0s2	06mo_CR.day.12h
ENSMUSG00000009646.13	Pla2g12b	06mo_CR.day.12h
ENSMUSG00000009647.13	Mcu	06mo_CR.day.12h
ENSMUSG00000009654.4	Oit3	06mo_CR.day.12h
ENSMUSG00000009894.15	Snap47	06mo_CR.day.12h
ENSMUSG00000009995.17	Taz	06mo_CR.day.12h
ENSMUSG00000010047.12	Hyal2	06mo_CR.day.12h
ENSMUSG00000010064.15	Slc38a3	06mo_CR.day.12h
ENSMUSG00000010175.13	Prox1	06mo_CR.day.12h
ENSMUSG00000010601.13	Apol7a	06mo_CR.day.12h
ENSMUSG00000010936.11	Vac14	06mo_CR.day.12h
ENSMUSG00000011382.8	Dhdh	06mo_CR.day.12h
ENSMUSG00000013150.15	Gfod2	06mo_CR.day.12h
ENSMUSG00000013539.13	Tango2	06mo_CR.day.12h
ENSMUSG00000013629.16	Cad	06mo_CR.day.12h
ENSMUSG00000013787.15	Ehmt2	06mo_CR.day.12h
ENSMUSG00000013833.15	Med16	06mo_CR.day.12h
ENSMUSG00000013846.9	St3gal1	06mo_CR.day.12h
ENSMUSG00000014547.9	Wdfy2	06mo_CR.day.12h
ENSMUSG00000014791.10	Elmo3	06mo_CR.day.12h
ENSMUSG00000014873.15	Surf2	06mo_CR.day.12h
ENSMUSG00000015085.8	Entpd2	06mo_CR.day.12h
ENSMUSG00000015165.16	Hnrnpl	06mo_CR.day.12h
ENSMUSG00000015202.13	Cnksr3	06mo_CR.day.12h
ENSMUSG00000015217.11	Hmgb3	06mo_CR.day.12h
ENSMUSG00000015335.16	Zdhhc12	06mo_CR.day.12h
ENSMUSG00000015357.10	Clpx	06mo_CR.day.12h
ENSMUSG00000015542.17	Nat9	06mo_CR.day.12h
ENSMUSG00000015597.16	Zfp318	06mo_CR.day.12h
ENSMUSG00000015755.16	Tab2	06mo_CR.day.12h
ENSMUSG00000015843.10	Rxrg	06mo_CR.day.12h
ENSMUSG00000015846.14	Rxra	06mo_CR.day.12h
ENSMUSG00000015889.8	Lta4h	06mo_CR.day.12h
ENSMUSG00000015890.2	Amdhd1	06mo_CR.day.12h
ENSMUSG00000016024.9	Lbp	06mo_CR.day.12h
ENSMUSG00000016028.9	Celsr1	06mo_CR.day.12h
ENSMUSG00000016239.11	Lonrf3	06mo_CR.day.12h
ENSMUSG00000016487.15	Ppfibp1	06mo_CR.day.12h
ENSMUSG00000016510.11	Mtif3	06mo_CR.day.12h
ENSMUSG00000016528.10	Mapkapk2	06mo_CR.day.12h
ENSMUSG00000016559.14	H3f3b	06mo_CR.day.12h
ENSMUSG00000017299.13	Dnttip1	06mo_CR.day.12h
ENSMUSG00000017428.16	Psmd11	06mo_CR.day.12h
ENSMUSG00000017493.12	Igfbp4	06mo_CR.day.12h
ENSMUSG00000017639.13	Rab11fip4	06mo_CR.day.12h
ENSMUSG00000017664.16	Slc35c2	06mo_CR.day.12h
ENSMUSG00000017707.9	Serinc3	06mo_CR.day.12h
ENSMUSG00000017723.11	Wfdc2	06mo_CR.day.12h
ENSMUSG00000017802.14	Fam134c	06mo_CR.day.12h
ENSMUSG00000017858.12	Ift52	06mo_CR.day.12h
ENSMUSG00000017868.16	Sgk2	06mo_CR.day.12h
ENSMUSG00000018102.4	Hist1h2bc	06mo_CR.day.12h
ENSMUSG00000018166.8	Erbb3	06mo_CR.day.12h
ENSMUSG00000018209.15	Stk4	06mo_CR.day.12h
ENSMUSG00000018322.10	Tomm34	06mo_CR.day.12h
ENSMUSG00000018363.16	Smurf2	06mo_CR.day.12h
ENSMUSG00000018425.18	Dhx40	06mo_CR.day.12h
ENSMUSG00000018428.15	Akap1	06mo_CR.day.12h
ENSMUSG00000018449.12	Rpain	06mo_CR.day.12h
ENSMUSG00000018501.17	Ncor1	06mo_CR.day.12h
ENSMUSG00000018509.8	Cenpv	06mo_CR.day.12h
ENSMUSG00000018566.14	Slc2a4	06mo_CR.day.12h
ENSMUSG00000018593.13	Sparc	06mo_CR.day.12h
ENSMUSG00000018604.18	Tbx3	06mo_CR.day.12h
ENSMUSG00000018697.14	Aatf	06mo_CR.day.12h
ENSMUSG00000018750.14	Zbtb4	06mo_CR.day.12h
ENSMUSG00000018796.13	Acsl1	06mo_CR.day.12h
ENSMUSG00000018849.6	Wwc1	06mo_CR.day.12h
ENSMUSG00000019082.18	Slc25a22	06mo_CR.day.12h
ENSMUSG00000019338.13	Zfp687	06mo_CR.day.12h
ENSMUSG00000019461.12	Plscr3	06mo_CR.day.12h
ENSMUSG00000019470.12	Xab2	06mo_CR.day.12h
ENSMUSG00000019518.10	Ap4m1	06mo_CR.day.12h
ENSMUSG00000019558.14	Slc6a8	06mo_CR.day.12h
ENSMUSG00000019699.16	Akt3	06mo_CR.day.12h
ENSMUSG00000019715.14	Gle1	06mo_CR.day.12h
ENSMUSG00000019768.16	Esr1	06mo_CR.day.12h
ENSMUSG00000019797.11	1700021F05Rik	06mo_CR.day.12h
ENSMUSG00000019832.5	Rab32	06mo_CR.day.12h
ENSMUSG00000019863.7	Qrsl1	06mo_CR.day.12h
ENSMUSG00000019866.14	Aim1	06mo_CR.day.12h
ENSMUSG00000019897.8	Ccdc59	06mo_CR.day.12h
ENSMUSG00000019927.6	Ube2d1	06mo_CR.day.12h
ENSMUSG00000019952.15	Poc1b	06mo_CR.day.12h
ENSMUSG00000019977.16	Hbs1l	06mo_CR.day.12h
ENSMUSG00000019989.8	Enpp3	06mo_CR.day.12h
ENSMUSG00000019997.11	Ctgf	06mo_CR.day.12h
ENSMUSG00000020017.14	Hal	06mo_CR.day.12h
ENSMUSG00000020019.4	Ntn4	06mo_CR.day.12h
ENSMUSG00000020029.6	Nudt4	06mo_CR.day.12h
ENSMUSG00000020037.15	Rfx4	06mo_CR.day.12h
ENSMUSG00000020038.10	Cry1	06mo_CR.day.12h
ENSMUSG00000020044.13	Timp3	06mo_CR.day.12h
ENSMUSG00000020056.16	Washc3	06mo_CR.day.12h
ENSMUSG00000020091.15	Eif4ebp2	06mo_CR.day.12h
ENSMUSG00000020131.14	Pcsk4	06mo_CR.day.12h
ENSMUSG00000020133.8	2310011J03Rik	06mo_CR.day.12h
ENSMUSG00000020182.16	Ddc	06mo_CR.day.12h
ENSMUSG00000020190.13	Mknk2	06mo_CR.day.12h
ENSMUSG00000020196.10	Cabin1	06mo_CR.day.12h
ENSMUSG00000020300.14	Cpeb4	06mo_CR.day.12h
ENSMUSG00000020381.10	Mrnip	06mo_CR.day.12h
ENSMUSG00000020441.6	2310033P09Rik	06mo_CR.day.12h
ENSMUSG00000020451.17	Limk2	06mo_CR.day.12h
ENSMUSG00000020455.16	Trim11	06mo_CR.day.12h
ENSMUSG00000020462.14	Cfap36	06mo_CR.day.12h
ENSMUSG00000020472.14	Zkscan17	06mo_CR.day.12h
ENSMUSG00000020482.4	Ccdc117	06mo_CR.day.12h
ENSMUSG00000020485.14	Supt4a	06mo_CR.day.12h
ENSMUSG00000020495.13	Smg8	06mo_CR.day.12h
ENSMUSG00000020496.9	Rnf187	06mo_CR.day.12h
ENSMUSG00000020521.7	Rnft1	06mo_CR.day.12h
ENSMUSG00000020522.13	Mfap3	06mo_CR.day.12h
ENSMUSG00000020530.14	Ggnbp2	06mo_CR.day.12h
ENSMUSG00000020538.15	Srebf1	06mo_CR.day.12h
ENSMUSG00000020541.12	Tom1l1	06mo_CR.day.12h
ENSMUSG00000020553.8	Pctp	06mo_CR.day.12h
ENSMUSG00000020561.8	Twistnb	06mo_CR.day.12h
ENSMUSG00000020572.8	Nampt	06mo_CR.day.12h
ENSMUSG00000020604.13	Arsg	06mo_CR.day.12h
ENSMUSG00000020605.9	Hs1bp3	06mo_CR.day.12h
ENSMUSG00000020614.13	Fam20a	06mo_CR.day.12h
ENSMUSG00000020620.14	Abca8b	06mo_CR.day.12h
ENSMUSG00000020642.13	Rnf144a	06mo_CR.day.12h
ENSMUSG00000020650.15	Bcap29	06mo_CR.day.12h
ENSMUSG00000020669.15	Sh3yl1	06mo_CR.day.12h
ENSMUSG00000020677.7	Ddx52	06mo_CR.day.12h
ENSMUSG00000020715.9	Ern1	06mo_CR.day.12h
ENSMUSG00000020717.19	Pecam1	06mo_CR.day.12h
ENSMUSG00000020721.16	Helz	06mo_CR.day.12h
ENSMUSG00000020733.3	Slc9a3r1	06mo_CR.day.12h
ENSMUSG00000020741.17	Cluh	06mo_CR.day.12h
ENSMUSG00000020747.17	Tmem94	06mo_CR.day.12h
ENSMUSG00000020770.13	Unk	06mo_CR.day.12h
ENSMUSG00000020782.18	Llgl2	06mo_CR.day.12h
ENSMUSG00000020792.15	Exoc7	06mo_CR.day.12h
ENSMUSG00000020831.18	0610010K14Rik	06mo_CR.day.12h
ENSMUSG00000020841.5	Cpd	06mo_CR.day.12h
ENSMUSG00000020868.15	Xylt2	06mo_CR.day.12h
ENSMUSG00000020873.13	Slc35b1	06mo_CR.day.12h
ENSMUSG00000020889.11	Nr1d1	06mo_CR.day.12h
ENSMUSG00000020898.18	Ctc1	06mo_CR.day.12h
ENSMUSG00000020900.15	Myh10	06mo_CR.day.12h
ENSMUSG00000020919.11	Stat5b	06mo_CR.day.12h
ENSMUSG00000020978.10	Klhdc2	06mo_CR.day.12h
ENSMUSG00000021102.4	Glrx5	06mo_CR.day.12h
ENSMUSG00000021127.7	Zfp36l1	06mo_CR.day.12h
ENSMUSG00000021134.17	Srsf5	06mo_CR.day.12h
ENSMUSG00000021135.8	Slc10a1	06mo_CR.day.12h
ENSMUSG00000021140.9	Pcnx	06mo_CR.day.12h
ENSMUSG00000021144.14	Mta1	06mo_CR.day.12h
ENSMUSG00000021179.8	Nrde2	06mo_CR.day.12h
ENSMUSG00000021215.15	Net1	06mo_CR.day.12h
ENSMUSG00000021243.14	Fcf1	06mo_CR.day.12h
ENSMUSG00000021244.15	Ylpm1	06mo_CR.day.12h
ENSMUSG00000021275.16	Tecpr2	06mo_CR.day.12h
ENSMUSG00000021336.16	Slc17a4	06mo_CR.day.12h
ENSMUSG00000021400.7	Wrnip1	06mo_CR.day.12h
ENSMUSG00000021417.15	Eci2	06mo_CR.day.12h
ENSMUSG00000021431.14	Snrnp48	06mo_CR.day.12h
ENSMUSG00000021460.16	Auh	06mo_CR.day.12h
ENSMUSG00000021477.9	Ctsl	06mo_CR.day.12h
ENSMUSG00000021482.10	Aaed1	06mo_CR.day.12h
ENSMUSG00000021483.8	Cdk20	06mo_CR.day.12h
ENSMUSG00000021552.6	Gkap1	06mo_CR.day.12h
ENSMUSG00000021576.6	Pdcd6	06mo_CR.day.12h
ENSMUSG00000021611.9	Tert	06mo_CR.day.12h
ENSMUSG00000021620.4	Acot12	06mo_CR.day.12h
ENSMUSG00000021638.12	Ocln	06mo_CR.day.12h
ENSMUSG00000021666.16	Gfm2	06mo_CR.day.12h
ENSMUSG00000021686.5	Ap3b1	06mo_CR.day.12h
ENSMUSG00000021687.14	Scamp1	06mo_CR.day.12h
ENSMUSG00000021707.4	Dhfr	06mo_CR.day.12h
ENSMUSG00000021731.9	Mrps30	06mo_CR.day.12h
ENSMUSG00000021774.12	Ube2e1	06mo_CR.day.12h
ENSMUSG00000021775.10	Nr1d2	06mo_CR.day.12h
ENSMUSG00000021786.12	Oxsm	06mo_CR.day.12h
ENSMUSG00000021843.16	Ktn1	06mo_CR.day.12h
ENSMUSG00000021884.17	Hacl1	06mo_CR.day.12h
ENSMUSG00000021916.15	Glt8d1	06mo_CR.day.12h
ENSMUSG00000021948.15	Prkcd	06mo_CR.day.12h
ENSMUSG00000021972.14	Hmbox1	06mo_CR.day.12h
ENSMUSG00000022064.9	Pibf1	06mo_CR.day.12h
ENSMUSG00000022091.5	Sorbs3	06mo_CR.day.12h
ENSMUSG00000022130.9	Tgds	06mo_CR.day.12h
ENSMUSG00000022175.8	Lrp10	06mo_CR.day.12h
ENSMUSG00000022177.8	Haus4	06mo_CR.day.12h
ENSMUSG00000022191.15	Drosha	06mo_CR.day.12h
ENSMUSG00000022201.15	Zfr	06mo_CR.day.12h
ENSMUSG00000022220.13	Adcy4	06mo_CR.day.12h
ENSMUSG00000022223.8	Sdr39u1	06mo_CR.day.12h
ENSMUSG00000022228.13	Zscan26	06mo_CR.day.12h
ENSMUSG00000022235.14	Cmbl	06mo_CR.day.12h
ENSMUSG00000022236.9	Ropn1l	06mo_CR.day.12h
ENSMUSG00000022237.16	Ankrd33b	06mo_CR.day.12h
ENSMUSG00000022244.6	Amacr	06mo_CR.day.12h
ENSMUSG00000022246.13	Rai14	06mo_CR.day.12h
ENSMUSG00000022261.5	Sdc2	06mo_CR.day.12h
ENSMUSG00000022283.14	Pabpc1	06mo_CR.day.12h
ENSMUSG00000022297.14	Fzd6	06mo_CR.day.12h
ENSMUSG00000022361.14	Zhx1	06mo_CR.day.12h
ENSMUSG00000022371.15	Col14a1	06mo_CR.day.12h
ENSMUSG00000022453.7	Naga	06mo_CR.day.12h
ENSMUSG00000022463.7	Srebf2	06mo_CR.day.12h
ENSMUSG00000022466.5	Rpap3	06mo_CR.day.12h
ENSMUSG00000022512.2	Cldn1	06mo_CR.day.12h
ENSMUSG00000022550.17	Adck5	06mo_CR.day.12h
ENSMUSG00000022554.6	Hgh1	06mo_CR.day.12h
ENSMUSG00000022560.8	Slc52a2	06mo_CR.day.12h
ENSMUSG00000022575.4	Gsdmd	06mo_CR.day.12h
ENSMUSG00000022615.7	Tymp	06mo_CR.day.12h
ENSMUSG00000022671.12	Mzt2	06mo_CR.day.12h
ENSMUSG00000022676.6	Snai2	06mo_CR.day.12h
ENSMUSG00000022682.7	Rrn3	06mo_CR.day.12h
ENSMUSG00000022684.14	Bfar	06mo_CR.day.12h
ENSMUSG00000022685.8	Parn	06mo_CR.day.12h
ENSMUSG00000022701.17	Ccdc191	06mo_CR.day.12h
ENSMUSG00000022770.16	Dlg1	06mo_CR.day.12h
ENSMUSG00000022817.14	Itgb5	06mo_CR.day.12h
ENSMUSG00000022884.14	Eif4a2	06mo_CR.day.12h
ENSMUSG00000022885.15	St6gal1	06mo_CR.day.12h
ENSMUSG00000022898.12	Dscr3	06mo_CR.day.12h
ENSMUSG00000022906.15	Parp9	06mo_CR.day.12h
ENSMUSG00000022911.10	Arl13b	06mo_CR.day.12h
ENSMUSG00000022951.15	Rcan1	06mo_CR.day.12h
ENSMUSG00000022957.19	Itsn1	06mo_CR.day.12h
ENSMUSG00000022965.7	Ifngr2	06mo_CR.day.12h
ENSMUSG00000023007.15	Prpf40b	06mo_CR.day.12h
ENSMUSG00000023048.13	Prr13	06mo_CR.day.12h
ENSMUSG00000023072.14	Cep89	06mo_CR.day.12h
ENSMUSG00000023073.2	Slc10a2	06mo_CR.day.12h
ENSMUSG00000023087.15	Noct	06mo_CR.day.12h
ENSMUSG00000023122.6	Sult1c2	06mo_CR.day.12h
ENSMUSG00000023176.8	Cpn2	06mo_CR.day.12h
ENSMUSG00000023262.13	Acy1	06mo_CR.day.12h
ENSMUSG00000023460.12	Rab12	06mo_CR.day.12h
ENSMUSG00000023572.16	Ccndbp1	06mo_CR.day.12h
ENSMUSG00000023939.7	Mrpl14	06mo_CR.day.12h
ENSMUSG00000023960.13	Enpp5	06mo_CR.day.12h
ENSMUSG00000023965.13	Fbxl17	06mo_CR.day.12h
ENSMUSG00000023988.8	Bysl	06mo_CR.day.12h
ENSMUSG00000024039.14	Cbs	06mo_CR.day.12h
ENSMUSG00000024070.15	Prkd3	06mo_CR.day.12h
ENSMUSG00000024135.9	Srbd1	06mo_CR.day.12h
ENSMUSG00000024143.14	Rhoq	06mo_CR.day.12h
ENSMUSG00000024155.7	Meiob	06mo_CR.day.12h
ENSMUSG00000024169.15	Ift140	06mo_CR.day.12h
ENSMUSG00000024187.14	Fam234a	06mo_CR.day.12h
ENSMUSG00000024234.6	Mtpap	06mo_CR.day.12h
ENSMUSG00000024259.8	Slc25a46	06mo_CR.day.12h
ENSMUSG00000024317.14	Rnf138	06mo_CR.day.12h
ENSMUSG00000024319.17	Vps52	06mo_CR.day.12h
ENSMUSG00000024413.13	Npc1	06mo_CR.day.12h
ENSMUSG00000024429.9	Gnl1	06mo_CR.day.12h
ENSMUSG00000024457.16	Trim26	06mo_CR.day.12h
ENSMUSG00000024483.18	Ankhd1	06mo_CR.day.12h
ENSMUSG00000024513.16	Mbd2	06mo_CR.day.12h
ENSMUSG00000024589.15	Nedd4l	06mo_CR.day.12h
ENSMUSG00000024603.7	Dctn4	06mo_CR.day.12h
ENSMUSG00000024645.4	Timm21	06mo_CR.day.12h
ENSMUSG00000024646.13	Cyb5a	06mo_CR.day.12h
ENSMUSG00000024667.11	Tmem216	06mo_CR.day.12h
ENSMUSG00000024732.7	Ccdc86	06mo_CR.day.12h
ENSMUSG00000024773.14	Atg2a	06mo_CR.day.12h
ENSMUSG00000024785.6	Rcl1	06mo_CR.day.12h
ENSMUSG00000024827.9	Gldc	06mo_CR.day.12h
ENSMUSG00000024835.14	Coro1b	06mo_CR.day.12h
ENSMUSG00000024843.15	Chka	06mo_CR.day.12h
ENSMUSG00000024854.3	Pold4	06mo_CR.day.12h
ENSMUSG00000024866.9	Acy3	06mo_CR.day.12h
ENSMUSG00000024875.4	Yif1a	06mo_CR.day.12h
ENSMUSG00000024900.4	Cpt1a	06mo_CR.day.12h
ENSMUSG00000024913.16	Lrp5	06mo_CR.day.12h
ENSMUSG00000024926.9	Kat5	06mo_CR.day.12h
ENSMUSG00000024927.7	Rela	06mo_CR.day.12h
ENSMUSG00000024978.10	Gpam	06mo_CR.day.12h
ENSMUSG00000024983.9	Vti1a	06mo_CR.day.12h
ENSMUSG00000024992.12	Pde6c	06mo_CR.day.12h
ENSMUSG00000025019.15	Lcor	06mo_CR.day.12h
ENSMUSG00000025089.15	Gfra1	06mo_CR.day.12h
ENSMUSG00000025153.9	Fasn	06mo_CR.day.12h
ENSMUSG00000025159.8	Mms19	06mo_CR.day.12h
ENSMUSG00000025173.13	Wdr45b	06mo_CR.day.12h
ENSMUSG00000025176.14	Hoga1	06mo_CR.day.12h
ENSMUSG00000025188.15	Hps1	06mo_CR.day.12h
ENSMUSG00000025195.9	Dnmbp	06mo_CR.day.12h
ENSMUSG00000025220.7	Mgea5	06mo_CR.day.12h
ENSMUSG00000025223.14	Ldb1	06mo_CR.day.12h
ENSMUSG00000025241.16	Fyco1	06mo_CR.day.12h
ENSMUSG00000025255.18	Zfhx4	06mo_CR.day.12h
ENSMUSG00000025257.5	Ribc1	06mo_CR.day.12h
ENSMUSG00000025337.10	Sbds	06mo_CR.day.12h
ENSMUSG00000025372.16	Baiap2	06mo_CR.day.12h
ENSMUSG00000025373.14	Rnf41	06mo_CR.day.12h
ENSMUSG00000025396.7	Hsd17b6	06mo_CR.day.12h
ENSMUSG00000025405.9	Inhbc	06mo_CR.day.12h
ENSMUSG00000025474.9	Tubgcp2	06mo_CR.day.12h
ENSMUSG00000025485.13	Ric8a	06mo_CR.day.12h
ENSMUSG00000025495.15	Ptdss2	06mo_CR.day.12h
ENSMUSG00000025504.13	Eps8l2	06mo_CR.day.12h
ENSMUSG00000025509.15	Pnpla2	06mo_CR.day.12h
ENSMUSG00000025511.14	Tspan4	06mo_CR.day.12h
ENSMUSG00000025722.16	Wdr73	06mo_CR.day.12h
ENSMUSG00000025732.5	Fam195a	06mo_CR.day.12h
ENSMUSG00000025764.14	Jade1	06mo_CR.day.12h
ENSMUSG00000025780.7	Itih5	06mo_CR.day.12h
ENSMUSG00000025792.9	Slc25a10	06mo_CR.day.12h
ENSMUSG00000025813.14	Homer2	06mo_CR.day.12h
ENSMUSG00000025858.12	Get4	06mo_CR.day.12h
ENSMUSG00000025871.18	4833439L19Rik	06mo_CR.day.12h
ENSMUSG00000025898.6	Cwf19l2	06mo_CR.day.12h
ENSMUSG00000025964.15	Adam23	06mo_CR.day.12h
ENSMUSG00000025981.13	Coq10b	06mo_CR.day.12h
ENSMUSG00000025986.6	Slc39a10	06mo_CR.day.12h
ENSMUSG00000026074.14	Map4k4	06mo_CR.day.12h
ENSMUSG00000026077.15	Npas2	06mo_CR.day.12h
ENSMUSG00000026097.9	Ormdl1	06mo_CR.day.12h
ENSMUSG00000026135.17	Zfp142	06mo_CR.day.12h
ENSMUSG00000026179.14	Pnkd	06mo_CR.day.12h
ENSMUSG00000026213.15	Stk11ip	06mo_CR.day.12h
ENSMUSG00000026227.11	2810459M11Rik	06mo_CR.day.12h
ENSMUSG00000026269.14	Rnpepl1	06mo_CR.day.12h
ENSMUSG00000026277.13	Stk25	06mo_CR.day.12h
ENSMUSG00000026278.14	Bok	06mo_CR.day.12h
ENSMUSG00000026279.14	Thap4	06mo_CR.day.12h
ENSMUSG00000026307.12	Scly	06mo_CR.day.12h
ENSMUSG00000026319.13	2310035C23Rik	06mo_CR.day.12h
ENSMUSG00000026333.14	Gin1	06mo_CR.day.12h
ENSMUSG00000026430.16	Rassf5	06mo_CR.day.12h
ENSMUSG00000026435.15	Slc45a3	06mo_CR.day.12h
ENSMUSG00000026489.13	Coq8a	06mo_CR.day.12h
ENSMUSG00000026502.13	Desi2	06mo_CR.day.12h
ENSMUSG00000026542.6	Apcs	06mo_CR.day.12h
ENSMUSG00000026566.15	Mpzl1	06mo_CR.day.12h
ENSMUSG00000026571.12	Dcaf6	06mo_CR.day.12h
ENSMUSG00000026575.15	Nme7	06mo_CR.day.12h
ENSMUSG00000026621.13	Marc1	06mo_CR.day.12h
ENSMUSG00000026626.11	Ppp2r5a	06mo_CR.day.12h
ENSMUSG00000026632.17	Tatdn3	06mo_CR.day.12h
ENSMUSG00000026638.15	Irf6	06mo_CR.day.12h
ENSMUSG00000026659.13	Dusp12	06mo_CR.day.12h
ENSMUSG00000026669.14	Mcm10	06mo_CR.day.12h
ENSMUSG00000026701.15	Prdx6	06mo_CR.day.12h
ENSMUSG00000026781.15	Acbd5	06mo_CR.day.12h
ENSMUSG00000026790.19	Odf2	06mo_CR.day.12h
ENSMUSG00000026811.18	St6galnac6	06mo_CR.day.12h
ENSMUSG00000026839.16	Upp2	06mo_CR.day.12h
ENSMUSG00000026849.18	Tor1a	06mo_CR.day.12h
ENSMUSG00000026851.9	BC005624	06mo_CR.day.12h
ENSMUSG00000026856.14	Dolpp1	06mo_CR.day.12h
ENSMUSG00000026866.16	Kynu	06mo_CR.day.12h
ENSMUSG00000026880.11	Stom	06mo_CR.day.12h
ENSMUSG00000026888.14	Grb14	06mo_CR.day.12h
ENSMUSG00000026923.15	Notch1	06mo_CR.day.12h
ENSMUSG00000026925.16	Inpp5e	06mo_CR.day.12h
ENSMUSG00000026970.16	Rbms1	06mo_CR.day.12h
ENSMUSG00000027048.15	Abcb11	06mo_CR.day.12h
ENSMUSG00000027184.14	Caprin1	06mo_CR.day.12h
ENSMUSG00000027198.16	Ext2	06mo_CR.day.12h
ENSMUSG00000027206.13	Cops2	06mo_CR.day.12h
ENSMUSG00000027215.13	Cd82	06mo_CR.day.12h
ENSMUSG00000027222.14	Pex16	06mo_CR.day.12h
ENSMUSG00000027227.7	Sord	06mo_CR.day.12h
ENSMUSG00000027257.13	Pacsin3	06mo_CR.day.12h
ENSMUSG00000027303.17	Ptpra	06mo_CR.day.12h
ENSMUSG00000027340.15	Slc23a2	06mo_CR.day.12h
ENSMUSG00000027341.10	Tmem230	06mo_CR.day.12h
ENSMUSG00000027346.15	Gpcpd1	06mo_CR.day.12h
ENSMUSG00000027349.5	Fam98b	06mo_CR.day.12h
ENSMUSG00000027359.16	Slc27a2	06mo_CR.day.12h
ENSMUSG00000027367.16	Stard7	06mo_CR.day.12h
ENSMUSG00000027412.12	Lpin3	06mo_CR.day.12h
ENSMUSG00000027454.10	Gins1	06mo_CR.day.12h
ENSMUSG00000027465.13	Tbc1d20	06mo_CR.day.12h
ENSMUSG00000027475.9	Kif3b	06mo_CR.day.12h
ENSMUSG00000027495.4	Fam210b	06mo_CR.day.12h
ENSMUSG00000027502.11	Rtfdc1	06mo_CR.day.12h
ENSMUSG00000027559.5	Car3	06mo_CR.day.12h
ENSMUSG00000027575.19	Arfgap1	06mo_CR.day.12h
ENSMUSG00000027589.14	Pcmtd2	06mo_CR.day.12h
ENSMUSG00000027630.13	Tbl1xr1	06mo_CR.day.12h
ENSMUSG00000027634.14	Ndrg3	06mo_CR.day.12h
ENSMUSG00000027649.15	Ctnnbl1	06mo_CR.day.12h
ENSMUSG00000027660.16	Skil	06mo_CR.day.12h
ENSMUSG00000027667.13	Zfp639	06mo_CR.day.12h
ENSMUSG00000027690.13	Slc2a2	06mo_CR.day.12h
ENSMUSG00000027695.16	Pld1	06mo_CR.day.12h
ENSMUSG00000027739.9	Rab33b	06mo_CR.day.12h
ENSMUSG00000027775.9	Mfsd1	06mo_CR.day.12h
ENSMUSG00000027796.2	Smad9	06mo_CR.day.12h
ENSMUSG00000027800.14	Tm4sf1	06mo_CR.day.12h
ENSMUSG00000027809.14	Etfdh	06mo_CR.day.12h
ENSMUSG00000027884.16	Clcc1	06mo_CR.day.12h
ENSMUSG00000027900.15	Dram2	06mo_CR.day.12h
ENSMUSG00000027935.14	Rab13	06mo_CR.day.12h
ENSMUSG00000027942.16	4933434E20Rik	06mo_CR.day.12h
ENSMUSG00000027962.14	Vcam1	06mo_CR.day.12h
ENSMUSG00000027963.14	Extl2	06mo_CR.day.12h
ENSMUSG00000027983.13	Cyp2u1	06mo_CR.day.12h
ENSMUSG00000027993.16	Trim2	06mo_CR.day.12h
ENSMUSG00000027997.9	Casp6	06mo_CR.day.12h
ENSMUSG00000027999.15	Pla2g12a	06mo_CR.day.12h
ENSMUSG00000028001.16	Fga	06mo_CR.day.12h
ENSMUSG00000028016.9	Ints12	06mo_CR.day.12h
ENSMUSG00000028019.9	Pdgfc	06mo_CR.day.12h
ENSMUSG00000028088.14	Fmo5	06mo_CR.day.12h
ENSMUSG00000028102.15	Pex11b	06mo_CR.day.12h
ENSMUSG00000028104.14	Polr3gl	06mo_CR.day.12h
ENSMUSG00000028132.15	Tmem56	06mo_CR.day.12h
ENSMUSG00000028150.14	Rorc	06mo_CR.day.12h
ENSMUSG00000028194.15	Ddah1	06mo_CR.day.12h
ENSMUSG00000028211.11	Trp53inp1	06mo_CR.day.12h
ENSMUSG00000028247.2	Coq3	06mo_CR.day.12h
ENSMUSG00000028251.5	Tstd3	06mo_CR.day.12h
ENSMUSG00000028327.14	Stra6l	06mo_CR.day.12h
ENSMUSG00000028329.13	Xpa	06mo_CR.day.12h
ENSMUSG00000028382.15	Ptbp3	06mo_CR.day.12h
ENSMUSG00000028385.14	Snx30	06mo_CR.day.12h
ENSMUSG00000028393.10	Alad	06mo_CR.day.12h
ENSMUSG00000028402.18	Mpdz	06mo_CR.day.12h
ENSMUSG00000028411.15	Aptx	06mo_CR.day.12h
ENSMUSG00000028412.17	Slc44a1	06mo_CR.day.12h
ENSMUSG00000028423.15	Nfx1	06mo_CR.day.12h
ENSMUSG00000028430.14	Nol6	06mo_CR.day.12h
ENSMUSG00000028434.12	Epb41l4b	06mo_CR.day.12h
ENSMUSG00000028444.17	Cntfr	06mo_CR.day.12h
ENSMUSG00000028466.15	Creb3	06mo_CR.day.12h
ENSMUSG00000028468.15	Rgp1	06mo_CR.day.12h
ENSMUSG00000028484.16	Psip1	06mo_CR.day.12h
ENSMUSG00000028517.8	Plpp3	06mo_CR.day.12h
ENSMUSG00000028527.18	Ak4	06mo_CR.day.12h
ENSMUSG00000028536.12	2610528J11Rik	06mo_CR.day.12h
ENSMUSG00000028538.12	St3gal3	06mo_CR.day.12h
ENSMUSG00000028551.14	Cdkn2c	06mo_CR.day.12h
ENSMUSG00000028617.10	Lrrc42	06mo_CR.day.12h
ENSMUSG00000028619.15	Tceanc2	06mo_CR.day.12h
ENSMUSG00000028630.9	Dyrk2	06mo_CR.day.12h
ENSMUSG00000028633.7	Ctps	06mo_CR.day.12h
ENSMUSG00000028641.16	P3h1	06mo_CR.day.12h
ENSMUSG00000028669.15	Pithd1	06mo_CR.day.12h
ENSMUSG00000028713.17	Cyp4b1	06mo_CR.day.12h
ENSMUSG00000028790.13	Khdrbs1	06mo_CR.day.12h
ENSMUSG00000028792.14	Ak2	06mo_CR.day.12h
ENSMUSG00000028795.15	Ccdc28b	06mo_CR.day.12h
ENSMUSG00000028799.15	Zfp362	06mo_CR.day.12h
ENSMUSG00000028857.16	Tmem222	06mo_CR.day.12h
ENSMUSG00000028860.13	Sytl1	06mo_CR.day.12h
ENSMUSG00000028954.11	Nub1	06mo_CR.day.12h
ENSMUSG00000028957.12	Per3	06mo_CR.day.12h
ENSMUSG00000028976.10	Slc2a5	06mo_CR.day.12h
ENSMUSG00000029003.11	Mad2l2	06mo_CR.day.12h
ENSMUSG00000029009.17	Mthfr	06mo_CR.day.12h
ENSMUSG00000029022.18	Miip	06mo_CR.day.12h
ENSMUSG00000029053.16	Prkcz	06mo_CR.day.12h
ENSMUSG00000029073.9	Cptp	06mo_CR.day.12h
ENSMUSG00000029106.14	Add1	06mo_CR.day.12h
ENSMUSG00000029110.13	Rnf4	06mo_CR.day.12h
ENSMUSG00000029146.14	Snx17	06mo_CR.day.12h
ENSMUSG00000029148.15	Nrbp1	06mo_CR.day.12h
ENSMUSG00000029165.16	Agbl5	06mo_CR.day.12h
ENSMUSG00000029191.16	Rfc1	06mo_CR.day.12h
ENSMUSG00000029195.10	Klb	06mo_CR.day.12h
ENSMUSG00000029238.11	Clock	06mo_CR.day.12h
ENSMUSG00000029346.12	Srrd	06mo_CR.day.12h
ENSMUSG00000029363.14	Rfc5	06mo_CR.day.12h
ENSMUSG00000029385.14	Ccng2	06mo_CR.day.12h
ENSMUSG00000029428.13	Stx2	06mo_CR.day.12h
ENSMUSG00000029464.10	Gpn3	06mo_CR.day.12h
ENSMUSG00000029470.15	P2rx4	06mo_CR.day.12h
ENSMUSG00000029474.7	Rnf34	06mo_CR.day.12h
ENSMUSG00000029501.14	Ankle2	06mo_CR.day.12h
ENSMUSG00000029535.4	Triap1	06mo_CR.day.12h
ENSMUSG00000029577.13	Ube3b	06mo_CR.day.12h
ENSMUSG00000029580.14	Actb	06mo_CR.day.12h
ENSMUSG00000029613.15	Eif2ak1	06mo_CR.day.12h
ENSMUSG00000029629.17	Phf14	06mo_CR.day.12h
ENSMUSG00000029642.11	Polr1d	06mo_CR.day.12h
ENSMUSG00000029648.13	Flt1	06mo_CR.day.12h
ENSMUSG00000029664.10	Tfpi2	06mo_CR.day.12h
ENSMUSG00000029713.15	Gnb2	06mo_CR.day.12h
ENSMUSG00000029729.12	Zkscan1	06mo_CR.day.12h
ENSMUSG00000029787.10	Avl9	06mo_CR.day.12h
ENSMUSG00000029802.13	Abcg2	06mo_CR.day.12h
ENSMUSG00000029836.15	Cbx3	06mo_CR.day.12h
ENSMUSG00000029918.9	Mrps33	06mo_CR.day.12h
ENSMUSG00000030004.6	Nat8	06mo_CR.day.12h
ENSMUSG00000030035.14	Wbp1	06mo_CR.day.12h
ENSMUSG00000030067.17	Foxp1	06mo_CR.day.12h
ENSMUSG00000030083.11	Abtb1	06mo_CR.day.12h
ENSMUSG00000030091.17	Nup210	06mo_CR.day.12h
ENSMUSG00000030094.8	Xpc	06mo_CR.day.12h
ENSMUSG00000030102.11	Itpr1	06mo_CR.day.12h
ENSMUSG00000030105.8	Arl8b	06mo_CR.day.12h
ENSMUSG00000030109.15	Slc6a12	06mo_CR.day.12h
ENSMUSG00000030126.17	Tmcc1	06mo_CR.day.12h
ENSMUSG00000030161.8	Gabarapl1	06mo_CR.day.12h
ENSMUSG00000030207.15	Fam234b	06mo_CR.day.12h
ENSMUSG00000030214.6	Plbd1	06mo_CR.day.12h
ENSMUSG00000030236.10	Slco1b2	06mo_CR.day.12h
ENSMUSG00000030244.7	Gys2	06mo_CR.day.12h
ENSMUSG00000030269.14	Mtmr14	06mo_CR.day.12h
ENSMUSG00000030314.16	Atg7	06mo_CR.day.12h
ENSMUSG00000030330.15	Ing4	06mo_CR.day.12h
ENSMUSG00000030339.7	Ltbr	06mo_CR.day.12h
ENSMUSG00000030342.8	Cd9	06mo_CR.day.12h
ENSMUSG00000030410.16	Dmwd	06mo_CR.day.12h
ENSMUSG00000030423.7	Pop4	06mo_CR.day.12h
ENSMUSG00000030470.15	Csrp3	06mo_CR.day.12h
ENSMUSG00000030483.14	Cyp2b10	06mo_CR.day.12h
ENSMUSG00000030509.17	Asb7	06mo_CR.day.12h
ENSMUSG00000030555.16	Ttc23	06mo_CR.day.12h
ENSMUSG00000030556.13	Lrrc28	06mo_CR.day.12h
ENSMUSG00000030604.9	Zfp626	06mo_CR.day.12h
ENSMUSG00000030629.15	Zfand6	06mo_CR.day.12h
ENSMUSG00000030726.16	Pold3	06mo_CR.day.12h
ENSMUSG00000030733.10	Sh2b1	06mo_CR.day.12h
ENSMUSG00000030739.18	Myh14	06mo_CR.day.12h
ENSMUSG00000030748.9	Il4ra	06mo_CR.day.12h
ENSMUSG00000030787.4	Lyve1	06mo_CR.day.12h
ENSMUSG00000030788.16	Rnf141	06mo_CR.day.12h
ENSMUSG00000030795.18	Fus	06mo_CR.day.12h
ENSMUSG00000030802.14	Bckdk	06mo_CR.day.12h
ENSMUSG00000030805.14	Stx4a	06mo_CR.day.12h
ENSMUSG00000030815.11	Phkg2	06mo_CR.day.12h
ENSMUSG00000030816.8	Rnf40	06mo_CR.day.12h
ENSMUSG00000030826.19	Bcat2	06mo_CR.day.12h
ENSMUSG00000030847.8	Bag3	06mo_CR.day.12h
ENSMUSG00000030879.10	Mrpl17	06mo_CR.day.12h
ENSMUSG00000030890.16	Ilk	06mo_CR.day.12h
ENSMUSG00000030909.6	Anks4b	06mo_CR.day.12h
ENSMUSG00000030946.13	Lhpp	06mo_CR.day.12h
ENSMUSG00000030982.18	9030624J02Rik	06mo_CR.day.12h
ENSMUSG00000031024.13	St5	06mo_CR.day.12h
ENSMUSG00000031077.7	Fadd	06mo_CR.day.12h
ENSMUSG00000031154.15	Otud5	06mo_CR.day.12h
ENSMUSG00000031161.15	Hdac6	06mo_CR.day.12h
ENSMUSG00000031196.13	F8	06mo_CR.day.12h
ENSMUSG00000031198.4	Fundc2	06mo_CR.day.12h
ENSMUSG00000031200.16	Mtcp1	06mo_CR.day.12h
ENSMUSG00000031216.13	Stard8	06mo_CR.day.12h
ENSMUSG00000031286.6	Glt28d2	06mo_CR.day.12h
ENSMUSG00000031309.15	Rps6ka3	06mo_CR.day.12h
ENSMUSG00000031311.17	Nono	06mo_CR.day.12h
ENSMUSG00000031343.13	Gabra3	06mo_CR.day.12h
ENSMUSG00000031358.17	Msl3	06mo_CR.day.12h
ENSMUSG00000031360.14	Ctps2	06mo_CR.day.12h
ENSMUSG00000031378.14	Abcd1	06mo_CR.day.12h
ENSMUSG00000031431.13	Tsc22d3	06mo_CR.day.12h
ENSMUSG00000031441.15	Atp11a	06mo_CR.day.12h
ENSMUSG00000031453.16	Rasa3	06mo_CR.day.12h
ENSMUSG00000031486.15	Adgra2	06mo_CR.day.12h
ENSMUSG00000031513.8	Leprotl1	06mo_CR.day.12h
ENSMUSG00000031529.5	Tnks	06mo_CR.day.12h
ENSMUSG00000031534.15	Smim19	06mo_CR.day.12h
ENSMUSG00000031586.16	Rbpms	06mo_CR.day.12h
ENSMUSG00000031618.13	Nr3c2	06mo_CR.day.12h
ENSMUSG00000031660.13	Brd7	06mo_CR.day.12h
ENSMUSG00000031666.15	Rbl2	06mo_CR.day.12h
ENSMUSG00000031770.16	Herpud1	06mo_CR.day.12h
ENSMUSG00000031776.17	Arl2bp	06mo_CR.day.12h
ENSMUSG00000031781.14	Ciapin1	06mo_CR.day.12h
ENSMUSG00000031791.8	Tmem38a	06mo_CR.day.12h
ENSMUSG00000031792.15	Usb1	06mo_CR.day.12h
ENSMUSG00000031808.7	Slc27a1	06mo_CR.day.12h
ENSMUSG00000031812.16	Map1lc3b	06mo_CR.day.12h
ENSMUSG00000031826.20	Usp10	06mo_CR.day.12h
ENSMUSG00000031843.2	Mphosph6	06mo_CR.day.12h
ENSMUSG00000031844.8	Hsd17b2	06mo_CR.day.12h
ENSMUSG00000031865.16	Dctn1	06mo_CR.day.12h
ENSMUSG00000031897.9	Psmb10	06mo_CR.day.12h
ENSMUSG00000031916.17	Cog8	06mo_CR.day.12h
ENSMUSG00000031921.17	Terf2	06mo_CR.day.12h
ENSMUSG00000031922.12	Cep57	06mo_CR.day.12h
ENSMUSG00000031931.4	Ankrd49	06mo_CR.day.12h
ENSMUSG00000031988.10	Vps26b	06mo_CR.day.12h
ENSMUSG00000032009.8	Sesn3	06mo_CR.day.12h
ENSMUSG00000032058.14	Ppp2r1b	06mo_CR.day.12h
ENSMUSG00000032066.9	Bco2	06mo_CR.day.12h
ENSMUSG00000032112.10	Trappc4	06mo_CR.day.12h
ENSMUSG00000032204.13	Aqp9	06mo_CR.day.12h
ENSMUSG00000032249.14	Anp32a	06mo_CR.day.12h
ENSMUSG00000032290.7	Ptpn9	06mo_CR.day.12h
ENSMUSG00000032305.15	Fam219b	06mo_CR.day.12h
ENSMUSG00000032311.17	Nrg4	06mo_CR.day.12h
ENSMUSG00000032333.6	Stoml1	06mo_CR.day.12h
ENSMUSG00000032376.12	Usp3	06mo_CR.day.12h
ENSMUSG00000032388.7	Spg21	06mo_CR.day.12h
ENSMUSG00000032396.17	Dis3l	06mo_CR.day.12h
ENSMUSG00000032422.17	Snx14	06mo_CR.day.12h
ENSMUSG00000032425.15	Zfp949	06mo_CR.day.12h
ENSMUSG00000032456.13	Nmnat3	06mo_CR.day.12h
ENSMUSG00000032463.10	Faim	06mo_CR.day.12h
ENSMUSG00000032565.9	Nudt16	06mo_CR.day.12h
ENSMUSG00000032571.14	Pik3r4	06mo_CR.day.12h
ENSMUSG00000032594.11	Ip6k1	06mo_CR.day.12h
ENSMUSG00000032599.12	Ip6k2	06mo_CR.day.12h
ENSMUSG00000032604.16	Qars	06mo_CR.day.12h
ENSMUSG00000032606.7	Nicn1	06mo_CR.day.12h
ENSMUSG00000032607.12	Amt	06mo_CR.day.12h
ENSMUSG00000032715.9	Trib3	06mo_CR.day.12h
ENSMUSG00000032724.5	Abtb2	06mo_CR.day.12h
ENSMUSG00000032735.14	Ablim3	06mo_CR.day.12h
ENSMUSG00000032743.15	D430042O09Rik	06mo_CR.day.12h
ENSMUSG00000032754.14	Slc8b1	06mo_CR.day.12h
ENSMUSG00000032777.9	Gtf3c1	06mo_CR.day.12h
ENSMUSG00000032786.16	Alas1	06mo_CR.day.12h
ENSMUSG00000032812.18	Arap1	06mo_CR.day.12h
ENSMUSG00000032855.5	Pkd1	06mo_CR.day.12h
ENSMUSG00000032869.15	Psmf1	06mo_CR.day.12h
ENSMUSG00000032898.9	Fbxo21	06mo_CR.day.12h
ENSMUSG00000033022.7	Cdo1	06mo_CR.day.12h
ENSMUSG00000033054.7	Npat	06mo_CR.day.12h
ENSMUSG00000033065.13	Pfkm	06mo_CR.day.12h
ENSMUSG00000033066.15	Gas7	06mo_CR.day.12h
ENSMUSG00000033106.6	Slc7a6os	06mo_CR.day.12h
ENSMUSG00000033107.5	Rnf125	06mo_CR.day.12h
ENSMUSG00000033159.14	Cnppd1	06mo_CR.day.12h
ENSMUSG00000033174.17	Mgll	06mo_CR.day.12h
ENSMUSG00000033186.8	Mzt1	06mo_CR.day.12h
ENSMUSG00000033249.10	Hsf4	06mo_CR.day.12h
ENSMUSG00000033253.18	Szt2	06mo_CR.day.12h
ENSMUSG00000033318.7	Gstt2	06mo_CR.day.12h
ENSMUSG00000033319.5	Fem1c	06mo_CR.day.12h
ENSMUSG00000033377.14	Palmd	06mo_CR.day.12h
ENSMUSG00000033416.15	Gucd1	06mo_CR.day.12h
ENSMUSG00000033530.8	Ttc7b	06mo_CR.day.12h
ENSMUSG00000033540.18	Idua	06mo_CR.day.12h
ENSMUSG00000033610.15	Pank1	06mo_CR.day.12h
ENSMUSG00000033628.15	Pik3c3	06mo_CR.day.12h
ENSMUSG00000033634.7	Nat8f2	06mo_CR.day.12h
ENSMUSG00000033707.8	Lrrc24	06mo_CR.day.12h
ENSMUSG00000033713.12	Foxn3	06mo_CR.day.12h
ENSMUSG00000033728.14	Lrrc14	06mo_CR.day.12h
ENSMUSG00000033739.8	Fkbpl	06mo_CR.day.12h
ENSMUSG00000033819.15	Ppp1r16a	06mo_CR.day.12h
ENSMUSG00000033831.5	Fgb	06mo_CR.day.12h
ENSMUSG00000033845.13	Mrpl15	06mo_CR.day.12h
ENSMUSG00000033860.13	Fgg	06mo_CR.day.12h
ENSMUSG00000033863.1	Klf9	06mo_CR.day.12h
ENSMUSG00000033917.15	Gde1	06mo_CR.day.12h
ENSMUSG00000033955.12	Tnks1bp1	06mo_CR.day.12h
ENSMUSG00000034007.10	Scaper	06mo_CR.day.12h
ENSMUSG00000034035.18	Ccdc17	06mo_CR.day.12h
ENSMUSG00000034042.16	Gpbp1l1	06mo_CR.day.12h
ENSMUSG00000034105.9	Tldc1	06mo_CR.day.12h
ENSMUSG00000034108.5	Ccs	06mo_CR.day.12h
ENSMUSG00000034120.18	Srsf2	06mo_CR.day.12h
ENSMUSG00000034175.13	Rhbdd3	06mo_CR.day.12h
ENSMUSG00000034194.17	R3hcc1	06mo_CR.day.12h
ENSMUSG00000034235.16	Usp54	06mo_CR.day.12h
ENSMUSG00000034243.16	Golgb1	06mo_CR.day.12h
ENSMUSG00000034245.10	Hdac11	06mo_CR.day.12h
ENSMUSG00000034248.7	Slc25a37	06mo_CR.day.12h
ENSMUSG00000034274.11	Thoc5	06mo_CR.day.12h
ENSMUSG00000034308.13	Sdr42e1	06mo_CR.day.12h
ENSMUSG00000034349.14	Smc4	06mo_CR.day.12h
ENSMUSG00000034379.8	Wdr5b	06mo_CR.day.12h
ENSMUSG00000034485.10	Uaca	06mo_CR.day.12h
ENSMUSG00000034501.7	Pcnx4	06mo_CR.day.12h
ENSMUSG00000034518.14	Hmgxb4	06mo_CR.day.12h
ENSMUSG00000034616.16	Ssh3	06mo_CR.day.12h
ENSMUSG00000034663.13	Bmp2k	06mo_CR.day.12h
ENSMUSG00000034738.8	Nostrin	06mo_CR.day.12h
ENSMUSG00000034757.15	Tmub2	06mo_CR.day.12h
ENSMUSG00000034774.6	Dsg1c	06mo_CR.day.12h
ENSMUSG00000034793.15	G6pc3	06mo_CR.day.12h
ENSMUSG00000034837.12	Gnat1	06mo_CR.day.12h
ENSMUSG00000034850.15	Tmem127	06mo_CR.day.12h
ENSMUSG00000034908.16	Sidt2	06mo_CR.day.12h
ENSMUSG00000034911.8	Ushbp1	06mo_CR.day.12h
ENSMUSG00000034917.8	Tjp3	06mo_CR.day.12h
ENSMUSG00000034973.16	Dopey1	06mo_CR.day.12h
ENSMUSG00000035027.18	Map2k2	06mo_CR.day.12h
ENSMUSG00000035049.3	Rrp12	06mo_CR.day.12h
ENSMUSG00000035104.14	Eva1a	06mo_CR.day.12h
ENSMUSG00000035206.10	Sppl2b	06mo_CR.day.12h
ENSMUSG00000035305.5	Ror1	06mo_CR.day.12h
ENSMUSG00000035310.15	Lin54	06mo_CR.day.12h
ENSMUSG00000035329.7	Fbxo33	06mo_CR.day.12h
ENSMUSG00000035392.17	Dennd1a	06mo_CR.day.12h
ENSMUSG00000035498.10	Cdcp1	06mo_CR.day.12h
ENSMUSG00000035666.14	Gtf3c4	06mo_CR.day.12h
ENSMUSG00000035686.8	Thrsp	06mo_CR.day.12h
ENSMUSG00000035759.4	Bbs10	06mo_CR.day.12h
ENSMUSG00000035772.11	Mrps2	06mo_CR.day.12h
ENSMUSG00000035824.7	Tk2	06mo_CR.day.12h
ENSMUSG00000035840.6	Lysmd3	06mo_CR.day.12h
ENSMUSG00000035864.14	Syt1	06mo_CR.day.12h
ENSMUSG00000035929.11	H2-Q4	06mo_CR.day.12h
ENSMUSG00000035992.15	Fnip1	06mo_CR.day.12h
ENSMUSG00000036019.8	Tmtc2	06mo_CR.day.12h
ENSMUSG00000036026.15	Tmem63b	06mo_CR.day.12h
ENSMUSG00000036046.14	5031439G07Rik	06mo_CR.day.12h
ENSMUSG00000036053.16	Fmnl2	06mo_CR.day.12h
ENSMUSG00000036054.15	Sugp2	06mo_CR.day.12h
ENSMUSG00000036120.10	Rfxank	06mo_CR.day.12h
ENSMUSG00000036138.16	Acaa1a	06mo_CR.day.12h
ENSMUSG00000036188.4	Ankmy2	06mo_CR.day.12h
ENSMUSG00000036249.16	Rbm43	06mo_CR.day.12h
ENSMUSG00000036278.6	Macrod1	06mo_CR.day.12h
ENSMUSG00000036398.13	Ppp1r11	06mo_CR.day.12h
ENSMUSG00000036478.8	Btg1	06mo_CR.day.12h
ENSMUSG00000036534.6	Slc38a7	06mo_CR.day.12h
ENSMUSG00000036568.6	Gltscr1l	06mo_CR.day.12h
ENSMUSG00000036606.16	Plxnb2	06mo_CR.day.12h
ENSMUSG00000036678.7	Aaas	06mo_CR.day.12h
ENSMUSG00000036687.13	Tmem184a	06mo_CR.day.12h
ENSMUSG00000036752.4	Tubb4b	06mo_CR.day.12h
ENSMUSG00000036822.6	Topors	06mo_CR.day.12h
ENSMUSG00000036904.5	Fzd8	06mo_CR.day.12h
ENSMUSG00000036908.16	Unc93b1	06mo_CR.day.12h
ENSMUSG00000036941.2	Elac1	06mo_CR.day.12h
ENSMUSG00000037001.10	Zfp39	06mo_CR.day.12h
ENSMUSG00000037003.15	Tns2	06mo_CR.day.12h
ENSMUSG00000037007.17	Zfp113	06mo_CR.day.12h
ENSMUSG00000037085.7	Trmt12	06mo_CR.day.12h
ENSMUSG00000037089.9	Slc35b2	06mo_CR.day.12h
ENSMUSG00000037111.9	Setd7	06mo_CR.day.12h
ENSMUSG00000037112.16	Sik2	06mo_CR.day.12h
ENSMUSG00000037197.11	Rbm17	06mo_CR.day.12h
ENSMUSG00000037242.8	Clic4	06mo_CR.day.12h
ENSMUSG00000037251.5	Pomk	06mo_CR.day.12h
ENSMUSG00000037270.18	4932438A13Rik	06mo_CR.day.12h
ENSMUSG00000037295.7	Ldlrap1	06mo_CR.day.12h
ENSMUSG00000037321.17	Tap1	06mo_CR.day.12h
ENSMUSG00000037331.15	Larp1	06mo_CR.day.12h
ENSMUSG00000037344.13	Slc12a9	06mo_CR.day.12h
ENSMUSG00000037348.15	Paqr7	06mo_CR.day.12h
ENSMUSG00000037379.7	Spon2	06mo_CR.day.12h
ENSMUSG00000037415.6	Ranbp10	06mo_CR.day.12h
ENSMUSG00000037580.9	Gch1	06mo_CR.day.12h
ENSMUSG00000037622.14	Wdtc1	06mo_CR.day.12h
ENSMUSG00000037652.15	Phc3	06mo_CR.day.12h
ENSMUSG00000037656.9	Slc20a2	06mo_CR.day.12h
ENSMUSG00000037679.9	Inf2	06mo_CR.day.12h
ENSMUSG00000037686.6	Aspg	06mo_CR.day.12h
ENSMUSG00000037703.14	Lzts3	06mo_CR.day.12h
ENSMUSG00000037710.8	Cisd1	06mo_CR.day.12h
ENSMUSG00000037762.6	Slc16a9	06mo_CR.day.12h
ENSMUSG00000037826.5	Ppm1k	06mo_CR.day.12h
ENSMUSG00000037847.13	Nmrk1	06mo_CR.day.12h
ENSMUSG00000037935.16	Smarce1	06mo_CR.day.12h
ENSMUSG00000037936.15	Scarb1	06mo_CR.day.12h
ENSMUSG00000037938.4	Chchd5	06mo_CR.day.12h
ENSMUSG00000037942.5	Crp	06mo_CR.day.12h
ENSMUSG00000038002.8	Cramp1l	06mo_CR.day.12h
ENSMUSG00000038068.14	Rnf144b	06mo_CR.day.12h
ENSMUSG00000038145.17	Snrk	06mo_CR.day.12h
ENSMUSG00000038160.7	Atg5	06mo_CR.day.12h
ENSMUSG00000038167.6	Plekhg6	06mo_CR.day.12h
ENSMUSG00000038172.14	Ttc39b	06mo_CR.day.12h
ENSMUSG00000038181.16	Chpf2	06mo_CR.day.12h
ENSMUSG00000038214.15	Bend3	06mo_CR.day.12h
ENSMUSG00000038224.12	Serpinf2	06mo_CR.day.12h
ENSMUSG00000038244.13	Mical2	06mo_CR.day.12h
ENSMUSG00000038250.9	Usp38	06mo_CR.day.12h
ENSMUSG00000038290.15	Smg6	06mo_CR.day.12h
ENSMUSG00000038375.15	Trp53inp2	06mo_CR.day.12h
ENSMUSG00000038422.2	Hdhd3	06mo_CR.day.12h
ENSMUSG00000038425.17	Poli	06mo_CR.day.12h
ENSMUSG00000038437.11	Mllt6	06mo_CR.day.12h
ENSMUSG00000038459.10	Abhd17c	06mo_CR.day.12h
ENSMUSG00000038515.10	Grtp1	06mo_CR.day.12h
ENSMUSG00000038520.15	Tbc1d17	06mo_CR.day.12h
ENSMUSG00000038525.16	Armc10	06mo_CR.day.12h
ENSMUSG00000038542.14	Pcid2	06mo_CR.day.12h
ENSMUSG00000038695.13	Josd2	06mo_CR.day.12h
ENSMUSG00000038712.16	Fam63a	06mo_CR.day.12h
ENSMUSG00000038797.13	Zscan2	06mo_CR.day.12h
ENSMUSG00000038828.13	Tmem214	06mo_CR.day.12h
ENSMUSG00000038880.13	Mrps34	06mo_CR.day.12h
ENSMUSG00000038894.7	Irs2	06mo_CR.day.12h
ENSMUSG00000038967.13	Pdk2	06mo_CR.day.12h
ENSMUSG00000038975.14	Rabggtb	06mo_CR.day.12h
ENSMUSG00000038982.9	Bloc1s5	06mo_CR.day.12h
ENSMUSG00000038991.16	Txndc5	06mo_CR.day.12h
ENSMUSG00000039043.5	Arpin	06mo_CR.day.12h
ENSMUSG00000039062.15	Anpep	06mo_CR.day.12h
ENSMUSG00000039069.19	Mtg2	06mo_CR.day.12h
ENSMUSG00000039087.16	Rreb1	06mo_CR.day.12h
ENSMUSG00000039100.9	March6	06mo_CR.day.12h
ENSMUSG00000039145.16	Camk1d	06mo_CR.day.12h
ENSMUSG00000039157.12	Fam102a	06mo_CR.day.12h
ENSMUSG00000039163.10	Cmc1	06mo_CR.day.12h
ENSMUSG00000039166.16	Akap7	06mo_CR.day.12h
ENSMUSG00000039176.17	Polg	06mo_CR.day.12h
ENSMUSG00000039206.13	Daglb	06mo_CR.day.12h
ENSMUSG00000039236.18	Isg20	06mo_CR.day.12h
ENSMUSG00000039349.5	C130074G19Rik	06mo_CR.day.12h
ENSMUSG00000039357.1	Fut11	06mo_CR.day.12h
ENSMUSG00000039395.8	Mreg	06mo_CR.day.12h
ENSMUSG00000039405.7	Prss23	06mo_CR.day.12h
ENSMUSG00000039450.11	Dcxr	06mo_CR.day.12h
ENSMUSG00000039456.9	Morc3	06mo_CR.day.12h
ENSMUSG00000039485.8	Tspyl4	06mo_CR.day.12h
ENSMUSG00000039509.8	Nup133	06mo_CR.day.12h
ENSMUSG00000039623.13	Ap5z1	06mo_CR.day.12h
ENSMUSG00000039670.2	Oxld1	06mo_CR.day.12h
ENSMUSG00000039671.18	Zmynd8	06mo_CR.day.12h
ENSMUSG00000039678.12	Tbc1d13	06mo_CR.day.12h
ENSMUSG00000039686.14	Zer1	06mo_CR.day.12h
ENSMUSG00000039715.8	Wdr34	06mo_CR.day.12h
ENSMUSG00000039763.9	Dnajc28	06mo_CR.day.12h
ENSMUSG00000039782.14	Cpeb2	06mo_CR.day.12h
ENSMUSG00000039795.14	Zfand1	06mo_CR.day.12h
ENSMUSG00000039804.15	Ncoa5	06mo_CR.day.12h
ENSMUSG00000039826.13	Trub2	06mo_CR.day.12h
ENSMUSG00000039886.8	Tmem120a	06mo_CR.day.12h
ENSMUSG00000039917.10	Rhbdd2	06mo_CR.day.12h
ENSMUSG00000039934.12	Gsap	06mo_CR.day.12h
ENSMUSG00000039958.17	Etfbkmt	06mo_CR.day.12h
ENSMUSG00000039967.14	Zfp292	06mo_CR.day.12h
ENSMUSG00000039976.4	Tbc1d16	06mo_CR.day.12h
ENSMUSG00000039981.6	Zc3h12d	06mo_CR.day.12h
ENSMUSG00000039982.7	Dtx4	06mo_CR.day.12h
ENSMUSG00000039983.13	Ccdc32	06mo_CR.day.12h
ENSMUSG00000040040.16	Ift88	06mo_CR.day.12h
ENSMUSG00000040105.3	Plpp6	06mo_CR.day.12h
ENSMUSG00000040112.9	Mrps35	06mo_CR.day.12h
ENSMUSG00000040123.16	Zmym5	06mo_CR.day.12h
ENSMUSG00000040128.9	Pnrc1	06mo_CR.day.12h
ENSMUSG00000040274.11	Cdk6	06mo_CR.day.12h
ENSMUSG00000040370.13	Etfrf1	06mo_CR.day.12h
ENSMUSG00000040385.6	Ppp1ca	06mo_CR.day.12h
ENSMUSG00000040414.7	Slc25a28	06mo_CR.day.12h
ENSMUSG00000040441.10	Slc26a10	06mo_CR.day.12h
ENSMUSG00000040446.3	Rprd1a	06mo_CR.day.12h
ENSMUSG00000040463.16	Mybbp1a	06mo_CR.day.12h
ENSMUSG00000040472.14	Rabggta	06mo_CR.day.12h
ENSMUSG00000040557.14	Wbscr27	06mo_CR.day.12h
ENSMUSG00000040584.8	Abcb1a	06mo_CR.day.12h
ENSMUSG00000040599.13	Mis12	06mo_CR.day.12h
ENSMUSG00000040648.14	Ppip5k2	06mo_CR.day.12h
ENSMUSG00000040651.8	Fam208a	06mo_CR.day.12h
ENSMUSG00000040688.16	Tbl3	06mo_CR.day.12h
ENSMUSG00000040699.13	Limd2	06mo_CR.day.12h
ENSMUSG00000040715.12	Rsc1a1	06mo_CR.day.12h
ENSMUSG00000040746.15	Rnf167	06mo_CR.day.12h
ENSMUSG00000040760.10	Appl1	06mo_CR.day.12h
ENSMUSG00000040771.13	Oard1	06mo_CR.day.12h
ENSMUSG00000040855.15	Reps2	06mo_CR.day.12h
ENSMUSG00000040964.16	Arhgef10l	06mo_CR.day.12h
ENSMUSG00000040997.13	Abhd4	06mo_CR.day.12h
ENSMUSG00000041012.4	Cmtm8	06mo_CR.day.12h
ENSMUSG00000041119.11	Pde9a	06mo_CR.day.12h
ENSMUSG00000041143.16	Tmco4	06mo_CR.day.12h
ENSMUSG00000041220.10	Elovl6	06mo_CR.day.12h
ENSMUSG00000041241.12	Mul1	06mo_CR.day.12h
ENSMUSG00000041258.16	Zfp236	06mo_CR.day.12h
ENSMUSG00000041362.16	Shtn1	06mo_CR.day.12h
ENSMUSG00000041417.15	Pik3r1	06mo_CR.day.12h
ENSMUSG00000041426.12	Hibch	06mo_CR.day.12h
ENSMUSG00000041459.15	Tardbp	06mo_CR.day.12h
ENSMUSG00000041471.8	Fam35a	06mo_CR.day.12h
ENSMUSG00000041560.12	Nop53	06mo_CR.day.12h
ENSMUSG00000041577.5	Prelp	06mo_CR.day.12h
ENSMUSG00000041645.14	Ddx24	06mo_CR.day.12h
ENSMUSG00000041653.4	Pnpla3	06mo_CR.day.12h
ENSMUSG00000041671.13	Pyroxd1	06mo_CR.day.12h
ENSMUSG00000041684.11	Bivm	06mo_CR.day.12h
ENSMUSG00000041712.7	Ubr7	06mo_CR.day.12h
ENSMUSG00000041777.11	Cir1	06mo_CR.day.12h
ENSMUSG00000041798.15	Gck	06mo_CR.day.12h
ENSMUSG00000041849.7	Card6	06mo_CR.day.12h
ENSMUSG00000041930.7	Fam222a	06mo_CR.day.12h
ENSMUSG00000041958.10	Pigs	06mo_CR.day.12h
ENSMUSG00000041959.14	S100a10	06mo_CR.day.12h
ENSMUSG00000042063.11	Zfp386	06mo_CR.day.12h
ENSMUSG00000042121.16	Ssh1	06mo_CR.day.12h
ENSMUSG00000042202.15	Slc35e2	06mo_CR.day.12h
ENSMUSG00000042246.5	Tmc7	06mo_CR.day.12h
ENSMUSG00000042271.13	Nxt2	06mo_CR.day.12h
ENSMUSG00000042284.9	Itga1	06mo_CR.day.12h
ENSMUSG00000042289.11	Hsd3b7	06mo_CR.day.12h
ENSMUSG00000042293.8	Gm5617	06mo_CR.day.12h
ENSMUSG00000042340.6	Ctf1	06mo_CR.day.12h
ENSMUSG00000042350.13	Arel1	06mo_CR.day.12h
ENSMUSG00000042363.14	Lgalsl	06mo_CR.day.12h
ENSMUSG00000042408.13	Zmym6	06mo_CR.day.12h
ENSMUSG00000042419.8	Nfkbil1	06mo_CR.day.12h
ENSMUSG00000042447.13	Mios	06mo_CR.day.12h
ENSMUSG00000042485.6	Mustn1	06mo_CR.day.12h
ENSMUSG00000042487.6	Leo1	06mo_CR.day.12h
ENSMUSG00000042496.18	Prdm10	06mo_CR.day.12h
ENSMUSG00000042502.10	Cd2bp2	06mo_CR.day.12h
ENSMUSG00000042524.13	Sun2	06mo_CR.day.12h
ENSMUSG00000042548.13	Asxl1	06mo_CR.day.12h
ENSMUSG00000042558.16	Adprhl2	06mo_CR.day.12h
ENSMUSG00000042572.12	Ube2q1	06mo_CR.day.12h
ENSMUSG00000042659.15	Arrdc4	06mo_CR.day.12h
ENSMUSG00000042675.15	Ypel3	06mo_CR.day.12h
ENSMUSG00000042744.16	Gm15800	06mo_CR.day.12h
ENSMUSG00000042770.8	Hebp1	06mo_CR.day.12h
ENSMUSG00000042790.16	Rnf214	06mo_CR.day.12h
ENSMUSG00000042851.17	Zc3h6	06mo_CR.day.12h
ENSMUSG00000042988.10	Notum	06mo_CR.day.12h
ENSMUSG00000043067.15	Dpy19l1	06mo_CR.day.12h
ENSMUSG00000043068.6	Fam89a	06mo_CR.day.12h
ENSMUSG00000043091.8	Tuba1c	06mo_CR.day.12h
ENSMUSG00000043154.15	Ppp2r3a	06mo_CR.day.12h
ENSMUSG00000043279.9	Trim56	06mo_CR.day.12h
ENSMUSG00000043290.6	Zfp784	06mo_CR.day.12h
ENSMUSG00000043336.14	Filip1l	06mo_CR.day.12h
ENSMUSG00000043683.3	Fem1a	06mo_CR.day.12h
ENSMUSG00000043909.16	Trp53bp1	06mo_CR.day.12h
ENSMUSG00000043940.15	Wdfy3	06mo_CR.day.12h
ENSMUSG00000043962.16	Thrap3	06mo_CR.day.12h
ENSMUSG00000043964.14	Orai3	06mo_CR.day.12h
ENSMUSG00000044005.13	Gls2	06mo_CR.day.12h
ENSMUSG00000044197.8	Gpr146	06mo_CR.day.12h
ENSMUSG00000044350.14	Lacc1	06mo_CR.day.12h
ENSMUSG00000044359.1	P2ry4	06mo_CR.day.12h
ENSMUSG00000044469.7	Tnfaip8l1	06mo_CR.day.12h
ENSMUSG00000044505.5	Lingo4	06mo_CR.day.12h
ENSMUSG00000044600.14	Smim7	06mo_CR.day.12h
ENSMUSG00000044676.10	Zfp612	06mo_CR.day.12h
ENSMUSG00000044715.7	Gskip	06mo_CR.day.12h
ENSMUSG00000044864.16	Ankrd50	06mo_CR.day.12h
ENSMUSG00000044881.7	Coa4	06mo_CR.day.12h
ENSMUSG00000044950.7	Pwwp2a	06mo_CR.day.12h
ENSMUSG00000045039.9	Megf8	06mo_CR.day.12h
ENSMUSG00000045193.13	Cirbp	06mo_CR.day.12h
ENSMUSG00000045287.6	Rtn4rl1	06mo_CR.day.12h
ENSMUSG00000045374.18	Wdr81	06mo_CR.day.12h
ENSMUSG00000045392.8	Olfr1033	06mo_CR.day.12h
ENSMUSG00000045466.18	Zfp956	06mo_CR.day.12h
ENSMUSG00000045639.14	Zfp629	06mo_CR.day.12h
ENSMUSG00000045672.15	Col27a1	06mo_CR.day.12h
ENSMUSG00000045973.18	Slc25a51	06mo_CR.day.12h
ENSMUSG00000045996.12	Polr2k	06mo_CR.day.12h
ENSMUSG00000046034.7	Otulin	06mo_CR.day.12h
ENSMUSG00000046070.8	Igfals	06mo_CR.day.12h
ENSMUSG00000046079.16	Lrrc8d	06mo_CR.day.12h
ENSMUSG00000046179.17	E2f8	06mo_CR.day.12h
ENSMUSG00000046314.16	Stxbp6	06mo_CR.day.12h
ENSMUSG00000046519.15	Golph3l	06mo_CR.day.12h
ENSMUSG00000046573.6	Lyrm4	06mo_CR.day.12h
ENSMUSG00000046671.18	Mtfr1l	06mo_CR.day.12h
ENSMUSG00000046707.9	Csnk2a2	06mo_CR.day.12h
ENSMUSG00000046761.12	Fam83h	06mo_CR.day.12h
ENSMUSG00000046794.9	Ppp1r3b	06mo_CR.day.12h
ENSMUSG00000046861.9	Hectd3	06mo_CR.day.12h
ENSMUSG00000046876.16	Atxn1	06mo_CR.day.12h
ENSMUSG00000046947.12	Adck2	06mo_CR.day.12h
ENSMUSG00000046959.16	Slc26a1	06mo_CR.day.12h
ENSMUSG00000046962.15	Zbtb21	06mo_CR.day.12h
ENSMUSG00000047044.7	D030056L22Rik	06mo_CR.day.12h
ENSMUSG00000047045.17	Tmem164	06mo_CR.day.12h
ENSMUSG00000047230.6	Cldn2	06mo_CR.day.12h
ENSMUSG00000047248.20	C2cd3	06mo_CR.day.12h
ENSMUSG00000047264.8	Zfp358	06mo_CR.day.12h
ENSMUSG00000047371.7	Zfp768	06mo_CR.day.12h
ENSMUSG00000047379.6	B4gat1	06mo_CR.day.12h
ENSMUSG00000047394.7	Odf3b	06mo_CR.day.12h
ENSMUSG00000047446.18	Arl4a	06mo_CR.day.12h
ENSMUSG00000047496.6	Rnf152	06mo_CR.day.12h
ENSMUSG00000047635.6	2810006K23Rik	06mo_CR.day.12h
ENSMUSG00000047649.9	Cd3eap	06mo_CR.day.12h
ENSMUSG00000047656.8	Trpt1	06mo_CR.day.12h
ENSMUSG00000047797.14	Gjb1	06mo_CR.day.12h
ENSMUSG00000047804.15	Akap10	06mo_CR.day.12h
ENSMUSG00000047866.18	Lonp2	06mo_CR.day.12h
ENSMUSG00000048218.5	Amigo2	06mo_CR.day.12h
ENSMUSG00000048307.7	Ankrd46	06mo_CR.day.12h
ENSMUSG00000048445.6	Ccdc57	06mo_CR.day.12h
ENSMUSG00000048495.16	Tyw5	06mo_CR.day.12h
ENSMUSG00000048581.12	E130311K13Rik	06mo_CR.day.12h
ENSMUSG00000048701.13	Ccdc6	06mo_CR.day.12h
ENSMUSG00000048707.9	Tprn	06mo_CR.day.12h
ENSMUSG00000048772.15	Tmem53	06mo_CR.day.12h
ENSMUSG00000049115.15	Agtr1a	06mo_CR.day.12h
ENSMUSG00000049232.3	Tigd2	06mo_CR.day.12h
ENSMUSG00000049305.6	Ccdc71	06mo_CR.day.12h
ENSMUSG00000049339.16	Fam134a	06mo_CR.day.12h
ENSMUSG00000049401.10	Ogfr	06mo_CR.day.12h
ENSMUSG00000049482.16	Ctu2	06mo_CR.day.12h
ENSMUSG00000049532.10	Sall2	06mo_CR.day.12h
ENSMUSG00000049580.12	Tsku	06mo_CR.day.12h
ENSMUSG00000049685.8	Cyp2g1	06mo_CR.day.12h
ENSMUSG00000050029.7	Rap2c	06mo_CR.day.12h
ENSMUSG00000050069.3	Grem2	06mo_CR.day.12h
ENSMUSG00000050088.9	1600012H06Rik	06mo_CR.day.12h
ENSMUSG00000050188.8	Lsm10	06mo_CR.day.12h
ENSMUSG00000050270.12	Tmem220	06mo_CR.day.12h
ENSMUSG00000050373.13	Snx21	06mo_CR.day.12h
ENSMUSG00000050410.15	Tcf19	06mo_CR.day.12h
ENSMUSG00000050777.7	Tmem37	06mo_CR.day.12h
ENSMUSG00000051000.17	Fam160a1	06mo_CR.day.12h
ENSMUSG00000051007.15	Pddc1	06mo_CR.day.12h
ENSMUSG00000051043.16	Gprc5c	06mo_CR.day.12h
ENSMUSG00000051147.10	Nat2	06mo_CR.day.12h
ENSMUSG00000051177.16	Plcb1	06mo_CR.day.12h
ENSMUSG00000051184.7	Zfp524	06mo_CR.day.12h
ENSMUSG00000051234.6	Rnf7	06mo_CR.day.12h
ENSMUSG00000051359.14	Ncald	06mo_CR.day.12h
ENSMUSG00000051375.15	Pcdh1	06mo_CR.day.12h
ENSMUSG00000051390.9	Zbtb22	06mo_CR.day.12h
ENSMUSG00000051452.8	Gm11437	06mo_CR.day.12h
ENSMUSG00000051652.4	Lrrc3	06mo_CR.day.12h
ENSMUSG00000051674.14	Dcun1d4	06mo_CR.day.12h
ENSMUSG00000051716.6	Apon	06mo_CR.day.12h
ENSMUSG00000051768.9	Xrcc1	06mo_CR.day.12h
ENSMUSG00000051853.9	Arf3	06mo_CR.day.12h
ENSMUSG00000051864.9	Tbc1d22a	06mo_CR.day.12h
ENSMUSG00000052056.14	Zfp217	06mo_CR.day.12h
ENSMUSG00000052117.5	D630039A03Rik	06mo_CR.day.12h
ENSMUSG00000052253.5	Zfp622	06mo_CR.day.12h
ENSMUSG00000052293.14	Taf9	06mo_CR.day.12h
ENSMUSG00000052302.6	Tbc1d30	06mo_CR.day.12h
ENSMUSG00000052310.9	Slc39a1	06mo_CR.day.12h
ENSMUSG00000052512.17	Nav2	06mo_CR.day.12h
ENSMUSG00000052534.15	Pbx1	06mo_CR.day.12h
ENSMUSG00000052595.6	A1cf	06mo_CR.day.12h
ENSMUSG00000052632.15	Asap2	06mo_CR.day.12h
ENSMUSG00000052712.16	BC004004	06mo_CR.day.12h
ENSMUSG00000053128.15	Rnf26	06mo_CR.day.12h
ENSMUSG00000053291.15	Rab4b	06mo_CR.day.12h
ENSMUSG00000053411.16	Cbx7	06mo_CR.day.12h
ENSMUSG00000053559.12	Smagp	06mo_CR.day.12h
ENSMUSG00000053604.5	Rpia	06mo_CR.day.12h
ENSMUSG00000053617.11	Sh3pxd2a	06mo_CR.day.12h
ENSMUSG00000053641.9	Dennd4a	06mo_CR.day.12h
ENSMUSG00000053897.15	Slc39a8	06mo_CR.day.12h
ENSMUSG00000054000.5	Tusc1	06mo_CR.day.12h
ENSMUSG00000054072.11	Iigp1	06mo_CR.day.12h
ENSMUSG00000054191.8	Klf1	06mo_CR.day.12h
ENSMUSG00000054509.7	Parp4	06mo_CR.day.12h
ENSMUSG00000054517.9	Trim65	06mo_CR.day.12h
ENSMUSG00000054648.7	Zfp869	06mo_CR.day.12h
ENSMUSG00000054723.5	Vmac	06mo_CR.day.12h
ENSMUSG00000054737.11	Zfp182	06mo_CR.day.12h
ENSMUSG00000054855.13	Rnd1	06mo_CR.day.12h
ENSMUSG00000054894.6	Atp5s	06mo_CR.day.12h
ENSMUSG00000054920.12	Klhl5	06mo_CR.day.12h
ENSMUSG00000055024.12	Ep300	06mo_CR.day.12h
ENSMUSG00000055041.7	Commd5	06mo_CR.day.12h
ENSMUSG00000055044.12	Pdlim1	06mo_CR.day.12h
ENSMUSG00000055116.8	Arntl	06mo_CR.day.12h
ENSMUSG00000055148.7	Klf2	06mo_CR.day.12h
ENSMUSG00000055334.4	Snupn	06mo_CR.day.12h
ENSMUSG00000055401.14	Fbxo6	06mo_CR.day.12h
ENSMUSG00000055447.18	Cd47	06mo_CR.day.12h
ENSMUSG00000055493.4	Epm2a	06mo_CR.day.12h
ENSMUSG00000055707.13	Klhl26	06mo_CR.day.12h
ENSMUSG00000055866.9	Per2	06mo_CR.day.12h
ENSMUSG00000055900.14	Tmem69	06mo_CR.day.12h
ENSMUSG00000055917.15	Zfp277	06mo_CR.day.12h
ENSMUSG00000055923.16	Aasdh	06mo_CR.day.12h
ENSMUSG00000056014.15	A430033K04Rik	06mo_CR.day.12h
ENSMUSG00000056050.12	Mia3	06mo_CR.day.12h
ENSMUSG00000056071.12	S100a9	06mo_CR.day.12h
ENSMUSG00000056131.13	Pgm3	06mo_CR.day.12h
ENSMUSG00000056260.15	Lrif1	06mo_CR.day.12h
ENSMUSG00000056313.5	1810011O10Rik	06mo_CR.day.12h
ENSMUSG00000056383.10	AI987944	06mo_CR.day.12h
ENSMUSG00000056493.9	Foxk1	06mo_CR.day.12h
ENSMUSG00000056536.14	Pign	06mo_CR.day.12h
ENSMUSG00000056612.6	Ppp1r14b	06mo_CR.day.12h
ENSMUSG00000056749.7	Nfil3	06mo_CR.day.12h
ENSMUSG00000056941.17	Commd7	06mo_CR.day.12h
ENSMUSG00000057054.11	Inca1	06mo_CR.day.12h
ENSMUSG00000057068.15	Fam47e	06mo_CR.day.12h
ENSMUSG00000057156.10	Homez	06mo_CR.day.12h
ENSMUSG00000057229.11	Atp5sl	06mo_CR.day.12h
ENSMUSG00000057315.14	Arhgap24	06mo_CR.day.12h
ENSMUSG00000057342.15	Sphk2	06mo_CR.day.12h
ENSMUSG00000057396.6	Zfp759	06mo_CR.day.12h
ENSMUSG00000057531.14	Dtnbp1	06mo_CR.day.12h
ENSMUSG00000057554.13	Lgals8	06mo_CR.day.12h
ENSMUSG00000057637.13	Prdm2	06mo_CR.day.12h
ENSMUSG00000057738.13	Sptan1	06mo_CR.day.12h
ENSMUSG00000057778.14	Cyb5d2	06mo_CR.day.12h
ENSMUSG00000057842.13	Zfp595	06mo_CR.day.12h
ENSMUSG00000058318.15	Phf21a	06mo_CR.day.12h
ENSMUSG00000058396.7	Gpr182	06mo_CR.day.12h
ENSMUSG00000058444.8	Map2k5	06mo_CR.day.12h
ENSMUSG00000058486.11	Wdr91	06mo_CR.day.12h
ENSMUSG00000058624.12	Gda	06mo_CR.day.12h
ENSMUSG00000058655.8	Eif4b	06mo_CR.day.12h
ENSMUSG00000058672.7	Tubb2a	06mo_CR.day.12h
ENSMUSG00000058706.5	0610030E20Rik	06mo_CR.day.12h
ENSMUSG00000058756.13	Thra	06mo_CR.day.12h
ENSMUSG00000058835.14	Abi1	06mo_CR.day.12h
ENSMUSG00000059439.15	Bcas3	06mo_CR.day.12h
ENSMUSG00000059474.13	Mbtd1	06mo_CR.day.12h
ENSMUSG00000059554.12	Ccdc28a	06mo_CR.day.12h
ENSMUSG00000059586.9	Nsmce2	06mo_CR.day.12h
ENSMUSG00000059796.16	Eif4a1	06mo_CR.day.12h
ENSMUSG00000059883.16	Irak4	06mo_CR.day.12h
ENSMUSG00000059970.7	Hspa2	06mo_CR.day.12h
ENSMUSG00000060038.14	Dhps	06mo_CR.day.12h
ENSMUSG00000060301.6	2610008E11Rik	06mo_CR.day.12h
ENSMUSG00000060510.14	Zfp266	06mo_CR.day.12h
ENSMUSG00000060512.7	0610040J01Rik	06mo_CR.day.12h
ENSMUSG00000060519.11	Tor3a	06mo_CR.day.12h
ENSMUSG00000060548.12	Tnfrsf19	06mo_CR.day.12h
ENSMUSG00000060601.13	Nr1h2	06mo_CR.day.12h
ENSMUSG00000060679.14	Mrps9	06mo_CR.day.12h
ENSMUSG00000060807.7	Serpina6	06mo_CR.day.12h
ENSMUSG00000060961.14	Slc4a4	06mo_CR.day.12h
ENSMUSG00000061046.9	Haghl	06mo_CR.day.12h
ENSMUSG00000061111.8	Fam195b	06mo_CR.day.12h
ENSMUSG00000061118.8	Dnajc30	06mo_CR.day.12h
ENSMUSG00000061288.13	Taok3	06mo_CR.day.12h
ENSMUSG00000061536.13	Sec22c	06mo_CR.day.12h
ENSMUSG00000061718.12	Ppp1r1b	06mo_CR.day.12h
ENSMUSG00000061751.15	Kalrn	06mo_CR.day.12h
ENSMUSG00000061778.10	Mospd2	06mo_CR.day.12h
ENSMUSG00000061887.14	Ssbp3	06mo_CR.day.12h
ENSMUSG00000061981.14	Flot2	06mo_CR.day.12h
ENSMUSG00000062300.14	Nectin2	06mo_CR.day.12h
ENSMUSG00000062480.11	Acat3	06mo_CR.day.12h
ENSMUSG00000062519.13	Zfp398	06mo_CR.day.12h
ENSMUSG00000062526.3	Mppe1	06mo_CR.day.12h
ENSMUSG00000062646.12	Ganc	06mo_CR.day.12h
ENSMUSG00000062762.16	Ei24	06mo_CR.day.12h
ENSMUSG00000062901.2	Klhl24	06mo_CR.day.12h
ENSMUSG00000062944.4	9130023H24Rik	06mo_CR.day.12h
ENSMUSG00000063049.4	Ing2	06mo_CR.day.12h
ENSMUSG00000063065.13	Mapk3	06mo_CR.day.12h
ENSMUSG00000063108.15	Zfp26	06mo_CR.day.12h
ENSMUSG00000063268.12	Parp10	06mo_CR.day.12h
ENSMUSG00000063410.7	Stk24	06mo_CR.day.12h
ENSMUSG00000063576.11	Klhdc3	06mo_CR.day.12h
ENSMUSG00000063801.7	Ap3s2	06mo_CR.day.12h
ENSMUSG00000063929.6	Cyp4a32	06mo_CR.day.12h
ENSMUSG00000064068.13	Mtx1	06mo_CR.day.12h
ENSMUSG00000064105.12	Cnnm2	06mo_CR.day.12h
ENSMUSG00000064254.6	Ethe1	06mo_CR.day.12h
ENSMUSG00000066026.14	Dhrs3	06mo_CR.day.12h
ENSMUSG00000066036.14	Ubr4	06mo_CR.day.12h
ENSMUSG00000066151.11	Fkbp15	06mo_CR.day.12h
ENSMUSG00000066258.13	Trim12a	06mo_CR.day.12h
ENSMUSG00000066319.6	Rtp3	06mo_CR.day.12h
ENSMUSG00000067071.8	Hes6	06mo_CR.day.12h
ENSMUSG00000067653.12	Ankrd23	06mo_CR.day.12h
ENSMUSG00000067722.3	BC003965	06mo_CR.day.12h
ENSMUSG00000067787.10	Blcap	06mo_CR.day.12h
ENSMUSG00000067813.3	Xkr9	06mo_CR.day.12h
ENSMUSG00000067889.4	Sptbn2	06mo_CR.day.12h
ENSMUSG00000068267.5	Cenpb	06mo_CR.day.12h
ENSMUSG00000068299.11	Nat8f4	06mo_CR.day.12h
ENSMUSG00000068732.5	Tmem167b	06mo_CR.day.12h
ENSMUSG00000068922.14	Msto1	06mo_CR.day.12h
ENSMUSG00000069089.7	Cdk7	06mo_CR.day.12h
ENSMUSG00000069678.10	Pcgf1	06mo_CR.day.12h
ENSMUSG00000069733.11	Ube2u	06mo_CR.day.12h
ENSMUSG00000069743.4	Zfp820	06mo_CR.day.12h
ENSMUSG00000069825.12	Spata22	06mo_CR.day.12h
ENSMUSG00000069835.10	Sat2	06mo_CR.day.12h
ENSMUSG00000069895.4	Atxn1l	06mo_CR.day.12h
ENSMUSG00000070031.11	Sp140	06mo_CR.day.12h
ENSMUSG00000070044.15	Fam149a	06mo_CR.day.12h
ENSMUSG00000070047.14	Fat1	06mo_CR.day.12h
ENSMUSG00000070420.4	Zscan25	06mo_CR.day.12h
ENSMUSG00000070473.4	Cldn3	06mo_CR.day.12h
ENSMUSG00000070565.11	Rasal2	06mo_CR.day.12h
ENSMUSG00000070697.4	Utp3	06mo_CR.day.12h
ENSMUSG00000071281.11	Zfp65	06mo_CR.day.12h
ENSMUSG00000071633.11	Gm4952	06mo_CR.day.12h
ENSMUSG00000071654.5	Uqcc3	06mo_CR.day.12h
ENSMUSG00000071655.11	Ubxn1	06mo_CR.day.12h
ENSMUSG00000071662.3	Polr2g	06mo_CR.day.12h
ENSMUSG00000071713.4	Csf2rb	06mo_CR.day.12h
ENSMUSG00000072082.6	Ccnf	06mo_CR.day.12h
ENSMUSG00000072115.10	Ang	06mo_CR.day.12h
ENSMUSG00000072770.9	Acrbp	06mo_CR.day.12h
ENSMUSG00000073139.9	Tmem185a	06mo_CR.day.12h
ENSMUSG00000073436.11	Eme2	06mo_CR.day.12h
ENSMUSG00000073563.2	Csnk1g3	06mo_CR.day.12h
ENSMUSG00000073982.11	Rhog	06mo_CR.day.12h
ENSMUSG00000074064.6	Mlycd	06mo_CR.day.12h
ENSMUSG00000074272.10	Ceacam1	06mo_CR.day.12h
ENSMUSG00000074749.10	Kiz	06mo_CR.day.12h
ENSMUSG00000074794.9	Arrdc3	06mo_CR.day.12h
ENSMUSG00000074802.11	Gas2l3	06mo_CR.day.12h
ENSMUSG00000074922.1	Fam122a	06mo_CR.day.12h
ENSMUSG00000075273.4	Ttc30b	06mo_CR.day.12h
ENSMUSG00000075419.4	Dolk	06mo_CR.day.12h
ENSMUSG00000075467.4	Dnlz	06mo_CR.day.12h
ENSMUSG00000075595.9	Zfp652	06mo_CR.day.12h
ENSMUSG00000075703.15	Selenoi	06mo_CR.day.12h
ENSMUSG00000075705.12	Msrb1	06mo_CR.day.12h
ENSMUSG00000076437.10	Selenoh	06mo_CR.day.12h
ENSMUSG00000078201.5	Tmem203	06mo_CR.day.12h
ENSMUSG00000078348.4	Sf3b5	06mo_CR.day.12h
ENSMUSG00000078453.3	Abracl	06mo_CR.day.12h
ENSMUSG00000078546.8	Zfp995	06mo_CR.day.12h
ENSMUSG00000078566.8	Bnip3	06mo_CR.day.12h
ENSMUSG00000078584.9	AU022252	06mo_CR.day.12h
ENSMUSG00000078607.5	1810010H24Rik	06mo_CR.day.12h
ENSMUSG00000078713.8	Tomm5	06mo_CR.day.12h
ENSMUSG00000078817.4	Nlrp12	06mo_CR.day.12h
ENSMUSG00000078866.10	Zfp970	06mo_CR.day.12h
ENSMUSG00000078937.8	Cpt1b	06mo_CR.day.12h
ENSMUSG00000078963.2	Hsbp1l1	06mo_CR.day.12h
ENSMUSG00000079164.8	Tlr5	06mo_CR.day.12h
ENSMUSG00000079426.13	Arpc4	06mo_CR.day.12h
ENSMUSG00000079494.2	Nat8f5	06mo_CR.day.12h
ENSMUSG00000080268.3	Brms1	06mo_CR.day.12h
ENSMUSG00000084128.10	Esrp2	06mo_CR.day.12h
ENSMUSG00000086158.2	Ccpg1os	06mo_CR.day.12h
ENSMUSG00000087141.1	Plcxd2	06mo_CR.day.12h
ENSMUSG00000089736.2	Tgfbr3l	06mo_CR.day.12h
ENSMUSG00000089774.2	Slc5a3	06mo_CR.day.12h
ENSMUSG00000089876.3	Tmem102	06mo_CR.day.12h
ENSMUSG00000090394.8	4930523C07Rik	06mo_CR.day.12h
ENSMUSG00000090523.2	Gypc	06mo_CR.day.12h
ENSMUSG00000090622.1	A930033H14Rik	06mo_CR.day.12h
ENSMUSG00000091264.2	Smim13	06mo_CR.day.12h
ENSMUSG00000091780.2	Sco2	06mo_CR.day.12h
ENSMUSG00000091898.8	Tnnc1	06mo_CR.day.12h
ENSMUSG00000092035.8	Peg10	06mo_CR.day.12h
ENSMUSG00000093456.7	Gm20662	06mo_CR.day.12h
ENSMUSG00000093701.7	Gm21970	06mo_CR.day.12h
ENSMUSG00000093769.4	Hist2h3c1	06mo_CR.day.12h
ENSMUSG00000094786.1	Gm14403	06mo_CR.day.12h
ENSMUSG00000095061.1	E030018B13Rik	06mo_CR.day.12h
ENSMUSG00000095098.1	Ccdc85b	06mo_CR.day.12h
ENSMUSG00000095253.4	Zfp799	06mo_CR.day.12h
ENSMUSG00000095538.1	Gm21983	06mo_CR.day.12h
ENSMUSG00000096054.3	Syne1	06mo_CR.day.12h
ENSMUSG00000096210.1	H1f0	06mo_CR.day.12h
ENSMUSG00000096727.2	Psmb9	06mo_CR.day.12h
ENSMUSG00000097328.7	Tnfsf12	06mo_CR.day.12h
ENSMUSG00000098004.1	Gm27027	06mo_CR.day.12h
ENSMUSG00000098188.1	Sowahc	06mo_CR.day.12h
ENSMUSG00000098306.9	Gm28040	06mo_CR.day.12h
ENSMUSG00000098905.1	Zfp953	06mo_CR.day.12h
ENSMUSG00000106864.3	Gtf3c2	06mo_CR.day.12h
ENSMUSG00000108763.1	Gm36028	06mo_CR.day.12h
ENSMUSG00000108815.1	SETD1A	06mo_CR.day.12h
ENSMUSG00000109129.1	Gm44973	06mo_CR.day.12h
ENSMUSG00000109324.1	Prmt1	06mo_CR.day.12h
ENSMUSG00000109482.2	Gm4756	06mo_CR.day.12h
ENSMUSG00000109510.1	Gm42417	06mo_CR.day.12h
ENSMUSG00000109511.1	Nup62	06mo_CR.day.12h
ENSMUSG00000109764.1	Klkb1	06mo_CR.day.12h
ENSMUSG00000110344.1	Gm45716	06mo_CR.day.12h
ENSMUSG00000111409.1	Rnf26	06mo_CR.day.12h
ENSMUSG00000112129.1	Pbld1	06mo_CR.day.12h
ENSMUSG00000112920.1	Spata22	06mo_CR.day.12h
ENSMUSG00000113450.1	Zfp935	06mo_CR.day.12h
ENSMUSG00000000149.10	Gna12	06mo_CR.day.2h
ENSMUSG00000000168.9	Dlat	06mo_CR.day.2h
ENSMUSG00000000184.12	Ccnd2	06mo_CR.day.2h
ENSMUSG00000000275.16	Trim25	06mo_CR.day.2h
ENSMUSG00000000441.17	Raf1	06mo_CR.day.2h
ENSMUSG00000000959.6	Oxa1l	06mo_CR.day.2h
ENSMUSG00000001175.14	Calm1	06mo_CR.day.2h
ENSMUSG00000001415.10	Smg5	06mo_CR.day.2h
ENSMUSG00000001445.10	Mrpl10	06mo_CR.day.2h
ENSMUSG00000001604.14	Tcea3	06mo_CR.day.2h
ENSMUSG00000001630.13	Stk38l	06mo_CR.day.2h
ENSMUSG00000002102.15	Psmc3	06mo_CR.day.2h
ENSMUSG00000002325.14	Irf9	06mo_CR.day.2h
ENSMUSG00000002346.16	Slc25a42	06mo_CR.day.2h
ENSMUSG00000002718.14	Cse1l	06mo_CR.day.2h
ENSMUSG00000002833.10	Hdgfrp2	06mo_CR.day.2h
ENSMUSG00000002996.17	Hbp1	06mo_CR.day.2h
ENSMUSG00000003531.14	Dgcr6	06mo_CR.day.2h
ENSMUSG00000003623.4	Crot	06mo_CR.day.2h
ENSMUSG00000003813.15	Rad23a	06mo_CR.day.2h
ENSMUSG00000003814.8	Calr	06mo_CR.day.2h
ENSMUSG00000003948.17	Mmd	06mo_CR.day.2h
ENSMUSG00000004356.8	Utp20	06mo_CR.day.2h
ENSMUSG00000004446.12	Bid	06mo_CR.day.2h
ENSMUSG00000004562.16	Arhgef40	06mo_CR.day.2h
ENSMUSG00000004748.5	Mtfp1	06mo_CR.day.2h
ENSMUSG00000004880.11	Lbr	06mo_CR.day.2h
ENSMUSG00000005107.13	Slc2a9	06mo_CR.day.2h
ENSMUSG00000005373.13	Mlxipl	06mo_CR.day.2h
ENSMUSG00000005683.8	Cs	06mo_CR.day.2h
ENSMUSG00000005779.12	Psmb4	06mo_CR.day.2h
ENSMUSG00000005893.14	Nr2c2	06mo_CR.day.2h
ENSMUSG00000006095.12	Tbcb	06mo_CR.day.2h
ENSMUSG00000006476.19	Nsmf	06mo_CR.day.2h
ENSMUSG00000006494.11	Pdk1	06mo_CR.day.2h
ENSMUSG00000006517.5	Mvd	06mo_CR.day.2h
ENSMUSG00000006728.12	Cdk4	06mo_CR.day.2h
ENSMUSG00000006732.14	Mettl1	06mo_CR.day.2h
ENSMUSG00000007721.6	Ccdc124	06mo_CR.day.2h
ENSMUSG00000008035.12	Mid1ip1	06mo_CR.day.2h
ENSMUSG00000008301.11	Phax	06mo_CR.day.2h
ENSMUSG00000009378.3	Slc16a12	06mo_CR.day.2h
ENSMUSG00000009633.3	G0s2	06mo_CR.day.2h
ENSMUSG00000009654.4	Oit3	06mo_CR.day.2h
ENSMUSG00000010047.12	Hyal2	06mo_CR.day.2h
ENSMUSG00000010048.10	Ifrd2	06mo_CR.day.2h
ENSMUSG00000010358.13	Ifi35	06mo_CR.day.2h
ENSMUSG00000010601.13	Apol7a	06mo_CR.day.2h
ENSMUSG00000010914.10	Pdhx	06mo_CR.day.2h
ENSMUSG00000010936.11	Vac14	06mo_CR.day.2h
ENSMUSG00000011179.8	Odc1	06mo_CR.day.2h
ENSMUSG00000011658.15	Fuz	06mo_CR.day.2h
ENSMUSG00000014791.10	Elmo3	06mo_CR.day.2h
ENSMUSG00000015092.9	Edf1	06mo_CR.day.2h
ENSMUSG00000015357.10	Clpx	06mo_CR.day.2h
ENSMUSG00000015714.11	Cers2	06mo_CR.day.2h
ENSMUSG00000015759.10	Cnih1	06mo_CR.day.2h
ENSMUSG00000015839.6	Nfe2l2	06mo_CR.day.2h
ENSMUSG00000016028.9	Celsr1	06mo_CR.day.2h
ENSMUSG00000016758.3	Bik	06mo_CR.day.2h
ENSMUSG00000017188.3	Coa3	06mo_CR.day.2h
ENSMUSG00000017639.13	Rab11fip4	06mo_CR.day.2h
ENSMUSG00000017715.11	Pgs1	06mo_CR.day.2h
ENSMUSG00000017830.15	Dhx58	06mo_CR.day.2h
ENSMUSG00000018166.8	Erbb3	06mo_CR.day.2h
ENSMUSG00000018425.18	Dhx40	06mo_CR.day.2h
ENSMUSG00000018428.15	Akap1	06mo_CR.day.2h
ENSMUSG00000018442.13	Derl2	06mo_CR.day.2h
ENSMUSG00000018446.8	C1qbp	06mo_CR.day.2h
ENSMUSG00000018821.3	Avpi1	06mo_CR.day.2h
ENSMUSG00000018858.15	Mrpl58	06mo_CR.day.2h
ENSMUSG00000018868.3	Pnpla5	06mo_CR.day.2h
ENSMUSG00000018900.7	Slc22a5	06mo_CR.day.2h
ENSMUSG00000019082.18	Slc25a22	06mo_CR.day.2h
ENSMUSG00000019518.10	Ap4m1	06mo_CR.day.2h
ENSMUSG00000019738.15	Polr2i	06mo_CR.day.2h
ENSMUSG00000019883.11	Echdc1	06mo_CR.day.2h
ENSMUSG00000019987.9	Arg1	06mo_CR.day.2h
ENSMUSG00000020019.4	Ntn4	06mo_CR.day.2h
ENSMUSG00000020074.7	Ccar1	06mo_CR.day.2h
ENSMUSG00000020232.17	Hmg20b	06mo_CR.day.2h
ENSMUSG00000020300.14	Cpeb4	06mo_CR.day.2h
ENSMUSG00000020358.17	Hnrnpab	06mo_CR.day.2h
ENSMUSG00000020462.14	Cfap36	06mo_CR.day.2h
ENSMUSG00000020514.8	Mrpl22	06mo_CR.day.2h
ENSMUSG00000020532.18	Acaca	06mo_CR.day.2h
ENSMUSG00000020538.15	Srebf1	06mo_CR.day.2h
ENSMUSG00000020614.13	Fam20a	06mo_CR.day.2h
ENSMUSG00000020638.8	Cmpk2	06mo_CR.day.2h
ENSMUSG00000020708.12	Psmc5	06mo_CR.day.2h
ENSMUSG00000020715.9	Ern1	06mo_CR.day.2h
ENSMUSG00000020832.14	Eral1	06mo_CR.day.2h
ENSMUSG00000020841.5	Cpd	06mo_CR.day.2h
ENSMUSG00000020873.13	Slc35b1	06mo_CR.day.2h
ENSMUSG00000020917.17	Acly	06mo_CR.day.2h
ENSMUSG00000020923.17	Ubtf	06mo_CR.day.2h
ENSMUSG00000020982.9	Nemf	06mo_CR.day.2h
ENSMUSG00000021069.17	Pygl	06mo_CR.day.2h
ENSMUSG00000021097.15	Clmn	06mo_CR.day.2h
ENSMUSG00000021360.15	Gcnt2	06mo_CR.day.2h
ENSMUSG00000021361.6	Tmem14c	06mo_CR.day.2h
ENSMUSG00000021400.7	Wrnip1	06mo_CR.day.2h
ENSMUSG00000021411.16	Pxdc1	06mo_CR.day.2h
ENSMUSG00000021417.15	Eci2	06mo_CR.day.2h
ENSMUSG00000021427.9	Ssr1	06mo_CR.day.2h
ENSMUSG00000021431.14	Snrnp48	06mo_CR.day.2h
ENSMUSG00000021476.9	Habp4	06mo_CR.day.2h
ENSMUSG00000021509.5	Slc25a48	06mo_CR.day.2h
ENSMUSG00000021550.5	2210016F16Rik	06mo_CR.day.2h
ENSMUSG00000021595.18	Nsun2	06mo_CR.day.2h
ENSMUSG00000021670.14	Hmgcr	06mo_CR.day.2h
ENSMUSG00000021748.8	Pdhb	06mo_CR.day.2h
ENSMUSG00000021806.3	Nid2	06mo_CR.day.2h
ENSMUSG00000022051.15	Bnip3l	06mo_CR.day.2h
ENSMUSG00000022091.5	Sorbs3	06mo_CR.day.2h
ENSMUSG00000022106.14	Rcbtb2	06mo_CR.day.2h
ENSMUSG00000022237.16	Ankrd33b	06mo_CR.day.2h
ENSMUSG00000022241.5	Tars	06mo_CR.day.2h
ENSMUSG00000022244.6	Amacr	06mo_CR.day.2h
ENSMUSG00000022270.15	Fam134b	06mo_CR.day.2h
ENSMUSG00000022351.14	Sqle	06mo_CR.day.2h
ENSMUSG00000022426.5	Josd1	06mo_CR.day.2h
ENSMUSG00000022453.7	Naga	06mo_CR.day.2h
ENSMUSG00000022464.13	Slc38a4	06mo_CR.day.2h
ENSMUSG00000022476.7	Polr3h	06mo_CR.day.2h
ENSMUSG00000022503.10	Nubp1	06mo_CR.day.2h
ENSMUSG00000022615.7	Tymp	06mo_CR.day.2h
ENSMUSG00000022684.14	Bfar	06mo_CR.day.2h
ENSMUSG00000022707.16	Gbe1	06mo_CR.day.2h
ENSMUSG00000022884.14	Eif4a2	06mo_CR.day.2h
ENSMUSG00000022898.12	Dscr3	06mo_CR.day.2h
ENSMUSG00000022965.7	Ifngr2	06mo_CR.day.2h
ENSMUSG00000022967.12	Ifnar1	06mo_CR.day.2h
ENSMUSG00000022994.8	Adcy6	06mo_CR.day.2h
ENSMUSG00000023019.12	Gpd1	06mo_CR.day.2h
ENSMUSG00000023055.9	Calcoco1	06mo_CR.day.2h
ENSMUSG00000023075.9	Akirin1	06mo_CR.day.2h
ENSMUSG00000023572.16	Ccndbp1	06mo_CR.day.2h
ENSMUSG00000023832.13	Acat2	06mo_CR.day.2h
ENSMUSG00000023977.14	Ubr2	06mo_CR.day.2h
ENSMUSG00000023988.8	Bysl	06mo_CR.day.2h
ENSMUSG00000024014.7	Pim1	06mo_CR.day.2h
ENSMUSG00000024236.18	Svil	06mo_CR.day.2h
ENSMUSG00000024259.8	Slc25a46	06mo_CR.day.2h
ENSMUSG00000024369.16	Nelfe	06mo_CR.day.2h
ENSMUSG00000024384.4	Iws1	06mo_CR.day.2h
ENSMUSG00000024413.13	Npc1	06mo_CR.day.2h
ENSMUSG00000024580.7	Grpel2	06mo_CR.day.2h
ENSMUSG00000024583.2	Txnl1	06mo_CR.day.2h
ENSMUSG00000024841.7	Eif1ad	06mo_CR.day.2h
ENSMUSG00000024854.3	Pold4	06mo_CR.day.2h
ENSMUSG00000024875.4	Yif1a	06mo_CR.day.2h
ENSMUSG00000024900.4	Cpt1a	06mo_CR.day.2h
ENSMUSG00000024911.5	Fibp	06mo_CR.day.2h
ENSMUSG00000024978.10	Gpam	06mo_CR.day.2h
ENSMUSG00000024981.5	Acsl5	06mo_CR.day.2h
ENSMUSG00000025049.5	Taf5	06mo_CR.day.2h
ENSMUSG00000025059.16	Gk	06mo_CR.day.2h
ENSMUSG00000025153.9	Fasn	06mo_CR.day.2h
ENSMUSG00000025158.7	Rfng	06mo_CR.day.2h
ENSMUSG00000025159.8	Mms19	06mo_CR.day.2h
ENSMUSG00000025190.13	Got1	06mo_CR.day.2h
ENSMUSG00000025195.9	Dnmbp	06mo_CR.day.2h
ENSMUSG00000025405.9	Inhbc	06mo_CR.day.2h
ENSMUSG00000025429.8	Pstpip2	06mo_CR.day.2h
ENSMUSG00000025504.13	Eps8l2	06mo_CR.day.2h
ENSMUSG00000025509.15	Pnpla2	06mo_CR.day.2h
ENSMUSG00000025577.7	Cbx2	06mo_CR.day.2h
ENSMUSG00000025580.15	Eif4a3	06mo_CR.day.2h
ENSMUSG00000025792.9	Slc25a10	06mo_CR.day.2h
ENSMUSG00000025813.14	Homer2	06mo_CR.day.2h
ENSMUSG00000025871.18	4833439L19Rik	06mo_CR.day.2h
ENSMUSG00000025937.6	Lactb2	06mo_CR.day.2h
ENSMUSG00000025950.16	Idh1	06mo_CR.day.2h
ENSMUSG00000025991.8	Cps1	06mo_CR.day.2h
ENSMUSG00000026024.14	Als2	06mo_CR.day.2h
ENSMUSG00000026104.14	Stat1	06mo_CR.day.2h
ENSMUSG00000026107.11	Nabp1	06mo_CR.day.2h
ENSMUSG00000026201.12	Stk16	06mo_CR.day.2h
ENSMUSG00000026202.13	Tuba4a	06mo_CR.day.2h
ENSMUSG00000026227.11	2810459M11Rik	06mo_CR.day.2h
ENSMUSG00000026245.16	Farsb	06mo_CR.day.2h
ENSMUSG00000026307.12	Scly	06mo_CR.day.2h
ENSMUSG00000026500.6	Cox20	06mo_CR.day.2h
ENSMUSG00000026632.17	Tatdn3	06mo_CR.day.2h
ENSMUSG00000026761.12	Orc4	06mo_CR.day.2h
ENSMUSG00000026827.12	Gpd2	06mo_CR.day.2h
ENSMUSG00000026895.7	Ndufa8	06mo_CR.day.2h
ENSMUSG00000026896.14	Ifih1	06mo_CR.day.2h
ENSMUSG00000027195.10	Hsd17b12	06mo_CR.day.2h
ENSMUSG00000027293.13	Ehd4	06mo_CR.day.2h
ENSMUSG00000027346.15	Gpcpd1	06mo_CR.day.2h
ENSMUSG00000027387.11	Zc3h8	06mo_CR.day.2h
ENSMUSG00000027534.16	Snx16	06mo_CR.day.2h
ENSMUSG00000027559.5	Car3	06mo_CR.day.2h
ENSMUSG00000027577.14	Chrna4	06mo_CR.day.2h
ENSMUSG00000027589.14	Pcmtd2	06mo_CR.day.2h
ENSMUSG00000027599.9	Armc1	06mo_CR.day.2h
ENSMUSG00000027605.18	Acss2	06mo_CR.day.2h
ENSMUSG00000027698.14	Nceh1	06mo_CR.day.2h
ENSMUSG00000027774.16	Gfm1	06mo_CR.day.2h
ENSMUSG00000027782.10	Kpna4	06mo_CR.day.2h
ENSMUSG00000027808.8	Serp1	06mo_CR.day.2h
ENSMUSG00000027828.12	Ssr3	06mo_CR.day.2h
ENSMUSG00000027829.15	Ccnl1	06mo_CR.day.2h
ENSMUSG00000027951.16	Adar	06mo_CR.day.2h
ENSMUSG00000027952.16	Pmvk	06mo_CR.day.2h
ENSMUSG00000027954.9	Efna1	06mo_CR.day.2h
ENSMUSG00000027997.9	Casp6	06mo_CR.day.2h
ENSMUSG00000027999.15	Pla2g12a	06mo_CR.day.2h
ENSMUSG00000028024.14	Enpep	06mo_CR.day.2h
ENSMUSG00000028037.13	Ifi44	06mo_CR.day.2h
ENSMUSG00000028102.15	Pex11b	06mo_CR.day.2h
ENSMUSG00000028132.15	Tmem56	06mo_CR.day.2h
ENSMUSG00000028156.12	Eif4e	06mo_CR.day.2h
ENSMUSG00000028261.13	Ndufaf4	06mo_CR.day.2h
ENSMUSG00000028268.14	Gbp3	06mo_CR.day.2h
ENSMUSG00000028300.14	3110043O21Rik	06mo_CR.day.2h
ENSMUSG00000028307.9	Aldob	06mo_CR.day.2h
ENSMUSG00000028329.13	Xpa	06mo_CR.day.2h
ENSMUSG00000028339.17	Col15a1	06mo_CR.day.2h
ENSMUSG00000028382.15	Ptbp3	06mo_CR.day.2h
ENSMUSG00000028393.10	Alad	06mo_CR.day.2h
ENSMUSG00000028434.12	Epb41l4b	06mo_CR.day.2h
ENSMUSG00000028452.7	Vcp	06mo_CR.day.2h
ENSMUSG00000028479.18	Gne	06mo_CR.day.2h
ENSMUSG00000028621.17	Cyb5rl	06mo_CR.day.2h
ENSMUSG00000028630.9	Dyrk2	06mo_CR.day.2h
ENSMUSG00000028741.13	Mrto4	06mo_CR.day.2h
ENSMUSG00000028811.11	Yars	06mo_CR.day.2h
ENSMUSG00000028932.7	Psmc2	06mo_CR.day.2h
ENSMUSG00000028957.12	Per3	06mo_CR.day.2h
ENSMUSG00000028961.15	Pgd	06mo_CR.day.2h
ENSMUSG00000029016.13	Clcn6	06mo_CR.day.2h
ENSMUSG00000029059.9	Fam213b	06mo_CR.day.2h
ENSMUSG00000029066.12	Mrpl20	06mo_CR.day.2h
ENSMUSG00000029068.16	Ccnl2	06mo_CR.day.2h
ENSMUSG00000029221.15	Slc30a9	06mo_CR.day.2h
ENSMUSG00000029346.12	Srrd	06mo_CR.day.2h
ENSMUSG00000029370.10	Rassf6	06mo_CR.day.2h
ENSMUSG00000029385.14	Ccng2	06mo_CR.day.2h
ENSMUSG00000029458.14	Brap	06mo_CR.day.2h
ENSMUSG00000029482.4	Aacs	06mo_CR.day.2h
ENSMUSG00000029580.14	Actb	06mo_CR.day.2h
ENSMUSG00000029591.14	Ung	06mo_CR.day.2h
ENSMUSG00000029610.13	Aimp2	06mo_CR.day.2h
ENSMUSG00000029648.13	Flt1	06mo_CR.day.2h
ENSMUSG00000029664.10	Tfpi2	06mo_CR.day.2h
ENSMUSG00000029695.13	Aass	06mo_CR.day.2h
ENSMUSG00000029725.10	Ppp1r35	06mo_CR.day.2h
ENSMUSG00000029729.12	Zkscan1	06mo_CR.day.2h
ENSMUSG00000030067.17	Foxp1	06mo_CR.day.2h
ENSMUSG00000030105.8	Arl8b	06mo_CR.day.2h
ENSMUSG00000030161.8	Gabarapl1	06mo_CR.day.2h
ENSMUSG00000030201.15	Lrp6	06mo_CR.day.2h
ENSMUSG00000030269.14	Mtmr14	06mo_CR.day.2h
ENSMUSG00000030298.10	Sec13	06mo_CR.day.2h
ENSMUSG00000030499.9	Kctd15	06mo_CR.day.2h
ENSMUSG00000030539.13	Sema4b	06mo_CR.day.2h
ENSMUSG00000030556.13	Lrrc28	06mo_CR.day.2h
ENSMUSG00000030603.16	Psmc4	06mo_CR.day.2h
ENSMUSG00000030629.15	Zfand6	06mo_CR.day.2h
ENSMUSG00000030643.14	Rab30	06mo_CR.day.2h
ENSMUSG00000030654.9	Arl6ip1	06mo_CR.day.2h
ENSMUSG00000030815.11	Phkg2	06mo_CR.day.2h
ENSMUSG00000030909.6	Anks4b	06mo_CR.day.2h
ENSMUSG00000031158.11	Timm17b	06mo_CR.day.2h
ENSMUSG00000031217.8	Efnb1	06mo_CR.day.2h
ENSMUSG00000031349.4	Nsdhl	06mo_CR.day.2h
ENSMUSG00000031388.14	Naa10	06mo_CR.day.2h
ENSMUSG00000031393.16	Mecp2	06mo_CR.day.2h
ENSMUSG00000031400.10	G6pdx	06mo_CR.day.2h
ENSMUSG00000031479.9	Vps36	06mo_CR.day.2h
ENSMUSG00000031586.16	Rbpms	06mo_CR.day.2h
ENSMUSG00000031596.15	Slc7a2	06mo_CR.day.2h
ENSMUSG00000031762.7	Mt2	06mo_CR.day.2h
ENSMUSG00000031765.8	Mt1	06mo_CR.day.2h
ENSMUSG00000031791.8	Tmem38a	06mo_CR.day.2h
ENSMUSG00000031812.16	Map1lc3b	06mo_CR.day.2h
ENSMUSG00000031826.20	Usp10	06mo_CR.day.2h
ENSMUSG00000031897.9	Psmb10	06mo_CR.day.2h
ENSMUSG00000031916.17	Cog8	06mo_CR.day.2h
ENSMUSG00000031924.4	Cyb5b	06mo_CR.day.2h
ENSMUSG00000031960.14	Aars	06mo_CR.day.2h
ENSMUSG00000032018.14	Sc5d	06mo_CR.day.2h
ENSMUSG00000032079.12	Apoa5	06mo_CR.day.2h
ENSMUSG00000032119.5	Hinfp	06mo_CR.day.2h
ENSMUSG00000032126.16	Hmbs	06mo_CR.day.2h
ENSMUSG00000032198.9	Dock6	06mo_CR.day.2h
ENSMUSG00000032280.16	Tle3	06mo_CR.day.2h
ENSMUSG00000032312.7	Csk	06mo_CR.day.2h
ENSMUSG00000032370.8	Lactb	06mo_CR.day.2h
ENSMUSG00000032411.15	Tfdp2	06mo_CR.day.2h
ENSMUSG00000032418.15	Me1	06mo_CR.day.2h
ENSMUSG00000032508.8	Myd88	06mo_CR.day.2h
ENSMUSG00000032528.5	Vipr1	06mo_CR.day.2h
ENSMUSG00000032531.15	Amotl2	06mo_CR.day.2h
ENSMUSG00000032557.12	Uba5	06mo_CR.day.2h
ENSMUSG00000032565.9	Nudt16	06mo_CR.day.2h
ENSMUSG00000032715.9	Trib3	06mo_CR.day.2h
ENSMUSG00000032898.9	Fbxo21	06mo_CR.day.2h
ENSMUSG00000033105.12	Lss	06mo_CR.day.2h
ENSMUSG00000033107.5	Rnf125	06mo_CR.day.2h
ENSMUSG00000033174.17	Mgll	06mo_CR.day.2h
ENSMUSG00000033540.18	Idua	06mo_CR.day.2h
ENSMUSG00000033751.5	Gadd45gip1	06mo_CR.day.2h
ENSMUSG00000033831.5	Fgb	06mo_CR.day.2h
ENSMUSG00000034120.18	Srsf2	06mo_CR.day.2h
ENSMUSG00000034245.10	Hdac11	06mo_CR.day.2h
ENSMUSG00000034248.7	Slc25a37	06mo_CR.day.2h
ENSMUSG00000034274.11	Thoc5	06mo_CR.day.2h
ENSMUSG00000034371.8	Tkfc	06mo_CR.day.2h
ENSMUSG00000034591.5	Slc41a2	06mo_CR.day.2h
ENSMUSG00000034673.14	Pbx2	06mo_CR.day.2h
ENSMUSG00000034729.16	Mrps10	06mo_CR.day.2h
ENSMUSG00000034744.13	Nagk	06mo_CR.day.2h
ENSMUSG00000034850.15	Tmem127	06mo_CR.day.2h
ENSMUSG00000034853.16	Acot11	06mo_CR.day.2h
ENSMUSG00000034880.7	Mrpl34	06mo_CR.day.2h
ENSMUSG00000034998.18	Foxn2	06mo_CR.day.2h
ENSMUSG00000035041.8	Creb3l3	06mo_CR.day.2h
ENSMUSG00000035139.14	Secisbp2	06mo_CR.day.2h
ENSMUSG00000035198.9	Tubg1	06mo_CR.day.2h
ENSMUSG00000035329.7	Fbxo33	06mo_CR.day.2h
ENSMUSG00000035399.12	Oser1	06mo_CR.day.2h
ENSMUSG00000035443.10	Thyn1	06mo_CR.day.2h
ENSMUSG00000035472.14	Slc25a21	06mo_CR.day.2h
ENSMUSG00000035505.14	Cox18	06mo_CR.day.2h
ENSMUSG00000035686.8	Thrsp	06mo_CR.day.2h
ENSMUSG00000035692.6	Isg15	06mo_CR.day.2h
ENSMUSG00000035824.7	Tk2	06mo_CR.day.2h
ENSMUSG00000035834.11	Polr3g	06mo_CR.day.2h
ENSMUSG00000035992.15	Fnip1	06mo_CR.day.2h
ENSMUSG00000036019.8	Tmtc2	06mo_CR.day.2h
ENSMUSG00000036026.15	Tmem63b	06mo_CR.day.2h
ENSMUSG00000036046.14	5031439G07Rik	06mo_CR.day.2h
ENSMUSG00000036073.17	Galt	06mo_CR.day.2h
ENSMUSG00000036138.16	Acaa1a	06mo_CR.day.2h
ENSMUSG00000036299.4	BC031181	06mo_CR.day.2h
ENSMUSG00000036721.13	Zscan12	06mo_CR.day.2h
ENSMUSG00000036752.4	Tubb4b	06mo_CR.day.2h
ENSMUSG00000037003.15	Tns2	06mo_CR.day.2h
ENSMUSG00000037071.2	Scd1	06mo_CR.day.2h
ENSMUSG00000037110.19	Ralgapa2	06mo_CR.day.2h
ENSMUSG00000037270.18	4932438A13Rik	06mo_CR.day.2h
ENSMUSG00000037300.18	Ttc13	06mo_CR.day.2h
ENSMUSG00000037316.9	Bag4	06mo_CR.day.2h
ENSMUSG00000037348.15	Paqr7	06mo_CR.day.2h
ENSMUSG00000037415.6	Ranbp10	06mo_CR.day.2h
ENSMUSG00000037621.8	Atoh8	06mo_CR.day.2h
ENSMUSG00000037710.8	Cisd1	06mo_CR.day.2h
ENSMUSG00000037826.5	Ppm1k	06mo_CR.day.2h
ENSMUSG00000037851.13	Iars	06mo_CR.day.2h
ENSMUSG00000038005.15	Hpf1	06mo_CR.day.2h
ENSMUSG00000038298.14	Pdzk1	06mo_CR.day.2h
ENSMUSG00000038425.17	Poli	06mo_CR.day.2h
ENSMUSG00000038591.3	Colec10	06mo_CR.day.2h
ENSMUSG00000038759.15	Nup205	06mo_CR.day.2h
ENSMUSG00000038831.16	Ralgps1	06mo_CR.day.2h
ENSMUSG00000038880.13	Mrps34	06mo_CR.day.2h
ENSMUSG00000038894.7	Irs2	06mo_CR.day.2h
ENSMUSG00000038975.14	Rabggtb	06mo_CR.day.2h
ENSMUSG00000039033.11	Tasp1	06mo_CR.day.2h
ENSMUSG00000039043.5	Arpin	06mo_CR.day.2h
ENSMUSG00000039156.19	Stim2	06mo_CR.day.2h
ENSMUSG00000039163.10	Cmc1	06mo_CR.day.2h
ENSMUSG00000039275.9	Foxk2	06mo_CR.day.2h
ENSMUSG00000039349.5	C130074G19Rik	06mo_CR.day.2h
ENSMUSG00000039395.8	Mreg	06mo_CR.day.2h
ENSMUSG00000039456.9	Morc3	06mo_CR.day.2h
ENSMUSG00000039809.10	Gabbr2	06mo_CR.day.2h
ENSMUSG00000039886.8	Tmem120a	06mo_CR.day.2h
ENSMUSG00000040128.9	Pnrc1	06mo_CR.day.2h
ENSMUSG00000040263.16	Klhdc4	06mo_CR.day.2h
ENSMUSG00000040354.14	Mars	06mo_CR.day.2h
ENSMUSG00000040413.15	Timd2	06mo_CR.day.2h
ENSMUSG00000040423.10	Rc3h1	06mo_CR.day.2h
ENSMUSG00000040463.16	Mybbp1a	06mo_CR.day.2h
ENSMUSG00000040599.13	Mis12	06mo_CR.day.2h
ENSMUSG00000040620.15	Dhx33	06mo_CR.day.2h
ENSMUSG00000040648.14	Ppip5k2	06mo_CR.day.2h
ENSMUSG00000040658.6	Dnph1	06mo_CR.day.2h
ENSMUSG00000040715.12	Rsc1a1	06mo_CR.day.2h
ENSMUSG00000040740.7	Slc25a34	06mo_CR.day.2h
ENSMUSG00000041025.15	Iffo2	06mo_CR.day.2h
ENSMUSG00000041220.10	Elovl6	06mo_CR.day.2h
ENSMUSG00000041237.12	Pklr	06mo_CR.day.2h
ENSMUSG00000041324.14	Inhba	06mo_CR.day.2h
ENSMUSG00000041417.15	Pik3r1	06mo_CR.day.2h
ENSMUSG00000041560.12	Nop53	06mo_CR.day.2h
ENSMUSG00000041653.4	Pnpla3	06mo_CR.day.2h
ENSMUSG00000041757.16	Plekha6	06mo_CR.day.2h
ENSMUSG00000041777.11	Cir1	06mo_CR.day.2h
ENSMUSG00000041779.5	Tram2	06mo_CR.day.2h
ENSMUSG00000041966.18	Dcaf17	06mo_CR.day.2h
ENSMUSG00000042010.16	Acacb	06mo_CR.day.2h
ENSMUSG00000042213.17	Zfand4	06mo_CR.day.2h
ENSMUSG00000042216.13	Sgsm1	06mo_CR.day.2h
ENSMUSG00000042426.5	Dhx29	06mo_CR.day.2h
ENSMUSG00000042444.10	Fam63b	06mo_CR.day.2h
ENSMUSG00000042496.18	Prdm10	06mo_CR.day.2h
ENSMUSG00000042524.13	Sun2	06mo_CR.day.2h
ENSMUSG00000042680.7	Garem1	06mo_CR.day.2h
ENSMUSG00000043068.6	Fam89a	06mo_CR.day.2h
ENSMUSG00000043091.8	Tuba1c	06mo_CR.day.2h
ENSMUSG00000043510.12	Hscb	06mo_CR.day.2h
ENSMUSG00000044042.18	Fmn1	06mo_CR.day.2h
ENSMUSG00000044350.14	Lacc1	06mo_CR.day.2h
ENSMUSG00000045103.17	Dmd	06mo_CR.day.2h
ENSMUSG00000045374.18	Wdr81	06mo_CR.day.2h
ENSMUSG00000045538.6	Ddx28	06mo_CR.day.2h
ENSMUSG00000045672.15	Col27a1	06mo_CR.day.2h
ENSMUSG00000045776.2	Lrtm1	06mo_CR.day.2h
ENSMUSG00000045969.8	Ing1	06mo_CR.day.2h
ENSMUSG00000045983.15	Eif4g1	06mo_CR.day.2h
ENSMUSG00000046671.18	Mtfr1l	06mo_CR.day.2h
ENSMUSG00000046756.10	Mrps7	06mo_CR.day.2h
ENSMUSG00000046794.9	Ppp1r3b	06mo_CR.day.2h
ENSMUSG00000046959.16	Slc26a1	06mo_CR.day.2h
ENSMUSG00000047446.18	Arl4a	06mo_CR.day.2h
ENSMUSG00000047875.6	Gpr157	06mo_CR.day.2h
ENSMUSG00000048218.5	Amigo2	06mo_CR.day.2h
ENSMUSG00000048249.14	Crebrf	06mo_CR.day.2h
ENSMUSG00000048486.6	Fitm2	06mo_CR.day.2h
ENSMUSG00000049482.16	Ctu2	06mo_CR.day.2h
ENSMUSG00000049532.10	Sall2	06mo_CR.day.2h
ENSMUSG00000049717.9	Lig4	06mo_CR.day.2h
ENSMUSG00000050043.16	Tmx2	06mo_CR.day.2h
ENSMUSG00000050144.13	Slc25a44	06mo_CR.day.2h
ENSMUSG00000050373.13	Snx21	06mo_CR.day.2h
ENSMUSG00000051177.16	Plcb1	06mo_CR.day.2h
ENSMUSG00000051375.15	Pcdh1	06mo_CR.day.2h
ENSMUSG00000052310.9	Slc39a1	06mo_CR.day.2h
ENSMUSG00000052632.15	Asap2	06mo_CR.day.2h
ENSMUSG00000052934.14	Fbxo31	06mo_CR.day.2h
ENSMUSG00000052962.3	Mrpl35	06mo_CR.day.2h
ENSMUSG00000053411.16	Cbx7	06mo_CR.day.2h
ENSMUSG00000053604.5	Rpia	06mo_CR.day.2h
ENSMUSG00000054051.6	Ercc6	06mo_CR.day.2h
ENSMUSG00000054757.13	Akr1c20	06mo_CR.day.2h
ENSMUSG00000054855.13	Rnd1	06mo_CR.day.2h
ENSMUSG00000054920.12	Klhl5	06mo_CR.day.2h
ENSMUSG00000055866.9	Per2	06mo_CR.day.2h
ENSMUSG00000056050.12	Mia3	06mo_CR.day.2h
ENSMUSG00000056131.13	Pgm3	06mo_CR.day.2h
ENSMUSG00000056429.4	Tgoln1	06mo_CR.day.2h
ENSMUSG00000057068.15	Fam47e	06mo_CR.day.2h
ENSMUSG00000057137.9	Tmem140	06mo_CR.day.2h
ENSMUSG00000057342.15	Sphk2	06mo_CR.day.2h
ENSMUSG00000057594.12	Arl16	06mo_CR.day.2h
ENSMUSG00000058006.12	Mdn1	06mo_CR.day.2h
ENSMUSG00000058258.14	Idi1	06mo_CR.day.2h
ENSMUSG00000058317.11	Ube2e2	06mo_CR.day.2h
ENSMUSG00000058355.8	Abce1	06mo_CR.day.2h
ENSMUSG00000058396.7	Gpr182	06mo_CR.day.2h
ENSMUSG00000058486.11	Wdr91	06mo_CR.day.2h
ENSMUSG00000059436.13	Max	06mo_CR.day.2h
ENSMUSG00000059518.14	Znhit1	06mo_CR.day.2h
ENSMUSG00000059554.12	Ccdc28a	06mo_CR.day.2h
ENSMUSG00000059743.12	Fdps	06mo_CR.day.2h
ENSMUSG00000059824.12	Dbp	06mo_CR.day.2h
ENSMUSG00000059970.7	Hspa2	06mo_CR.day.2h
ENSMUSG00000060548.12	Tnfrsf19	06mo_CR.day.2h
ENSMUSG00000060733.13	Ipmk	06mo_CR.day.2h
ENSMUSG00000060807.7	Serpina6	06mo_CR.day.2h
ENSMUSG00000060961.14	Slc4a4	06mo_CR.day.2h
ENSMUSG00000061118.8	Dnajc30	06mo_CR.day.2h
ENSMUSG00000061288.13	Taok3	06mo_CR.day.2h
ENSMUSG00000061536.13	Sec22c	06mo_CR.day.2h
ENSMUSG00000062300.14	Nectin2	06mo_CR.day.2h
ENSMUSG00000062901.2	Klhl24	06mo_CR.day.2h
ENSMUSG00000062981.5	Mrpl42	06mo_CR.day.2h
ENSMUSG00000063268.12	Parp10	06mo_CR.day.2h
ENSMUSG00000063683.12	Glyat	06mo_CR.day.2h
ENSMUSG00000063694.5	Cycs	06mo_CR.day.2h
ENSMUSG00000063727.3	Tnfrsf11b	06mo_CR.day.2h
ENSMUSG00000063929.6	Cyp4a32	06mo_CR.day.2h
ENSMUSG00000066441.14	Rdh11	06mo_CR.day.2h
ENSMUSG00000066839.12	Ecsit	06mo_CR.day.2h
ENSMUSG00000066944.1	4921513D11Rik	06mo_CR.day.2h
ENSMUSG00000067071.8	Hes6	06mo_CR.day.2h
ENSMUSG00000067813.3	Xkr9	06mo_CR.day.2h
ENSMUSG00000068551.12	Zfp467	06mo_CR.day.2h
ENSMUSG00000070283.4	Ndufaf3	06mo_CR.day.2h
ENSMUSG00000070319.6	Eif3g	06mo_CR.day.2h
ENSMUSG00000070473.4	Cldn3	06mo_CR.day.2h
ENSMUSG00000070737.10	Tmem35b	06mo_CR.day.2h
ENSMUSG00000071369.11	Map3k5	06mo_CR.day.2h
ENSMUSG00000071633.11	Gm4952	06mo_CR.day.2h
ENSMUSG00000071655.11	Ubxn1	06mo_CR.day.2h
ENSMUSG00000073435.10	Nme3	06mo_CR.day.2h
ENSMUSG00000073436.11	Eme2	06mo_CR.day.2h
ENSMUSG00000073490.11	Ifi207	06mo_CR.day.2h
ENSMUSG00000073563.2	Csnk1g3	06mo_CR.day.2h
ENSMUSG00000073889.10	Il11ra1	06mo_CR.day.2h
ENSMUSG00000074746.2	Pdzd8	06mo_CR.day.2h
ENSMUSG00000074797.11	Itpa	06mo_CR.day.2h
ENSMUSG00000075273.4	Ttc30b	06mo_CR.day.2h
ENSMUSG00000078515.4	Ddi2	06mo_CR.day.2h
ENSMUSG00000078817.4	Nlrp12	06mo_CR.day.2h
ENSMUSG00000078931.4	Pdf	06mo_CR.day.2h
ENSMUSG00000078994.8	Zfp429	06mo_CR.day.2h
ENSMUSG00000079418.3	Atg4a	06mo_CR.day.2h
ENSMUSG00000079550.9	Mpp4	06mo_CR.day.2h
ENSMUSG00000080268.3	Brms1	06mo_CR.day.2h
ENSMUSG00000086158.2	Ccpg1os	06mo_CR.day.2h
ENSMUSG00000089832.8	Shkbp1	06mo_CR.day.2h
ENSMUSG00000090394.8	4930523C07Rik	06mo_CR.day.2h
ENSMUSG00000091264.2	Smim13	06mo_CR.day.2h
ENSMUSG00000091474.2	2610021A01Rik	06mo_CR.day.2h
ENSMUSG00000096188.1	Cmtm4	06mo_CR.day.2h
ENSMUSG00000105204.1	Gm43738	06mo_CR.day.2h
ENSMUSG00000109511.1	Nup62	06mo_CR.day.2h
ENSMUSG00000111692.1	AC163637.2	06mo_CR.day.2h
ENSMUSG00000000056.7	Narf	06mo_CR.night.12h
ENSMUSG00000000120.6	Ngfr	06mo_CR.night.12h
ENSMUSG00000000440.12	Pparg	06mo_CR.night.12h
ENSMUSG00000000532.10	Acvr1b	06mo_CR.night.12h
ENSMUSG00000000538.18	Tom1l2	06mo_CR.night.12h
ENSMUSG00000000555.7	Itga5	06mo_CR.night.12h
ENSMUSG00000000567.5	Sox9	06mo_CR.night.12h
ENSMUSG00000000686.11	Abhd15	06mo_CR.night.12h
ENSMUSG00000000811.13	Txnrd3	06mo_CR.night.12h
ENSMUSG00000000823.16	Zfp512b	06mo_CR.night.12h
ENSMUSG00000001229.7	Dpp9	06mo_CR.night.12h
ENSMUSG00000001436.15	Slc19a1	06mo_CR.night.12h
ENSMUSG00000001472.17	Tcf25	06mo_CR.night.12h
ENSMUSG00000001774.8	Chordc1	06mo_CR.night.12h
ENSMUSG00000002031.12	Ift46	06mo_CR.night.12h
ENSMUSG00000002083.13	Bbc3	06mo_CR.night.12h
ENSMUSG00000002250.15	Ppard	06mo_CR.night.12h
ENSMUSG00000002289.15	Angptl4	06mo_CR.night.12h
ENSMUSG00000002307.15	Daxx	06mo_CR.night.12h
ENSMUSG00000002324.7	Rec8	06mo_CR.night.12h
ENSMUSG00000002409.18	Dyrk1b	06mo_CR.night.12h
ENSMUSG00000002968.8	Med25	06mo_CR.night.12h
ENSMUSG00000003134.10	Tbc1d8	06mo_CR.night.12h
ENSMUSG00000003228.8	Grk5	06mo_CR.night.12h
ENSMUSG00000003345.16	Csnk1g2	06mo_CR.night.12h
ENSMUSG00000003526.11	Prodh	06mo_CR.night.12h
ENSMUSG00000003528.14	Slc25a1	06mo_CR.night.12h
ENSMUSG00000003585.13	Sec14l2	06mo_CR.night.12h
ENSMUSG00000003623.4	Crot	06mo_CR.night.12h
ENSMUSG00000003721.14	Insig2	06mo_CR.night.12h
ENSMUSG00000004071.12	Cdip1	06mo_CR.night.12h
ENSMUSG00000004105.8	Angptl2	06mo_CR.night.12h
ENSMUSG00000004451.14	Ralb	06mo_CR.night.12h
ENSMUSG00000004951.10	Hspb1	06mo_CR.night.12h
ENSMUSG00000005089.15	Slc1a2	06mo_CR.night.12h
ENSMUSG00000005107.13	Slc2a9	06mo_CR.night.12h
ENSMUSG00000005514.14	Por	06mo_CR.night.12h
ENSMUSG00000005547.14	Cyp2a5	06mo_CR.night.12h
ENSMUSG00000005580.11	Adcy9	06mo_CR.night.12h
ENSMUSG00000005677.14	Nr1i3	06mo_CR.night.12h
ENSMUSG00000005683.8	Cs	06mo_CR.night.12h
ENSMUSG00000006191.17	Cdkal1	06mo_CR.night.12h
ENSMUSG00000006356.10	Crip2	06mo_CR.night.12h
ENSMUSG00000006517.5	Mvd	06mo_CR.night.12h
ENSMUSG00000006641.12	Slc5a6	06mo_CR.night.12h
ENSMUSG00000006782.16	Cnp	06mo_CR.night.12h
ENSMUSG00000007950.9	Abhd8	06mo_CR.night.12h
ENSMUSG00000008090.14	Fgfrl1	06mo_CR.night.12h
ENSMUSG00000008305.18	Tle1	06mo_CR.night.12h
ENSMUSG00000008855.17	Hdac5	06mo_CR.night.12h
ENSMUSG00000009647.13	Mcu	06mo_CR.night.12h
ENSMUSG00000010064.15	Slc38a3	06mo_CR.night.12h
ENSMUSG00000010307.7	Tmem86a	06mo_CR.night.12h
ENSMUSG00000010609.15	Psen2	06mo_CR.night.12h
ENSMUSG00000011263.16	Exoc3l2	06mo_CR.night.12h
ENSMUSG00000011305.11	Plin5	06mo_CR.night.12h
ENSMUSG00000012519.14	Mlkl	06mo_CR.night.12h
ENSMUSG00000013150.15	Gfod2	06mo_CR.night.12h
ENSMUSG00000013236.16	Ptprs	06mo_CR.night.12h
ENSMUSG00000013275.9	Slc41a1	06mo_CR.night.12h
ENSMUSG00000013539.13	Tango2	06mo_CR.night.12h
ENSMUSG00000013698.12	Pea15a	06mo_CR.night.12h
ENSMUSG00000013833.15	Med16	06mo_CR.night.12h
ENSMUSG00000013846.9	St3gal1	06mo_CR.night.12h
ENSMUSG00000013858.14	Tmem259	06mo_CR.night.12h
ENSMUSG00000015143.15	Actn1	06mo_CR.night.12h
ENSMUSG00000015224.10	Cyp2j9	06mo_CR.night.12h
ENSMUSG00000015357.10	Clpx	06mo_CR.night.12h
ENSMUSG00000015536.14	Mocs2	06mo_CR.night.12h
ENSMUSG00000015568.16	Lpl	06mo_CR.night.12h
ENSMUSG00000015755.16	Tab2	06mo_CR.night.12h
ENSMUSG00000015846.14	Rxra	06mo_CR.night.12h
ENSMUSG00000015850.11	Adamtsl4	06mo_CR.night.12h
ENSMUSG00000015947.10	Fcgr1	06mo_CR.night.12h
ENSMUSG00000016128.14	Stard13	06mo_CR.night.12h
ENSMUSG00000016239.11	Lonrf3	06mo_CR.night.12h
ENSMUSG00000016344.14	Ppdpf	06mo_CR.night.12h
ENSMUSG00000016495.12	Plgrkt	06mo_CR.night.12h
ENSMUSG00000016520.7	Lnx2	06mo_CR.night.12h
ENSMUSG00000017132.17	Cyth1	06mo_CR.night.12h
ENSMUSG00000017221.14	Psmd3	06mo_CR.night.12h
ENSMUSG00000017428.16	Psmd11	06mo_CR.night.12h
ENSMUSG00000017493.12	Igfbp4	06mo_CR.night.12h
ENSMUSG00000017664.16	Slc35c2	06mo_CR.night.12h
ENSMUSG00000017868.16	Sgk2	06mo_CR.night.12h
ENSMUSG00000018102.4	Hist1h2bc	06mo_CR.night.12h
ENSMUSG00000018427.7	Ypel2	06mo_CR.night.12h
ENSMUSG00000018727.19	Cpsf4l	06mo_CR.night.12h
ENSMUSG00000018868.3	Pnpla5	06mo_CR.night.12h
ENSMUSG00000018900.7	Slc22a5	06mo_CR.night.12h
ENSMUSG00000018906.14	P4ha2	06mo_CR.night.12h
ENSMUSG00000019082.18	Slc25a22	06mo_CR.night.12h
ENSMUSG00000019189.13	Rnf145	06mo_CR.night.12h
ENSMUSG00000019302.16	Atp6v0a1	06mo_CR.night.12h
ENSMUSG00000019338.13	Zfp687	06mo_CR.night.12h
ENSMUSG00000019577.6	Pdk4	06mo_CR.night.12h
ENSMUSG00000019935.16	Slc17a8	06mo_CR.night.12h
ENSMUSG00000019945.10	1700040L02Rik	06mo_CR.night.12h
ENSMUSG00000019987.9	Arg1	06mo_CR.night.12h
ENSMUSG00000019997.11	Ctgf	06mo_CR.night.12h
ENSMUSG00000020017.14	Hal	06mo_CR.night.12h
ENSMUSG00000020038.10	Cry1	06mo_CR.night.12h
ENSMUSG00000020053.18	Igf1	06mo_CR.night.12h
ENSMUSG00000020085.15	Aifm2	06mo_CR.night.12h
ENSMUSG00000020097.14	Sgpl1	06mo_CR.night.12h
ENSMUSG00000020123.6	Avpr1a	06mo_CR.night.12h
ENSMUSG00000020131.14	Pcsk4	06mo_CR.night.12h
ENSMUSG00000020142.12	Slc1a4	06mo_CR.night.12h
ENSMUSG00000020182.16	Ddc	06mo_CR.night.12h
ENSMUSG00000020190.13	Mknk2	06mo_CR.night.12h
ENSMUSG00000020265.16	Sumo3	06mo_CR.night.12h
ENSMUSG00000020334.6	Slc22a4	06mo_CR.night.12h
ENSMUSG00000020455.16	Trim11	06mo_CR.night.12h
ENSMUSG00000020572.8	Nampt	06mo_CR.night.12h
ENSMUSG00000020592.14	Sdc1	06mo_CR.night.12h
ENSMUSG00000020623.11	Map2k6	06mo_CR.night.12h
ENSMUSG00000020638.8	Cmpk2	06mo_CR.night.12h
ENSMUSG00000020642.13	Rnf144a	06mo_CR.night.12h
ENSMUSG00000020644.9	Id2	06mo_CR.night.12h
ENSMUSG00000020810.5	Cygb	06mo_CR.night.12h
ENSMUSG00000020883.18	Fbxl20	06mo_CR.night.12h
ENSMUSG00000020889.11	Nr1d1	06mo_CR.night.12h
ENSMUSG00000020893.17	Per1	06mo_CR.night.12h
ENSMUSG00000020926.16	Adam11	06mo_CR.night.12h
ENSMUSG00000021025.8	Nfkbia	06mo_CR.night.12h
ENSMUSG00000021179.8	Nrde2	06mo_CR.night.12h
ENSMUSG00000021215.15	Net1	06mo_CR.night.12h
ENSMUSG00000021270.13	Hsp90aa1	06mo_CR.night.12h
ENSMUSG00000021281.15	Tnfaip2	06mo_CR.night.12h
ENSMUSG00000021336.16	Slc17a4	06mo_CR.night.12h
ENSMUSG00000021400.7	Wrnip1	06mo_CR.night.12h
ENSMUSG00000021411.16	Pxdc1	06mo_CR.night.12h
ENSMUSG00000021417.15	Eci2	06mo_CR.night.12h
ENSMUSG00000021458.17	2010111I01Rik	06mo_CR.night.12h
ENSMUSG00000021460.16	Auh	06mo_CR.night.12h
ENSMUSG00000021559.13	Dapk1	06mo_CR.night.12h
ENSMUSG00000021573.15	Tppp	06mo_CR.night.12h
ENSMUSG00000021745.13	Ptprg	06mo_CR.night.12h
ENSMUSG00000021775.10	Nr1d2	06mo_CR.night.12h
ENSMUSG00000021794.15	Glud1	06mo_CR.night.12h
ENSMUSG00000021806.3	Nid2	06mo_CR.night.12h
ENSMUSG00000021814.16	Anxa7	06mo_CR.night.12h
[truncated: 3,964 more rows]
