# Supplementary material for: Circadian-driven tissue specificity is constrained under caloric restricted feeding conditions
Source: Commun Biol. 2024 Jun 20;7:752. doi: 10.1038/s42003-024-06421-0 (PMC11190204; doi:10.1038/s42003-024-06421-0)
Supplement: Supplementary file 9 — Supplementary Data 7 [file 42003_2024_6421_MOESM9_ESM.xlsx]

## Sheet: Sheet1
S7 Liver module gene list
Gene id	Gene Symbol	module
ENSMUSG00000000001.4	Gnai3	turquoise
ENSMUSG00000000028.15	Cdc45	green
ENSMUSG00000000049.11	Apoh	blue
ENSMUSG00000000056.7	Narf	purple
ENSMUSG00000000058.6	Cav2	turquoise
ENSMUSG00000000078.7	Klf6	turquoise
ENSMUSG00000000085.16	Scmh1	black
ENSMUSG00000000093.6	Tbx2	yellow
ENSMUSG00000000120.6	Ngfr	brown
ENSMUSG00000000126.11	Wnt9a	purple
ENSMUSG00000000127.15	Fer	turquoise
ENSMUSG00000000134.17	Tfe3	brown
ENSMUSG00000000142.15	Axin2	greenyellow
ENSMUSG00000000148.17	Brat1	blue
ENSMUSG00000000149.10	Gna12	purple
ENSMUSG00000000154.16	Slc22a18	blue
ENSMUSG00000000159.16	Igsf5	turquoise
ENSMUSG00000000167.14	Pih1d2	magenta
ENSMUSG00000000194.13	Gpr107	blue
ENSMUSG00000000204.16	Slfn4	tan
ENSMUSG00000000247.11	Lhx2	brown
ENSMUSG00000000253.13	Gmpr	brown
ENSMUSG00000000266.11	Mid2	turquoise
ENSMUSG00000000275.16	Trim25	blue
ENSMUSG00000000276.11	Dgke	turquoise
ENSMUSG00000000278.10	Scpep1	blue
ENSMUSG00000000282.12	Mnt	red
ENSMUSG00000000290.13	Itgb2	yellow
ENSMUSG00000000296.8	Tpd52l1	purple
ENSMUSG00000000301.16	Pemt	blue
ENSMUSG00000000303.12	Cdh1	brown
ENSMUSG00000000305.12	Cdh4	yellow
ENSMUSG00000000318.16	Clec10a	yellow
ENSMUSG00000000320.10	Alox12	brown
ENSMUSG00000000325.16	Arvcf	blue
ENSMUSG00000000326.13	Comt	brown
ENSMUSG00000000340.10	Dbt	turquoise
ENSMUSG00000000346.9	Dazap2	black
ENSMUSG00000000355.13	Mcts1	turquoise
ENSMUSG00000000359.3	Rem1	blue
ENSMUSG00000000365.9	Rnf17	turquoise
ENSMUSG00000000374.8	Trappc10	green
ENSMUSG00000000384.15	Tbrg4	blue
ENSMUSG00000000385.8	Tmprss2	brown
ENSMUSG00000000392.17	Fap	turquoise
ENSMUSG00000000402.2	Egfl6	turquoise
ENSMUSG00000000409.14	Lck	yellow
ENSMUSG00000000416.16	Cttnbp2	turquoise
ENSMUSG00000000420.15	Galnt1	turquoise
ENSMUSG00000000440.12	Pparg	turquoise
ENSMUSG00000000441.17	Raf1	blue
ENSMUSG00000000486.13	Sept1	yellow
ENSMUSG00000000489.7	Pdgfb	yellow
ENSMUSG00000000530.16	Acvrl1	yellow
ENSMUSG00000000532.11	Acvr1b	blue
ENSMUSG00000000538.18	Tom1l2	pink
ENSMUSG00000000552.10	Zfp385a	brown
ENSMUSG00000000555.8	Itga5	brown
ENSMUSG00000000561.14	Wdr77	red
ENSMUSG00000000563.17	Atp5pb	salmon
ENSMUSG00000000567.5	Sox9	brown
ENSMUSG00000000568.15	Hnrnpd	pink
ENSMUSG00000000581.8	C1d	turquoise
ENSMUSG00000000594.7	Gm2a	blue
ENSMUSG00000000600.15	Krit1	turquoise
ENSMUSG00000000605.9	Clcn4	turquoise
ENSMUSG00000000627.15	Sema4f	brown
ENSMUSG00000000628.10	Hk2	yellow
ENSMUSG00000000631.20	Myo18a	blue
ENSMUSG00000000673.9	Haao	blue
ENSMUSG00000000682.7	Cd52	yellow
ENSMUSG00000000686.11	Abhd15	green
ENSMUSG00000000693.10	Loxl3	blue
ENSMUSG00000000708.14	Kat2b	turquoise
ENSMUSG00000000711.3	Rab5b	blue
ENSMUSG00000000732.9	Icosl	yellow
ENSMUSG00000000743.9	Chmp1a	blue
ENSMUSG00000000751.13	Rpa1	blue
ENSMUSG00000000753.15	Serpinf1	blue
ENSMUSG00000000759.14	Tubgcp3	turquoise
ENSMUSG00000000782.16	Tcf7	pink
ENSMUSG00000000787.12	Ddx3x	turquoise
ENSMUSG00000000791.9	Il12rb1	purple
ENSMUSG00000000794.9	Kcnn3	green
ENSMUSG00000000804.14	Usp32	turquoise
ENSMUSG00000000811.13	Txnrd3	black
ENSMUSG00000000823.16	Zfp512b	pink
ENSMUSG00000000838.17	Fmr1	turquoise
ENSMUSG00000000861.15	Bcl11a	pink
ENSMUSG00000000876.11	Pxmp4	brown
ENSMUSG00000000884.17	Gnb1l	black
ENSMUSG00000000901.17	Mmp11	blue
ENSMUSG00000000902.13	Smarcb1	brown
ENSMUSG00000000903.3	Vpreb3	red
ENSMUSG00000000915.15	Hip1r	green
ENSMUSG00000000916.15	Nsun5	blue
ENSMUSG00000000934.9	Top1mt	black
ENSMUSG00000000942.10	Hoxa4	red
ENSMUSG00000000948.16	Gm38393	turquoise
ENSMUSG00000000957.11	Mmp14	brown
ENSMUSG00000000958.10	Slc7a7	yellow
ENSMUSG00000000959.7	Oxa1l	blue
ENSMUSG00000001014.6	Icam4	brown
ENSMUSG00000001018.15	Snapin	pink
ENSMUSG00000001025.8	S100a6	salmon
ENSMUSG00000001029.15	Icam2	blue
ENSMUSG00000001034.17	Mapk7	yellow
ENSMUSG00000001039.12	B9d1	black
ENSMUSG00000001052.15	Sec24b	brown
ENSMUSG00000001053.15	N4bp3	brown
ENSMUSG00000001056.3	Nhp2	green
ENSMUSG00000001062.18	Vps9d1	pink
ENSMUSG00000001065.15	Zfp276	turquoise
ENSMUSG00000001076.7	C1ql4	red
ENSMUSG00000001082.12	Mfsd10	yellow
ENSMUSG00000001095.5	Slc13a2	brown
ENSMUSG00000001098.15	Kctd10	blue
ENSMUSG00000001100.10	Poldip2	blue
ENSMUSG00000001105.15	Ift20	turquoise
ENSMUSG00000001119.7	Col6a1	yellow
ENSMUSG00000001120.15	Pcbp3	yellow
ENSMUSG00000001123.15	Lgals9	black
ENSMUSG00000001128.7	Cfp	yellow
ENSMUSG00000001138.13	Cnnm3	brown
ENSMUSG00000001143.13	Lman2l	brown
ENSMUSG00000001150.7	Mcm3ap	green
ENSMUSG00000001151.10	Pcnt	pink
ENSMUSG00000001155.13	Ftcd	black
ENSMUSG00000001156.9	Mxd1	yellow
ENSMUSG00000001157.13	Gmcl1	turquoise
ENSMUSG00000001158.13	Snrnp27	turquoise
ENSMUSG00000001166.17	Oas1c	pink
ENSMUSG00000001173.15	Ocrl	pink
ENSMUSG00000001175.15	Calm1	turquoise
ENSMUSG00000001211.15	Agpat3	blue
ENSMUSG00000001227.12	Sema6b	yellow
ENSMUSG00000001228.14	Uhrf1	yellow
ENSMUSG00000001229.9	Dpp9	brown
ENSMUSG00000001240.13	Ramp2	blue
ENSMUSG00000001247.16	Lsr	red
ENSMUSG00000001270.9	Ckb	yellow
ENSMUSG00000001281.10	Itgb7	yellow
ENSMUSG00000001285.12	Myg1	blue
ENSMUSG00000001288.15	Rarg	blue
ENSMUSG00000001300.16	Efnb2	green
ENSMUSG00000001313.12	Rnd2	red
ENSMUSG00000001323.17	Srr	turquoise
ENSMUSG00000001334.9	Fndc5	green
ENSMUSG00000001348.15	Acp5	blue
ENSMUSG00000001376.17	Vps50	turquoise
ENSMUSG00000001380.7	Hars	green
ENSMUSG00000001383.9	Zmat2	salmon
ENSMUSG00000001403.13	Ube2c	yellow
ENSMUSG00000001415.10	Smg5	green
ENSMUSG00000001416.13	Cct3	red
ENSMUSG00000001418.13	Glmp	blue
ENSMUSG00000001420.13	Tmem79	red
ENSMUSG00000001424.14	Snd1	blue
ENSMUSG00000001435.15	Col18a1	blue
ENSMUSG00000001436.15	Slc19a1	green
ENSMUSG00000001440.5	Kpnb1	red
ENSMUSG00000001444.2	Tbx21	tan
ENSMUSG00000001445.10	Mrpl10	blue
ENSMUSG00000001467.5	Cyp51	brown
ENSMUSG00000001472.17	Tcf25	green
ENSMUSG00000001473.7	Tubb6	brown
ENSMUSG00000001482.15	Def8	blue
ENSMUSG00000001493.9	Meox1	brown
ENSMUSG00000001506.10	Col1a1	yellow
ENSMUSG00000001507.16	Itga3	brown
ENSMUSG00000001517.14	Foxm1	yellow
ENSMUSG00000001518.12	Itfg2	blue
ENSMUSG00000001521.12	Tulp3	blue
ENSMUSG00000001524.14	Gtf2h4	blue
ENSMUSG00000001525.10	Tubb5	blue
ENSMUSG00000001542.7	Ell2	turquoise
ENSMUSG00000001552.14	Jup	blue
ENSMUSG00000001555.10	Fkbp10	blue
ENSMUSG00000001576.15	Ergic1	brown
ENSMUSG00000001627.12	Ifrd1	turquoise
ENSMUSG00000001630.13	Stk38l	turquoise
ENSMUSG00000001632.16	Brpf1	yellow
ENSMUSG00000001642.18	Akr1b3	yellow
ENSMUSG00000001663.10	Gstt1	blue
ENSMUSG00000001665.11	Gstt3	blue
ENSMUSG00000001666.8	Ddt	blue
ENSMUSG00000001670.13	Tat	green
ENSMUSG00000001672.14	Marveld3	red
ENSMUSG00000001687.15	Ubl3	magenta
ENSMUSG00000001707.8	Eef1e1	turquoise
ENSMUSG00000001729.14	Akt1	green
ENSMUSG00000001741.12	Il16	yellow
ENSMUSG00000001751.9	Naglu	blue
ENSMUSG00000001755.12	Coasy	blue
ENSMUSG00000001761.7	Smo	black
ENSMUSG00000001763.14	Tspan33	brown
ENSMUSG00000001768.16	Rin2	turquoise
ENSMUSG00000001774.8	Chordc1	magenta
ENSMUSG00000001794.13	Capns1	blue
ENSMUSG00000001802.16	Lrp3	blue
ENSMUSG00000001827.12	Folr1	red
ENSMUSG00000001829.17	Clpb	blue
ENSMUSG00000001833.17	Sept7	turquoise
ENSMUSG00000001844.10	Zdhhc4	blue
ENSMUSG00000001864.13	Aif1l	green
ENSMUSG00000001870.16	Ltbp1	blue
ENSMUSG00000001891.16	Ugp2	pink
ENSMUSG00000001909.16	Trmt1	blue
ENSMUSG00000001910.5	Nacc1	red
ENSMUSG00000001911.16	Nfix	blue
ENSMUSG00000001918.17	Slc1a5	yellow
ENSMUSG00000001924.15	Uba1	blue
ENSMUSG00000001930.17	Vwf	blue
ENSMUSG00000001943.8	Vsig2	turquoise
ENSMUSG00000001983.7	Taco1	brown
ENSMUSG00000001986.16	Gria3	pink
ENSMUSG00000001995.9	Sipa1l2	purple
ENSMUSG00000001998.15	Ap4e1	turquoise
ENSMUSG00000001999.15	Blvra	yellow
ENSMUSG00000002006.12	Pdzd4	blue
ENSMUSG00000002014.12	Ssr4	blue
ENSMUSG00000002017.10	Fam98a	red
ENSMUSG00000002020.15	Ltbp2	brown
ENSMUSG00000002028.13	Kmt2a	turquoise
ENSMUSG00000002031.13	Ift46	black
ENSMUSG00000002033.14	Cd3g	tan
ENSMUSG00000002043.17	Trappc6a	blue
ENSMUSG00000002052.6	Supt6	green
ENSMUSG00000002055.9	Spag5	yellow
ENSMUSG00000002058.13	Unc119	blue
ENSMUSG00000002059.18	Rab34	blue
ENSMUSG00000002064.10	Sdf2	blue
ENSMUSG00000002068.16	Ccne1	purple
ENSMUSG00000002083.13	Bbc3	brown
ENSMUSG00000002103.16	Acp2	brown
ENSMUSG00000002107.18	Celf2	turquoise
ENSMUSG00000002108.10	Nr1h3	red
ENSMUSG00000002109.14	Ddb2	pink
ENSMUSG00000002111.8	Spi1	yellow
ENSMUSG00000002129.11	Sf3a1	red
ENSMUSG00000002205.16	Vrk3	blue
ENSMUSG00000002210.11	Smg9	blue
ENSMUSG00000002222.14	Rmnd5a	turquoise
ENSMUSG00000002227.15	Mov10	black
ENSMUSG00000002233.13	Rhoc	yellow
ENSMUSG00000002249.21	Tead3	brown
ENSMUSG00000002250.16	Ppard	brown
ENSMUSG00000002257.8	Def6	tan
ENSMUSG00000002265.17	Peg3	turquoise
ENSMUSG00000002274.13	Metrn	blue
ENSMUSG00000002279.19	Lmf1	blue
ENSMUSG00000002280.11	Ciao3	blue
ENSMUSG00000002289.16	Angptl4	purple
ENSMUSG00000002297.16	Dbf4	turquoise
ENSMUSG00000002307.16	Daxx	black
ENSMUSG00000002308.16	Cd320	yellow
ENSMUSG00000002319.16	Ipo4	blue
ENSMUSG00000002320.15	Tm9sf1	blue
ENSMUSG00000002324.8	Rec8	pink
ENSMUSG00000002325.15	Irf9	blue
ENSMUSG00000002332.16	Dhrs1	blue
ENSMUSG00000002342.17	Tmem161a	blue
ENSMUSG00000002343.11	Armc6	brown
ENSMUSG00000002345.18	Borcs8	brown
ENSMUSG00000002346.16	Slc25a42	black
ENSMUSG00000002372.9	Ranbp3	blue
ENSMUSG00000002393.14	Nr2f6	brown
ENSMUSG00000002396.8	Ocel1	black
ENSMUSG00000002409.18	Dyrk1b	black
ENSMUSG00000002413.15	Braf	turquoise
ENSMUSG00000002416.13	Ndufb2	salmon
ENSMUSG00000002428.12	Hltf	turquoise
ENSMUSG00000002455.14	Prpf6	brown
ENSMUSG00000002458.13	Rgs19	yellow
ENSMUSG00000002477.5	Snrpd1	turquoise
ENSMUSG00000002489.16	Tiam1	brown
ENSMUSG00000002496.10	Tsc2	blue
ENSMUSG00000002504.15	Slc9a3r2	blue
ENSMUSG00000002524.17	Puf60	blue
ENSMUSG00000002546.16	Golga2	blue
ENSMUSG00000002550.16	Uck1	red
ENSMUSG00000002580.7	Mien1	brown
ENSMUSG00000002588.13	Pon1	black
ENSMUSG00000002602.16	Axl	yellow
ENSMUSG00000002603.15	Tgfb1	yellow
ENSMUSG00000002608.8	Ccdc97	blue
ENSMUSG00000002617.14	Zfp40	turquoise
ENSMUSG00000002633.4	Shh	red
ENSMUSG00000002635.11	Pdcd2l	black
ENSMUSG00000002658.9	Gtf2f1	red
ENSMUSG00000002660.8	Clpp	blue
ENSMUSG00000002661.14	Alkbh7	brown
ENSMUSG00000002668.8	Dennd1c	tan
ENSMUSG00000002679.14	Med6	turquoise
ENSMUSG00000002688.8	Prkd1	magenta
ENSMUSG00000002699.13	Lcp2	yellow
ENSMUSG00000002728.14	Naa20	turquoise
ENSMUSG00000002731.6	Prkra	black
ENSMUSG00000002732.14	Fkbp7	turquoise
ENSMUSG00000002733.8	Plekha3	magenta
ENSMUSG00000002748.7	Baz1b	green
ENSMUSG00000002763.16	Pex6	blue
ENSMUSG00000002767.13	Mrpl2	blue
ENSMUSG00000002769.9	Gnmt	blue
ENSMUSG00000002778.14	Kdelr1	brown
ENSMUSG00000002781.19	Tmem143	blue
ENSMUSG00000002804.4	Nudt14	blue
ENSMUSG00000002808.7	Epdr1	green
ENSMUSG00000002812.4	Flii	blue
ENSMUSG00000002814.15	Top3a	blue
ENSMUSG00000002820.6	Atg4d	blue
ENSMUSG00000002825.8	Qtrt1	brown
ENSMUSG00000002831.14	Plin4	magenta
ENSMUSG00000002835.9	Chaf1a	yellow
ENSMUSG00000002844.9	Adprh	brown
ENSMUSG00000002845.14	Tmem39a	magenta
ENSMUSG00000002870.8	Mcm2	yellow
ENSMUSG00000002871.14	Tpra1	brown
ENSMUSG00000002881.14	Nab1	turquoise
ENSMUSG00000002885.14	Adgre5	yellow
ENSMUSG00000002897.5	Il17ra	green
ENSMUSG00000002900.16	Lamb1	brown
ENSMUSG00000002908.17	Kcnn1	blue
ENSMUSG00000002949.15	Timm44	pink
ENSMUSG00000002957.11	Ap2a2	brown
ENSMUSG00000002963.17	Pnkp	brown
ENSMUSG00000002968.9	Med25	blue
ENSMUSG00000002980.14	Bcam	blue
ENSMUSG00000002981.10	Clptm1	blue
ENSMUSG00000002983.17	Relb	brown
ENSMUSG00000002984.17	Tomm40	blue
ENSMUSG00000002985.16	Apoe	blue
ENSMUSG00000002996.17	Hbp1	pink
ENSMUSG00000003032.8	Klf4	pink
ENSMUSG00000003033.15	Ap1m1	brown
ENSMUSG00000003038.15	Hmgn2	pink
ENSMUSG00000003051.13	Elf3	brown
ENSMUSG00000003053.17	Cyp2c29	brown
ENSMUSG00000003068.16	Stk11	blue
ENSMUSG00000003072.15	Atp5d	blue
ENSMUSG00000003119.14	Cdk12	turquoise
ENSMUSG00000003123.15	Lipe	blue
ENSMUSG00000003134.10	Tbc1d8	purple
ENSMUSG00000003153.10	Slc2a3	tan
ENSMUSG00000003154.15	Foxj2	blue
ENSMUSG00000003161.15	Sri	pink
ENSMUSG00000003166.20	Dgcr2	blue
ENSMUSG00000003184.15	Irf3	blue
ENSMUSG00000003190.12	Bcl2l12	blue
ENSMUSG00000003198.10	Zfp959	turquoise
ENSMUSG00000003199.16	Mpnd	blue
ENSMUSG00000003200.10	Sh3gl1	blue
ENSMUSG00000003206.7	Ebi3	yellow
ENSMUSG00000003208.9	Yju2	brown
ENSMUSG00000003226.7	Ranbp2	turquoise
ENSMUSG00000003228.9	Grk5	brown
ENSMUSG00000003233.12	Dvl3	green
ENSMUSG00000003234.16	Abcf3	blue
ENSMUSG00000003235.13	Eif2b5	blue
ENSMUSG00000003269.17	Cyth2	purple
ENSMUSG00000003279.17	Dlgap1	turquoise
ENSMUSG00000003282.9	Plag1	turquoise
ENSMUSG00000003283.14	Hck	yellow
ENSMUSG00000003299.10	Mrpl4	brown
ENSMUSG00000003308.15	Keap1	blue
ENSMUSG00000003309.14	Ap1m2	brown
ENSMUSG00000003344.14	Btbd2	blue
ENSMUSG00000003346.14	Abhd17a	blue
ENSMUSG00000003348.10	Mob3a	blue
ENSMUSG00000003352.14	Cacnb3	red
ENSMUSG00000003355.7	Fkbp11	green
ENSMUSG00000003360.15	Ddx23	brown
ENSMUSG00000003363.15	Pld3	blue
ENSMUSG00000003378.9	Grik5	greenyellow
ENSMUSG00000003379.7	Cd79a	black
ENSMUSG00000003380.11	Rabac1	blue
ENSMUSG00000003402.14	Prkcsh	blue
ENSMUSG00000003411.10	Rab3b	red
ENSMUSG00000003420.8	Fcgrt	blue
ENSMUSG00000003421.13	Nosip	blue
ENSMUSG00000003423.15	Pih1d1	blue
ENSMUSG00000003435.9	Supt5	blue
ENSMUSG00000003438.17	Timm50	blue
ENSMUSG00000003444.8	Med29	red
ENSMUSG00000003452.15	Bicd1	turquoise
ENSMUSG00000003458.12	Ncstn	blue
ENSMUSG00000003464.13	Pex19	black
ENSMUSG00000003469.9	Phyhip	red
ENSMUSG00000003476.16	Crhr2	brown
ENSMUSG00000003477.5	Inmt	purple
ENSMUSG00000003484.4	Cyp4f18	yellow
ENSMUSG00000003500.13	Impdh1	yellow
ENSMUSG00000003518.13	Dusp3	green
ENSMUSG00000003526.12	Prodh	blue
ENSMUSG00000003527.9	Ess2	blue
ENSMUSG00000003528.15	Slc25a1	blue
ENSMUSG00000003531.15	Dgcr6	blue
ENSMUSG00000003534.17	Ddr1	red
ENSMUSG00000003541.6	Ier3	yellow
ENSMUSG00000003545.3	Fosb	blue
ENSMUSG00000003546.10	Klc4	green
ENSMUSG00000003549.9	Ercc1	brown
ENSMUSG00000003555.8	Cyp17a1	green
ENSMUSG00000003559.8	As3mt	green
ENSMUSG00000003575.13	Crtc1	blue
ENSMUSG00000003581.14	Rnf215	blue
ENSMUSG00000003585.13	Sec14l2	brown
ENSMUSG00000003604.14	Aven	red
ENSMUSG00000003623.4	Crot	greenyellow
ENSMUSG00000003644.17	Rps6ka1	purple
ENSMUSG00000003660.10	Snrnp200	blue
ENSMUSG00000003665.7	Has1	brown
ENSMUSG00000003680.16	Taf6l	blue
ENSMUSG00000003721.14	Insig2	brown
ENSMUSG00000003752.9	Itpkc	blue
ENSMUSG00000003762.13	Coq8b	blue
ENSMUSG00000003778.14	Brd8	greenyellow
ENSMUSG00000003779.16	Kif20a	yellow
ENSMUSG00000003808.18	Farsa	red
ENSMUSG00000003809.14	Gcdh	blue
ENSMUSG00000003810.13	Mast2	blue
ENSMUSG00000003812.13	Dnase2a	purple
ENSMUSG00000003813.15	Rad23a	black
ENSMUSG00000003814.8	Calr	brown
ENSMUSG00000003847.16	Nfat5	turquoise
ENSMUSG00000003848.14	Nob1	green
ENSMUSG00000003849.8	Nqo1	purple
ENSMUSG00000003865.16	Gys1	red
ENSMUSG00000003868.14	Ruvbl2	blue
ENSMUSG00000003873.11	Bax	blue
ENSMUSG00000003882.5	Il7r	turquoise
ENSMUSG00000003923.14	Tfam	turquoise
ENSMUSG00000003929.11	Zfp81	turquoise
ENSMUSG00000003948.17	Mmd	black
ENSMUSG00000003949.16	Hlf	magenta
ENSMUSG00000003955.8	Fam162a	magenta
ENSMUSG00000003970.9	Rpl8	blue
ENSMUSG00000003992.15	Ssbp2	turquoise
ENSMUSG00000004018.9	Fancl	turquoise
ENSMUSG00000004032.10	Gstm5	blue
ENSMUSG00000004035.12	Gstm7	blue
ENSMUSG00000004038.9	Gstm3	black
ENSMUSG00000004040.16	Stat3	brown
ENSMUSG00000004043.14	Stat5a	brown
ENSMUSG00000004044.9	Cavin1	brown
ENSMUSG00000004054.9	Map3k11	blue
ENSMUSG00000004056.15	Akt2	blue
ENSMUSG00000004070.15	Hmox2	blue
ENSMUSG00000004071.13	Cdip1	green
ENSMUSG00000004085.14	Map3k20	turquoise
ENSMUSG00000004096.9	Cwc15	turquoise
ENSMUSG00000004098.7	Col5a3	greenyellow
ENSMUSG00000004099.16	Dnmt1	yellow
ENSMUSG00000004105.8	Angptl2	purple
ENSMUSG00000004127.12	Trmt10a	turquoise
ENSMUSG00000004151.17	Etv1	turquoise
ENSMUSG00000004187.11	Kifc2	turquoise
ENSMUSG00000004207.14	Psap	yellow
ENSMUSG00000004221.16	Ikbkg	turquoise
ENSMUSG00000004263.15	Atn1	salmon
ENSMUSG00000004266.15	Ptpn6	yellow
ENSMUSG00000004270.13	Lpcat3	blue
ENSMUSG00000004317.14	Clcn5	red
ENSMUSG00000004319.15	Clcn3	magenta
ENSMUSG00000004328.15	Hif3a	magenta
ENSMUSG00000004347.17	Pde1c	turquoise
ENSMUSG00000004356.8	Utp20	green
ENSMUSG00000004359.16	Spic	tan
ENSMUSG00000004364.14	Cul3	turquoise
ENSMUSG00000004371.15	Il11	red
ENSMUSG00000004383.18	Large1	pink
ENSMUSG00000004393.10	Ddx56	blue
ENSMUSG00000004446.12	Bid	purple
ENSMUSG00000004460.17	Dnajb11	red
ENSMUSG00000004462.7	Tbccd1	magenta
ENSMUSG00000004473.10	Clec11a	blue
ENSMUSG00000004500.9	Zfp324	red
ENSMUSG00000004508.6	Gab2	tan
ENSMUSG00000004530.12	Coro1c	blue
ENSMUSG00000004535.12	Tax1bp1	turquoise
ENSMUSG00000004552.16	Ctse	blue
ENSMUSG00000004558.15	Ndrg2	blue
ENSMUSG00000004562.16	Arhgef40	blue
ENSMUSG00000004565.15	Pnpla6	red
ENSMUSG00000004568.13	Arhgef18	red
ENSMUSG00000004591.16	Pkn2	turquoise
ENSMUSG00000004610.4	Etfb	salmon
ENSMUSG00000004612.9	Nkg7	yellow
ENSMUSG00000004626.14	Stxbp2	black
ENSMUSG00000004633.17	Chn2	purple
ENSMUSG00000004637.15	Wwox	pink
ENSMUSG00000004655.5	Aqp1	blue
ENSMUSG00000004665.10	Cnn2	brown
ENSMUSG00000004667.18	Polr2e	blue
ENSMUSG00000004698.11	Hdac9	turquoise
ENSMUSG00000004707.14	Ly9	yellow
ENSMUSG00000004709.14	Cd244a	yellow
ENSMUSG00000004730.15	Adgre1	yellow
ENSMUSG00000004748.5	Mtfp1	red
ENSMUSG00000004788.11	Eif2b2	blue
ENSMUSG00000004814.10	Ccl24	yellow
ENSMUSG00000004837.2	Grap	yellow
ENSMUSG00000004843.7	Chmp2b	turquoise
ENSMUSG00000004846.10	Plod3	red
ENSMUSG00000004849.14	Ap1s1	yellow
ENSMUSG00000004864.13	Mapk13	blue
ENSMUSG00000004865.16	Srpk1	green
ENSMUSG00000004895.9	Prcc	blue
ENSMUSG00000004896.16	Rrnad1	turquoise
ENSMUSG00000004897.16	Hdgf	green
ENSMUSG00000004929.12	Thop1	blue
ENSMUSG00000004931.11	Apba3	red
ENSMUSG00000004934.14	Pias4	blue
ENSMUSG00000004937.6	Sgta	blue
ENSMUSG00000004947.15	Dtx2	blue
ENSMUSG00000004951.10	Hspb1	brown
ENSMUSG00000004952.13	Rasa4	tan
ENSMUSG00000004980.16	Hnrnpa2b1	turquoise
ENSMUSG00000004994.12	Ccdc130	brown
ENSMUSG00000004996.9	Mri1	black
ENSMUSG00000005034.15	Prkacb	purple
ENSMUSG00000005043.13	Sgsh	blue
ENSMUSG00000005054.7	Cstb	blue
ENSMUSG00000005057.13	Sh2b2	brown
ENSMUSG00000005069.12	Pex5	blue
ENSMUSG00000005078.16	Jkamp	turquoise
ENSMUSG00000005087.17	Cd44	yellow
ENSMUSG00000005089.15	Slc1a2	magenta
ENSMUSG00000005102.13	Eif2ak4	turquoise
ENSMUSG00000005107.13	Slc2a9	black
ENSMUSG00000005124.10	Ccn4	greenyellow
ENSMUSG00000005125.13	Ndrg1	brown
ENSMUSG00000005142.10	Man2b1	blue
ENSMUSG00000005148.8	Klf5	turquoise
ENSMUSG00000005161.15	Prdx2	blue
ENSMUSG00000005198.15	Polr2a	blue
ENSMUSG00000005204.12	Senp3	blue
ENSMUSG00000005220.10	Corin	purple
ENSMUSG00000005225.15	Plekha8	magenta
ENSMUSG00000005233.16	Spc25	magenta
ENSMUSG00000005251.15	Ripk4	green
ENSMUSG00000005267.13	Zfp287	turquoise
ENSMUSG00000005268.20	Prlr	turquoise
ENSMUSG00000005299.6	Letm1	blue
ENSMUSG00000005312.15	Ubqln1	brown
ENSMUSG00000005320.9	Fgfr4	blue
ENSMUSG00000005338.13	Cadm3	blue
ENSMUSG00000005354.16	Txn2	blue
ENSMUSG00000005360.14	Slc1a3	yellow
ENSMUSG00000005362.14	Crbn	turquoise
ENSMUSG00000005371.15	Fbxo11	turquoise
ENSMUSG00000005373.13	Mlxipl	greenyellow
ENSMUSG00000005374.13	Tbl2	green
ENSMUSG00000005378.17	Bud23	brown
ENSMUSG00000005397.8	Nid1	yellow
ENSMUSG00000005410.6	Mcm5	yellow
ENSMUSG00000005413.8	Hmox1	yellow
ENSMUSG00000005417.17	Mprip	brown
ENSMUSG00000005442.13	Cic	brown
ENSMUSG00000005465.9	Il27ra	yellow
ENSMUSG00000005469.10	Prkaca	blue
ENSMUSG00000005470.8	Asf1b	green
ENSMUSG00000005481.18	Ddx39	green
ENSMUSG00000005483.10	Dnajb1	green
ENSMUSG00000005493.15	Msh4	turquoise
ENSMUSG00000005501.14	Usp40	turquoise
ENSMUSG00000005510.9	Ndufs3	blue
ENSMUSG00000005514.14	Por	green
ENSMUSG00000005533.10	Igf1r	yellow
ENSMUSG00000005540.10	Fcer2a	black
ENSMUSG00000005547.14	Cyp2a5	purple
ENSMUSG00000005553.14	Atp4a	brown
ENSMUSG00000005566.14	Trim28	blue
ENSMUSG00000005575.16	Ube2m	green
ENSMUSG00000005580.11	Adcy9	black
ENSMUSG00000005583.16	Mef2c	turquoise
ENSMUSG00000005609.16	Ctr9	green
ENSMUSG00000005610.17	Eif4g2	turquoise
ENSMUSG00000005611.15	Mrvi1	blue
ENSMUSG00000005615.15	Pcyt1a	green
ENSMUSG00000005625.15	Psmd4	blue
ENSMUSG00000005656.9	Snx6	turquoise
ENSMUSG00000005667.8	Mthfd2	red
ENSMUSG00000005672.12	Kit	green
ENSMUSG00000005674.9	Tomm40l	blue
ENSMUSG00000005677.14	Nr1i3	magenta
ENSMUSG00000005681.12	Apoa2	salmon
ENSMUSG00000005682.9	Pan2	blue
ENSMUSG00000005683.8	Cs	brown
ENSMUSG00000005686.17	Ampd3	yellow
ENSMUSG00000005696.11	Sh2d1a	tan
ENSMUSG00000005699.16	Pard6a	red
ENSMUSG00000005718.8	Tfap4	blue
ENSMUSG00000005763.15	Cd247	tan
ENSMUSG00000005774.12	Rfx5	black
ENSMUSG00000005779.12	Psmb4	blue
ENSMUSG00000005800.3	Mmp8	brown
ENSMUSG00000005802.12	Slc30a4	turquoise
ENSMUSG00000005803.14	Sqor	black
ENSMUSG00000005823.9	Gpr108	blue
ENSMUSG00000005824.7	Tnfsf14	yellow
ENSMUSG00000005836.10	Gata6	brown
ENSMUSG00000005846.12	Rsl1d1	turquoise
ENSMUSG00000005871.15	Apc	turquoise
ENSMUSG00000005881.13	Ergic3	blue
ENSMUSG00000005893.14	Nr2c2	turquoise
ENSMUSG00000005899.14	Smpd4	blue
ENSMUSG00000005907.14	Pex1	red
ENSMUSG00000005947.11	Itgae	green
ENSMUSG00000005949.9	Ctns	blue
ENSMUSG00000005951.13	Shpk	purple
ENSMUSG00000005958.15	Ephb3	red
ENSMUSG00000005968.14	Tuft1	turquoise
ENSMUSG00000005973.6	Rcn1	green
ENSMUSG00000005980.15	Dnase1	red
ENSMUSG00000005981.11	Trap1	blue
ENSMUSG00000005982.14	Naa60	green
ENSMUSG00000005986.16	Ankrd13d	turquoise
ENSMUSG00000006005.18	Tpr	turquoise
ENSMUSG00000006010.14	Odr4	turquoise
ENSMUSG00000006014.16	Prg4	red
ENSMUSG00000006019.15	Dhx34	blue
ENSMUSG00000006021.5	Kptn	blue
ENSMUSG00000006024.13	Napa	blue
ENSMUSG00000006050.12	Sra1	green
ENSMUSG00000006057.15	Atp5g1	blue
ENSMUSG00000006058.10	Snf8	blue
ENSMUSG00000006095.12	Tbcb	blue
ENSMUSG00000006127.9	Inpp5k	black
ENSMUSG00000006134.4	Crkl	green
ENSMUSG00000006154.13	Eps8l1	blue
ENSMUSG00000006191.17	Cdkal1	turquoise
ENSMUSG00000006205.13	Htra1	blue
ENSMUSG00000006215.12	Zbtb17	blue
ENSMUSG00000006218.4	Fam131c	blue
ENSMUSG00000006219.12	Fblim1	yellow
ENSMUSG00000006241.16	Ccdc159	turquoise
ENSMUSG00000006262.15	Mob1b	turquoise
ENSMUSG00000006273.14	Atp6v1b2	blue
ENSMUSG00000006281.8	Tep1	blue
ENSMUSG00000006288.8	Ttc5	black
ENSMUSG00000006289.14	Osgep	black
ENSMUSG00000006299.13	Aamp	blue
ENSMUSG00000006301.17	Tmbim1	blue
ENSMUSG00000006307.16	Kmt2b	blue
ENSMUSG00000006310.10	Zbtb32	red
ENSMUSG00000006315.9	Tmem147	blue
ENSMUSG00000006333.14	Rps9	blue
ENSMUSG00000006335.16	Tfpt	blue
ENSMUSG00000006342.15	Susd2	green
ENSMUSG00000006344.17	Ggt5	yellow
ENSMUSG00000006356.10	Crip2	brown
ENSMUSG00000006362.16	Cbfa2t3	brown
ENSMUSG00000006369.14	Fbln1	blue
ENSMUSG00000006373.10	Pgrmc1	turquoise
ENSMUSG00000006378.15	Gcat	blue
ENSMUSG00000006390.15	Elovl1	brown
ENSMUSG00000006392.16	Med8	brown
ENSMUSG00000006395.16	Hyi	black
ENSMUSG00000006398.15	Cdc20	yellow
ENSMUSG00000006403.13	Adamts4	brown
ENSMUSG00000006411.12	Nectin4	yellow
ENSMUSG00000006412.10	Pfdn2	salmon
ENSMUSG00000006423.15	C330007P06Rik	turquoise
ENSMUSG00000006435.16	Neurl1a	tan
ENSMUSG00000006442.10	Srm	green
ENSMUSG00000006445.3	Epha2	red
ENSMUSG00000006456.10	Rbm14	green
ENSMUSG00000006457.4	Actn3	red
ENSMUSG00000006462.6	A530013C23Rik	turquoise
ENSMUSG00000006464.9	Bbs1	blue
ENSMUSG00000006471.18	Ndor1	blue
ENSMUSG00000006476.19	Nsmf	blue
ENSMUSG00000006494.11	Pdk1	turquoise
ENSMUSG00000006498.16	Ptbp1	blue
ENSMUSG00000006517.5	Mvd	brown
ENSMUSG00000006519.11	Cyba	yellow
ENSMUSG00000006522.17	Itih3	blue
ENSMUSG00000006527.16	Sfmbt1	turquoise
ENSMUSG00000006529.16	Itih1	blue
ENSMUSG00000006538.12	Ihh	purple
ENSMUSG00000006542.13	Prkag3	red
ENSMUSG00000006567.11	Atp7b	black
ENSMUSG00000006574.15	Slc4a1	blue
ENSMUSG00000006575.14	Rundc3a	black
ENSMUSG00000006585.3	Cdt1	yellow
ENSMUSG00000006587.6	Snai3	yellow
ENSMUSG00000006589.8	Aprt	blue
ENSMUSG00000006599.13	Gtf2h1	turquoise
ENSMUSG00000006611.15	Hfe	blue
ENSMUSG00000006638.15	Abhd1	turquoise
ENSMUSG00000006641.12	Slc5a6	purple
ENSMUSG00000006651.8	Aplp1	yellow
ENSMUSG00000006678.6	Pola1	turquoise
ENSMUSG00000006705.13	Pknox1	red
ENSMUSG00000006711.15	D130043K22Rik	pink
ENSMUSG00000006715.11	Gmnn	purple
ENSMUSG00000006717.7	Acot13	turquoise
ENSMUSG00000006728.12	Cdk4	blue
ENSMUSG00000006731.10	B4galnt1	brown
ENSMUSG00000006732.14	Mettl1	red
ENSMUSG00000006736.9	Tspan31	blue
ENSMUSG00000006740.14	Kif5b	turquoise
ENSMUSG00000006777.7	Krt23	black
ENSMUSG00000006782.16	Cnp	brown
ENSMUSG00000006784.14	Ttc25	magenta
ENSMUSG00000006800.14	Sulf2	black
ENSMUSG00000006818.5	Sod2	red
ENSMUSG00000006850.8	Tmco6	black
ENSMUSG00000006906.10	Stambp	greenyellow
ENSMUSG00000006920.14	Ezh1	black
ENSMUSG00000006931.15	P3h4	red
ENSMUSG00000006958.14	Chrd	brown
ENSMUSG00000006998.16	Psmd2	blue
ENSMUSG00000007029.16	Vars	blue
ENSMUSG00000007030.8	Vwa7	red
ENSMUSG00000007034.15	Slc44a4	red
ENSMUSG00000007035.15	Msh5	turquoise
ENSMUSG00000007036.15	Abhd16a	blue
ENSMUSG00000007038.5	Neu1	blue
ENSMUSG00000007039.12	Ddah2	blue
ENSMUSG00000007041.9	Clic1	yellow
ENSMUSG00000007050.17	Lsm2	blue
ENSMUSG00000007080.14	Pole	yellow
ENSMUSG00000007097.14	Atp1a2	purple
ENSMUSG00000007207.10	Stx1a	brown
ENSMUSG00000007216.6	Zfp775	brown
ENSMUSG00000007564.15	Ppp2r1a	blue
ENSMUSG00000007570.16	Fance	blue
ENSMUSG00000007589.9	Tinf2	purple
ENSMUSG00000007594.10	Hapln4	red
ENSMUSG00000007603.9	Dus3l	blue
ENSMUSG00000007610.15	Gtpbp3	brown
ENSMUSG00000007613.15	Tgfbr1	turquoise
ENSMUSG00000007617.18	Homer1	turquoise
ENSMUSG00000007646.13	Rad51c	red
ENSMUSG00000007656.13	Arpp19	turquoise
ENSMUSG00000007659.18	Bcl2l1	blue
ENSMUSG00000007670.10	Khsrp	blue
ENSMUSG00000007721.6	Ccdc124	salmon
ENSMUSG00000007812.16	Zfp655	turquoise
ENSMUSG00000007817.15	Zmiz1	brown
ENSMUSG00000007827.10	Ankrd26	turquoise
ENSMUSG00000007833.15	Aldh16a1	blue
ENSMUSG00000007836.6	Hnrnpa0	blue
ENSMUSG00000007837.11	Prrg2	blue
ENSMUSG00000007850.16	Hnrnph1	turquoise
ENSMUSG00000007872.3	Id3	red
ENSMUSG00000007880.16	Arid1a	brown
ENSMUSG00000007891.16	Ctsd	blue
ENSMUSG00000007950.9	Abhd8	red
ENSMUSG00000007987.12	Ift22	yellow
ENSMUSG00000007989.7	Fzd3	turquoise
ENSMUSG00000008036.11	Ap2s1	blue
ENSMUSG00000008090.14	Fgfrl1	black
ENSMUSG00000008129.14	4930432K21Rik	pink
ENSMUSG00000008136.14	Fhl2	red
ENSMUSG00000008140.18	Emc10	blue
ENSMUSG00000008153.12	Clstn3	blue
ENSMUSG00000008167.14	Fbxw9	green
ENSMUSG00000008193.13	Spib	blue
ENSMUSG00000008200.15	Fnbp4	turquoise
ENSMUSG00000008226.14	Scrn3	turquoise
ENSMUSG00000008305.18	Tle1	pink
ENSMUSG00000008307.11	1700109H08Rik	turquoise
ENSMUSG00000008318.10	Relt	yellow
ENSMUSG00000008333.12	Snrpb2	turquoise
ENSMUSG00000008348.9	Ubc	red
ENSMUSG00000008384.8	Sertad1	blue
ENSMUSG00000008393.9	Carhsp1	blue
ENSMUSG00000008398.15	Elk3	brown
ENSMUSG00000008435.15	Rdh13	green
ENSMUSG00000008438.3	Adam21	turquoise
ENSMUSG00000008496.19	Pou2f2	magenta
ENSMUSG00000008575.17	Nfib	turquoise
ENSMUSG00000008604.11	Ubqln4	red
ENSMUSG00000008683.16	Rps15a	salmon
ENSMUSG00000008690.15	Ncaph2	blue
ENSMUSG00000008734.9	Gprc5b	red
ENSMUSG00000008763.16	Man1a2	turquoise
ENSMUSG00000008822.15	Acyp1	turquoise
ENSMUSG00000008845.9	Cd163	yellow
ENSMUSG00000008855.17	Hdac5	brown
ENSMUSG00000008859.8	Rala	turquoise
ENSMUSG00000008958.14	Vps72	blue
ENSMUSG00000008976.16	Gabpa	turquoise
ENSMUSG00000008999.7	Bmp7	blue
ENSMUSG00000009013.5	Dynll1	red
ENSMUSG00000009030.14	Pdcl	turquoise
ENSMUSG00000009035.15	Tmem184b	black
ENSMUSG00000009073.16	Nf2	green
ENSMUSG00000009076.10	Zmat5	blue
ENSMUSG00000009090.17	Ap1b1	blue
ENSMUSG00000009092.5	Derl3	red
ENSMUSG00000009108.15	Gnat2	red
ENSMUSG00000009145.6	Dqx1	black
ENSMUSG00000009207.15	Lnpk	turquoise
ENSMUSG00000009246.14	Trpm5	brown
ENSMUSG00000009281.6	Rarres2	blue
ENSMUSG00000009291.13	Pttg1ip	blue
ENSMUSG00000009292.18	Trpm2	yellow
ENSMUSG00000009293.17	Ube2g2	red
ENSMUSG00000009376.15	Met	turquoise
ENSMUSG00000009378.4	Slc16a12	magenta
ENSMUSG00000009394.13	Syn2	yellow
ENSMUSG00000009406.13	Elk1	yellow
ENSMUSG00000009470.17	Tnpo1	turquoise
ENSMUSG00000009535.13	Rnmt	turquoise
ENSMUSG00000009549.14	Srp14	salmon
ENSMUSG00000009566.12	Fpgs	brown
ENSMUSG00000009569.14	Mrtfb	red
ENSMUSG00000009575.14	Cbx5	turquoise
ENSMUSG00000009585.18	Apobec3	tan
ENSMUSG00000009614.16	Sardh	blue
ENSMUSG00000009621.18	Vav2	blue
ENSMUSG00000009640.11	Dmap1	blue
ENSMUSG00000009646.13	Pla2g12b	brown
ENSMUSG00000009647.13	Mcu	black
ENSMUSG00000009654.4	Oit3	blue
ENSMUSG00000009681.10	Bcr	brown
ENSMUSG00000009687.14	Fxyd5	yellow
ENSMUSG00000009733.9	Tfcp2	greenyellow
ENSMUSG00000009739.17	Pou6f1	black
ENSMUSG00000009741.15	Ubp1	turquoise
ENSMUSG00000009828.15	Ick	turquoise
ENSMUSG00000009863.14	Sdhb	blue
ENSMUSG00000009876.13	Cox4i2	blue
ENSMUSG00000009894.15	Snap47	blue
ENSMUSG00000009905.5	Kdsr	purple
ENSMUSG00000009907.17	Vps4b	turquoise
ENSMUSG00000009927.9	Rps25	salmon
ENSMUSG00000009995.17	Taz	greenyellow
ENSMUSG00000010021.13	Kif19a	yellow
ENSMUSG00000010025.19	Aldh3a2	purple
ENSMUSG00000010045.2	Tmem115	blue
ENSMUSG00000010047.12	Hyal2	blue
ENSMUSG00000010048.10	Ifrd2	green
ENSMUSG00000010051.15	Hyal1	red
ENSMUSG00000010054.4	Tusc2	blue
ENSMUSG00000010057.8	Nprl2	blue
ENSMUSG00000010064.15	Slc38a3	pink
ENSMUSG00000010095.13	Slc3a2	blue
ENSMUSG00000010097.15	Nxf1	red
ENSMUSG00000010110.17	Stx5a	green
ENSMUSG00000010122.14	Slc47a1	blue
ENSMUSG00000010142.12	Tnfrsf13b	blue
ENSMUSG00000010175.13	Prox1	red
ENSMUSG00000010277.7	2610507B11Rik	red
ENSMUSG00000010307.7	Tmem86a	yellow
ENSMUSG00000010342.16	Tex14	tan
ENSMUSG00000010362.9	Rdm1	blue
ENSMUSG00000010376.15	Nedd8	salmon
ENSMUSG00000010406.12	Mrpl52	salmon
ENSMUSG00000010453.12	Kansl3	purple
ENSMUSG00000010554.14	Mettl16	red
ENSMUSG00000010601.14	Apol7a	pink
ENSMUSG00000010607.8	Pigyl	blue
ENSMUSG00000010608.15	Rbm25	turquoise
ENSMUSG00000010609.15	Psen2	brown
ENSMUSG00000010651.4	Acaa1b	blue
ENSMUSG00000010660.3	Plcd1	blue
ENSMUSG00000010663.5	Fads1	blue
ENSMUSG00000010751.15	Tnfrsf22	brown
ENSMUSG00000010755.17	Cars	black
ENSMUSG00000010760.5	Phlda2	green
ENSMUSG00000010830.8	Kdelr3	yellow
ENSMUSG00000010914.10	Pdhx	green
ENSMUSG00000010936.11	Vac14	green
ENSMUSG00000011008.13	Mcoln2	yellow
ENSMUSG00000011096.17	Akt1s1	blue
ENSMUSG00000011114.18	Tbrg1	yellow
ENSMUSG00000011148.14	Adssl1	black
ENSMUSG00000011179.8	Odc1	green
ENSMUSG00000011254.16	Thg1l	brown
ENSMUSG00000011256.16	Adam19	brown
ENSMUSG00000011257.19	Pabpc4	green
ENSMUSG00000011263.16	Exoc3l2	blue
ENSMUSG00000011267.8	Zfp296	red
ENSMUSG00000011305.11	Plin5	green
ENSMUSG00000011306.7	Sugp1	blue
ENSMUSG00000011382.8	Dhdh	turquoise
ENSMUSG00000011658.16	Fuz	black
ENSMUSG00000011752.7	Pgam1	blue
ENSMUSG00000011831.16	Evi5	turquoise
ENSMUSG00000011837.4	Snapc2	blue
ENSMUSG00000011884.13	Gltp	yellow
ENSMUSG00000011958.17	Bnip2	turquoise
ENSMUSG00000011960.12	Ccnt1	turquoise
ENSMUSG00000012017.4	Scarf2	blue
ENSMUSG00000012042.9	4930579F01Rik	greenyellow
ENSMUSG00000012076.8	Brms1l	turquoise
ENSMUSG00000012114.17	Med15	brown
ENSMUSG00000012117.13	Dhdds	blue
ENSMUSG00000012123.17	Crybg2	blue
ENSMUSG00000012126.16	Ubxn11	black
ENSMUSG00000012187.13	Mogat1	red
ENSMUSG00000012211.13	Tex22	blue
ENSMUSG00000012296.16	Tjap1	brown
ENSMUSG00000012350.15	Ehf	turquoise
ENSMUSG00000012422.14	Tmem167	turquoise
ENSMUSG00000012428.9	Steap4	green
ENSMUSG00000012429.9	Mplkip	turquoise
ENSMUSG00000012443.4	Kif11	tan
ENSMUSG00000012483.4	Rpa3	turquoise
ENSMUSG00000012519.14	Mlkl	tan
ENSMUSG00000012609.19	Ttll5	turquoise
ENSMUSG00000012640.16	Zfp715	turquoise
ENSMUSG00000012848.15	Rps5	blue
ENSMUSG00000012889.8	Podnl1	tan
ENSMUSG00000013033.16	Adgrl1	purple
ENSMUSG00000013089.15	Etv5	blue
ENSMUSG00000013150.15	Gfod2	brown
ENSMUSG00000013155.10	Enkd1	red
ENSMUSG00000013160.7	Atp6v0d1	blue
ENSMUSG00000013236.17	Ptprs	black
ENSMUSG00000013367.5	Iglon5	blue
ENSMUSG00000013415.9	Igf2bp1	green
ENSMUSG00000013419.7	Zfp651	green
ENSMUSG00000013465.19	Nelfb	blue
ENSMUSG00000013483.14	Card14	blue
ENSMUSG00000013539.14	Tango2	green
ENSMUSG00000013584.5	Aldh1a2	brown
ENSMUSG00000013593.12	Ndufs2	blue
ENSMUSG00000013629.16	Cad	green
ENSMUSG00000013662.6	Atad1	turquoise
ENSMUSG00000013663.7	Pten	turquoise
ENSMUSG00000013698.12	Pea15a	brown
ENSMUSG00000013707.3	Tnfaip8l2	yellow
ENSMUSG00000013736.16	Trnt1	turquoise
ENSMUSG00000013766.11	Ly6g6e	yellow
ENSMUSG00000013787.15	Ehmt2	blue
ENSMUSG00000013833.15	Med16	black
ENSMUSG00000013846.10	St3gal1	brown
ENSMUSG00000013858.14	Tmem259	blue
ENSMUSG00000013878.18	Rnf170	turquoise
ENSMUSG00000013921.15	Clip3	blue
ENSMUSG00000013974.3	Mcemp1	yellow
ENSMUSG00000013997.10	Nit1	blue
ENSMUSG00000014030.15	Pax5	pink
ENSMUSG00000014039.18	Prdm15	turquoise
ENSMUSG00000014074.17	Rnf168	turquoise
ENSMUSG00000014075.15	Tctex1d2	turquoise
ENSMUSG00000014158.12	Trpv4	yellow
ENSMUSG00000014164.15	Klhl3	black
ENSMUSG00000014177.10	Tvp23b	turquoise
ENSMUSG00000014195.15	Dnajc7	turquoise
ENSMUSG00000014226.10	Cacybp	turquoise
ENSMUSG00000014243.5	Zswim7	blue
ENSMUSG00000014245.8	Pigl	brown
ENSMUSG00000014294.4	Ndufa2	salmon
ENSMUSG00000014303.13	Glis2	red
ENSMUSG00000014313.15	Cox6c	salmon
ENSMUSG00000014353.15	Tmem87b	turquoise
ENSMUSG00000014361.5	Mertk	purple
ENSMUSG00000014426.9	Map3k4	blue
ENSMUSG00000014444.17	Piezo1	yellow
ENSMUSG00000014453.4	Blk	pink
ENSMUSG00000014496.8	Ankrd28	turquoise
ENSMUSG00000014498.9	Ankrd52	green
ENSMUSG00000014503.15	Pkd2l2	brown
ENSMUSG00000014504.16	Srp19	turquoise
ENSMUSG00000014542.3	Clec4f	yellow
ENSMUSG00000014547.10	Wdfy2	turquoise
ENSMUSG00000014550.14	Rbsn	turquoise
ENSMUSG00000014551.8	Mrps25	red
ENSMUSG00000014554.13	Dguok	brown
ENSMUSG00000014592.20	Camta1	turquoise
ENSMUSG00000014599.10	Csf1	green
ENSMUSG00000014601.13	Strip1	red
ENSMUSG00000014606.14	Slc25a11	blue
ENSMUSG00000014633.15	Cmc2	red
ENSMUSG00000014704.10	Hoxa2	brown
ENSMUSG00000014748.13	Tex261	blue
ENSMUSG00000014763.8	Fam120b	magenta
ENSMUSG00000014767.17	Tbp	turquoise
ENSMUSG00000014771.13	Pdcd2	pink
ENSMUSG00000014776.7	Nol3	yellow
ENSMUSG00000014778.10	Fhod1	red
ENSMUSG00000014786.8	Slc9a5	blue
ENSMUSG00000014791.10	Elmo3	black
ENSMUSG00000014837.15	4931428F04Rik	red
ENSMUSG00000014846.12	Tppp3	red
ENSMUSG00000014850.15	Msh3	turquoise
ENSMUSG00000014852.16	Adamts13	blue
ENSMUSG00000014867.9	Surf4	blue
ENSMUSG00000014873.15	Surf2	magenta
ENSMUSG00000014905.4	Dnajb9	magenta
ENSMUSG00000014907.10	Naf1	turquoise
ENSMUSG00000014932.15	Yes1	turquoise
ENSMUSG00000014956.15	Ppp1cb	turquoise
ENSMUSG00000014959.12	Gorasp2	blue
ENSMUSG00000014980.14	Tsen15	brown
ENSMUSG00000015002.18	Efr3a	turquoise
ENSMUSG00000015013.9	Trappc2l	black
ENSMUSG00000015016.8	Acsf3	blue
ENSMUSG00000015027.11	Galns	green
ENSMUSG00000015053.14	Gata2	green
ENSMUSG00000015083.11	C8g	blue
ENSMUSG00000015085.8	Entpd2	black
ENSMUSG00000015087.14	Rabl6	magenta
ENSMUSG00000015092.9	Edf1	salmon
ENSMUSG00000015094.16	Npdc1	blue
ENSMUSG00000015112.15	Slc25a13	purple
ENSMUSG00000015126.9	Tsr3	blue
ENSMUSG00000015127.14	Unkl	red
ENSMUSG00000015134.15	Aldh1a3	green
ENSMUSG00000015143.15	Actn1	pink
ENSMUSG00000015165.16	Hnrnpl	black
ENSMUSG00000015176.11	Nolc1	red
ENSMUSG00000015189.12	Casd1	turquoise
ENSMUSG00000015202.13	Cnksr3	brown
ENSMUSG00000015214.14	Mtmr1	turquoise
ENSMUSG00000015217.11	Hmgb3	pink
ENSMUSG00000015222.18	Map2	turquoise
ENSMUSG00000015224.10	Cyp2j9	turquoise
ENSMUSG00000015243.4	Abca1	green
ENSMUSG00000015247.10	Nipsnap3b	magenta
ENSMUSG00000015289.4	Lage3	blue
ENSMUSG00000015290.15	Ubl4a	green
ENSMUSG00000015312.9	Gadd45b	yellow
ENSMUSG00000015314.10	Slamf6	turquoise
ENSMUSG00000015316.11	Slamf1	turquoise
ENSMUSG00000015337.5	Endog	green
ENSMUSG00000015340.10	Cybb	tan
ENSMUSG00000015341.17	Golga7	turquoise
ENSMUSG00000015342.6	Xk	turquoise
ENSMUSG00000015354.8	Pcolce2	yellow
ENSMUSG00000015355.13	Cd48	tan
ENSMUSG00000015357.10	Clpx	brown
ENSMUSG00000015363.13	Trabd	green
ENSMUSG00000015396.4	Cd83	pink
ENSMUSG00000015401.12	Cltrn	green
ENSMUSG00000015405.15	Ace2	red
ENSMUSG00000015437.5	Gzmb	yellow
ENSMUSG00000015461.15	Atf6b	brown
ENSMUSG00000015468.14	Notch4	blue
ENSMUSG00000015474.16	Ppt2	brown
ENSMUSG00000015484.3	Fam163a	brown
ENSMUSG00000015488.14	Cacfd1	purple
ENSMUSG00000015501.10	Hivep2	turquoise
ENSMUSG00000015522.18	Arnt	green
ENSMUSG00000015533.9	Itga2	tan
ENSMUSG00000015536.14	Mocs2	turquoise
ENSMUSG00000015542.17	Nat9	blue
ENSMUSG00000015568.16	Lpl	pink
ENSMUSG00000015597.17	Zfp318	turquoise
ENSMUSG00000015599.9	Ttbk1	red
ENSMUSG00000015605.6	Srf	blue
ENSMUSG00000015627.5	Gata5	magenta
ENSMUSG00000015647.9	Lama5	blue
ENSMUSG00000015652.9	Steap1	red
ENSMUSG00000015653.13	Steap2	turquoise
ENSMUSG00000015656.17	Hspa8	green
ENSMUSG00000015659.12	Serac1	turquoise
ENSMUSG00000015672.4	Mrpl32	turquoise
ENSMUSG00000015702.13	Anxa9	turquoise
ENSMUSG00000015709.9	Arnt2	red
ENSMUSG00000015711.8	Prune1	blue
ENSMUSG00000015733.13	Capza2	turquoise
ENSMUSG00000015745.9	Plekho1	yellow
ENSMUSG00000015747.5	Vps45	brown
ENSMUSG00000015755.16	Tab2	brown
ENSMUSG00000015757.10	Ppil4	turquoise
ENSMUSG00000015759.11	Cnih1	red
ENSMUSG00000015766.14	Eps8	brown
ENSMUSG00000015776.12	Med22	green
ENSMUSG00000015790.16	Surf1	blue
ENSMUSG00000015804.14	Med28	black
ENSMUSG00000015806.12	Qdpr	blue
ENSMUSG00000015812.8	Gnrh1	turquoise
ENSMUSG00000015837.15	Sqstm1	blue
ENSMUSG00000015843.10	Rxrg	brown
ENSMUSG00000015846.15	Rxra	blue
ENSMUSG00000015850.11	Adamtsl4	green
ENSMUSG00000015852.13	Fcrls	red
ENSMUSG00000015854.7	Cd5l	yellow
ENSMUSG00000015869.16	Prpsap1	blue
ENSMUSG00000015880.13	Ncapg	yellow
ENSMUSG00000015882.18	Lcorl	turquoise
ENSMUSG00000015889.8	Lta4h	brown
ENSMUSG00000015890.2	Amdhd1	black
ENSMUSG00000015937.15	Macroh2a1	blue
ENSMUSG00000015942.9	Gtf2ird2	green
ENSMUSG00000015943.11	Bola1	blue
ENSMUSG00000015944.9	Castor2	brown
ENSMUSG00000015947.10	Fcgr1	yellow
ENSMUSG00000015950.13	Ncf1	yellow
ENSMUSG00000015966.17	Il17rb	purple
ENSMUSG00000015970.19	Chdh	pink
ENSMUSG00000015980.14	Lrrc27	blue
ENSMUSG00000015981.12	Stk32c	black
ENSMUSG00000016018.4	Mtrex	turquoise
ENSMUSG00000016024.9	Lbp	brown
ENSMUSG00000016028.10	Celsr1	red
ENSMUSG00000016087.13	Fli1	tan
ENSMUSG00000016128.14	Stard13	brown
ENSMUSG00000016194.14	Hsd11b1	brown
ENSMUSG00000016200.14	Syt14	yellow
ENSMUSG00000016206.6	H2-M3	yellow
ENSMUSG00000016252.7	Atp5e	blue
ENSMUSG00000016253.12	Nelfcd	blue
ENSMUSG00000016255.5	Tubb1	yellow
ENSMUSG00000016256.10	Ctsz	blue
ENSMUSG00000016257.15	Prelid3b	green
ENSMUSG00000016262.14	Sertad4	turquoise
ENSMUSG00000016344.14	Ppdpf	brown
ENSMUSG00000016356.18	Col20a1	turquoise
ENSMUSG00000016409.4	Nkap	turquoise
ENSMUSG00000016427.7	Ndufa1	salmon
ENSMUSG00000016477.18	E2f3	turquoise
ENSMUSG00000016487.15	Ppfibp1	pink
ENSMUSG00000016493.13	Cd46	turquoise
ENSMUSG00000016494.9	Cd34	green
ENSMUSG00000016495.12	Plgrkt	turquoise
ENSMUSG00000016496.7	Cd274	tan
ENSMUSG00000016503.17	Gtf3a	green
ENSMUSG00000016510.11	Mtif3	blue
ENSMUSG00000016520.7	Lnx2	brown
ENSMUSG00000016528.10	Mapkapk2	brown
ENSMUSG00000016529.5	Il10	tan
ENSMUSG00000016534.15	Lamp2	turquoise
ENSMUSG00000016541.10	Atxn10	blue
ENSMUSG00000016552.13	Foxred2	purple
ENSMUSG00000016554.9	Eif3d	blue
ENSMUSG00000016619.10	Nup50	yellow
ENSMUSG00000016624.15	Phf21b	magenta
ENSMUSG00000016637.7	Ift27	blue
ENSMUSG00000016756.17	Cmah	turquoise
ENSMUSG00000016757.11	Ttll12	blue
ENSMUSG00000016758.4	Bik	blue
ENSMUSG00000016763.15	Scube1	yellow
ENSMUSG00000016833.14	Mrps18c	turquoise
ENSMUSG00000016921.14	Srsf6	turquoise
ENSMUSG00000016933.17	Plcg1	purple
ENSMUSG00000016942.6	Tmprss6	blue
ENSMUSG00000016984.7	Etaa1	turquoise
ENSMUSG00000017009.3	Sdc4	blue
ENSMUSG00000017057.9	Il13ra1	turquoise
ENSMUSG00000017132.17	Cyth1	purple
ENSMUSG00000017144.8	Rnd3	turquoise
ENSMUSG00000017146.12	Brca1	green
ENSMUSG00000017167.6	Cntnap1	green
ENSMUSG00000017176.17	Nt5c3b	black
ENSMUSG00000017210.14	Med24	brown
ENSMUSG00000017221.14	Psmd3	blue
ENSMUSG00000017264.16	Exosc10	brown
ENSMUSG00000017291.13	Taok1	turquoise
ENSMUSG00000017299.13	Dnttip1	black
ENSMUSG00000017307.16	Acot8	blue
ENSMUSG00000017314.12	Mpp2	green
ENSMUSG00000017344.4	Vtn	blue
ENSMUSG00000017376.15	Nlk	turquoise
ENSMUSG00000017386.10	Traf4	blue
ENSMUSG00000017390.15	Aldoc	blue
ENSMUSG00000017404.12	Rpl19	salmon
ENSMUSG00000017405.14	Nek8	black
ENSMUSG00000017412.15	Cacnb4	turquoise
ENSMUSG00000017417.14	Plxdc1	black
ENSMUSG00000017418.14	Arl5b	turquoise
ENSMUSG00000017428.16	Psmd11	brown
ENSMUSG00000017446.14	C1qtnf1	blue
ENSMUSG00000017466.9	Timp2	salmon
ENSMUSG00000017485.11	Top2b	turquoise
ENSMUSG00000017491.9	Rarb	turquoise
ENSMUSG00000017493.12	Igfbp4	blue
ENSMUSG00000017499.15	Cdc6	yellow
ENSMUSG00000017548.15	Suz12	turquoise
ENSMUSG00000017550.14	Atad5	turquoise
ENSMUSG00000017607.9	Tns4	yellow
ENSMUSG00000017631.19	Abr	yellow
ENSMUSG00000017639.13	Rab11fip4	brown
ENSMUSG00000017664.16	Slc35c2	blue
ENSMUSG00000017667.9	Zfp334	red
ENSMUSG00000017677.11	Wsb1	turquoise
ENSMUSG00000017679.16	Ttpal	green
ENSMUSG00000017688.14	Hnf4g	turquoise
ENSMUSG00000017692.8	Rhbdl3	green
ENSMUSG00000017707.9	Serinc3	green
ENSMUSG00000017713.9	Tha1	pink
ENSMUSG00000017715.11	Pgs1	green
ENSMUSG00000017716.15	Birc5	yellow
ENSMUSG00000017718.15	Afmid	blue
ENSMUSG00000017721.15	Pigt	blue
ENSMUSG00000017723.11	Wfdc2	blue
ENSMUSG00000017734.15	Dbndd2	brown
ENSMUSG00000017737.2	Mmp9	brown
ENSMUSG00000017740.17	Slc12a5	blue
ENSMUSG00000017747.13	Ghdc	blue
ENSMUSG00000017754.13	Pltp	blue
ENSMUSG00000017756.9	Slc12a7	blue
ENSMUSG00000017760.16	Ctsa	blue
ENSMUSG00000017764.2	Zswim1	red
ENSMUSG00000017765.17	Slc12a4	blue
ENSMUSG00000017774.19	Myo1c	blue
ENSMUSG00000017776.15	Crk	turquoise
ENSMUSG00000017778.14	Cox7c	salmon
ENSMUSG00000017801.15	Mlx	green
ENSMUSG00000017802.14	Retreg3	blue
ENSMUSG00000017817.11	Jph2	blue
ENSMUSG00000017830.15	Dhx58	black
ENSMUSG00000017831.8	Rab5a	turquoise
ENSMUSG00000017837.12	Nkiras2	blue
ENSMUSG00000017861.11	Mybl2	yellow
ENSMUSG00000017868.16	Sgk2	black
ENSMUSG00000017897.18	Eya2	tan
ENSMUSG00000017929.13	B4galt5	green
ENSMUSG00000017950.16	Hnf4a	green
ENSMUSG00000017969.13	Ptgis	green
ENSMUSG00000017999.16	Ddx27	green
ENSMUSG00000018001.18	Cyth3	yellow
ENSMUSG00000018008.8	Cyth4	yellow
ENSMUSG00000018012.11	Rac3	green
ENSMUSG00000018040.9	Rrp7a	blue
ENSMUSG00000018042.18	Cyb5r3	blue
ENSMUSG00000018068.13	Ints2	red
ENSMUSG00000018102.5	H2bc4	brown
ENSMUSG00000018160.15	Med1	green
ENSMUSG00000018166.8	Erbb3	blue
ENSMUSG00000018167.10	Stard3	blue
ENSMUSG00000018168.8	Ikzf3	tan
ENSMUSG00000018171.9	Vmp1	red
ENSMUSG00000018189.12	Uchl5	turquoise
ENSMUSG00000018199.9	Ro60	turquoise
ENSMUSG00000018211.13	Wfdc15b	green
ENSMUSG00000018217.12	Pmp22	brown
ENSMUSG00000018238.6	Gdf9	green
ENSMUSG00000018239.9	Zcchc10	turquoise
ENSMUSG00000018286.6	Psmb6	blue
ENSMUSG00000018287.12	Spag7	salmon
ENSMUSG00000018293.4	Pfn1	yellow
ENSMUSG00000018322.10	Tomm34	brown
ENSMUSG00000018334.18	Ksr1	brown
ENSMUSG00000018339.11	Gpx3	red
ENSMUSG00000018340.13	Anxa6	blue
ENSMUSG00000018341.12	Il12rb2	tan
ENSMUSG00000018362.14	Kpna2	green
ENSMUSG00000018363.16	Smurf2	turquoise
ENSMUSG00000018372.13	Cep95	turquoise
ENSMUSG00000018377.10	Vezf1	turquoise
ENSMUSG00000018378.13	Cuedc1	black
ENSMUSG00000018379.17	Srsf1	turquoise
ENSMUSG00000018381.15	Abi3	yellow
ENSMUSG00000018387.12	Shroom1	brown
ENSMUSG00000018395.19	Kif3a	turquoise
ENSMUSG00000018398.18	Sept8	red
ENSMUSG00000018401.17	Mtmr4	red
ENSMUSG00000018405.7	Mrm1	blue
ENSMUSG00000018412.16	Kansl1	turquoise
ENSMUSG00000018415.14	Gid4	turquoise
ENSMUSG00000018417.14	Myo1b	turquoise
ENSMUSG00000018425.18	Dhx40	turquoise
ENSMUSG00000018427.8	Ypel2	brown
ENSMUSG00000018428.15	Akap1	brown
ENSMUSG00000018442.13	Derl2	turquoise
ENSMUSG00000018446.8	C1qbp	green
ENSMUSG00000018449.12	Rpain	purple
ENSMUSG00000018459.15	Slc13a3	red
ENSMUSG00000018470.8	Kcnab3	turquoise
ENSMUSG00000018474.18	Chd3	turquoise
ENSMUSG00000018481.9	Appbp2	turquoise
ENSMUSG00000018501.17	Ncor1	turquoise
ENSMUSG00000018507.16	Trpv2	yellow
ENSMUSG00000018509.8	Cenpv	black
ENSMUSG00000018537.16	Pcgf2	turquoise
ENSMUSG00000018543.8	1700001P01Rik	magenta
ENSMUSG00000018547.8	Pip4k2b	red
ENSMUSG00000018548.15	Trim37	turquoise
ENSMUSG00000018559.16	Ctdnep1	yellow
ENSMUSG00000018565.17	Elp5	red
ENSMUSG00000018566.14	Slc2a4	green
ENSMUSG00000018567.14	Gabarap	blue
ENSMUSG00000018569.12	Cldn7	red
ENSMUSG00000018572.10	Phf23	blue
ENSMUSG00000018574.14	Acadvl	blue
ENSMUSG00000018581.15	Dnah11	turquoise
ENSMUSG00000018585.9	Atox1	blue
ENSMUSG00000018593.13	Sparc	yellow
ENSMUSG00000018599.5	Mief2	blue
ENSMUSG00000018623.9	Mmp7	red
ENSMUSG00000018648.15	Dusp14	red
ENSMUSG00000018651.14	Tada2a	turquoise
ENSMUSG00000018654.17	Ikzf1	yellow
ENSMUSG00000018659.12	Pnpo	blue
ENSMUSG00000018661.17	Cog1	blue
ENSMUSG00000018666.13	Cbx1	turquoise
ENSMUSG00000018669.14	Cdk5rap3	blue
ENSMUSG00000018672.15	Copz2	blue
ENSMUSG00000018677.9	Slc25a39	blue
ENSMUSG00000018678.13	Sp2	blue
ENSMUSG00000018707.13	Dync1h1	blue
ENSMUSG00000018727.19	Cpsf4l	pink
ENSMUSG00000018736.14	Ndel1	magenta
ENSMUSG00000018740.14	Slc25a35	brown
ENSMUSG00000018761.14	Mpdu1	blue
ENSMUSG00000018765.5	Fxr2	blue
ENSMUSG00000018774.13	Cd68	yellow
ENSMUSG00000018796.13	Acsl1	red
ENSMUSG00000018800.14	Abca5	turquoise
ENSMUSG00000018809.2	Smyd4	blue
ENSMUSG00000018819.10	Lsp1	yellow
ENSMUSG00000018821.3	Avpi1	yellow
ENSMUSG00000018822.7	Sfrp5	green
ENSMUSG00000018830.10	Myh11	yellow
ENSMUSG00000018841.17	Rad51d	blue
ENSMUSG00000018845.14	Unc45b	blue
ENSMUSG00000018846.8	Pank3	turquoise
ENSMUSG00000018849.6	Wwc1	red
ENSMUSG00000018858.15	Mrpl58	blue
ENSMUSG00000018861.8	Fdxr	black
ENSMUSG00000018865.9	Sult4a1	red
ENSMUSG00000018899.16	Irf1	blue
ENSMUSG00000018900.7	Slc22a5	purple
ENSMUSG00000018906.14	P4ha2	green
ENSMUSG00000018909.15	Arrb1	red
ENSMUSG00000018920.11	Cxcl16	blue
ENSMUSG00000018921.11	Pelp1	blue
ENSMUSG00000018923.13	Med11	blue
ENSMUSG00000018927.3	Ccl6	yellow
ENSMUSG00000018931.3	Natd1	blue
ENSMUSG00000018932.9	Map2k3	green
ENSMUSG00000018965.11	Ywhah	green
ENSMUSG00000018974.7	Sart3	blue
ENSMUSG00000018983.9	E2f2	blue
ENSMUSG00000018986.10	Slfn3	tan
ENSMUSG00000018995.12	Nars2	pink
ENSMUSG00000018999.14	Slc35b4	red
ENSMUSG00000019027.8	Dnah1	yellow
ENSMUSG00000019039.14	Dalrd3	blue
ENSMUSG00000019055.15	Plod1	blue
ENSMUSG00000019066.13	Rab3d	blue
ENSMUSG00000019080.8	Mfsd3	blue
ENSMUSG00000019082.18	Slc25a22	black
ENSMUSG00000019087.13	Atp6ap1	blue
ENSMUSG00000019122.8	Ccl9	blue
ENSMUSG00000019132.11	BC005537	magenta
ENSMUSG00000019139.10	Isyna1	green
ENSMUSG00000019158.9	Tmem160	blue
ENSMUSG00000019173.11	Rab5c	blue
ENSMUSG00000019179.10	Mdh2	blue
ENSMUSG00000019188.16	H13	blue
ENSMUSG00000019189.13	Rnf145	purple
ENSMUSG00000019194.15	Scn1b	green
ENSMUSG00000019210.10	Atp6v1e1	purple
ENSMUSG00000019214.14	Chtf18	yellow
ENSMUSG00000019235.9	Rps6kl1	brown
ENSMUSG00000019256.17	Ahr	green
ENSMUSG00000019261.3	Map1s	brown
ENSMUSG00000019278.5	Dpep1	red
ENSMUSG00000019295.8	Tmem129	blue
ENSMUSG00000019301.5	Hsd17b1	turquoise
ENSMUSG00000019302.16	Atp6v0a1	blue
ENSMUSG00000019303.14	Psmc3ip	yellow
ENSMUSG00000019312.10	Grb7	brown
ENSMUSG00000019320.14	Noxo1	black
ENSMUSG00000019362.8	D8Ertd738e	blue
ENSMUSG00000019368.13	Sec14l4	red
ENSMUSG00000019428.16	Fkbp8	blue
ENSMUSG00000019432.15	Ddx39b	blue
ENSMUSG00000019433.9	Gipc1	black
ENSMUSG00000019437.17	Tlcd1	turquoise
ENSMUSG00000019461.12	Plscr3	blue
ENSMUSG00000019464.6	Ptger1	yellow
ENSMUSG00000019470.12	Xab2	brown
ENSMUSG00000019478.16	Rab4a	green
ENSMUSG00000019494.14	Cops6	blue
ENSMUSG00000019505.7	Ubb	blue
ENSMUSG00000019518.11	Ap4m1	black
ENSMUSG00000019528.18	Gyg	pink
ENSMUSG00000019539.11	Rcn3	blue
ENSMUSG00000019558.14	Slc6a8	blue
ENSMUSG00000019564.12	Arid3a	red
ENSMUSG00000019577.6	Pdk4	brown
ENSMUSG00000019578.11	Ubxn6	blue
ENSMUSG00000019579.13	Mydgf	red
ENSMUSG00000019590.16	Cyb561	green
ENSMUSG00000019659.8	Ccdc12	black
ENSMUSG00000019689.4	Fmc1	salmon
ENSMUSG00000019699.16	Akt3	turquoise
ENSMUSG00000019718.8	L3hypdh	magenta
ENSMUSG00000019726.12	Lyst	magenta
ENSMUSG00000019731.13	Slc35e1	red
ENSMUSG00000019732.14	Calr3	brown
ENSMUSG00000019737.14	Syne4	red
ENSMUSG00000019738.15	Polr2i	green
ENSMUSG00000019763.11	Rmnd1	turquoise
ENSMUSG00000019768.16	Esr1	magenta
ENSMUSG00000019773.7	Fbxo5	turquoise
ENSMUSG00000019774.8	Mtrf1l	turquoise
ENSMUSG00000019777.16	Hdac2	turquoise
ENSMUSG00000019779.15	Frk	turquoise
ENSMUSG00000019782.10	Rwdd1	turquoise
ENSMUSG00000019789.9	Hey2	magenta
ENSMUSG00000019791.12	Hint3	turquoise
ENSMUSG00000019792.8	Trmt11	turquoise
ENSMUSG00000019794.13	Katna1	turquoise
ENSMUSG00000019795.17	Pcmt1	purple
ENSMUSG00000019796.12	Lrp11	blue
ENSMUSG00000019797.11	1700021F05Rik	turquoise
ENSMUSG00000019802.13	Sec63	turquoise
ENSMUSG00000019804.12	Snx3	brown
ENSMUSG00000019806.13	Aig1	yellow
ENSMUSG00000019808.8	Adat2	brown
ENSMUSG00000019809.16	Pex3	pink
ENSMUSG00000019810.15	Fuca2	blue
ENSMUSG00000019813.16	Cep57l1	turquoise
ENSMUSG00000019818.15	Cd164	turquoise
ENSMUSG00000019820.11	Utrn	magenta
ENSMUSG00000019822.12	Smpd2	blue
ENSMUSG00000019823.17	Mical1	yellow
ENSMUSG00000019831.14	Wasf1	red
ENSMUSG00000019832.5	Rab32	brown
ENSMUSG00000019837.8	Gtf3c6	green
ENSMUSG00000019838.11	Slc16a10	red
ENSMUSG00000019841.15	Rev3l	turquoise
ENSMUSG00000019842.6	Traf3ip2	brown
ENSMUSG00000019845.8	Tube1	greenyellow
ENSMUSG00000019850.11	Tnfaip3	green
ENSMUSG00000019854.17	Reps1	black
ENSMUSG00000019856.14	Fam184a	turquoise
ENSMUSG00000019857.7	Asf1a	turquoise
ENSMUSG00000019861.15	Gopc	turquoise
ENSMUSG00000019863.7	Qrsl1	black
ENSMUSG00000019864.14	Rtn4ip1	blue
ENSMUSG00000019866.15	Crybg1	yellow
ENSMUSG00000019873.8	Reep3	turquoise
ENSMUSG00000019874.11	Fabp7	turquoise
ENSMUSG00000019876.15	Pkib	turquoise
ENSMUSG00000019877.10	Serinc1	turquoise
ENSMUSG00000019878.8	Hsf2	turquoise
ENSMUSG00000019880.10	Rspo3	turquoise
ENSMUSG00000019883.11	Echdc1	turquoise
ENSMUSG00000019889.10	Ptprk	black
ENSMUSG00000019891.15	Dcbld1	green
ENSMUSG00000019897.8	Ccdc59	turquoise
ENSMUSG00000019899.17	Lama2	blue
ENSMUSG00000019906.15	Lin7a	turquoise
ENSMUSG00000019907.10	Ppp1r12a	turquoise
ENSMUSG00000019916.14	P4ha1	red
ENSMUSG00000019920.18	Lims1	turquoise
ENSMUSG00000019942.13	Cdk1	yellow
ENSMUSG00000019943.10	Atp2b1	turquoise
ENSMUSG00000019944.14	Rhobtb1	green
ENSMUSG00000019945.10	Cabcoco1	pink
ENSMUSG00000019947.10	Arid5b	turquoise
ENSMUSG00000019948.4	Actr6	turquoise
ENSMUSG00000019951.10	Uhrf1bp1l	turquoise
ENSMUSG00000019961.17	Tmpo	turquoise
ENSMUSG00000019966.18	Kitl	turquoise
ENSMUSG00000019969.14	Psen1	green
ENSMUSG00000019970.15	Sgk1	green
ENSMUSG00000019971.10	Cep290	turquoise
ENSMUSG00000019975.12	Ikbip	turquoise
ENSMUSG00000019979.12	Apaf1	tan
ENSMUSG00000019984.16	Med23	brown
ENSMUSG00000019987.9	Arg1	green
ENSMUSG00000019988.7	Nedd1	turquoise
ENSMUSG00000019989.8	Enpp3	black
ENSMUSG00000019990.15	Pde7b	turquoise
ENSMUSG00000019992.8	Mtfr2	green
ENSMUSG00000019997.11	Ccn2	green
ENSMUSG00000019998.6	Stx7	turquoise
ENSMUSG00000020003.16	Pex7	turquoise
ENSMUSG00000020010.7	Vnn3	blue
ENSMUSG00000020017.14	Hal	black
ENSMUSG00000020018.6	Snrpf	salmon
ENSMUSG00000020019.4	Ntn4	blue
ENSMUSG00000020024.7	Cep83	turquoise
ENSMUSG00000020027.18	Socs2	turquoise
ENSMUSG00000020029.6	Nudt4	turquoise
ENSMUSG00000020032.14	Nuak1	blue
ENSMUSG00000020034.7	Tcp11l2	black
ENSMUSG00000020037.15	Rfx4	greenyellow
ENSMUSG00000020038.10	Cry1	red
ENSMUSG00000020042.15	Btbd11	yellow
ENSMUSG00000020044.13	Timp3	green
ENSMUSG00000020048.13	Hsp90b1	red
ENSMUSG00000020051.17	Pah	purple
ENSMUSG00000020053.18	Igf1	turquoise
ENSMUSG00000020057.2	Dram1	tan
ENSMUSG00000020063.16	Sirt1	turquoise
ENSMUSG00000020064.9	Herc4	turquoise
ENSMUSG00000020067.8	Mypn	green
ENSMUSG00000020069.16	Hnrnph3	turquoise
ENSMUSG00000020072.15	Pbld2	magenta
ENSMUSG00000020074.7	Ccar1	turquoise
ENSMUSG00000020075.8	Ddx21	green
ENSMUSG00000020076.7	Ddx50	turquoise
ENSMUSG00000020077.14	Srgn	tan
ENSMUSG00000020078.16	Vps26a	turquoise
ENSMUSG00000020080.8	Hkdc1	red
ENSMUSG00000020083.13	Fam241b	black
ENSMUSG00000020085.15	Aifm2	green
ENSMUSG00000020086.6	Macroh2a2	green
ENSMUSG00000020087.5	Tysnd1	blue
ENSMUSG00000020088.10	Sar1a	green
ENSMUSG00000020089.8	Ppa1	red
ENSMUSG00000020091.15	Eif4ebp2	blue
ENSMUSG00000020092.9	Pald1	blue
ENSMUSG00000020097.14	Sgpl1	brown
ENSMUSG00000020098.7	Pcbd1	blue
ENSMUSG00000020099.8	Unc5b	blue
ENSMUSG00000020101.14	Vsir	green
ENSMUSG00000020102.15	Slc16a7	turquoise
ENSMUSG00000020105.9	Lrig3	pink
ENSMUSG00000020107.10	Anapc16	red
ENSMUSG00000020108.4	Ddit4	green
ENSMUSG00000020109.13	Dnajb12	blue
ENSMUSG00000020111.15	Micu1	blue
ENSMUSG00000020115.3	Tbk1	turquoise
ENSMUSG00000020116.7	Pno1	turquoise
ENSMUSG00000020120.15	Plek	tan
ENSMUSG00000020123.6	Avpr1a	brown
ENSMUSG00000020124.10	Usp15	turquoise
ENSMUSG00000020128.15	Vps54	turquoise
ENSMUSG00000020130.9	Tbc1d15	pink
ENSMUSG00000020131.14	Pcsk4	purple
ENSMUSG00000020132.10	Rab21	turquoise
ENSMUSG00000020133.8	2310011J03Rik	blue
ENSMUSG00000020135.13	Apc2	black
ENSMUSG00000020137.5	Thap2	turquoise
ENSMUSG00000020140.15	Lgr5	blue
ENSMUSG00000020142.12	Slc1a4	brown
ENSMUSG00000020143.15	Dock2	yellow
ENSMUSG00000020149.17	Rab1a	magenta
ENSMUSG00000020150.13	Gamt	blue
ENSMUSG00000020152.7	Actr2	turquoise
ENSMUSG00000020153.14	Ndufs7	brown
ENSMUSG00000020155.2	Kcnmb1	blue
ENSMUSG00000020156.16	Pwwp3a	black
ENSMUSG00000020160.18	Meis1	turquoise
ENSMUSG00000020163.12	Uqcr11	salmon
ENSMUSG00000020167.14	Tcf3	black
ENSMUSG00000020170.4	Frs2	turquoise
ENSMUSG00000020175.15	Rab36	black
ENSMUSG00000020176.17	Grb10	red
ENSMUSG00000020178.6	Adora2a	blue
ENSMUSG00000020180.10	Snrpd3	salmon
ENSMUSG00000020182.16	Ddc	brown
ENSMUSG00000020183.11	Cpm	purple
ENSMUSG00000020184.15	Mdm2	turquoise
ENSMUSG00000020185.16	E2f7	yellow
ENSMUSG00000020186.7	Csrp2	red
ENSMUSG00000020189.15	Osbpl8	turquoise
ENSMUSG00000020190.13	Mknk2	green
ENSMUSG00000020196.10	Cabin1	black
ENSMUSG00000020198.8	Ap3d1	blue
ENSMUSG00000020205.8	Phlda1	blue
ENSMUSG00000020211.15	Sf3a2	salmon
ENSMUSG00000020212.14	Mdm1	greenyellow
ENSMUSG00000020218.11	Wif1	pink
ENSMUSG00000020219.7	Timm13	blue
ENSMUSG00000020224.15	Llph	turquoise
ENSMUSG00000020228.11	Helb	magenta
ENSMUSG00000020230.15	Prmt2	blue
ENSMUSG00000020231.15	Dip2a	blue
ENSMUSG00000020232.17	Hmg20b	green
ENSMUSG00000020234.10	4930404N11Rik	turquoise
ENSMUSG00000020235.16	Fzr1	blue
ENSMUSG00000020238.14	Ncln	blue
ENSMUSG00000020241.13	Col6a2	blue
ENSMUSG00000020246.13	Hcfc2	turquoise
ENSMUSG00000020248.18	Nfyb	turquoise
ENSMUSG00000020251.13	Glt8d2	green
ENSMUSG00000020253.15	Ppm1m	blue
ENSMUSG00000020257.13	Wdr82	green
ENSMUSG00000020258.16	Glyctk	green
ENSMUSG00000020260.9	Pofut2	green
ENSMUSG00000020261.15	Slc36a1	brown
ENSMUSG00000020262.15	Adarb1	purple
ENSMUSG00000020263.14	Appl2	pink
ENSMUSG00000020265.16	Sumo3	brown
ENSMUSG00000020268.14	Lyrm7	turquoise
ENSMUSG00000020272.8	Stk10	yellow
ENSMUSG00000020273.13	Papolg	turquoise
ENSMUSG00000020275.9	Rel	turquoise
ENSMUSG00000020277.10	Pfkl	blue
ENSMUSG00000020280.12	Pus10	turquoise
ENSMUSG00000020282.18	Rhbdf1	black
ENSMUSG00000020283.5	Pex13	turquoise
ENSMUSG00000020284.16	Cfap410	black
ENSMUSG00000020287.15	Mpg	black
ENSMUSG00000020288.13	Ahsa2	turquoise
ENSMUSG00000020290.14	Xpo1	turquoise
ENSMUSG00000020295.1	Hbq1a	green
ENSMUSG00000020300.14	Cpeb4	turquoise
ENSMUSG00000020305.13	Asb3	black
ENSMUSG00000020307.15	Cdc34	red
ENSMUSG00000020308.6	Tpgs1	blue
ENSMUSG00000020309.6	Chac2	turquoise
ENSMUSG00000020311.17	Erlec1	magenta
ENSMUSG00000020315.18	Sptbn1	yellow
ENSMUSG00000020319.9	Wdpcp	greenyellow
ENSMUSG00000020321.16	Mdh1	blue
ENSMUSG00000020325.10	Fstl3	red
ENSMUSG00000020326.7	Ccng1	turquoise
ENSMUSG00000020328.10	Nudcd2	turquoise
ENSMUSG00000020329.12	Polrmt	blue
ENSMUSG00000020330.16	Hmmr	tan
ENSMUSG00000020331.9	Hcn2	green
ENSMUSG00000020333.17	Acsl6	turquoise
ENSMUSG00000020334.6	Slc22a4	black
ENSMUSG00000020335.13	Zfp354b	turquoise
ENSMUSG00000020340.16	Cyfip2	yellow
ENSMUSG00000020346.16	Mgat1	blue
ENSMUSG00000020354.15	Sgcd	turquoise
ENSMUSG00000020357.3	Flt4	blue
ENSMUSG00000020358.17	Hnrnpab	salmon
ENSMUSG00000020359.13	Phykpl	turquoise
ENSMUSG00000020362.13	Cnot6	turquoise
ENSMUSG00000020363.6	Gfpt2	green
ENSMUSG00000020364.14	Zfp354a	turquoise
ENSMUSG00000020366.18	Mapk9	turquoise
ENSMUSG00000020368.15	Canx	red
ENSMUSG00000020372.15	Rack1	blue
ENSMUSG00000020377.15	Ltc4s	red
ENSMUSG00000020380.16	Rad50	pink
ENSMUSG00000020381.10	Mrnip	black
ENSMUSG00000020385.16	Clk4	turquoise
ENSMUSG00000020386.5	Sar1b	turquoise
ENSMUSG00000020387.15	Jade2	blue
ENSMUSG00000020388.12	Pdlim4	yellow
ENSMUSG00000020389.19	Cdkl3	turquoise
ENSMUSG00000020390.12	Ube2b	turquoise
ENSMUSG00000020395.13	Itk	tan
ENSMUSG00000020397.15	Med7	turquoise
ENSMUSG00000020399.14	Havcr2	green
ENSMUSG00000020400.17	Tnip1	brown
ENSMUSG00000020402.11	Vdac1	blue
ENSMUSG00000020407.13	Upp1	yellow
ENSMUSG00000020413.11	Hus1	turquoise
ENSMUSG00000020415.16	Pttg1	black
ENSMUSG00000020420.8	Zfp607a	turquoise
ENSMUSG00000020423.6	Btg2	green
ENSMUSG00000020424.3	Castor1	purple
ENSMUSG00000020427.11	Igfbp3	purple
ENSMUSG00000020429.7	Igfbp1	black
ENSMUSG00000020430.12	Pes1	blue
ENSMUSG00000020431.5	Adcy1	yellow
ENSMUSG00000020432.12	Tcn2	blue
ENSMUSG00000020435.17	Osbp2	black
ENSMUSG00000020437.12	Myo1g	yellow
ENSMUSG00000020439.17	Smtn	brown
ENSMUSG00000020440.13	Arf5	blue
ENSMUSG00000020441.6	2310033P09Rik	blue
ENSMUSG00000020444.19	Guk1	red
ENSMUSG00000020451.17	Limk2	black
ENSMUSG00000020453.17	Patz1	black
ENSMUSG00000020454.17	Eif4enif1	turquoise
ENSMUSG00000020455.16	Trim11	pink
ENSMUSG00000020456.17	Ogdh	blue
ENSMUSG00000020458.16	Rtn4	turquoise
ENSMUSG00000020459.14	Mtif2	turquoise
ENSMUSG00000020460.15	Rps27a	turquoise
ENSMUSG00000020462.14	Cfap36	turquoise
ENSMUSG00000020463.15	Ppp4r3b	turquoise
ENSMUSG00000020464.15	Pnpt1	turquoise
ENSMUSG00000020472.14	Zkscan17	black
ENSMUSG00000020474.11	Polm	black
ENSMUSG00000020476.14	Dbnl	yellow
ENSMUSG00000020477.10	Mrps24	blue
ENSMUSG00000020482.4	Ccdc117	magenta
ENSMUSG00000020483.14	Dynll2	salmon
ENSMUSG00000020485.14	Supt4a	blue
ENSMUSG00000020486.19	Sept4	black
ENSMUSG00000020491.15	2810021J22Rik	turquoise
ENSMUSG00000020492.11	Ska2	turquoise
ENSMUSG00000020493.8	Prr11	yellow
ENSMUSG00000020496.9	Rnf187	blue
ENSMUSG00000020513.15	Tubd1	green
ENSMUSG00000020514.8	Mrpl22	brown
ENSMUSG00000020515.13	Cnot8	blue
ENSMUSG00000020516.15	Rps6kb1	turquoise
ENSMUSG00000020519.5	Sap30l	salmon
ENSMUSG00000020520.14	Galnt10	blue
ENSMUSG00000020521.7	Rnft1	turquoise
ENSMUSG00000020526.12	Znhit3	blue
ENSMUSG00000020528.14	Prpsap2	brown
ENSMUSG00000020530.14	Ggnbp2	turquoise
ENSMUSG00000020532.18	Acaca	green
ENSMUSG00000020534.14	Shmt1	blue
ENSMUSG00000020536.12	Llgl1	blue
ENSMUSG00000020537.9	Drg2	blue
ENSMUSG00000020538.15	Srebf1	green
ENSMUSG00000020541.12	Tom1l1	turquoise
ENSMUSG00000020544.14	Cox11	turquoise
ENSMUSG00000020546.14	Stxbp4	turquoise
ENSMUSG00000020547.5	Bzw2	green
ENSMUSG00000020549.14	Elac2	blue
ENSMUSG00000020553.8	Pctp	black
ENSMUSG00000020561.8	Twistnb	turquoise
ENSMUSG00000020564.17	Atxn7l1	turquoise
ENSMUSG00000020570.15	Sypl	turquoise
ENSMUSG00000020571.12	Pdia6	red
ENSMUSG00000020572.8	Nampt	magenta
ENSMUSG00000020573.17	Pik3cg	yellow
ENSMUSG00000020576.10	Nbas	blue
ENSMUSG00000020577.17	Tspan13	tan
ENSMUSG00000020580.10	Rock2	turquoise
ENSMUSG00000020589.17	Fam49a	turquoise
ENSMUSG00000020590.16	Snx13	turquoise
ENSMUSG00000020592.14	Sdc1	red
ENSMUSG00000020593.16	Lpin1	purple
ENSMUSG00000020594.14	Pum2	turquoise
ENSMUSG00000020600.13	Slc7a15	red
ENSMUSG00000020604.13	Arsg	brown
ENSMUSG00000020605.9	Hs1bp3	black
ENSMUSG00000020607.7	Lratd1	black
ENSMUSG00000020608.7	Smc6	turquoise
ENSMUSG00000020609.14	Apob	turquoise
ENSMUSG00000020614.13	Fam20a	brown
ENSMUSG00000020620.14	Abca8b	black
ENSMUSG00000020621.6	Rdh14	turquoise
ENSMUSG00000020623.11	Map2k6	purple
ENSMUSG00000020627.10	Klhl29	green
ENSMUSG00000020628.16	Trappc12	blue
ENSMUSG00000020629.12	Adi1	blue
ENSMUSG00000020634.12	Ubxn2a	turquoise
ENSMUSG00000020638.8	Cmpk2	brown
ENSMUSG00000020640.10	Itsn2	turquoise
ENSMUSG00000020641.16	Rsad2	brown
ENSMUSG00000020642.13	Rnf144a	brown
ENSMUSG00000020644.9	Id2	brown
ENSMUSG00000020648.3	Dus4l	turquoise
ENSMUSG00000020649.11	Rrm2	green
ENSMUSG00000020650.15	Bcap29	turquoise
ENSMUSG00000020652.17	Cenpo	turquoise
ENSMUSG00000020653.12	Klf11	pink
ENSMUSG00000020654.15	Adcy3	blue
ENSMUSG00000020657.16	Dnajc27	tan
ENSMUSG00000020659.16	Cbll1	turquoise
ENSMUSG00000020661.15	Dnmt3a	pink
ENSMUSG00000020664.10	Dld	turquoise
ENSMUSG00000020668.10	Kif3c	red
ENSMUSG00000020669.15	Sh3yl1	turquoise
ENSMUSG00000020672.14	Sntg2	turquoise
ENSMUSG00000020674.17	Pxdn	blue
ENSMUSG00000020677.7	Ddx52	turquoise
ENSMUSG00000020679.11	Hnf1b	brown
ENSMUSG00000020681.14	Ace	green
ENSMUSG00000020687.13	Cdc27	turquoise
ENSMUSG00000020689.4	Itgb3	yellow
ENSMUSG00000020691.13	Mettl2	black
ENSMUSG00000020692.14	Nle1	blue
ENSMUSG00000020694.17	Tlk2	turquoise
ENSMUSG00000020695.14	Mrc2	red
ENSMUSG00000020696.18	Rffl	greenyellow
ENSMUSG00000020697.16	Lig3	red
ENSMUSG00000020701.12	Tmem132e	blue
ENSMUSG00000020706.13	Ftsj3	green
ENSMUSG00000020707.6	Rnf135	brown
ENSMUSG00000020708.12	Psmc5	blue
ENSMUSG00000020709.15	Adap2	turquoise
ENSMUSG00000020717.19	Pecam1	yellow
ENSMUSG00000020718.12	Polg2	pink
ENSMUSG00000020719.14	Ddx5	turquoise
ENSMUSG00000020722.5	Cacng1	pink
ENSMUSG00000020728.17	Cep112	turquoise
ENSMUSG00000020732.13	Rab37	tan
ENSMUSG00000020733.3	Slc9a3r1	green
ENSMUSG00000020737.12	Jpt1	blue
ENSMUSG00000020738.16	Sumo2	turquoise
ENSMUSG00000020740.13	Gga3	red
ENSMUSG00000020741.17	Cluh	blue
ENSMUSG00000020743.15	Mif4gd	brown
ENSMUSG00000020744.13	Slc25a19	green
ENSMUSG00000020745.15	Pafah1b1	turquoise
ENSMUSG00000020747.18	Tmem94	blue
ENSMUSG00000020752.11	Recql5	blue
ENSMUSG00000020766.4	Galk1	green
ENSMUSG00000020770.13	Unk	brown
ENSMUSG00000020773.11	Trim47	green
ENSMUSG00000020774.9	Aspa	turquoise
ENSMUSG00000020775.13	Mrpl38	brown
ENSMUSG00000020776.18	Fbf1	red
ENSMUSG00000020777.16	Acox1	blue
ENSMUSG00000020778.12	Ten1	blue
ENSMUSG00000020780.15	Srp68	green
ENSMUSG00000020781.14	Tsen54	red
ENSMUSG00000020782.18	Llgl2	blue
ENSMUSG00000020785.17	Camkk1	red
ENSMUSG00000020788.15	Atp2a3	yellow
ENSMUSG00000020794.13	Ube2g1	turquoise
ENSMUSG00000020802.8	Ube2o	blue
ENSMUSG00000020805.14	Slc13a5	yellow
ENSMUSG00000020806.15	Rhbdf2	brown
ENSMUSG00000020808.3	Pimreg	tan
ENSMUSG00000020810.5	Cygb	yellow
ENSMUSG00000020811.16	Wscd1	purple
ENSMUSG00000020814.13	Mxra7	blue
ENSMUSG00000020817.16	Rabep1	turquoise
ENSMUSG00000020821.17	Kif1c	blue
ENSMUSG00000020823.16	Sec14l1	green
ENSMUSG00000020826.9	Nos2	yellow
ENSMUSG00000020827.18	Mink1	brown
ENSMUSG00000020829.9	Slc46a1	blue
ENSMUSG00000020830.3	Vmo1	red
ENSMUSG00000020831.18	0610010K14Rik	turquoise
ENSMUSG00000020832.14	Eral1	blue
ENSMUSG00000020836.15	Coro6	turquoise
ENSMUSG00000020838.12	Slc6a4	blue
ENSMUSG00000020841.5	Cpd	yellow
ENSMUSG00000020843.15	Timm22	green
ENSMUSG00000020844.6	Nxn	blue
ENSMUSG00000020847.15	Rph3al	purple
ENSMUSG00000020850.14	Prpf8	blue
ENSMUSG00000020857.11	Nme2	blue
ENSMUSG00000020859.16	Spag9	turquoise
ENSMUSG00000020863.15	Luc7l3	turquoise
ENSMUSG00000020864.13	Ankrd40	red
ENSMUSG00000020865.16	Abcc3	blue
ENSMUSG00000020868.15	Xylt2	blue
ENSMUSG00000020869.8	Lrrc59	green
ENSMUSG00000020870.7	Cdc34b	brown
ENSMUSG00000020873.15	Slc35b1	red
ENSMUSG00000020876.14	Snx11	green
ENSMUSG00000020877.11	Scrn2	blue
ENSMUSG00000020878.6	Lrrc46	blue
ENSMUSG00000020883.18	Fbxl20	pink
ENSMUSG00000020884.15	Asgr1	blue
ENSMUSG00000020886.17	Dlg4	green
ENSMUSG00000020888.16	Dvl2	green
ENSMUSG00000020889.11	Nr1d1	pink
ENSMUSG00000020893.17	Per1	purple
ENSMUSG00000020894.16	Vamp2	pink
ENSMUSG00000020895.14	Tmem107	green
ENSMUSG00000020897.12	Aurkb	yellow
ENSMUSG00000020898.18	Ctc1	black
ENSMUSG00000020899.16	Pfas	brown
ENSMUSG00000020900.15	Myh10	black
ENSMUSG00000020901.13	Pik3r5	yellow
ENSMUSG00000020902.12	Ntn1	blue
ENSMUSG00000020905.11	Usp43	yellow
ENSMUSG00000020910.16	Adprm	pink
ENSMUSG00000020911.14	Krt19	red
ENSMUSG00000020914.17	Top2a	yellow
ENSMUSG00000020917.17	Acly	red
ENSMUSG00000020918.14	Kat2a	blue
ENSMUSG00000020919.11	Stat5b	brown
ENSMUSG00000020921.6	Tmem101	brown
ENSMUSG00000020922.11	Lsm12	red
ENSMUSG00000020923.17	Ubtf	black
ENSMUSG00000020926.16	Adam11	blue
ENSMUSG00000020929.14	Eftud2	blue
ENSMUSG00000020930.9	Ccdc103	green
ENSMUSG00000020935.8	Dcakd	brown
ENSMUSG00000020937.14	Plcd3	red
ENSMUSG00000020941.7	Map3k14	red
ENSMUSG00000020946.13	Gosr2	green
ENSMUSG00000020948.9	Klhl28	turquoise
ENSMUSG00000020949.9	Fkbp3	turquoise
ENSMUSG00000020952.10	Scfd1	turquoise
ENSMUSG00000020954.16	Strn3	turquoise
ENSMUSG00000020961.15	Ston2	brown
ENSMUSG00000020962.14	Gtf2a1	turquoise
ENSMUSG00000020964.14	Sel1l	red
ENSMUSG00000020973.7	Dnaaf2	purple
ENSMUSG00000020974.6	Pole2	yellow
ENSMUSG00000020978.10	Klhdc2	black
ENSMUSG00000020982.9	Nemf	turquoise
ENSMUSG00000020986.13	Sec23a	magenta
ENSMUSG00000020988.9	L2hgdh	turquoise
ENSMUSG00000020990.5	Cdkl1	turquoise
ENSMUSG00000020993.9	Trappc6b	turquoise
ENSMUSG00000020994.5	Pnn	turquoise
ENSMUSG00000021000.17	Mia2	turquoise
ENSMUSG00000021007.14	Spata7	turquoise
ENSMUSG00000021009.15	Ptpn21	green
ENSMUSG00000021012.16	Zc3h14	turquoise
ENSMUSG00000021013.16	Ttc8	turquoise
ENSMUSG00000021018.8	Polr2h	yellow
ENSMUSG00000021022.9	Ppp2r3c	turquoise
ENSMUSG00000021023.14	Prorp	blue
ENSMUSG00000021025.8	Nfkbia	purple
ENSMUSG00000021027.17	Ralgapa1	turquoise
ENSMUSG00000021028.8	Mbip	turquoise
ENSMUSG00000021032.13	Ngb	brown
ENSMUSG00000021037.7	Ahsa1	red
ENSMUSG00000021038.17	Vipas39	pink
ENSMUSG00000021039.9	Snw1	magenta
ENSMUSG00000021040.15	Slirp	turquoise
ENSMUSG00000021044.15	Adck1	blue
ENSMUSG00000021048.7	Mthfd1	blue
ENSMUSG00000021051.10	Ppp2r5e	magenta
ENSMUSG00000021054.6	Sgpp1	turquoise
ENSMUSG00000021057.15	Akap5	turquoise
ENSMUSG00000021061.15	Sptb	purple
ENSMUSG00000021062.15	Rab15	yellow
ENSMUSG00000021066.9	Atl1	turquoise
ENSMUSG00000021067.8	Sav1	turquoise
ENSMUSG00000021068.17	Nin	turquoise
ENSMUSG00000021069.17	Pygl	blue
ENSMUSG00000021070.6	Bdkrb2	brown
ENSMUSG00000021072.12	Tmx1	turquoise
ENSMUSG00000021079.16	Timm9	turquoise
ENSMUSG00000021087.18	Rtn1	yellow
ENSMUSG00000021091.8	Serpina3n	blue
ENSMUSG00000021094.10	Dhrs7	salmon
ENSMUSG00000021096.11	Ppm1a	turquoise
ENSMUSG00000021097.15	Clmn	purple
ENSMUSG00000021102.4	Glrx5	green
ENSMUSG00000021103.12	Mnat1	pink
ENSMUSG00000021108.18	Prkch	yellow
ENSMUSG00000021109.13	Hif1a	turquoise
ENSMUSG00000021111.15	Papola	turquoise
ENSMUSG00000021112.9	Mpp5	turquoise
ENSMUSG00000021113.5	Snapc1	turquoise
ENSMUSG00000021114.9	Atp6v1d	green
ENSMUSG00000021115.15	Vrk1	pink
ENSMUSG00000021116.10	Eif2s1	turquoise
ENSMUSG00000021120.11	Pigh	turquoise
ENSMUSG00000021124.13	Vti1b	turquoise
ENSMUSG00000021127.7	Zfp36l1	brown
ENSMUSG00000021131.14	Erh	green
ENSMUSG00000021133.9	Susd6	green
ENSMUSG00000021134.17	Srsf5	greenyellow
ENSMUSG00000021135.8	Slc10a1	pink
ENSMUSG00000021136.13	Smoc1	green
ENSMUSG00000021139.17	Gm20498	turquoise
ENSMUSG00000021144.14	Mta1	blue
ENSMUSG00000021147.17	Wdr37	turquoise
ENSMUSG00000021149.8	Gtpbp4	turquoise
ENSMUSG00000021156.17	Zmynd11	turquoise
ENSMUSG00000021171.8	Esyt2	turquoise
ENSMUSG00000021175.15	Cdca7l	yellow
ENSMUSG00000021179.8	Nrde2	blue
ENSMUSG00000021180.9	Rps6ka5	turquoise
ENSMUSG00000021182.16	Ccdc88c	green
ENSMUSG00000021187.14	Tc2n	turquoise
ENSMUSG00000021188.14	Trip11	turquoise
ENSMUSG00000021189.11	Atxn3	turquoise
ENSMUSG00000021190.14	Lgmn	yellow
ENSMUSG00000021192.16	Golga5	turquoise
ENSMUSG00000021196.14	Pfkp	yellow
ENSMUSG00000021198.16	Unc79	black
ENSMUSG00000021200.14	Asb2	yellow
ENSMUSG00000021203.15	Otub2	red
ENSMUSG00000021207.9	Akr1c21	red
ENSMUSG00000021208.9	Ifi27l2b	yellow
ENSMUSG00000021209.12	Ppp4r4	turquoise
ENSMUSG00000021210.16	Akr1c6	turquoise
ENSMUSG00000021211.4	Akr1c12	purple
ENSMUSG00000021213.12	Akr1c13	purple
ENSMUSG00000021215.15	Net1	brown
ENSMUSG00000021217.7	Tshz3	green
ENSMUSG00000021221.15	Dpf3	turquoise
ENSMUSG00000021222.9	Dcaf4	black
ENSMUSG00000021226.7	Acot2	black
ENSMUSG00000021228.15	Acot3	purple
ENSMUSG00000021234.9	Fam161b	red
ENSMUSG00000021235.13	Coq6	blue
ENSMUSG00000021240.6	Abcd4	blue
ENSMUSG00000021241.7	Isca2	blue
ENSMUSG00000021242.9	Npc2	yellow
ENSMUSG00000021243.14	Fcf1	black
ENSMUSG00000021245.15	Mlh3	turquoise
ENSMUSG00000021250.13	Fos	blue
ENSMUSG00000021252.11	Erg28	black
ENSMUSG00000021253.7	Tgfb3	salmon
ENSMUSG00000021254.9	Gpatch2l	brown
ENSMUSG00000021255.17	Esrrb	brown
ENSMUSG00000021256.5	Vash1	red
ENSMUSG00000021257.14	Angel1	blue
ENSMUSG00000021262.15	Evl	yellow
ENSMUSG00000021263.11	Degs2	green
ENSMUSG00000021264.12	Yy1	turquoise
ENSMUSG00000021265.3	Slc25a29	green
ENSMUSG00000021266.16	Wars	green
ENSMUSG00000021268.17	Meg3	turquoise
ENSMUSG00000021270.13	Hsp90aa1	red
ENSMUSG00000021271.5	Zfp839	greenyellow
ENSMUSG00000021273.11	Fdft1	blue
ENSMUSG00000021275.16	Tecpr2	brown
ENSMUSG00000021277.16	Traf3	red
ENSMUSG00000021278.7	Amn	red
ENSMUSG00000021279.5	Cdc42bpb	brown
ENSMUSG00000021280.9	Exoc3l4	brown
ENSMUSG00000021281.15	Tnfaip2	brown
ENSMUSG00000021282.17	Eif5	turquoise
ENSMUSG00000021285.15	Ppp1r13b	black
ENSMUSG00000021290.6	Atp5mpl	salmon
ENSMUSG00000021294.7	Kif26a	blue
ENSMUSG00000021298.8	Gpr132	yellow
ENSMUSG00000021302.10	Ggps1	turquoise
ENSMUSG00000021306.11	Gpr137b	yellow
ENSMUSG00000021322.8	Aoah	tan
ENSMUSG00000021327.19	Zkscan3	turquoise
ENSMUSG00000021335.13	Slc17a1	brown
ENSMUSG00000021336.17	Slc17a4	greenyellow
ENSMUSG00000021338.17	Carmil1	turquoise
ENSMUSG00000021340.13	Gpld1	blue
ENSMUSG00000021356.10	Irf4	tan
ENSMUSG00000021357.14	Exoc2	pink
ENSMUSG00000021360.16	Gcnt2	magenta
ENSMUSG00000021361.7	Tmem14c	blue
ENSMUSG00000021366.8	Hivep1	turquoise
ENSMUSG00000021367.8	Edn1	turquoise
ENSMUSG00000021368.15	Tbc1d7	brown
ENSMUSG00000021371.5	Mcur1	magenta
[truncated: 12,654 more rows]
